# Supplementary material for: A highly sensitive vertical plug-in source drain high Schottky barrier bilateral gate controlled bidirectional tunnel field effect transistor
Source: PLoS One. 2023 May 19;18(5):e0285320. doi: 10.1371/journal.pone.0285320 (PMC10198513; doi:10.1371/journal.pone.0285320)
Supplement: S1 File — (ZIP) [file pone.0285320.s001.zip]

Archive with 3 entries (3 files):
- Figure 3a.xls
- Figure 3b.xls
- Figure 3c.xls
