# Supplementary material for: A highly sensitive vertical plug-in source drain high Schottky barrier bilateral gate controlled bidirectional tunnel field effect transistor
Source: PLoS One. 2023 May 19;18(5):e0285320. doi: 10.1371/journal.pone.0285320 (PMC10198513; doi:10.1371/journal.pone.0285320)
Supplement: S1 File — (ZIP) [file pone.0285320.s001.zip › Figure 3a.xls]

## Sheet: Sheet1
0	7.97944e-14
-0.05	7.8322e-14
-0.1	7.18561e-14
-0.15	6.70372e-14
-0.2	6.35163e-14
-0.25	5.90406e-14
-0.3	5.46049e-14
-0.35	4.98361e-14
-0.4	4.6672e-14
-0.45	6.13695e-14
-0.5	1.546e-13
-0.55	6.02556e-13
-0.6	5.88294e-12
-0.65	4.61221e-11
-0.7	3.14989e-10
-0.75	2.14104e-09
-0.8	1.43635e-08
-0.85	9.19379e-08
-0.9	4.93459e-07
-0.95	1.75705e-06
-1	3.95212e-06
-1.05	6.53282e-06
-1.1	9.02765e-06
-1.15	1.12251e-05
-1.2	1.30858e-05
-1.25	1.46398e-05
-1.3	1.5933e-05
-1.35	1.70083e-05
-1.4	1.79024e-05
-1.45	1.86475e-05
-1.5	1.92711e-05
-1.55	1.97969e-05
-1.6	2.0244e-05
-1.65	2.06274e-05
-1.7	2.09593e-05
-1.75	2.12491e-05
-1.8	2.15042e-05
-1.85	2.17304e-05
-1.9	2.19324e-05
-1.95	2.21139e-05
-2	2.2278e-05
