# Supplementary material for: A highly sensitive vertical plug-in source drain high Schottky barrier bilateral gate controlled bidirectional tunnel field effect transistor
Source: PLoS One. 2023 May 19;18(5):e0285320. doi: 10.1371/journal.pone.0285320 (PMC10198513; doi:10.1371/journal.pone.0285320)
Supplement: S1 File — (ZIP) [file pone.0285320.s001.zip › Figure 3b.xls]

## Sheet: Sheet1
1.2	1.04446e-05	1.2	2.21955e-07
1.15	9.2194e-06	1.15	1.7634e-07
1.1	7.89638e-06	1.1	1.37586e-07
1.05	6.52468e-06	1.05	1.05309e-07
1	5.17674e-06	1	7.89275e-08
0.95	3.94135e-06	0.95	5.77816e-08
0.9	2.88655e-06	0.9	4.11901e-08
0.85	2.02382e-06	0.85	2.84804e-08
0.8	1.32612e-06	0.8	1.90075e-08
0.75	7.63498e-07	0.75	1.21682e-08
0.7	3.46543e-07	0.7	7.41265e-09
0.65	1.15999e-07	0.65	4.2523e-09
0.6	3.19573e-08	0.6	2.26618e-09
0.55	8.04999e-09	0.55	1.10393e-09
0.5	1.88244e-09	0.5	4.83844e-10
0.45	4.03455e-10	0.45	1.88939e-10
0.4	7.65288e-11	0.4	6.56947e-11
0.35	1.19659e-11	0.35	2.06155e-11
0.3	1.34397e-12	0.3	6.07867e-12
0.25	8.11248e-14	0.25	1.78802e-12
0.2	1.76075e-15	0.2	5.27734e-13
0.15	2.01198e-16	0.15	1.46332e-13
0.1	2.06994e-16	0.1	4.24711e-14
0.05	2.17487e-16	0.05	2.19673e-14
4.24783e-16	2.28686e-16	4.24783e-16	2.09666e-14
-0.05	2.47859e-16	-0.05	2.33314e-14
-0.1	2.71212e-16	-0.1	2.63448e-14
-0.15	2.96613e-16	-0.15	2.97732e-14
-0.2	3.76041e-16	-0.2	3.59843e-14
-0.25	1.64607e-15	-0.25	7.92451e-14
-0.3	1.09069e-14	-0.3	3.37618e-13
-0.35	4.55e-14	-0.35	1.31876e-12
-0.4	1.23939e-13	-0.4	3.96202e-12
-0.45	2.42793e-13	-0.45	9.62373e-12
-0.5	3.76508e-13	-0.5	1.99309e-11
-0.55	4.98832e-13	-0.55	3.53012e-11
-0.6	5.97138e-13	-0.6	5.42523e-11
-0.65	6.70243e-13	-0.65	7.47967e-11
-0.7	7.22618e-13	-0.7	9.54833e-11
-0.75	7.65494e-13	-0.75	1.1548e-10
-0.8	8.31912e-13	-0.8	1.3431e-10
