# Supplementary material for: A highly sensitive vertical plug-in source drain high Schottky barrier bilateral gate controlled bidirectional tunnel field effect transistor
Source: PLoS One. 2023 May 19;18(5):e0285320. doi: 10.1371/journal.pone.0285320 (PMC10198513; doi:10.1371/journal.pone.0285320)
Supplement: S1 File — (ZIP) [file pone.0285320.s001.zip › Figure 3c.xls]

## Sheet: Sheet1
1.2	4.81635e-07	1.2	1.33274e-06	1.2	2.92297e-06	1.2	6.68399e-06	1.2	1.04446e-05
1.15	4.1388e-07	1.15	1.14823e-06	1.15	2.52907e-06	1.15	5.83983e-06	1.15	9.2194e-06
1.1	3.44454e-07	1.1	9.57831e-07	1.1	2.11687e-06	1.1	4.93244e-06	1.1	7.89638e-06
1.05	2.74466e-07	1.05	7.64936e-07	1.05	1.69736e-06	1.05	4.0027e-06	1.05	6.52468e-06
1	2.08724e-07	1	5.82548e-07	1	1.29884e-06	1	3.11099e-06	1	5.17674e-06
0.95	1.5318e-07	0.95	4.2773e-07	0.95	9.57695e-07	0.95	2.3266e-06	0.95	3.94135e-06
0.9	1.09037e-07	0.9	3.04497e-07	0.9	6.84321e-07	0.9	1.68257e-06	0.9	2.88655e-06
0.85	7.51168e-08	0.85	2.09783e-07	0.85	4.72967e-07	0.85	1.17492e-06	0.85	2.02382e-06
0.8	4.98448e-08	0.8	1.39208e-07	0.8	3.14512e-07	0.8	7.8494e-07	0.8	1.32612e-06
0.75	3.16614e-08	0.75	8.83817e-08	0.75	1.99439e-07	0.75	4.88905e-07	0.75	7.63498e-07
0.7	1.91002e-08	0.7	5.31683e-08	0.7	1.18376e-07	0.7	2.64106e-07	0.7	3.46543e-07
0.65	1.08289e-08	0.65	2.97865e-08	0.65	6.26116e-08	0.65	1.07584e-07	0.65	1.15999e-07
0.6	5.68251e-09	0.6	1.49321e-08	0.6	2.62902e-08	0.6	3.17288e-08	0.6	3.19573e-08
0.55	2.68839e-09	0.55	6.1003e-09	0.55	7.87744e-09	0.55	8.00915e-09	0.55	8.04999e-09
0.5	1.0868e-09	0.5	1.80466e-09	0.5	1.88021e-09	0.5	1.8679e-09	0.5	1.88244e-09
0.45	3.39616e-10	0.45	4.04301e-10	0.45	4.02984e-10	0.45	3.99117e-10	0.45	4.03455e-10
0.4	7.52511e-11	0.4	7.69182e-11	0.4	7.64143e-11	0.4	7.55218e-11	0.4	7.65288e-11
0.35	1.21632e-11	0.35	1.20603e-11	0.35	1.19396e-11	0.35	1.17629e-11	0.35	1.19659e-11
0.3	1.37996e-12	0.3	1.35972e-12	0.3	1.33957e-12	0.3	1.31177e-12	0.3	1.34397e-12
0.25	8.27573e-14	0.25	8.18609e-14	0.25	8.09116e-14	0.25	7.95012e-14	0.25	8.11248e-14
0.2	1.76446e-15	0.2	1.76267e-15	0.2	1.76025e-15	0.2	1.75671e-15	0.2	1.76075e-15
0.15	2.05906e-16	0.15	2.05285e-16	0.15	2.05504e-16	0.15	2.06182e-16	0.15	2.01198e-16
0.1	2.61505e-16	0.1	2.07113e-16	0.1	2.62088e-16	0.1	2.07012e-16	0.1	2.06994e-16
0.05	2.16646e-16	0.05	2.18885e-16	0.05	2.16175e-16	0.05	2.12407e-16	0.05	2.17487e-16
4.24783e-16	2.28676e-16	4.24783e-16	2.28656e-16	4.24783e-16	2.28684e-16	4.24783e-16	2.28752e-16	4.24783e-16	2.28686e-16
-0.05	2.47818e-16	-0.05	2.47847e-16	-0.05	2.47842e-16	-0.05	2.47886e-16	-0.05	2.47859e-16
-0.1	2.71329e-16	-0.1	2.71231e-16	-0.1	2.71355e-16	-0.1	2.71425e-16	-0.1	2.71212e-16
-0.15	2.96631e-16	-0.15	2.96612e-16	-0.15	2.96573e-16	-0.15	2.96628e-16	-0.15	2.96613e-16
-0.2	3.75801e-16	-0.2	3.75831e-16	-0.2	3.75602e-16	-0.2	3.7653e-16	-0.2	3.76041e-16
-0.25	1.64295e-15	-0.25	1.64359e-15	-0.25	1.64646e-15	-0.25	1.64981e-15	-0.25	1.64607e-15
-0.3	1.08855e-14	-0.3	1.08966e-14	-0.3	1.09101e-14	-0.3	1.09331e-14	-0.3	1.09069e-14
-0.35	4.54346e-14	-0.35	4.54695e-14	-0.35	4.54972e-14	-0.35	4.55696e-14	-0.35	4.55e-14
-0.4	1.23863e-13	-0.4	1.23903e-13	-0.4	1.2395e-13	-0.4	1.24031e-13	-0.4	1.23939e-13
-0.45	2.42769e-13	-0.45	2.42785e-13	-0.45	2.42803e-13	-0.45	2.42835e-13	-0.45	2.42793e-13
-0.5	3.76559e-13	-0.5	3.76533e-13	-0.5	3.765e-13	-0.5	3.76444e-13	-0.5	3.76508e-13
-0.55	4.98953e-13	-0.55	4.98887e-13	-0.55	4.98812e-13	-0.55	4.98679e-13	-0.55	4.98832e-13
-0.6	5.97276e-13	-0.6	5.97191e-13	-0.6	5.9709e-13	-0.6	5.96918e-13	-0.6	5.97138e-13
-0.65	6.7014e-13	-0.65	6.70055e-13	-0.65	6.69971e-13	-0.65	6.69862e-13	-0.65	6.70243e-13
-0.7	7.2068e-13	-0.7	7.20691e-13	-0.7	7.20797e-13	-0.7	7.21261e-13	-0.7	7.22618e-13
-0.75	7.53387e-13	-0.75	7.53936e-13	-0.75	7.55118e-13	-0.75	7.58807e-13	-0.75	7.65494e-13
-0.8	7.7318e-13	-0.8	7.76189e-13	-0.8	7.82283e-13	-0.8	8.00696e-13	-0.8	8.31912e-13
