# Supplementary material for: A highly sensitive vertical plug-in source drain high Schottky barrier bilateral gate controlled bidirectional tunnel field effect transistor
Source: PLoS One. 2023 May 19;18(5):e0285320. doi: 10.1371/journal.pone.0285320 (PMC10198513; doi:10.1371/journal.pone.0285320)
Supplement: S2 File — (ZIP) [file pone.0285320.s002.zip › Figure 4a.str]

v ATLAS
# silvaco.file ASCII version=1.14.1 format=1 contents=SDB,Coord2D

Copyright "###################################################################"
Copyright "#               Copyright Silvaco International (c)               #"
Copyright "#                            1992-2008                            #"
Copyright "#                                                                 #"
Copyright "# This file format and the following Key are copyright Silvaco    #"
Copyright "# International. You may not use, this format or key without      #"
Copyright "# reproducing this message in full and obtaining                  #"
Copyright "# express written permission from Silvaco International.          #"
Copyright "#                                                                 #"
Copyright "# To obtain such permission please contact: Silvaco International #"
Copyright "#                                           support@silvaco.com   #"
Copyright "#                                                                 #"
Copyright "# KEY=SVC86hn7562asdx                       PROD=345              #"
Copyright "###################################################################"
# libSDB 1.11.8 (Thu Mar 18 20:24:39 PST 2010)
j 11 1 3 4 5 9 10 22 30 40 41 42
k 2 421 352 620 6 1033 620 1 352 1033 620
c 1 -0.0070000000000000001 -0.050000000000000003
c 2 -0.0060000000000000001 -0.050000000000000003
c 3 -0.0050000000000000001 -0.050000000000000003
c 4 -0.0040000000000000001 -0.050000000000000003
c 5 -0.0030000000000000001 -0.050000000000000003
c 6 -0.002 -0.050000000000000003
c 7 -0.001 -0.050000000000000003
c 8 0 -0.050000000000000003
c 9 0.001 -0.050000000000000003
c 10 0.002 -0.050000000000000003
c 11 0.003 -0.050000000000000003
c 12 -0.0070000000000000001 -0.040786700000000002
c 13 -0.0060000000000000001 -0.040786700000000002
c 14 -0.0050000000000000001 -0.040786700000000002
c 15 -0.0040000000000000001 -0.040786700000000002
c 16 -0.0030000000000000001 -0.040786700000000002
c 17 -0.002 -0.040786700000000002
c 18 -0.001 -0.040786700000000002
c 19 0 -0.040786700000000002
c 20 0.001 -0.040786700000000002
c 21 0.002 -0.040786700000000002
c 22 0.003 -0.040786700000000002
c 23 -0.0070000000000000001 -0.034644500000000002
c 24 -0.0060000000000000001 -0.034644500000000002
c 25 -0.0050000000000000001 -0.034644500000000002
c 26 -0.0040000000000000001 -0.034644500000000002
c 27 -0.0030000000000000001 -0.034644500000000002
c 28 -0.002 -0.034644500000000002
c 29 -0.001 -0.034644500000000002
c 30 0 -0.034644500000000002
c 31 0.001 -0.034644500000000002
c 32 0.002 -0.034644500000000002
c 33 0.003 -0.034644500000000002
c 34 -0.0070000000000000001 -0.030549799999999998
c 35 -0.0060000000000000001 -0.030549799999999998
c 36 -0.0050000000000000001 -0.030549799999999998
c 37 -0.0040000000000000001 -0.030549799999999998
c 38 -0.0030000000000000001 -0.030549799999999998
c 39 -0.002 -0.030549799999999998
c 40 -0.001 -0.030549799999999998
c 41 0 -0.030549799999999998
c 42 0.001 -0.030549799999999998
c 43 0.002 -0.030549799999999998
c 44 0.003 -0.030549799999999998
c 45 -0.0070000000000000001 -0.027819900000000002
c 46 -0.0060000000000000001 -0.027819900000000002
c 47 -0.0050000000000000001 -0.027819900000000002
c 48 -0.0040000000000000001 -0.027819900000000002
c 49 -0.0030000000000000001 -0.027819900000000002
c 50 -0.002 -0.027819900000000002
c 51 -0.001 -0.027819900000000002
c 52 0 -0.027819900000000002
c 53 0.001 -0.027819900000000002
c 54 0.002 -0.027819900000000002
c 55 0.003 -0.027819900000000002
c 56 -0.0070000000000000001 -0.025999999999999999
c 57 -0.0060000000000000001 -0.025999999999999999
c 58 -0.0050000000000000001 -0.025999999999999999
c 59 -0.0040000000000000001 -0.025999999999999999
c 60 -0.0030000000000000001 -0.025999999999999999
c 61 -0.002 -0.025999999999999999
c 62 -0.001 -0.025999999999999999
c 63 0 -0.025999999999999999
c 64 0.001 -0.025999999999999999
c 65 0.002 -0.025999999999999999
c 66 0.003 -0.025999999999999999
c 67 -0.0070000000000000001 -0.025000000000000001
c 68 -0.0060000000000000001 -0.025000000000000001
c 69 -0.0050000000000000001 -0.025000000000000001
c 70 -0.0040000000000000001 -0.025000000000000001
c 71 -0.0030000000000000001 -0.025000000000000001
c 72 -0.002 -0.025000000000000001
c 73 -0.001 -0.025000000000000001
c 74 0 -0.025000000000000001
c 75 0.001 -0.025000000000000001
c 76 0.002 -0.025000000000000001
c 77 0.003 -0.025000000000000001
c 78 -0.0070000000000000001 -0.024
c 79 -0.0060000000000000001 -0.024
c 80 -0.0050000000000000001 -0.024
c 81 -0.0040000000000000001 -0.024
c 82 -0.0030000000000000001 -0.024
c 83 -0.002 -0.024
c 84 -0.001 -0.024
c 85 0 -0.024
c 86 0.001 -0.024
c 87 0.002 -0.024
c 88 0.003 -0.024
c 89 -0.0070000000000000001 -0.023
c 90 -0.0060000000000000001 -0.023
c 91 -0.0050000000000000001 -0.023
c 92 -0.0040000000000000001 -0.023
c 93 -0.0030000000000000001 -0.023
c 94 -0.002 -0.023
c 95 -0.001 -0.023
c 96 0 -0.023
c 97 0.001 -0.023
c 98 0.002 -0.023
c 99 0.003 -0.023
c 100 -0.0070000000000000001 -0.021999999999999999
c 101 -0.0060000000000000001 -0.021999999999999999
c 102 -0.0050000000000000001 -0.021999999999999999
c 103 -0.0040000000000000001 -0.021999999999999999
c 104 -0.0030000000000000001 -0.021999999999999999
c 105 -0.002 -0.021999999999999999
c 106 -0.001 -0.021999999999999999
c 107 0 -0.021999999999999999
c 108 0.001 -0.021999999999999999
c 109 0.002 -0.021999999999999999
c 110 0.003 -0.021999999999999999
c 111 -0.0070000000000000001 -0.021000000000000001
c 112 -0.0060000000000000001 -0.021000000000000001
c 113 -0.0050000000000000001 -0.021000000000000001
c 114 -0.0040000000000000001 -0.021000000000000001
c 115 -0.0030000000000000001 -0.021000000000000001
c 116 -0.002 -0.021000000000000001
c 117 -0.001 -0.021000000000000001
c 118 0 -0.021000000000000001
c 119 0.001 -0.021000000000000001
c 120 0.002 -0.021000000000000001
c 121 0.003 -0.021000000000000001
c 122 -0.0070000000000000001 -0.02
c 123 -0.0060000000000000001 -0.02
c 124 -0.0050000000000000001 -0.02
c 125 -0.0040000000000000001 -0.02
c 126 -0.0030000000000000001 -0.02
c 127 -0.002 -0.02
c 128 -0.001 -0.02
c 129 0 -0.02
c 130 0.001 -0.02
c 131 0.002 -0.02
c 132 0.003 -0.02
c 133 -0.0070000000000000001 -0.019
c 134 -0.0060000000000000001 -0.019
c 135 -0.0050000000000000001 -0.019
c 136 -0.0040000000000000001 -0.019
c 137 -0.0030000000000000001 -0.019
c 138 -0.002 -0.019
c 139 -0.001 -0.019
c 140 0 -0.019
c 141 0.001 -0.019
c 142 0.002 -0.019
c 143 0.003 -0.019
c 144 -0.0070000000000000001 -0.017999999999999999
c 145 -0.0060000000000000001 -0.017999999999999999
c 146 -0.0050000000000000001 -0.017999999999999999
c 147 -0.0040000000000000001 -0.017999999999999999
c 148 -0.0030000000000000001 -0.017999999999999999
c 149 -0.002 -0.017999999999999999
c 150 -0.001 -0.017999999999999999
c 151 0 -0.017999999999999999
c 152 0.001 -0.017999999999999999
c 153 0.002 -0.017999999999999999
c 154 0.003 -0.017999999999999999
c 155 -0.0070000000000000001 -0.017000000000000001
c 156 -0.0060000000000000001 -0.017000000000000001
c 157 -0.0050000000000000001 -0.017000000000000001
c 158 -0.0040000000000000001 -0.017000000000000001
c 159 -0.0030000000000000001 -0.017000000000000001
c 160 -0.002 -0.017000000000000001
c 161 -0.001 -0.017000000000000001
c 162 0 -0.017000000000000001
c 163 0.001 -0.017000000000000001
c 164 0.002 -0.017000000000000001
c 165 0.003 -0.017000000000000001
c 166 -0.0070000000000000001 -0.016
c 167 -0.0060000000000000001 -0.016
c 168 -0.0050000000000000001 -0.016
c 169 -0.0040000000000000001 -0.016
c 170 -0.0030000000000000001 -0.016
c 171 -0.002 -0.016
c 172 -0.001 -0.016
c 173 0 -0.016
c 174 0.001 -0.016
c 175 0.002 -0.016
c 176 0.003 -0.016
c 177 -0.0070000000000000001 -0.014999999999999999
c 178 -0.0060000000000000001 -0.014999999999999999
c 179 -0.0050000000000000001 -0.014999999999999999
c 180 -0.0040000000000000001 -0.014999999999999999
c 181 -0.0030000000000000001 -0.014999999999999999
c 182 -0.002 -0.014999999999999999
c 183 -0.001 -0.014999999999999999
c 184 0 -0.014999999999999999
c 185 0.001 -0.014999999999999999
c 186 0.002 -0.014999999999999999
c 187 0.003 -0.014999999999999999
c 188 -0.0070000000000000001 -0.014
c 189 -0.0060000000000000001 -0.014
c 190 -0.0050000000000000001 -0.014
c 191 -0.0040000000000000001 -0.014
c 192 -0.0030000000000000001 -0.014
c 193 -0.002 -0.014
c 194 -0.001 -0.014
c 195 0 -0.014
c 196 0.001 -0.014
c 197 0.002 -0.014
c 198 0.003 -0.014
c 199 -0.0070000000000000001 -0.012999999999999999
c 200 -0.0060000000000000001 -0.012999999999999999
c 201 -0.0050000000000000001 -0.012999999999999999
c 202 -0.0040000000000000001 -0.012999999999999999
c 203 -0.0030000000000000001 -0.012999999999999999
c 204 -0.002 -0.012999999999999999
c 205 -0.001 -0.012999999999999999
c 206 0 -0.012999999999999999
c 207 0.001 -0.012999999999999999
c 208 0.002 -0.012999999999999999
c 209 0.003 -0.012999999999999999
c 210 -0.0070000000000000001 -0.012
c 211 -0.0060000000000000001 -0.012
c 212 -0.0050000000000000001 -0.012
c 213 -0.0040000000000000001 -0.012
c 214 -0.0030000000000000001 -0.012
c 215 -0.002 -0.012
c 216 -0.001 -0.012
c 217 0 -0.012
c 218 0.001 -0.012
c 219 0.002 -0.012
c 220 0.003 -0.012
c 221 -0.0070000000000000001 -0.010999999999999999
c 222 -0.0060000000000000001 -0.010999999999999999
c 223 -0.0050000000000000001 -0.010999999999999999
c 224 -0.0040000000000000001 -0.010999999999999999
c 225 -0.0030000000000000001 -0.010999999999999999
c 226 -0.002 -0.010999999999999999
c 227 -0.001 -0.010999999999999999
c 228 0 -0.010999999999999999
c 229 0.001 -0.010999999999999999
c 230 0.002 -0.010999999999999999
c 231 0.003 -0.010999999999999999
c 232 -0.0070000000000000001 -0.01
c 233 -0.0060000000000000001 -0.01
c 234 -0.0050000000000000001 -0.01
c 235 -0.0040000000000000001 -0.01
c 236 -0.0030000000000000001 -0.01
c 237 -0.002 -0.01
c 238 -0.001 -0.01
c 239 0 -0.01
c 240 0.001 -0.01
c 241 0.002 -0.01
c 242 0.003 -0.01
c 243 -0.0070000000000000001 -0.0089999999999999993
c 244 -0.0060000000000000001 -0.0089999999999999993
c 245 -0.0050000000000000001 -0.0089999999999999993
c 246 -0.0040000000000000001 -0.0089999999999999993
c 247 -0.0030000000000000001 -0.0089999999999999993
c 248 -0.002 -0.0089999999999999993
c 249 -0.001 -0.0089999999999999993
c 250 0 -0.0089999999999999993
c 251 0.001 -0.0089999999999999993
c 252 0.002 -0.0089999999999999993
c 253 0.003 -0.0089999999999999993
c 254 -0.0070000000000000001 -0.0080000000000000002
c 255 -0.0060000000000000001 -0.0080000000000000002
c 256 -0.0050000000000000001 -0.0080000000000000002
c 257 -0.0040000000000000001 -0.0080000000000000002
c 258 -0.0030000000000000001 -0.0080000000000000002
c 259 -0.002 -0.0080000000000000002
c 260 -0.001 -0.0080000000000000002
c 261 0 -0.0080000000000000002
c 262 0.001 -0.0080000000000000002
c 263 0.002 -0.0080000000000000002
c 264 0.003 -0.0080000000000000002
c 265 -0.0070000000000000001 -0.0070000000000000001
c 266 -0.0060000000000000001 -0.0070000000000000001
c 267 -0.0050000000000000001 -0.0070000000000000001
c 268 -0.0040000000000000001 -0.0070000000000000001
c 269 -0.0030000000000000001 -0.0070000000000000001
c 270 -0.002 -0.0070000000000000001
c 271 -0.001 -0.0070000000000000001
c 272 0 -0.0070000000000000001
c 273 0.001 -0.0070000000000000001
c 274 0.002 -0.0070000000000000001
c 275 0.003 -0.0070000000000000001
c 276 -0.0070000000000000001 -0.0060000000000000001
c 277 -0.0060000000000000001 -0.0060000000000000001
c 278 -0.0050000000000000001 -0.0060000000000000001
c 279 -0.0040000000000000001 -0.0060000000000000001
c 280 -0.0030000000000000001 -0.0060000000000000001
c 281 -0.002 -0.0060000000000000001
c 282 -0.001 -0.0060000000000000001
c 283 0 -0.0060000000000000001
c 284 0.001 -0.0060000000000000001
c 285 0.002 -0.0060000000000000001
c 286 0.003 -0.0060000000000000001
c 287 -0.0070000000000000001 -0.0050000000000000001
c 288 -0.0060000000000000001 -0.0050000000000000001
c 289 -0.0050000000000000001 -0.0050000000000000001
c 290 -0.0040000000000000001 -0.0050000000000000001
c 291 -0.0030000000000000001 -0.0050000000000000001
c 292 -0.002 -0.0050000000000000001
c 293 -0.001 -0.0050000000000000001
c 294 0 -0.0050000000000000001
c 295 0.001 -0.0050000000000000001
c 296 0.002 -0.0050000000000000001
c 297 0.003 -0.0050000000000000001
c 298 -0.0070000000000000001 -0.0040000000000000001
c 299 -0.0060000000000000001 -0.0040000000000000001
c 300 -0.0050000000000000001 -0.0040000000000000001
c 301 -0.0040000000000000001 -0.0040000000000000001
c 302 -0.0030000000000000001 -0.0040000000000000001
c 303 -0.002 -0.0040000000000000001
c 304 -0.001 -0.0040000000000000001
c 305 0 -0.0040000000000000001
c 306 0.001 -0.0040000000000000001
c 307 0.002 -0.0040000000000000001
c 308 0.003 -0.0040000000000000001
c 309 -0.0070000000000000001 -0.0030000000000000001
c 310 -0.0060000000000000001 -0.0030000000000000001
c 311 -0.0050000000000000001 -0.0030000000000000001
c 312 -0.0040000000000000001 -0.0030000000000000001
c 313 -0.0030000000000000001 -0.0030000000000000001
c 314 -0.002 -0.0030000000000000001
c 315 -0.001 -0.0030000000000000001
c 316 0 -0.0030000000000000001
c 317 0.001 -0.0030000000000000001
c 318 0.002 -0.0030000000000000001
c 319 0.003 -0.0030000000000000001
c 320 -0.0070000000000000001 -0.002
c 321 -0.0060000000000000001 -0.002
c 322 -0.0050000000000000001 -0.002
c 323 -0.0040000000000000001 -0.002
c 324 -0.0030000000000000001 -0.002
c 325 -0.002 -0.002
c 326 -0.001 -0.002
c 327 0 -0.002
c 328 0.001 -0.002
c 329 0.002 -0.002
c 330 0.003 -0.002
c 331 -0.0070000000000000001 -0.001
c 332 -0.0060000000000000001 -0.001
c 333 -0.0050000000000000001 -0.001
c 334 -0.0040000000000000001 -0.001
c 335 -0.0030000000000000001 -0.001
c 336 -0.002 -0.001
c 337 -0.001 -0.001
c 338 0 -0.001
c 339 0.001 -0.001
c 340 0.002 -0.001
c 341 0.003 -0.001
c 342 -0.0070000000000000001 -9.2048764444019324e-020
c 343 -0.0060000000000000001 -9.2048764444019324e-020
c 344 -0.0050000000000000001 -9.2048764444019324e-020
c 345 -0.0040000000000000001 -9.2048764444019324e-020
c 346 -0.0030000000000000001 -9.2048764444019324e-020
c 347 -0.002 -9.2048764444019324e-020
c 348 -0.001 -9.2048764444019324e-020
c 349 0 -9.2048764444019324e-020
c 350 0.001 -9.2048764444019324e-020
c 351 0.002 -9.2048764444019324e-020
c 352 0.003 -9.2048764444019324e-020
e 1 344 345 0
e 2 344 333 0
e 3 344 333 0
e -1 -197 -197 2
e 5 344 343 0
e -1 -197 -197 2
e 7 345 346 0
e -1 -197 -197 2
e -1 -197 -197 2
e 10 333 322 0
e 11 333 322 0
e -1 -197 -197 2
e -1 -197 -197 2
e -1 -197 -197 2
e -1 -197 -197 2
e -1 -197 -197 2
e -1 -197 -197 2
e -1 -197 -197 2
e 19 322 311 0
e 20 322 311 0
e -1 -197 -197 2
e -1 -197 -197 2
e -1 -197 -197 2
e -1 -197 -197 2
e -1 -197 -197 2
e -1 -197 -197 2
e -1 -197 -197 2
e 28 311 300 0
e 29 311 300 0
e -1 -197 -197 2
e -1 -197 -197 2
e -1 -197 -197 2
e -1 -197 -197 2
e -1 -197 -197 2
e -1 -197 -197 2
e -1 -197 -197 2
e 37 300 289 0
e 38 300 289 0
e -1 -197 -197 2
e -1 -197 -197 2
e -1 -197 -197 2
e -1 -197 -197 2
e -1 -197 -197 2
e -1 -197 -197 2
e -1 -197 -197 2
e 46 289 278 0
e 47 289 278 0
e -1 -197 -197 2
e -1 -197 -197 2
e -1 -197 -197 2
e -1 -197 -197 2
e -1 -197 -197 2
e -1 -197 -197 2
e -1 -197 -197 2
e 55 278 267 0
e 56 278 267 0
e -1 -197 -197 2
e -1 -197 -197 2
e -1 -197 -197 2
e -1 -197 -197 2
e -1 -197 -197 2
e -1 -197 -197 2
e -1 -197 -197 2
e 64 267 256 0
e 65 267 256 0
e -1 -197 -197 2
e -1 -197 -197 2
e -1 -197 -197 2
e -1 -197 -197 2
e -1 -197 -197 2
e -1 -197 -197 2
e 72 256 257 0
e 73 256 257 0
e -1 -197 -197 2
e 75 256 255 0
e 76 256 255 0
e -1 -197 -197 2
e -1 -197 -197 2
e 79 257 258 0
e 80 257 258 0
e -1 -197 -197 2
e -1 -197 -197 2
e -1 -197 -197 2
e 84 346 347 0
e -1 -197 -197 2
e -1 -197 -197 2
e -1 -197 -197 2
e -1 -197 -197 2
e -1 -197 -197 2
e -1 -197 -197 2
e -1 -197 -197 2
e -1 -197 -197 2
e -1 -197 -197 2
e -1 -197 -197 2
e -1 -197 -197 2
e -1 -197 -197 2
e -1 -197 -197 2
e -1 -197 -197 2
e -1 -197 -197 2
e -1 -197 -197 2
e -1 -197 -197 2
e -1 -197 -197 2
e -1 -197 -197 2
e -1 -197 -197 2
e -1 -197 -197 2
e -1 -197 -197 2
e 107 258 259 0
e 108 258 259 0
e -1 -197 -197 2
e -1 -197 -197 2
e -1 -197 -197 2
e 112 347 348 0
e -1 -197 -197 2
e -1 -197 -197 2
e -1 -197 -197 2
e -1 -197 -197 2
e -1 -197 -197 2
e -1 -197 -197 2
e -1 -197 -197 2
e -1 -197 -197 2
e -1 -197 -197 2
e -1 -197 -197 2
e -1 -197 -197 2
e -1 -197 -197 2
e -1 -197 -197 2
e -1 -197 -197 2
e -1 -197 -197 2
e -1 -197 -197 2
e -1 -197 -197 2
e -1 -197 -197 2
e -1 -197 -197 2
e -1 -197 -197 2
e -1 -197 -197 2
e -1 -197 -197 2
e 135 259 260 0
e 136 259 260 0
e -1 -197 -197 2
e -1 -197 -197 2
e -1 -197 -197 2
e 140 348 349 0
e -1 -197 -197 2
e -1 -197 -197 2
e -1 -197 -197 2
e -1 -197 -197 2
e -1 -197 -197 2
e -1 -197 -197 2
e -1 -197 -197 2
e -1 -197 -197 2
e -1 -197 -197 2
e -1 -197 -197 2
e -1 -197 -197 2
e -1 -197 -197 2
e -1 -197 -197 2
e -1 -197 -197 2
e -1 -197 -197 2
e -1 -197 -197 2
e -1 -197 -197 2
e -1 -197 -197 2
e -1 -197 -197 2
e -1 -197 -197 2
e -1 -197 -197 2
e -1 -197 -197 2
e 163 260 261 0
e 164 260 261 0
e -1 -197 -197 2
e -1 -197 -197 2
e -1 -197 -197 2
e 168 349 350 0
e -1 -197 -197 2
e -1 -197 -197 2
e -1 -197 -197 2
e -1 -197 -197 2
e -1 -197 -197 2
e -1 -197 -197 2
e -1 -197 -197 2
e -1 -197 -197 2
e -1 -197 -197 2
e -1 -197 -197 2
e -1 -197 -197 2
e -1 -197 -197 2
e -1 -197 -197 2
e -1 -197 -197 2
e -1 -197 -197 2
e -1 -197 -197 2
e -1 -197 -197 2
e -1 -197 -197 2
e -1 -197 -197 2
e -1 -197 -197 2
e -1 -197 -197 2
e -1 -197 -197 2
e 191 261 262 0
e 192 261 262 0
e -1 -197 -197 2
e -1 -197 -197 2
e 195 350 339 0
e 196 350 339 0
e 197 350 351 0
e -1 -197 -197 2
e 199 339 328 0
e 200 339 328 0
e -1 -197 -197 2
e -1 -197 -197 2
e 203 328 317 0
e 204 328 317 0
e -1 -197 -197 2
e -1 -197 -197 2
e 207 317 306 0
e 208 317 306 0
e -1 -197 -197 2
e -1 -197 -197 2
e 211 306 295 0
e 212 306 295 0
e -1 -197 -197 2
e -1 -197 -197 2
e 215 295 284 0
e 216 295 284 0
e -1 -197 -197 2
e -1 -197 -197 2
e 219 284 273 0
e 220 284 273 0
e -1 -197 -197 2
e -1 -197 -197 2
e 223 273 262 0
e 224 273 262 0
e -1 -197 -197 2
e -1 -197 -197 2
e 227 262 263 0
e 228 262 263 0
e -1 -197 -197 2
e -1 -197 -197 2
e 231 343 332 0
e 232 343 332 0
e 233 343 342 0
e 234 332 321 0
e 235 332 321 0
e -1 -197 -197 2
e -1 -197 -197 2
e 238 321 310 0
e 239 321 310 0
e -1 -197 -197 2
e -1 -197 -197 2
e 242 310 299 0
e 243 310 299 0
e -1 -197 -197 2
e -1 -197 -197 2
e 246 299 288 0
e 247 299 288 0
e -1 -197 -197 2
e -1 -197 -197 2
e 250 288 277 0
e 251 288 277 0
e -1 -197 -197 2
e -1 -197 -197 2
e 254 277 266 0
e 255 277 266 0
e -1 -197 -197 2
e -1 -197 -197 2
e 258 266 255 0
e 259 266 255 0
e -1 -197 -197 2
e -1 -197 -197 2
e 262 255 244 0
e 263 255 244 0
e -1 -197 -197 2
e -1 -197 -197 2
e -1 -197 -197 2
e 267 351 340 0
e 268 351 340 0
e 269 351 352 0
e -1 -197 -197 2
e 271 340 329 0
e 272 340 329 0
e -1 -197 -197 2
e -1 -197 -197 2
e 275 329 318 0
e 276 329 318 0
e -1 -197 -197 2
e -1 -197 -197 2
e 279 318 307 0
e 280 318 307 0
e -1 -197 -197 2
e -1 -197 -197 2
e 283 307 296 0
e 284 307 296 0
e -1 -197 -197 2
e -1 -197 -197 2
e 287 296 285 0
e 288 296 285 0
e -1 -197 -197 2
e -1 -197 -197 2
e 291 285 274 0
e 292 285 274 0
e -1 -197 -197 2
e -1 -197 -197 2
e 295 274 263 0
e 296 274 263 0
e -1 -197 -197 2
e -1 -197 -197 2
e 299 263 252 0
e 300 263 252 0
e -1 -197 -197 2
e -1 -197 -197 2
e 303 244 245 0
e 304 244 245 0
e -1 -197 -197 2
e 306 244 243 0
e 307 244 243 0
e -1 -197 -197 2
e -1 -197 -197 2
e 310 245 246 0
e 311 245 246 0
e -1 -197 -197 2
e -1 -197 -197 2
e 314 246 247 0
e 315 246 247 0
e -1 -197 -197 2
e -1 -197 -197 2
e 318 247 248 0
e 319 247 248 0
e -1 -197 -197 2
e -1 -197 -197 2
e 322 248 249 0
e 323 248 249 0
e -1 -197 -197 2
e -1 -197 -197 2
e 326 249 250 0
e 327 249 250 0
e -1 -197 -197 2
e -1 -197 -197 2
e 330 250 251 0
e 331 250 251 0
e -1 -197 -197 2
e -1 -197 -197 2
e 334 251 252 0
e 335 251 252 0
e -1 -197 -197 2
e -1 -197 -197 2
e 338 252 253 0
e 339 252 253 0
e -1 -197 -197 2
e -1 -197 -197 2
e 342 342 331 0
e 343 331 320 0
e 344 320 309 0
e 345 309 298 0
e 346 298 287 0
e 347 287 276 0
e 348 276 265 0
e 349 265 254 0
e 350 254 243 0
e 351 243 232 0
e -1 -197 -197 2
e 353 352 341 0
e 354 341 330 0
e 355 330 319 0
e 356 319 308 0
e 357 308 297 0
e 358 297 286 0
e 359 286 275 0
e 360 275 264 0
e 361 264 253 0
e 362 253 242 0
e 363 232 233 0
e 364 232 233 0
e 365 232 221 0
e -1 -197 -197 2
e 367 233 234 0
e 368 233 234 0
e -1 -197 -197 2
e -1 -197 -197 2
e 371 234 235 0
e 372 234 235 0
e -1 -197 -197 2
e -1 -197 -197 2
e 375 235 236 0
e 376 235 236 0
e -1 -197 -197 2
e -1 -197 -197 2
e 379 236 237 0
e 380 236 237 0
e -1 -197 -197 2
e -1 -197 -197 2
e 383 237 238 0
e 384 237 238 0
e -1 -197 -197 2
e -1 -197 -197 2
e 387 238 239 0
e 388 238 239 0
e -1 -197 -197 2
e -1 -197 -197 2
e 391 239 240 0
e 392 239 240 0
e -1 -197 -197 2
e -1 -197 -197 2
e 395 240 241 0
e 396 240 241 0
e -1 -197 -197 2
e -1 -197 -197 2
e 399 241 242 0
e 400 241 242 0
e -1 -197 -197 2
e -1 -197 -197 2
e 403 242 231 0
e -1 -197 -197 2
e 405 221 210 0
e -1 -197 -197 2
e -1 -197 -197 2
e -1 -197 -197 2
e -1 -197 -197 2
e -1 -197 -197 2
e 411 210 199 0
e -1 -197 -197 2
e -1 -197 -197 2
e -1 -197 -197 2
e -1 -197 -197 2
e -1 -197 -197 2
e 417 199 188 0
e -1 -197 -197 2
e -1 -197 -197 2
e -1 -197 -197 2
e -1 -197 -197 2
e -1 -197 -197 2
e 423 188 177 0
e -1 -197 -197 2
e -1 -197 -197 2
e -1 -197 -197 2
e -1 -197 -197 2
e -1 -197 -197 2
e 429 177 166 0
e -1 -197 -197 2
e -1 -197 -197 2
e -1 -197 -197 2
e -1 -197 -197 2
e -1 -197 -197 2
e 435 166 155 0
e -1 -197 -197 2
e -1 -197 -197 2
e -1 -197 -197 2
e -1 -197 -197 2
e -1 -197 -197 2
e 441 155 144 0
e -1 -197 -197 2
e -1 -197 -197 2
e -1 -197 -197 2
e -1 -197 -197 2
e -1 -197 -197 2
e 447 144 133 0
e -1 -197 -197 2
e -1 -197 -197 2
e -1 -197 -197 2
e -1 -197 -197 2
e -1 -197 -197 2
e 453 133 122 0
e -1 -197 -197 2
e -1 -197 -197 2
e -1 -197 -197 2
e -1 -197 -197 2
e -1 -197 -197 2
e 459 122 111 0
e -1 -197 -197 2
e -1 -197 -197 2
e -1 -197 -197 2
e -1 -197 -197 2
e -1 -197 -197 2
e 465 111 100 0
e -1 -197 -197 2
e -1 -197 -197 2
e -1 -197 -197 2
e -1 -197 -197 2
e -1 -197 -197 2
e 471 100 89 0
e -1 -197 -197 2
e -1 -197 -197 2
e -1 -197 -197 2
e -1 -197 -197 2
e -1 -197 -197 2
e 477 89 78 0
e -1 -197 -197 2
e -1 -197 -197 2
e -1 -197 -197 2
e -1 -197 -197 2
e -1 -197 -197 2
e 483 78 67 0
e -1 -197 -197 2
e -1 -197 -197 2
e -1 -197 -197 2
e -1 -197 -197 2
e -1 -197 -197 2
e 489 67 56 0
e -1 -197 -197 2
e -1 -197 -197 2
e -1 -197 -197 2
e -1 -197 -197 2
e -1 -197 -197 2
e 495 56 45 0
e -1 -197 -197 2
e -1 -197 -197 2
e -1 -197 -197 2
e -1 -197 -197 2
e -1 -197 -197 2
e 501 45 34 0
e -1 -197 -197 2
e -1 -197 -197 2
e -1 -197 -197 2
e -1 -197 -197 2
e -1 -197 -197 2
e 507 34 23 0
e -1 -197 -197 2
e -1 -197 -197 2
e -1 -197 -197 2
e -1 -197 -197 2
e -1 -197 -197 2
e 513 23 12 0
e -1 -197 -197 2
e -1 -197 -197 2
e -1 -197 -197 2
e -1 -197 -197 2
e -1 -197 -197 2
e 519 12 1 0
e -1 -197 -197 2
e -1 -197 -197 2
e -1 -197 -197 2
e -1 -197 -197 2
e 524 1 2 0
e 525 2 3 0
e -1 -197 -197 2
e -1 -197 -197 2
e -1 -197 -197 2
e -1 -197 -197 2
e -1 -197 -197 2
e -1 -197 -197 2
e -1 -197 -197 2
e -1 -197 -197 2
e -1 -197 -197 2
e -1 -197 -197 2
e -1 -197 -197 2
e -1 -197 -197 2
e -1 -197 -197 2
e -1 -197 -197 2
e -1 -197 -197 2
e -1 -197 -197 2
e -1 -197 -197 2
e -1 -197 -197 2
e -1 -197 -197 2
e -1 -197 -197 2
e -1 -197 -197 2
e -1 -197 -197 2
e -1 -197 -197 2
e -1 -197 -197 2
e -1 -197 -197 2
e -1 -197 -197 2
e -1 -197 -197 2
e -1 -197 -197 2
e -1 -197 -197 2
e -1 -197 -197 2
e -1 -197 -197 2
e -1 -197 -197 2
e -1 -197 -197 2
e -1 -197 -197 2
e -1 -197 -197 2
e -1 -197 -197 2
e -1 -197 -197 2
e -1 -197 -197 2
e -1 -197 -197 2
e -1 -197 -197 2
e -1 -197 -197 2
e -1 -197 -197 2
e -1 -197 -197 2
e -1 -197 -197 2
e -1 -197 -197 2
e -1 -197 -197 2
e -1 -197 -197 2
e -1 -197 -197 2
e -1 -197 -197 2
e -1 -197 -197 2
e -1 -197 -197 2
e -1 -197 -197 2
e -1 -197 -197 2
e -1 -197 -197 2
e -1 -197 -197 2
e -1 -197 -197 2
e -1 -197 -197 2
e -1 -197 -197 2
e -1 -197 -197 2
e -1 -197 -197 2
e 586 3 4 0
e -1 -197 -197 2
e -1 -197 -197 2
e -1 -197 -197 2
e -1 -197 -197 2
e -1 -197 -197 2
e -1 -197 -197 2
e -1 -197 -197 2
e -1 -197 -197 2
e -1 -197 -197 2
e -1 -197 -197 2
e -1 -197 -197 2
e -1 -197 -197 2
e -1 -197 -197 2
e -1 -197 -197 2
e -1 -197 -197 2
e -1 -197 -197 2
e -1 -197 -197 2
e -1 -197 -197 2
e -1 -197 -197 2
e -1 -197 -197 2
e -1 -197 -197 2
e -1 -197 -197 2
e -1 -197 -197 2
e -1 -197 -197 2
e -1 -197 -197 2
e -1 -197 -197 2
e -1 -197 -197 2
e -1 -197 -197 2
e -1 -197 -197 2
e -1 -197 -197 2
e -1 -197 -197 2
e -1 -197 -197 2
e -1 -197 -197 2
e -1 -197 -197 2
e -1 -197 -197 2
e -1 -197 -197 2
e -1 -197 -197 2
e -1 -197 -197 2
e -1 -197 -197 2
e -1 -197 -197 2
e -1 -197 -197 2
e -1 -197 -197 2
e -1 -197 -197 2
e -1 -197 -197 2
e -1 -197 -197 2
e -1 -197 -197 2
e -1 -197 -197 2
e -1 -197 -197 2
e -1 -197 -197 2
e -1 -197 -197 2
e -1 -197 -197 2
e -1 -197 -197 2
e -1 -197 -197 2
e -1 -197 -197 2
e -1 -197 -197 2
e -1 -197 -197 2
e -1 -197 -197 2
e -1 -197 -197 2
e -1 -197 -197 2
e -1 -197 -197 2
e 647 4 5 0
e -1 -197 -197 2
e -1 -197 -197 2
e -1 -197 -197 2
e -1 -197 -197 2
e -1 -197 -197 2
e -1 -197 -197 2
e -1 -197 -197 2
e -1 -197 -197 2
e -1 -197 -197 2
e -1 -197 -197 2
e -1 -197 -197 2
e -1 -197 -197 2
e -1 -197 -197 2
e -1 -197 -197 2
e -1 -197 -197 2
e -1 -197 -197 2
e -1 -197 -197 2
e -1 -197 -197 2
e -1 -197 -197 2
e -1 -197 -197 2
e -1 -197 -197 2
e -1 -197 -197 2
e -1 -197 -197 2
e -1 -197 -197 2
e -1 -197 -197 2
e -1 -197 -197 2
e -1 -197 -197 2
e -1 -197 -197 2
e -1 -197 -197 2
e -1 -197 -197 2
e -1 -197 -197 2
e -1 -197 -197 2
e -1 -197 -197 2
e -1 -197 -197 2
e -1 -197 -197 2
e -1 -197 -197 2
e -1 -197 -197 2
e -1 -197 -197 2
e -1 -197 -197 2
e -1 -197 -197 2
e -1 -197 -197 2
e -1 -197 -197 2
e -1 -197 -197 2
e -1 -197 -197 2
e -1 -197 -197 2
e -1 -197 -197 2
e -1 -197 -197 2
e -1 -197 -197 2
e -1 -197 -197 2
e -1 -197 -197 2
e -1 -197 -197 2
e -1 -197 -197 2
e -1 -197 -197 2
e -1 -197 -197 2
e -1 -197 -197 2
e -1 -197 -197 2
e -1 -197 -197 2
e -1 -197 -197 2
e -1 -197 -197 2
e -1 -197 -197 2
e 708 5 6 0
e -1 -197 -197 2
e -1 -197 -197 2
e -1 -197 -197 2
e -1 -197 -197 2
e -1 -197 -197 2
e -1 -197 -197 2
e -1 -197 -197 2
e -1 -197 -197 2
e -1 -197 -197 2
e -1 -197 -197 2
e -1 -197 -197 2
e -1 -197 -197 2
e -1 -197 -197 2
e -1 -197 -197 2
e -1 -197 -197 2
e -1 -197 -197 2
e -1 -197 -197 2
e -1 -197 -197 2
e -1 -197 -197 2
e -1 -197 -197 2
e -1 -197 -197 2
e -1 -197 -197 2
e -1 -197 -197 2
e -1 -197 -197 2
e -1 -197 -197 2
e -1 -197 -197 2
e -1 -197 -197 2
e -1 -197 -197 2
e -1 -197 -197 2
e -1 -197 -197 2
e -1 -197 -197 2
e -1 -197 -197 2
e -1 -197 -197 2
e -1 -197 -197 2
e -1 -197 -197 2
e -1 -197 -197 2
e -1 -197 -197 2
e -1 -197 -197 2
e -1 -197 -197 2
e -1 -197 -197 2
e -1 -197 -197 2
e -1 -197 -197 2
e -1 -197 -197 2
e -1 -197 -197 2
e -1 -197 -197 2
e -1 -197 -197 2
e -1 -197 -197 2
e -1 -197 -197 2
e -1 -197 -197 2
e -1 -197 -197 2
e -1 -197 -197 2
e -1 -197 -197 2
e -1 -197 -197 2
e -1 -197 -197 2
e -1 -197 -197 2
e -1 -197 -197 2
e -1 -197 -197 2
e -1 -197 -197 2
e -1 -197 -197 2
e -1 -197 -197 2
e 769 6 7 0
e -1 -197 -197 2
e -1 -197 -197 2
e -1 -197 -197 2
e -1 -197 -197 2
e -1 -197 -197 2
e -1 -197 -197 2
e -1 -197 -197 2
e -1 -197 -197 2
e -1 -197 -197 2
e -1 -197 -197 2
e -1 -197 -197 2
e -1 -197 -197 2
e -1 -197 -197 2
e -1 -197 -197 2
e -1 -197 -197 2
e -1 -197 -197 2
e -1 -197 -197 2
e -1 -197 -197 2
e -1 -197 -197 2
e -1 -197 -197 2
e -1 -197 -197 2
e -1 -197 -197 2
e -1 -197 -197 2
e -1 -197 -197 2
e -1 -197 -197 2
e -1 -197 -197 2
e -1 -197 -197 2
e -1 -197 -197 2
e -1 -197 -197 2
e -1 -197 -197 2
e -1 -197 -197 2
e -1 -197 -197 2
e -1 -197 -197 2
e -1 -197 -197 2
e -1 -197 -197 2
e -1 -197 -197 2
e -1 -197 -197 2
e -1 -197 -197 2
e -1 -197 -197 2
e -1 -197 -197 2
e -1 -197 -197 2
e -1 -197 -197 2
e -1 -197 -197 2
e -1 -197 -197 2
e -1 -197 -197 2
e -1 -197 -197 2
e -1 -197 -197 2
e -1 -197 -197 2
e -1 -197 -197 2
e -1 -197 -197 2
e -1 -197 -197 2
e -1 -197 -197 2
e -1 -197 -197 2
e -1 -197 -197 2
e -1 -197 -197 2
e -1 -197 -197 2
e -1 -197 -197 2
e -1 -197 -197 2
e -1 -197 -197 2
e -1 -197 -197 2
e 830 7 8 0
e -1 -197 -197 2
e -1 -197 -197 2
e -1 -197 -197 2
e -1 -197 -197 2
e -1 -197 -197 2
e -1 -197 -197 2
e -1 -197 -197 2
e -1 -197 -197 2
e -1 -197 -197 2
e -1 -197 -197 2
e -1 -197 -197 2
e -1 -197 -197 2
e -1 -197 -197 2
e -1 -197 -197 2
e -1 -197 -197 2
e -1 -197 -197 2
e -1 -197 -197 2
e -1 -197 -197 2
e -1 -197 -197 2
e -1 -197 -197 2
e -1 -197 -197 2
e -1 -197 -197 2
e -1 -197 -197 2
e -1 -197 -197 2
e -1 -197 -197 2
e -1 -197 -197 2
e -1 -197 -197 2
e -1 -197 -197 2
e -1 -197 -197 2
e -1 -197 -197 2
e -1 -197 -197 2
e -1 -197 -197 2
e -1 -197 -197 2
e -1 -197 -197 2
e -1 -197 -197 2
e -1 -197 -197 2
e -1 -197 -197 2
e -1 -197 -197 2
e -1 -197 -197 2
e -1 -197 -197 2
e -1 -197 -197 2
e -1 -197 -197 2
e -1 -197 -197 2
e -1 -197 -197 2
e -1 -197 -197 2
e -1 -197 -197 2
e -1 -197 -197 2
e -1 -197 -197 2
e -1 -197 -197 2
e -1 -197 -197 2
e -1 -197 -197 2
e -1 -197 -197 2
e -1 -197 -197 2
e -1 -197 -197 2
e -1 -197 -197 2
e -1 -197 -197 2
e -1 -197 -197 2
e -1 -197 -197 2
e -1 -197 -197 2
e -1 -197 -197 2
e 891 8 9 0
e -1 -197 -197 2
e -1 -197 -197 2
e -1 -197 -197 2
e -1 -197 -197 2
e -1 -197 -197 2
e -1 -197 -197 2
e -1 -197 -197 2
e -1 -197 -197 2
e -1 -197 -197 2
e -1 -197 -197 2
e -1 -197 -197 2
e -1 -197 -197 2
e -1 -197 -197 2
e -1 -197 -197 2
e -1 -197 -197 2
e -1 -197 -197 2
e -1 -197 -197 2
e -1 -197 -197 2
e -1 -197 -197 2
e -1 -197 -197 2
e -1 -197 -197 2
e -1 -197 -197 2
e -1 -197 -197 2
e -1 -197 -197 2
e -1 -197 -197 2
e -1 -197 -197 2
e -1 -197 -197 2
e -1 -197 -197 2
e -1 -197 -197 2
e -1 -197 -197 2
e -1 -197 -197 2
e -1 -197 -197 2
e -1 -197 -197 2
e -1 -197 -197 2
e -1 -197 -197 2
e -1 -197 -197 2
e -1 -197 -197 2
e -1 -197 -197 2
e -1 -197 -197 2
e -1 -197 -197 2
e -1 -197 -197 2
e -1 -197 -197 2
e -1 -197 -197 2
e -1 -197 -197 2
e -1 -197 -197 2
e -1 -197 -197 2
e -1 -197 -197 2
e -1 -197 -197 2
e -1 -197 -197 2
e -1 -197 -197 2
e -1 -197 -197 2
e -1 -197 -197 2
e -1 -197 -197 2
e -1 -197 -197 2
e -1 -197 -197 2
e -1 -197 -197 2
e -1 -197 -197 2
e -1 -197 -197 2
e -1 -197 -197 2
e -1 -197 -197 2
e 952 9 10 0
e -1 -197 -197 2
e -1 -197 -197 2
e -1 -197 -197 2
e -1 -197 -197 2
e -1 -197 -197 2
e -1 -197 -197 2
e -1 -197 -197 2
e -1 -197 -197 2
e -1 -197 -197 2
e -1 -197 -197 2
e -1 -197 -197 2
e -1 -197 -197 2
e -1 -197 -197 2
e -1 -197 -197 2
e -1 -197 -197 2
e -1 -197 -197 2
e -1 -197 -197 2
e -1 -197 -197 2
e -1 -197 -197 2
e -1 -197 -197 2
e -1 -197 -197 2
e -1 -197 -197 2
e -1 -197 -197 2
e -1 -197 -197 2
e -1 -197 -197 2
e -1 -197 -197 2
e -1 -197 -197 2
e -1 -197 -197 2
e -1 -197 -197 2
e -1 -197 -197 2
e -1 -197 -197 2
e -1 -197 -197 2
e -1 -197 -197 2
e -1 -197 -197 2
e -1 -197 -197 2
e -1 -197 -197 2
e -1 -197 -197 2
e -1 -197 -197 2
e -1 -197 -197 2
e -1 -197 -197 2
e -1 -197 -197 2
e -1 -197 -197 2
e -1 -197 -197 2
e -1 -197 -197 2
e -1 -197 -197 2
e -1 -197 -197 2
e -1 -197 -197 2
e -1 -197 -197 2
e -1 -197 -197 2
e -1 -197 -197 2
e -1 -197 -197 2
e -1 -197 -197 2
e -1 -197 -197 2
e -1 -197 -197 2
e -1 -197 -197 2
e -1 -197 -197 2
e -1 -197 -197 2
e -1 -197 -197 2
e -1 -197 -197 2
e -1 -197 -197 2
e 1013 10 11 0
e 1014 231 220 0
e 1015 220 209 0
e 1016 209 198 0
e 1017 198 187 0
e 1018 187 176 0
e 1019 176 165 0
e 1020 165 154 0
e 1021 154 143 0
e 1022 143 132 0
e 1023 132 121 0
e 1024 121 110 0
e 1025 110 99 0
e 1026 99 88 0
e 1027 88 77 0
e 1028 77 66 0
e 1029 66 55 0
e 1030 55 44 0
e 1031 44 33 0
e 1032 33 22 0
e 1033 22 11 0
t 1 1 344 345 334 18 2 -1024
t 2 1 344 334 333 3 -1024 -1024
t 3 1 333 334 323 20 4 -1024
t 4 1 333 323 322 5 -1024 -1024
t 5 1 322 323 312 22 6 -1024
t 6 1 322 312 311 7 -1024 -1024
t 7 1 311 312 301 24 8 -1024
t 8 1 311 301 300 9 -1024 -1024
t 9 1 300 301 290 26 10 -1024
t 10 1 300 290 289 11 -1024 -1024
t 11 1 289 290 279 28 12 -1024
t 12 1 289 279 278 13 -1024 -1024
t 13 1 278 279 268 30 14 -1024
t 14 1 278 268 267 15 -1024 -1024
t 15 1 267 268 257 32 16 -1024
t 16 1 267 257 256 -1024 -1024 -1024
t 17 1 345 346 335 34 18 -1024
t 18 1 345 335 334 19 -1024 -1024
t 19 1 334 335 324 36 20 -1024
t 20 1 334 324 323 21 -1024 -1024
t 21 1 323 324 313 38 22 -1024
t 22 1 323 313 312 23 -1024 -1024
t 23 1 312 313 302 40 24 -1024
t 24 1 312 302 301 25 -1024 -1024
t 25 1 301 302 291 42 26 -1024
t 26 1 301 291 290 27 -1024 -1024
t 27 1 290 291 280 44 28 -1024
t 28 1 290 280 279 29 -1024 -1024
t 29 1 279 280 269 46 30 -1024
t 30 1 279 269 268 31 -1024 -1024
t 31 1 268 269 258 48 32 -1024
t 32 1 268 258 257 -1024 -1024 -1024
t 33 1 346 347 336 50 34 -1024
t 34 1 346 336 335 35 -1024 -1024
t 35 1 335 336 325 52 36 -1024
t 36 1 335 325 324 37 -1024 -1024
t 37 1 324 325 314 54 38 -1024
t 38 1 324 314 313 39 -1024 -1024
t 39 1 313 314 303 56 40 -1024
t 40 1 313 303 302 41 -1024 -1024
t 41 1 302 303 292 58 42 -1024
t 42 1 302 292 291 43 -1024 -1024
t 43 1 291 292 281 60 44 -1024
t 44 1 291 281 280 45 -1024 -1024
t 45 1 280 281 270 62 46 -1024
t 46 1 280 270 269 47 -1024 -1024
t 47 1 269 270 259 64 48 -1024
t 48 1 269 259 258 -1024 -1024 -1024
t 49 1 347 348 337 66 50 -1024
t 50 1 347 337 336 51 -1024 -1024
t 51 1 336 337 326 68 52 -1024
t 52 1 336 326 325 53 -1024 -1024
t 53 1 325 326 315 70 54 -1024
t 54 1 325 315 314 55 -1024 -1024
t 55 1 314 315 304 72 56 -1024
t 56 1 314 304 303 57 -1024 -1024
t 57 1 303 304 293 74 58 -1024
t 58 1 303 293 292 59 -1024 -1024
t 59 1 292 293 282 76 60 -1024
t 60 1 292 282 281 61 -1024 -1024
t 61 1 281 282 271 78 62 -1024
t 62 1 281 271 270 63 -1024 -1024
t 63 1 270 271 260 80 64 -1024
t 64 1 270 260 259 -1024 -1024 -1024
t 65 1 348 349 338 82 66 -1024
t 66 1 348 338 337 67 -1024 -1024
t 67 1 337 338 327 84 68 -1024
t 68 1 337 327 326 69 -1024 -1024
t 69 1 326 327 316 86 70 -1024
t 70 1 326 316 315 71 -1024 -1024
t 71 1 315 316 305 88 72 -1024
t 72 1 315 305 304 73 -1024 -1024
t 73 1 304 305 294 90 74 -1024
t 74 1 304 294 293 75 -1024 -1024
t 75 1 293 294 283 92 76 -1024
t 76 1 293 283 282 77 -1024 -1024
t 77 1 282 283 272 94 78 -1024
t 78 1 282 272 271 79 -1024 -1024
t 79 1 271 272 261 96 80 -1024
t 80 1 271 261 260 -1024 -1024 -1024
t 81 1 349 350 339 -1024 82 -1024
t 82 1 349 339 338 83 -1024 -1024
t 83 1 338 339 328 -1024 84 -1024
t 84 1 338 328 327 85 -1024 -1024
t 85 1 327 328 317 -1024 86 -1024
t 86 1 327 317 316 87 -1024 -1024
t 87 1 316 317 306 -1024 88 -1024
t 88 1 316 306 305 89 -1024 -1024
t 89 1 305 306 295 -1024 90 -1024
t 90 1 305 295 294 91 -1024 -1024
t 91 1 294 295 284 -1024 92 -1024
t 92 1 294 284 283 93 -1024 -1024
t 93 1 283 284 273 -1024 94 -1024
t 94 1 283 273 272 95 -1024 -1024
t 95 1 272 273 262 -1024 96 -1024
t 96 1 272 262 261 -1024 -1024 -1024
t 97 2 343 344 333 -1024 98 -1024
t 98 2 343 333 332 99 -1024 -1024
t 99 2 332 333 322 -1024 100 -1024
t 100 2 332 322 321 101 -1024 -1024
t 101 2 321 322 311 -1024 102 -1024
t 102 2 321 311 310 103 -1024 -1024
t 103 2 310 311 300 -1024 104 -1024
t 104 2 310 300 299 105 -1024 -1024
t 105 2 299 300 289 -1024 106 -1024
t 106 2 299 289 288 107 -1024 -1024
t 107 2 288 289 278 -1024 108 -1024
t 108 2 288 278 277 109 -1024 -1024
t 109 2 277 278 267 -1024 110 -1024
t 110 2 277 267 266 111 -1024 -1024
t 111 2 266 267 256 -1024 112 -1024
t 112 2 266 256 255 -1024 -1024 -1024
t 113 2 350 351 340 -1024 114 -1024
t 114 2 350 340 339 115 -1024 -1024
t 115 2 339 340 329 -1024 116 -1024
t 116 2 339 329 328 117 -1024 -1024
t 117 2 328 329 318 -1024 118 -1024
t 118 2 328 318 317 119 -1024 -1024
t 119 2 317 318 307 -1024 120 -1024
t 120 2 317 307 306 121 -1024 -1024
t 121 2 306 307 296 -1024 122 -1024
t 122 2 306 296 295 123 -1024 -1024
t 123 2 295 296 285 -1024 124 -1024
t 124 2 295 285 284 125 -1024 -1024
t 125 2 284 285 274 -1024 126 -1024
t 126 2 284 274 273 127 -1024 -1024
t 127 2 273 274 263 -1024 128 -1024
t 128 2 273 263 262 -1024 -1024 -1024
t 129 3 255 256 245 132 130 -1024
t 130 3 255 245 244 -1024 -1024 -1024
t 131 3 256 257 246 134 132 -1024
t 132 3 256 246 245 -1024 -1024 -1024
t 133 3 257 258 247 136 134 -1024
t 134 3 257 247 246 -1024 -1024 -1024
t 135 3 258 259 248 138 136 -1024
t 136 3 258 248 247 -1024 -1024 -1024
t 137 3 259 260 249 140 138 -1024
t 138 3 259 249 248 -1024 -1024 -1024
t 139 3 260 261 250 142 140 -1024
t 140 3 260 250 249 -1024 -1024 -1024
t 141 3 261 262 251 144 142 -1024
t 142 3 261 251 250 -1024 -1024 -1024
t 143 3 262 263 252 -1024 144 -1024
t 144 3 262 252 251 -1024 -1024 -1024
t 145 4 342 343 332 -1024 146 -1024
t 146 4 342 332 331 147 -1024 -1024
t 147 4 331 332 321 -1024 148 -1024
t 148 4 331 321 320 149 -1024 -1024
t 149 4 320 321 310 -1024 150 -1024
t 150 4 320 310 309 151 -1024 -1024
t 151 4 309 310 299 -1024 152 -1024
t 152 4 309 299 298 153 -1024 -1024
t 153 4 298 299 288 -1024 154 -1024
t 154 4 298 288 287 155 -1024 -1024
t 155 4 287 288 277 -1024 156 -1024
t 156 4 287 277 276 157 -1024 -1024
t 157 4 276 277 266 -1024 158 -1024
t 158 4 276 266 265 159 -1024 -1024
t 159 4 265 266 255 -1024 160 -1024
t 160 4 265 255 254 161 -1024 -1024
t 161 4 254 255 244 -1024 162 -1024
t 162 4 254 244 243 -1024 -1024 -1024
t 163 4 351 352 341 -1024 164 -1024
t 164 4 351 341 340 165 -1024 -1024
t 165 4 340 341 330 -1024 166 -1024
t 166 4 340 330 329 167 -1024 -1024
t 167 4 329 330 319 -1024 168 -1024
t 168 4 329 319 318 169 -1024 -1024
t 169 4 318 319 308 -1024 170 -1024
t 170 4 318 308 307 171 -1024 -1024
t 171 4 307 308 297 -1024 172 -1024
t 172 4 307 297 296 173 -1024 -1024
t 173 4 296 297 286 -1024 174 -1024
t 174 4 296 286 285 175 -1024 -1024
t 175 4 285 286 275 -1024 176 -1024
t 176 4 285 275 274 177 -1024 -1024
t 177 4 274 275 264 -1024 178 -1024
t 178 4 274 264 263 179 -1024 -1024
t 179 4 263 264 253 -1024 180 -1024
t 180 4 263 253 252 -1024 -1024 -1024
t 181 5 243 244 233 184 182 -1024
t 182 5 243 233 232 -1024 -1024 -1024
t 183 5 244 245 234 186 184 -1024
t 184 5 244 234 233 -1024 -1024 -1024
t 185 5 245 246 235 188 186 -1024
t 186 5 245 235 234 -1024 -1024 -1024
t 187 5 246 247 236 190 188 -1024
t 188 5 246 236 235 -1024 -1024 -1024
t 189 5 247 248 237 192 190 -1024
t 190 5 247 237 236 -1024 -1024 -1024
t 191 5 248 249 238 194 192 -1024
t 192 5 248 238 237 -1024 -1024 -1024
t 193 5 249 250 239 196 194 -1024
t 194 5 249 239 238 -1024 -1024 -1024
t 195 5 250 251 240 198 196 -1024
t 196 5 250 240 239 -1024 -1024 -1024
t 197 5 251 252 241 200 198 -1024
t 198 5 251 241 240 -1024 -1024 -1024
t 199 5 252 253 242 -1024 200 -1024
t 200 5 252 242 241 -1024 -1024 -1024
t 201 6 232 233 222 244 202 -1024
t 202 6 232 222 221 203 -1024 -1024
t 203 6 221 222 211 246 204 -1024
t 204 6 221 211 210 205 -1024 -1024
t 205 6 210 211 200 248 206 -1024
t 206 6 210 200 199 207 -1024 -1024
t 207 6 199 200 189 250 208 -1024
t 208 6 199 189 188 209 -1024 -1024
t 209 6 188 189 178 252 210 -1024
t 210 6 188 178 177 211 -1024 -1024
t 211 6 177 178 167 254 212 -1024
t 212 6 177 167 166 213 -1024 -1024
t 213 6 166 167 156 256 214 -1024
t 214 6 166 156 155 215 -1024 -1024
t 215 6 155 156 145 258 216 -1024
t 216 6 155 145 144 217 -1024 -1024
t 217 6 144 145 134 260 218 -1024
t 218 6 144 134 133 219 -1024 -1024
t 219 6 133 134 123 262 220 -1024
t 220 6 133 123 122 221 -1024 -1024
t 221 6 122 123 112 264 222 -1024
t 222 6 122 112 111 223 -1024 -1024
t 223 6 111 112 101 266 224 -1024
t 224 6 111 101 100 225 -1024 -1024
t 225 6 100 101 90 268 226 -1024
t 226 6 100 90 89 227 -1024 -1024
t 227 6 89 90 79 270 228 -1024
t 228 6 89 79 78 229 -1024 -1024
t 229 6 78 79 68 272 230 -1024
t 230 6 78 68 67 231 -1024 -1024
t 231 6 67 68 57 274 232 -1024
t 232 6 67 57 56 233 -1024 -1024
t 233 6 56 57 46 276 234 -1024
t 234 6 56 46 45 235 -1024 -1024
t 235 6 45 46 35 278 236 -1024
t 236 6 45 35 34 237 -1024 -1024
t 237 6 34 35 24 280 238 -1024
t 238 6 34 24 23 239 -1024 -1024
t 239 6 23 24 13 282 240 -1024
t 240 6 23 13 12 241 -1024 -1024
t 241 6 12 13 2 284 242 -1024
t 242 6 12 2 1 -1024 -1024 -1024
t 243 6 233 234 223 286 244 -1024
t 244 6 233 223 222 245 -1024 -1024
t 245 6 222 223 212 288 246 -1024
t 246 6 222 212 211 247 -1024 -1024
t 247 6 211 212 201 290 248 -1024
t 248 6 211 201 200 249 -1024 -1024
t 249 6 200 201 190 292 250 -1024
t 250 6 200 190 189 251 -1024 -1024
t 251 6 189 190 179 294 252 -1024
t 252 6 189 179 178 253 -1024 -1024
t 253 6 178 179 168 296 254 -1024
t 254 6 178 168 167 255 -1024 -1024
t 255 6 167 168 157 298 256 -1024
t 256 6 167 157 156 257 -1024 -1024
t 257 6 156 157 146 300 258 -1024
t 258 6 156 146 145 259 -1024 -1024
t 259 6 145 146 135 302 260 -1024
t 260 6 145 135 134 261 -1024 -1024
t 261 6 134 135 124 304 262 -1024
t 262 6 134 124 123 263 -1024 -1024
t 263 6 123 124 113 306 264 -1024
t 264 6 123 113 112 265 -1024 -1024
t 265 6 112 113 102 308 266 -1024
t 266 6 112 102 101 267 -1024 -1024
t 267 6 101 102 91 310 268 -1024
t 268 6 101 91 90 269 -1024 -1024
t 269 6 90 91 80 312 270 -1024
t 270 6 90 80 79 271 -1024 -1024
t 271 6 79 80 69 314 272 -1024
t 272 6 79 69 68 273 -1024 -1024
t 273 6 68 69 58 316 274 -1024
t 274 6 68 58 57 275 -1024 -1024
t 275 6 57 58 47 318 276 -1024
t 276 6 57 47 46 277 -1024 -1024
t 277 6 46 47 36 320 278 -1024
t 278 6 46 36 35 279 -1024 -1024
t 279 6 35 36 25 322 280 -1024
t 280 6 35 25 24 281 -1024 -1024
t 281 6 24 25 14 324 282 -1024
t 282 6 24 14 13 283 -1024 -1024
t 283 6 13 14 3 326 284 -1024
t 284 6 13 3 2 -1024 -1024 -1024
t 285 6 234 235 224 328 286 -1024
t 286 6 234 224 223 287 -1024 -1024
t 287 6 223 224 213 330 288 -1024
t 288 6 223 213 212 289 -1024 -1024
t 289 6 212 213 202 332 290 -1024
t 290 6 212 202 201 291 -1024 -1024
t 291 6 201 202 191 334 292 -1024
t 292 6 201 191 190 293 -1024 -1024
t 293 6 190 191 180 336 294 -1024
t 294 6 190 180 179 295 -1024 -1024
t 295 6 179 180 169 338 296 -1024
t 296 6 179 169 168 297 -1024 -1024
t 297 6 168 169 158 340 298 -1024
t 298 6 168 158 157 299 -1024 -1024
t 299 6 157 158 147 342 300 -1024
t 300 6 157 147 146 301 -1024 -1024
t 301 6 146 147 136 344 302 -1024
t 302 6 146 136 135 303 -1024 -1024
t 303 6 135 136 125 346 304 -1024
t 304 6 135 125 124 305 -1024 -1024
t 305 6 124 125 114 348 306 -1024
t 306 6 124 114 113 307 -1024 -1024
t 307 6 113 114 103 350 308 -1024
t 308 6 113 103 102 309 -1024 -1024
t 309 6 102 103 92 352 310 -1024
t 310 6 102 92 91 311 -1024 -1024
t 311 6 91 92 81 354 312 -1024
t 312 6 91 81 80 313 -1024 -1024
t 313 6 80 81 70 356 314 -1024
t 314 6 80 70 69 315 -1024 -1024
t 315 6 69 70 59 358 316 -1024
t 316 6 69 59 58 317 -1024 -1024
t 317 6 58 59 48 360 318 -1024
t 318 6 58 48 47 319 -1024 -1024
t 319 6 47 48 37 362 320 -1024
t 320 6 47 37 36 321 -1024 -1024
t 321 6 36 37 26 364 322 -1024
t 322 6 36 26 25 323 -1024 -1024
t 323 6 25 26 15 366 324 -1024
t 324 6 25 15 14 325 -1024 -1024
t 325 6 14 15 4 368 326 -1024
t 326 6 14 4 3 -1024 -1024 -1024
t 327 6 235 236 225 370 328 -1024
t 328 6 235 225 224 329 -1024 -1024
t 329 6 224 225 214 372 330 -1024
t 330 6 224 214 213 331 -1024 -1024
t 331 6 213 214 203 374 332 -1024
t 332 6 213 203 202 333 -1024 -1024
t 333 6 202 203 192 376 334 -1024
t 334 6 202 192 191 335 -1024 -1024
t 335 6 191 192 181 378 336 -1024
t 336 6 191 181 180 337 -1024 -1024
t 337 6 180 181 170 380 338 -1024
t 338 6 180 170 169 339 -1024 -1024
t 339 6 169 170 159 382 340 -1024
t 340 6 169 159 158 341 -1024 -1024
t 341 6 158 159 148 384 342 -1024
t 342 6 158 148 147 343 -1024 -1024
t 343 6 147 148 137 386 344 -1024
t 344 6 147 137 136 345 -1024 -1024
t 345 6 136 137 126 388 346 -1024
t 346 6 136 126 125 347 -1024 -1024
t 347 6 125 126 115 390 348 -1024
t 348 6 125 115 114 349 -1024 -1024
t 349 6 114 115 104 392 350 -1024
t 350 6 114 104 103 351 -1024 -1024
t 351 6 103 104 93 394 352 -1024
t 352 6 103 93 92 353 -1024 -1024
t 353 6 92 93 82 396 354 -1024
t 354 6 92 82 81 355 -1024 -1024
t 355 6 81 82 71 398 356 -1024
t 356 6 81 71 70 357 -1024 -1024
t 357 6 70 71 60 400 358 -1024
t 358 6 70 60 59 359 -1024 -1024
t 359 6 59 60 49 402 360 -1024
t 360 6 59 49 48 361 -1024 -1024
t 361 6 48 49 38 404 362 -1024
t 362 6 48 38 37 363 -1024 -1024
t 363 6 37 38 27 406 364 -1024
t 364 6 37 27 26 365 -1024 -1024
t 365 6 26 27 16 408 366 -1024
t 366 6 26 16 15 367 -1024 -1024
t 367 6 15 16 5 410 368 -1024
t 368 6 15 5 4 -1024 -1024 -1024
t 369 6 236 237 226 412 370 -1024
t 370 6 236 226 225 371 -1024 -1024
t 371 6 225 226 215 414 372 -1024
t 372 6 225 215 214 373 -1024 -1024
t 373 6 214 215 204 416 374 -1024
t 374 6 214 204 203 375 -1024 -1024
t 375 6 203 204 193 418 376 -1024
t 376 6 203 193 192 377 -1024 -1024
t 377 6 192 193 182 420 378 -1024
t 378 6 192 182 181 379 -1024 -1024
t 379 6 181 182 171 422 380 -1024
t 380 6 181 171 170 381 -1024 -1024
t 381 6 170 171 160 424 382 -1024
t 382 6 170 160 159 383 -1024 -1024
t 383 6 159 160 149 426 384 -1024
t 384 6 159 149 148 385 -1024 -1024
t 385 6 148 149 138 428 386 -1024
t 386 6 148 138 137 387 -1024 -1024
t 387 6 137 138 127 430 388 -1024
t 388 6 137 127 126 389 -1024 -1024
t 389 6 126 127 116 432 390 -1024
t 390 6 126 116 115 391 -1024 -1024
t 391 6 115 116 105 434 392 -1024
t 392 6 115 105 104 393 -1024 -1024
t 393 6 104 105 94 436 394 -1024
t 394 6 104 94 93 395 -1024 -1024
t 395 6 93 94 83 438 396 -1024
t 396 6 93 83 82 397 -1024 -1024
t 397 6 82 83 72 440 398 -1024
t 398 6 82 72 71 399 -1024 -1024
t 399 6 71 72 61 442 400 -1024
t 400 6 71 61 60 401 -1024 -1024
t 401 6 60 61 50 444 402 -1024
t 402 6 60 50 49 403 -1024 -1024
t 403 6 49 50 39 446 404 -1024
t 404 6 49 39 38 405 -1024 -1024
t 405 6 38 39 28 448 406 -1024
t 406 6 38 28 27 407 -1024 -1024
t 407 6 27 28 17 450 408 -1024
t 408 6 27 17 16 409 -1024 -1024
t 409 6 16 17 6 452 410 -1024
t 410 6 16 6 5 -1024 -1024 -1024
t 411 6 237 238 227 454 412 -1024
t 412 6 237 227 226 413 -1024 -1024
t 413 6 226 227 216 456 414 -1024
t 414 6 226 216 215 415 -1024 -1024
t 415 6 215 216 205 458 416 -1024
t 416 6 215 205 204 417 -1024 -1024
t 417 6 204 205 194 460 418 -1024
t 418 6 204 194 193 419 -1024 -1024
t 419 6 193 194 183 462 420 -1024
t 420 6 193 183 182 421 -1024 -1024
t 421 6 182 183 172 464 422 -1024
t 422 6 182 172 171 423 -1024 -1024
t 423 6 171 172 161 466 424 -1024
t 424 6 171 161 160 425 -1024 -1024
t 425 6 160 161 150 468 426 -1024
t 426 6 160 150 149 427 -1024 -1024
t 427 6 149 150 139 470 428 -1024
t 428 6 149 139 138 429 -1024 -1024
t 429 6 138 139 128 472 430 -1024
t 430 6 138 128 127 431 -1024 -1024
t 431 6 127 128 117 474 432 -1024
t 432 6 127 117 116 433 -1024 -1024
t 433 6 116 117 106 476 434 -1024
t 434 6 116 106 105 435 -1024 -1024
t 435 6 105 106 95 478 436 -1024
t 436 6 105 95 94 437 -1024 -1024
t 437 6 94 95 84 480 438 -1024
t 438 6 94 84 83 439 -1024 -1024
t 439 6 83 84 73 482 440 -1024
t 440 6 83 73 72 441 -1024 -1024
t 441 6 72 73 62 484 442 -1024
t 442 6 72 62 61 443 -1024 -1024
t 443 6 61 62 51 486 444 -1024
t 444 6 61 51 50 445 -1024 -1024
t 445 6 50 51 40 488 446 -1024
t 446 6 50 40 39 447 -1024 -1024
t 447 6 39 40 29 490 448 -1024
t 448 6 39 29 28 449 -1024 -1024
t 449 6 28 29 18 492 450 -1024
t 450 6 28 18 17 451 -1024 -1024
t 451 6 17 18 7 494 452 -1024
t 452 6 17 7 6 -1024 -1024 -1024
t 453 6 238 239 228 496 454 -1024
t 454 6 238 228 227 455 -1024 -1024
t 455 6 227 228 217 498 456 -1024
t 456 6 227 217 216 457 -1024 -1024
t 457 6 216 217 206 500 458 -1024
t 458 6 216 206 205 459 -1024 -1024
t 459 6 205 206 195 502 460 -1024
t 460 6 205 195 194 461 -1024 -1024
t 461 6 194 195 184 504 462 -1024
t 462 6 194 184 183 463 -1024 -1024
t 463 6 183 184 173 506 464 -1024
t 464 6 183 173 172 465 -1024 -1024
t 465 6 172 173 162 508 466 -1024
t 466 6 172 162 161 467 -1024 -1024
t 467 6 161 162 151 510 468 -1024
t 468 6 161 151 150 469 -1024 -1024
t 469 6 150 151 140 512 470 -1024
t 470 6 150 140 139 471 -1024 -1024
t 471 6 139 140 129 514 472 -1024
t 472 6 139 129 128 473 -1024 -1024
t 473 6 128 129 118 516 474 -1024
t 474 6 128 118 117 475 -1024 -1024
t 475 6 117 118 107 518 476 -1024
t 476 6 117 107 106 477 -1024 -1024
t 477 6 106 107 96 520 478 -1024
t 478 6 106 96 95 479 -1024 -1024
t 479 6 95 96 85 522 480 -1024
t 480 6 95 85 84 481 -1024 -1024
t 481 6 84 85 74 524 482 -1024
t 482 6 84 74 73 483 -1024 -1024
t 483 6 73 74 63 526 484 -1024
t 484 6 73 63 62 485 -1024 -1024
t 485 6 62 63 52 528 486 -1024
t 486 6 62 52 51 487 -1024 -1024
t 487 6 51 52 41 530 488 -1024
t 488 6 51 41 40 489 -1024 -1024
t 489 6 40 41 30 532 490 -1024
t 490 6 40 30 29 491 -1024 -1024
t 491 6 29 30 19 534 492 -1024
t 492 6 29 19 18 493 -1024 -1024
t 493 6 18 19 8 536 494 -1024
t 494 6 18 8 7 -1024 -1024 -1024
t 495 6 239 240 229 538 496 -1024
t 496 6 239 229 228 497 -1024 -1024
t 497 6 228 229 218 540 498 -1024
t 498 6 228 218 217 499 -1024 -1024
t 499 6 217 218 207 542 500 -1024
t 500 6 217 207 206 501 -1024 -1024
t 501 6 206 207 196 544 502 -1024
t 502 6 206 196 195 503 -1024 -1024
t 503 6 195 196 185 546 504 -1024
t 504 6 195 185 184 505 -1024 -1024
t 505 6 184 185 174 548 506 -1024
t 506 6 184 174 173 507 -1024 -1024
t 507 6 173 174 163 550 508 -1024
t 508 6 173 163 162 509 -1024 -1024
t 509 6 162 163 152 552 510 -1024
t 510 6 162 152 151 511 -1024 -1024
t 511 6 151 152 141 554 512 -1024
t 512 6 151 141 140 513 -1024 -1024
t 513 6 140 141 130 556 514 -1024
t 514 6 140 130 129 515 -1024 -1024
t 515 6 129 130 119 558 516 -1024
t 516 6 129 119 118 517 -1024 -1024
t 517 6 118 119 108 560 518 -1024
t 518 6 118 108 107 519 -1024 -1024
t 519 6 107 108 97 562 520 -1024
t 520 6 107 97 96 521 -1024 -1024
t 521 6 96 97 86 564 522 -1024
t 522 6 96 86 85 523 -1024 -1024
t 523 6 85 86 75 566 524 -1024
t 524 6 85 75 74 525 -1024 -1024
t 525 6 74 75 64 568 526 -1024
t 526 6 74 64 63 527 -1024 -1024
t 527 6 63 64 53 570 528 -1024
t 528 6 63 53 52 529 -1024 -1024
t 529 6 52 53 42 572 530 -1024
t 530 6 52 42 41 531 -1024 -1024
t 531 6 41 42 31 574 532 -1024
t 532 6 41 31 30 533 -1024 -1024
t 533 6 30 31 20 576 534 -1024
t 534 6 30 20 19 535 -1024 -1024
t 535 6 19 20 9 578 536 -1024
t 536 6 19 9 8 -1024 -1024 -1024
t 537 6 240 241 230 580 538 -1024
t 538 6 240 230 229 539 -1024 -1024
t 539 6 229 230 219 582 540 -1024
t 540 6 229 219 218 541 -1024 -1024
t 541 6 218 219 208 584 542 -1024
t 542 6 218 208 207 543 -1024 -1024
t 543 6 207 208 197 586 544 -1024
t 544 6 207 197 196 545 -1024 -1024
t 545 6 196 197 186 588 546 -1024
t 546 6 196 186 185 547 -1024 -1024
t 547 6 185 186 175 590 548 -1024
t 548 6 185 175 174 549 -1024 -1024
t 549 6 174 175 164 592 550 -1024
t 550 6 174 164 163 551 -1024 -1024
t 551 6 163 164 153 594 552 -1024
t 552 6 163 153 152 553 -1024 -1024
t 553 6 152 153 142 596 554 -1024
t 554 6 152 142 141 555 -1024 -1024
t 555 6 141 142 131 598 556 -1024
t 556 6 141 131 130 557 -1024 -1024
t 557 6 130 131 120 600 558 -1024
t 558 6 130 120 119 559 -1024 -1024
t 559 6 119 120 109 602 560 -1024
t 560 6 119 109 108 561 -1024 -1024
t 561 6 108 109 98 604 562 -1024
t 562 6 108 98 97 563 -1024 -1024
t 563 6 97 98 87 606 564 -1024
t 564 6 97 87 86 565 -1024 -1024
t 565 6 86 87 76 608 566 -1024
t 566 6 86 76 75 567 -1024 -1024
t 567 6 75 76 65 610 568 -1024
t 568 6 75 65 64 569 -1024 -1024
t 569 6 64 65 54 612 570 -1024
t 570 6 64 54 53 571 -1024 -1024
t 571 6 53 54 43 614 572 -1024
t 572 6 53 43 42 573 -1024 -1024
t 573 6 42 43 32 616 574 -1024
t 574 6 42 32 31 575 -1024 -1024
t 575 6 31 32 21 618 576 -1024
t 576 6 31 21 20 577 -1024 -1024
t 577 6 20 21 10 620 578 -1024
t 578 6 20 10 9 -1024 -1024 -1024
t 579 6 241 242 231 -1024 580 -1024
t 580 6 241 231 230 581 -1024 -1024
t 581 6 230 231 220 -1024 582 -1024
t 582 6 230 220 219 583 -1024 -1024
t 583 6 219 220 209 -1024 584 -1024
t 584 6 219 209 208 585 -1024 -1024
t 585 6 208 209 198 -1024 586 -1024
t 586 6 208 198 197 587 -1024 -1024
t 587 6 197 198 187 -1024 588 -1024
t 588 6 197 187 186 589 -1024 -1024
t 589 6 186 187 176 -1024 590 -1024
t 590 6 186 176 175 591 -1024 -1024
t 591 6 175 176 165 -1024 592 -1024
t 592 6 175 165 164 593 -1024 -1024
t 593 6 164 165 154 -1024 594 -1024
t 594 6 164 154 153 595 -1024 -1024
t 595 6 153 154 143 -1024 596 -1024
t 596 6 153 143 142 597 -1024 -1024
t 597 6 142 143 132 -1024 598 -1024
t 598 6 142 132 131 599 -1024 -1024
t 599 6 131 132 121 -1024 600 -1024
t 600 6 131 121 120 601 -1024 -1024
t 601 6 120 121 110 -1024 602 -1024
t 602 6 120 110 109 603 -1024 -1024
t 603 6 109 110 99 -1024 604 -1024
t 604 6 109 99 98 605 -1024 -1024
t 605 6 98 99 88 -1024 606 -1024
t 606 6 98 88 87 607 -1024 -1024
t 607 6 87 88 77 -1024 608 -1024
t 608 6 87 77 76 609 -1024 -1024
t 609 6 76 77 66 -1024 610 -1024
t 610 6 76 66 65 611 -1024 -1024
t 611 6 65 66 55 -1024 612 -1024
t 612 6 65 55 54 613 -1024 -1024
t 613 6 54 55 44 -1024 614 -1024
t 614 6 54 44 43 615 -1024 -1024
t 615 6 43 44 33 -1024 616 -1024
t 616 6 43 33 32 617 -1024 -1024
t 617 6 32 33 22 -1024 618 -1024
t 618 6 32 22 21 619 -1024 -1024
t 619 6 21 22 11 -1024 620 -1024
t 620 6 21 11 10 -1024 -1024 -1024
r 1 3
x 2 43 20
w silicon Silicon
b 1
b 2
b 7
b 10
b 19
b 28
b 37
b 46
b 55
b 64
b 72
b 79
b 84
b 107
b 112
b 135
b 140
b 163
b 168
b 191
b 195
b 199
b 203
b 207
b 211
b 215
b 219
b 223
r 2 224
x 2 43 20
w insulator HfO2
b 3
b 5
b 11
b 20
b 29
b 38
b 47
b 56
b 65
b 75
b 196
b 197
b 200
b 204
b 208
b 212
b 216
b 220
b 224
b 227
b 231
b 234
b 238
b 242
b 246
b 250
b 254
b 258
b 267
b 271
b 275
b 279
b 283
b 287
b 291
b 295
r 3 224
x 2 43 20
w insulator HfO2
b 73
b 76
b 80
b 108
b 136
b 164
b 192
b 228
b 262
b 299
b 303
b 310
b 314
b 318
b 322
b 326
b 330
b 334
r 4 6
x 4 42 46 43 20
w 1 1 fgate Aluminum
b 232
b 233
b 235
b 239
b 243
b 247
b 251
b 255
b 259
b 263
b 268
b 269
b 272
b 276
b 280
b 284
b 288
b 292
b 296
b 300
b 306
b 338
b 342
b 343
b 344
b 345
b 346
b 347
b 348
b 349
b 350
b 353
b 354
b 355
b 356
b 357
b 358
b 359
b 360
b 361
r 5 6
x 4 42 46 43 20
w 1 2 fgate Aluminum
b 304
b 307
b 311
b 315
b 319
b 323
b 327
b 331
b 335
b 339
b 351
b 362
b 363
b 367
b 371
b 375
b 379
b 383
b 387
b 391
b 395
b 399
r 6 1
x 2 43 20
w oxide SiO~2
b 364
b 365
b 368
b 372
b 376
b 380
b 384
b 388
b 392
b 396
b 400
b 403
b 405
b 411
b 417
b 423
b 429
b 435
b 441
b 447
b 453
b 459
b 465
b 471
b 477
b 483
b 489
b 495
b 501
b 507
b 513
b 519
b 524
b 525
b 586
b 647
b 708
b 769
b 830
b 891
b 952
b 1013
b 1014
b 1015
b 1016
b 1017
b 1018
b 1019
b 1020
b 1021
b 1022
b 1023
b 1024
b 1025
b 1026
b 1027
b 1028
b 1029
b 1030
b 1031
b 1032
b 1033
s 46 513 115 149 71 72 69 100 103 120 121 613 106 111 211 220 224 611 107 112 210 221 225 612 108 524 525 215 222 226 610 118 113 114 74 75 76 77 78 81 82 430 431 432 433 434 435
n 0 1 6 0 0 0 0 0 0.634681351 510739.89500000002 0 0 510740 0 0 0 0 0 0 0 0 0 0 0 0 0 0 0 0 0 0 0 0 -5.8118794300000003 3.1881205700000002 0 0 0 0 0.9 2.3765753100000002 0 0 1e+019 1e+019 9 3.1881205700000002 -5.8118794300000003
n 1 1 6 0 0 0 0 0 0.597757763 481026.79700000002 0 0 481027 0 0 0 0 0 0 0 0 0 0 0 0 0 0 0 0 0 0 0 0 -5.7749558499999996 3.22504415 0 0 0 0 0.9 2.47750257 0 0 1e+019 1e+019 9 3.22504415 -5.7749558499999996
n 2 1 6 0 0 0 0 0 0.501296869 403402.92099999997 0 0 403403 0 0 0 0 0 0 0 0 0 0 0 0 0 0 0 0 0 0 0 0 -5.6784949500000002 3.3215050499999998 0 0 0 0 0.9 2.6472409799999999 0 0 1e+019 1e+019 9 3.3215050499999998 -5.6784949500000002
n 3 1 6 0 0 0 0 0 0.390673605 314382.321 0 0 314382 0 0 0 0 0 0 0 0 0 0 0 0 0 0 0 0 0 0 0 0 -5.5678716899999996 3.43212831 0 0 0 0 0.9 2.69284246 0 0 1e+019 1e+019 9 3.43212831 -5.5678716899999996
n 4 1 6 0 0 0 0 0 0.311008596 250274.40599999999 0 0 250274 0 0 0 0 0 0 0 0 0 0 0 0 0 0 0 0 0 0 0 0 -5.4882066800000002 3.5117933200000002 0 0 0 0 0.9 2.6732165399999999 0 0 1e+019 1e+019 9 3.5117933200000002 -5.4882066800000002
n 5 1 6 0 0 0 0 0 0.282919408 227670.51300000001 0 0 227671 0 0 0 0 0 0 0 0 0 0 0 0 0 0 0 0 0 0 0 0 -5.46011749 3.53988251 0 0 0 0 0.9 2.6216245699999998 0 0 1e+019 1e+019 9 3.53988251 -5.46011749
n 6 1 6 0 0 0 0 0 0.311008596 250274.405 0 0 250274 0 0 0 0 0 0 0 0 0 0 0 0 0 0 0 0 0 0 0 0 -5.4882066800000002 3.5117933200000002 0 0 0 0 0.9 2.6732165399999999 0 0 1e+019 1e+019 9 3.5117933200000002 -5.4882066800000002
n 7 1 6 0 0 0 0 0 0.390673604 314382.32000000001 0 0 314382 0 0 0 0 0 0 0 0 0 0 0 0 0 0 0 0 0 0 0 0 -5.5678716899999996 3.43212831 0 0 0 0 0.9 2.69284246 0 0 1e+019 1e+019 9 3.43212831 -5.5678716899999996
n 8 1 6 0 0 0 0 0 0.501296869 403402.91999999998 0 0 403403 0 0 0 0 0 0 0 0 0 0 0 0 0 0 0 0 0 0 0 0 -5.6784949500000002 3.3215050499999998 0 0 0 0 0.9 2.6472409799999999 0 0 1e+019 1e+019 9 3.3215050499999998 -5.6784949500000002
n 9 1 6 0 0 0 0 0 0.597757762 481026.79599999997 0 0 481027 0 0 0 0 0 0 0 0 0 0 0 0 0 0 0 0 0 0 0 0 -5.7749558399999996 3.2250441599999999 0 0 0 0 0.9 2.4775026000000002 0 0 1e+019 1e+019 9 3.2250441599999999 -5.7749558399999996
n 10 1 6 0 0 0 0 0 0.634681351 510739.89500000002 0 0 510740 0 0 0 0 0 0 0 0 0 0 0 0 0 0 0 0 0 0 0 0 -5.8118794300000003 3.1881205700000002 0 0 0 0 0.9 2.3765752899999999 0 0 1e+019 1e+019 9 3.1881205700000002 -5.8118794300000003
n 11 1 6 0 0 0 0 0 0.63732106 424040.13099999999 -206468.98999999999 370367.89799999999 2865.1199999999999 0 0 0 0 0 0 0 0 0 0 0 0 0 0 0 0 0 0 0 0 -5.8145191399999998 3.1854808600000002 0 0 0 0 0.9 2.3618698999999999 0 0 1e+019 1e+019 9 3.1854808600000002 -5.8145191399999998
n 12 1 6 0 0 0 0 0 0.60049084 694237.21499999997 -147114.72500000001 678464.272 2966.46 0 0 0 0 0 0 0 0 0 0 0 0 0 0 0 0 0 0 0 0 -5.7776889200000001 3.2223110799999999 0 0 0 0 0.9 2.4624718400000001 0 0 1e+019 1e+019 9 3.2223110799999999 -5.7776889200000001
n 13 1 6 0 0 0 0 0 0.504158203 1085825.6699999999 -221588.318 1062970.54 3105.6700000000001 0 0 0 0 0 0 0 0 0 0 0 0 0 0 0 0 0 0 0 0 -5.6813562900000001 3.3186437099999999 0 0 0 0 0.9 2.6318421700000001 0 0 1e+019 1e+019 9 3.3186437099999999 -5.6813562900000001
n 14 1 6 0 0 0 0 0 0.39334375 1037892.46 -342625.52000000002 979704.09900000005 2898.1500000000001 0 0 0 0 0 0 0 0 0 0 0 0 0 0 0 0 0 0 0 0 -5.5705418299999998 3.4294581700000002 0 0 0 0 0.9 2.67783923 0 0 1e+019 1e+019 9 3.4294581700000002 -5.5705418299999998
n 15 1 6 0 0 0 0 0 0.313369509 708167.09699999995 -440032.89000000001 554855.951 2562.5100000000002 0 0 0 0 0 0 0 0 0 0 0 0 0 0 0 0 0 0 0 0 -5.4905675900000004 3.5094324100000001 0 0 0 0 0.9 2.65872244 0 0 1e+019 1e+019 9 3.5094324100000001 -5.4905675900000004
n 16 1 6 0 0 0 0 0 0.285145553 479128.33799999999 -479093.21899999998 5273.8693599999997 2416.2399999999998 0 0 0 0 0 0 0 0 0 0 0 0 0 0 0 0 0 0 0 0 -5.4623436400000003 3.5376563600000002 0 0 0 0 0.9 2.60746082 0 0 1e+019 1e+019 9 3.5376563600000002 -5.4623436400000003
n 17 1 6 0 0 0 0 0 0.313369509 716623.44299999997 -466714.21299999999 -543801.83600000001 2562.5100000000002 0 0 0 0 0 0 0 0 0 0 0 0 0 0 0 0 0 0 0 0 -5.4905675900000004 3.5094324100000001 0 0 0 0 0.9 2.6587224300000001 0 0 1e+019 1e+019 9 3.5094324100000001 -5.4905675900000004
n 18 1 6 0 0 0 0 0 0.393343749 1054932.0900000001 -411624.96000000002 -971307.478 2898.1500000000001 0 0 0 0 0 0 0 0 0 0 0 0 0 0 0 0 0 0 0 0 -5.5705418299999998 3.4294581700000002 0 0 0 0 0.9 2.67783923 0 0 1e+019 1e+019 9 3.4294581700000002 -5.5705418299999998
n 19 1 6 0 0 0 0 0 0.504158202 1113032.79 -315696.70600000001 -1067318.1100000001 3105.6700000000001 0 0 0 0 0 0 0 0 0 0 0 0 0 0 0 0 0 0 0 0 -5.6813562800000001 3.3186437199999999 0 0 0 0 0.9 2.63184218 0 0 1e+019 1e+019 9 3.3186437199999999 -5.6813562800000001
n 20 1 6 0 0 0 0 0 0.60049084 722511.93599999999 -208756.35200000001 -691690.30799999996 2966.46 0 0 0 0 0 0 0 0 0 0 0 0 0 0 0 0 0 0 0 0 -5.7776889200000001 3.2223110799999999 0 0 0 0 0.9 2.46247186 0 0 1e+019 1e+019 9 3.2223110799999999 -5.7776889200000001
n 21 1 6 0 0 0 0 0 0.637321059 393422.29499999998 -82474.064899999998 -384669.88699999999 2865.1199999999999 0 0 0 0 0 0 0 0 0 0 0 0 0 0 0 0 0 0 0 0 -5.8145191399999998 3.1854808600000002 0 0 0 0 0.9 2.3618698999999999 0 0 1e+019 1e+019 9 3.1854808600000002 -5.8145191399999998
n 22 1 6 0 0 0 0 0 0.638421703 423730.68599999999 -205954.565 370306.90000000002 1791.9400000000001 0 0 0 0 0 0 0 0 0 0 0 0 0 0 0 0 0 0 0 0 -5.8156197900000004 3.18438021 0 0 0 0 0.9 2.3604392299999999 0 0 1e+019 1e+019 9 3.18438021 -5.8156197900000004
n 23 1 6 0 0 0 0 0 0.601598496 694057.15800000005 -146777.11199999999 678357.255 1803.3599999999999 0 0 0 0 0 0 0 0 0 0 0 0 0 0 0 0 0 0 0 0 -5.7787965799999998 3.2212034200000002 0 0 0 0 0.9 2.4610114099999998 0 0 1e+019 1e+019 9 3.2212034200000002 -5.7787965799999998
n 24 1 6 0 0 0 0 0 0.505280774 1085604.73 -221193.07199999999 1062830.1499999999 1827.6400000000001 0 0 0 0 0 0 0 0 0 0 0 0 0 0 0 0 0 0 0 0 -5.6824788599999998 3.3175211400000002 0 0 0 0 0.9 2.6303432099999999 0 0 1e+019 1e+019 9 3.3175211400000002 -5.6824788599999998
n 25 1 6 0 0 0 0 0 0.394476074 1037716.88 -342284.53499999997 979639.84199999995 1843.52 0 0 0 0 0 0 0 0 0 0 0 0 0 0 0 0 0 0 0 0 -5.5716741599999997 3.4283258399999998 0 0 0 0 0.9 2.6763388300000002 0 0 1e+019 1e+019 9 3.4283258399999998 -5.5716741599999997
n 26 1 6 0 0 0 0 0 0.314505407 708001.91000000003 -439785.04499999998 554844.48100000003 1849.3399999999999 0 0 0 0 0 0 0 0 0 0 0 0 0 0 0 0 0 0 0 0 -5.4917034899999999 3.5082965100000001 0 0 0 0 0.9 2.65723376 0 0 1e+019 1e+019 9 3.5082965100000001 -5.4917034899999999
n 27 1 6 0 0 0 0 0 0.286282195 478920.31800000003 -478887.614 5282.0122799999999 1850.55 0 0 0 0 0 0 0 0 0 0 0 0 0 0 0 0 0 0 0 0 -5.4634802799999997 3.5365197199999998 0 0 0 0 0.9 2.60598828 0 0 1e+019 1e+019 9 3.5365197199999998 -5.4634802799999997
n 28 1 6 0 0 0 0 0 0.314505406 716447.30200000003 -466476.58899999998 -543776.52399999998 1849.3399999999999 0 0 0 0 0 0 0 0 0 0 0 0 0 0 0 0 0 0 0 0 -5.4917034899999999 3.5082965100000001 0 0 0 0 0.9 2.65723376 0 0 1e+019 1e+019 9 3.5082965100000001 -5.4917034899999999
n 29 1 6 0 0 0 0 0 0.394476073 1054747.01 -411298.304 -971247.42700000003 1843.52 0 0 0 0 0 0 0 0 0 0 0 0 0 0 0 0 0 0 0 0 -5.5716741599999997 3.4283258399999998 0 0 0 0 0.9 2.6763388300000002 0 0 1e+019 1e+019 9 3.4283258399999998 -5.5716741599999997
n 30 1 6 0 0 0 0 0 0.505280773 1112819.1499999999 -315305.05499999999 -1067214.05 1827.6400000000001 0 0 0 0 0 0 0 0 0 0 0 0 0 0 0 0 0 0 0 0 -5.6824788599999998 3.3175211400000002 0 0 0 0 0.9 2.6303432199999999 0 0 1e+019 1e+019 9 3.3175211400000002 -5.6824788599999998
n 31 1 6 0 0 0 0 0 0.601598495 722298.74300000002 -208413.77900000001 -691574.95600000001 1803.3599999999999 0 0 0 0 0 0 0 0 0 0 0 0 0 0 0 0 0 0 0 0 -5.7787965799999998 3.2212034200000002 0 0 0 0 0.9 2.4610114300000001 0 0 1e+019 1e+019 9 3.2212034200000002 -5.7787965799999998
n 32 1 6 0 0 0 0 0 0.638421703 393318.076 -82387.0867 -384588.43699999998 1791.9400000000001 0 0 0 0 0 0 0 0 0 0 0 0 0 0 0 0 0 0 0 0 -5.8156197900000004 3.18438021 0 0 0 0 0.9 2.3604392399999998 0 0 1e+019 1e+019 9 3.18438021 -5.8156197900000004
n 33 1 6 0 0 0 0 0 0.642904461 422461.788 -204328.04999999999 369600.005 10947.5 0 0 0 0 0 0 0 0 0 0 0 0 0 0 0 0 0 0 0 0 -5.8201025399999997 3.1798974599999998 0 0 0 0 0.9 2.3560821700000001 0 0 1e+019 1e+019 9 3.1798974599999998 -5.8201025399999997
n 34 1 6 0 0 0 0 0 0.606154041 692721.02899999998 -145984.823 677072.43599999999 11125.200000000001 0 0 0 0 0 0 0 0 0 0 0 0 0 0 0 0 0 0 0 0 -5.78335212 3.21664788 0 0 0 0 0.9 2.4565238699999998 0 0 1e+019 1e+019 9 3.21664788 -5.78335212
n 35 1 6 0 0 0 0 0 0.510024528 1083460.5800000001 -220261.52799999999 1060772.1100000001 11584.9 0 0 0 0 0 0 0 0 0 0 0 0 0 0 0 0 0 0 0 0 -5.6872226100000001 3.3127773899999999 0 0 0 0 0.9 2.6256092799999999 0 0 1e+019 1e+019 9 3.3127773899999999 -5.6872226100000001
n 36 1 6 0 0 0 0 0 0.399445206 1035577.91 -341291.46999999997 977647.41500000004 12135.299999999999 0 0 0 0 0 0 0 0 0 0 0 0 0 0 0 0 0 0 0 0 -5.5766432899999998 3.4233567100000002 0 0 0 0 0.9 2.6714179300000001 0 0 1e+019 1e+019 9 3.4233567100000002 -5.5766432899999998
n 37 1 6 0 0 0 0 0 0.319651648 706554.40399999998 -438796.39000000001 553641.495 12567.799999999999 0 0 0 0 0 0 0 0 0 0 0 0 0 0 0 0 0 0 0 0 -5.4968497300000001 3.5031502699999999 0 0 0 0 0.9 2.6521939799999998 0 0 1e+019 1e+019 9 3.5031502699999999 -5.4968497300000001
n 38 1 6 0 0 0 0 0 0.291494975 478121.799 -477923.10700000002 5281.93282 12730.299999999999 0 0 0 0 0 0 0 0 0 0 0 0 0 0 0 0 0 0 0 0 -5.4686930599999997 3.5313069399999999 0 0 0 0 0.9 2.6009442100000002 0 0 1e+019 1e+019 9 3.5313069399999999 -5.4686930599999997
n 39 1 6 0 0 0 0 0 0.319651647 715031.43900000001 -465537.67999999999 -542574.12199999997 12567.799999999999 0 0 0 0 0 0 0 0 0 0 0 0 0 0 0 0 0 0 0 0 -5.4968497300000001 3.5031502699999999 0 0 0 0 0.9 2.6521939799999998 0 0 1e+019 1e+019 9 3.5031502699999999 -5.4968497300000001
n 40 1 6 0 0 0 0 0 0.399445205 1052631.9399999999 -410383.31199999998 -969263.78000000003 12135.299999999999 0 0 0 0 0 0 0 0 0 0 0 0 0 0 0 0 0 0 0 0 -5.5766432899999998 3.4233567100000002 0 0 0 0 0.9 2.6714179300000001 0 0 1e+019 1e+019 9 3.4233567100000002 -5.5766432899999998
n 41 1 6 0 0 0 0 0 0.510024527 1110681.8899999999 -314441.96600000001 -1065179 11584.9 0 0 0 0 0 0 0 0 0 0 0 0 0 0 0 0 0 0 0 0 -5.6872226100000001 3.3127773899999999 0 0 0 0 0.9 2.6256092899999999 0 0 1e+019 1e+019 9 3.3127773899999999 -5.6872226100000001
n 42 1 6 0 0 0 0 0 0.60615404 720917.25100000005 -207657.81700000001 -690272.51399999997 11125.200000000001 0 0 0 0 0 0 0 0 0 0 0 0 0 0 0 0 0 0 0 0 -5.78335212 3.21664788 0 0 0 0 0.9 2.4565238800000002 0 0 1e+019 1e+019 9 3.21664788 -5.78335212
n 43 1 6 0 0 0 0 0 0.64290446 392788.71899999998 -82588.3281 -383851.92300000001 10947.5 0 0 0 0 0 0 0 0 0 0 0 0 0 0 0 0 0 0 0 0 -5.8201025399999997 3.1798974599999998 0 0 0 0 0.9 2.3560821700000001 0 0 1e+019 1e+019 9 3.1798974599999998 -5.8201025399999997
n 44 1 6 0 0 0 0 0 0.654287248 417824.28100000002 -198602.807 365233.33000000002 41697.400000000001 0 0 0 0 0 0 0 0 0 0 0 0 0 0 0 0 0 0 0 0 -5.8314853299999996 3.16851467 0 0 0 0 0.9 2.3456629599999999 0 0 1e+019 1e+019 9 3.16851467 -5.8314853299999996
n 45 1 6 0 0 0 0 0 0.617984795 685367.45700000005 -141998.22 669094.04700000002 43338.400000000001 0 0 0 0 0 0 0 0 0 0 0 0 0 0 0 0 0 0 0 0 -5.7951828799999996 3.20481712 0 0 0 0 0.9 2.4455239799999999 0 0 1e+019 1e+019 9 3.20481712 -5.7951828799999996
n 46 1 6 0 0 0 0 0 0.523025483 1070840.46 -215217.092 1047908.76 47625 0 0 0 0 0 0 0 0 0 0 0 0 0 0 0 0 0 0 0 0 -5.7002235700000004 3.2997764300000001 0 0 0 0 0.9 2.6133116900000002 0 0 1e+019 1e+019 9 3.2997764300000001 -5.7002235700000004
n 47 1 6 0 0 0 0 0 0.413865149 1022981.16 -335078.66800000001 965102.31299999997 52823.099999999999 0 0 0 0 0 0 0 0 0 0 0 0 0 0 0 0 0 0 0 0 -5.5910632299999996 3.4089367699999999 0 0 0 0 0.9 2.6578609499999999 0 0 1e+019 1e+019 9 3.4089367699999999 -5.5910632299999996
n 48 1 6 0 0 0 0 0 0.33517025 698513.86499999999 -431789.25099999999 546120.87100000004 56847.699999999997 0 0 0 0 0 0 0 0 0 0 0 0 0 0 0 0 0 0 0 0 -5.5123683300000001 3.4876316699999999 0 0 0 0 0.9 2.63778128 0 0 1e+019 1e+019 9 3.4876316699999999 -5.5123683300000001
n 49 1 6 0 0 0 0 0 0.307419227 474348.29800000001 -470718.86300000001 5219.8761699999995 58333.599999999999 0 0 0 0 0 0 0 0 0 0 0 0 0 0 0 0 0 0 0 0 -5.48461731 3.51538269 0 0 0 0 0.9 2.5864561300000002 0 0 1e+019 1e+019 9 3.51538269 -5.48461731
n 50 1 6 0 0 0 0 0 0.335170249 707152.78799999994 -458721.49900000001 -535170.99699999997 56847.699999999997 0 0 0 0 0 0 0 0 0 0 0 0 0 0 0 0 0 0 0 0 -5.5123683300000001 3.4876316699999999 0 0 0 0 0.9 2.6377812999999999 0 0 1e+019 1e+019 9 3.4876316699999999 -5.5123683300000001
n 51 1 6 0 0 0 0 0 0.413865148 1040102.54 -404431.74800000002 -956795.68000000005 52823.099999999999 0 0 0 0 0 0 0 0 0 0 0 0 0 0 0 0 0 0 0 0 -5.5910632299999996 3.4089367699999999 0 0 0 0 0.9 2.6578609599999998 0 0 1e+019 1e+019 9 3.4089367699999999 -5.5910632299999996
n 52 1 6 0 0 0 0 0 0.523025481 1097927.8799999999 -309619.85200000001 -1052289.4199999999 47625 0 0 0 0 0 0 0 0 0 0 0 0 0 0 0 0 0 0 0 0 -5.7002235600000004 3.29977644 0 0 0 0 0.9 2.6133117000000001 0 0 1e+019 1e+019 9 3.29977644 -5.7002235600000004
n 53 1 6 0 0 0 0 0 0.617984794 713264.72999999998 -203804.51800000001 -682152.53500000003 43338.300000000003 0 0 0 0 0 0 0 0 0 0 0 0 0 0 0 0 0 0 0 0 -5.7951828799999996 3.20481712 0 0 0 0 0.9 2.4455239999999998 0 0 1e+019 1e+019 9 3.20481712 -5.7951828799999996
n 54 1 6 0 0 0 0 0 0.654287246 390150.69 -81268.195099999997 -379307.75300000003 41697.400000000001 0 0 0 0 0 0 0 0 0 0 0 0 0 0 0 0 0 0 0 0 -5.8314853299999996 3.16851467 0 0 0 0 0.9 2.3456629800000002 0 0 1e+019 1e+019 9 3.16851467 -5.8314853299999996
n 55 1 6 0 0 0 0 0 0.670497082 407943.85499999998 -185774.606 352097.40100000001 89069.699999999997 0 0 0 0 0 0 0 0 0 0 0 0 0 0 0 0 0 0 0 0 -5.8476951599999998 3.1523048400000002 0 0 0 0 0.9 2.3321834899999998 0 0 1e+019 1e+019 9 3.1523048400000002 -5.8476951599999998
n 56 1 6 0 0 0 0 0 0.635544168 664657.48600000003 -129858.743 644668.05900000001 96485.100000000006 0 0 0 0 0 0 0 0 0 0 0 0 0 0 0 0 0 0 0 0 -5.8127422500000003 3.1872577500000001 0 0 0 0 0.9 2.4304676299999999 0 0 1e+019 1e+019 9 3.1872577500000001 -5.8127422500000003
n 57 1 6 0 0 0 0 0 0.544164995 1033834.26 -198214.37299999999 1007984.05 116157 0 0 0 0 0 0 0 0 0 0 0 0 0 0 0 0 0 0 0 0 -5.7213630799999997 3.2786369199999998 0 0 0 0 0.9 2.5944730800000002 0 0 1e+019 1e+019 9 3.2786369199999998 -5.7213630799999997
n 58 1 6 0 0 0 0 0 0.439378741 987684.294 -311875.66499999998 926606.75199999998 140192 0 0 0 0 0 0 0 0 0 0 0 0 0 0 0 0 0 0 0 0 -5.6165768199999997 3.3834231799999999 0 0 0 0 0.9 2.6355753499999999 0 0 1e+019 1e+019 9 3.3834231799999999 -5.6165768199999997
n 59 1 6 0 0 0 0 0 0.363925271 680181.16200000001 -404045.09499999997 523859.78399999999 158003 0 0 0 0 0 0 0 0 0 0 0 0 0 0 0 0 0 0 0 0 -5.5411233500000003 3.4588766500000001 0 0 0 0 0.9 2.6142702899999999 0 0 1e+019 1e+019 9 3.4588766500000001 -5.5411233500000003
n 60 1 6 0 0 0 0 0 0.337323692 471161.32500000001 -441551.84700000001 4928.59548 164319 0 0 0 0 0 0 0 0 0 0 0 0 0 0 0 0 0 0 0 0 -5.51452177 3.48547823 0 0 0 0 0.9 2.56612704 0 0 1e+019 1e+019 9 3.48547823 -5.51452177
n 61 1 6 0 0 0 0 0 0.36392527 688783.58299999998 -430984.13500000001 -513527.60200000001 158003 0 0 0 0 0 0 0 0 0 0 0 0 0 0 0 0 0 0 0 0 -5.5411233500000003 3.4588766500000001 0 0 0 0 0.9 2.6142703300000001 0 0 1e+019 1e+019 9 3.4588766500000001 -5.5411233500000003
n 62 1 6 0 0 0 0 0 0.43937874 1004332.6899999999 -380644.50799999997 -918771.00399999996 140192 0 0 0 0 0 0 0 0 0 0 0 0 0 0 0 0 0 0 0 0 -5.6165768199999997 3.3834231799999999 0 0 0 0 0.9 2.6355753700000002 0 0 1e+019 1e+019 9 3.3834231799999999 -5.6165768199999997
n 63 1 6 0 0 0 0 0 0.544164993 1059716.05 -291739.42800000001 -1012123.37 116157 0 0 0 0 0 0 0 0 0 0 0 0 0 0 0 0 0 0 0 0 -5.7213630799999997 3.2786369199999998 0 0 0 0 0.9 2.5944730900000001 0 0 1e+019 1e+019 9 3.2786369199999998 -5.7213630799999997
n 64 1 6 0 0 0 0 0 0.635544166 691034.66500000004 -191220.60999999999 -657003.96699999995 96485.100000000006 0 0 0 0 0 0 0 0 0 0 0 0 0 0 0 0 0 0 0 0 -5.8127422500000003 3.1872577500000001 0 0 0 0 0.9 2.4304676399999998 0 0 1e+019 1e+019 9 3.1872577500000001 -5.8127422500000003
n 65 1 6 0 0 0 0 0 0.67049708 383097.413 -73191.115699999995 -365339.95699999999 89069.699999999997 0 0 0 0 0 0 0 0 0 0 0 0 0 0 0 0 0 0 0 0 -5.8476951599999998 3.1523048400000002 0 0 0 0 0.9 2.3321834899999998 0 0 1e+019 1e+019 9 3.1523048400000002 -5.8476951599999998
n 66 1 6 0 0 0 0 0 0.681872332 394825.94500000001 -173157.269 336101.85399999999 113752 0 0 0 0 0 0 0 0 0 0 0 0 0 0 0 0 0 0 0 0 -5.8590704100000002 3.1409295899999998 0 0 0 0 0.9 2.3263140299999998 0 0 1e+019 1e+019 9 3.1409295899999998 -5.8590704100000002
n 67 1 6 0 0 0 0 0 0.648557077 638276.29799999995 -115563.186 614091.36399999994 130129 0 0 0 0 0 0 0 0 0 0 0 0 0 0 0 0 0 0 0 0 -5.8257551599999999 3.1742448400000001 0 0 0 0 0.9 2.4229354700000001 0 0 1e+019 1e+019 9 3.1742448400000001 -5.8257551599999999
n 68 1 6 0 0 0 0 0 0.561645063 988241.41099999996 -175868.429 956627.46400000004 174801 0 0 0 0 0 0 0 0 0 0 0 0 0 0 0 0 0 0 0 0 -5.7388431500000001 3.2611568499999999 0 0 0 0 0.9 2.5825438200000002 0 0 1e+019 1e+019 9 3.2611568499999999 -5.7388431500000001
n 69 1 6 0 0 0 0 0 0.462437386 948877.47400000005 -277762.125 877522.96499999997 230586 0 0 0 0 0 0 0 0 0 0 0 0 0 0 0 0 0 0 0 0 -5.63963547 3.36036453 0 0 0 0 0.9 2.6230693199999999 0 0 1e+019 1e+019 9 3.36036453 -5.63963547
n 70 1 6 0 0 0 0 0 0.390890069 670827.63399999996 -361066.11800000002 496921.46500000003 269648 0 0 0 0 0 0 0 0 0 0 0 0 0 0 0 0 0 0 0 0 -5.5680881500000003 3.4319118500000001 0 0 0 0 0.9 2.6086004900000002 0 0 1e+019 1e+019 9 3.4319118500000001 -5.5680881500000003
n 71 1 6 0 0 0 0 0 0.365602387 486447.00699999998 -395780.50300000003 4475.0148499999996 282787 0 0 0 0 0 0 0 0 0 0 0 0 0 0 0 0 0 0 0 0 -5.5428004700000004 3.45719953 0 0 0 0 0.9 2.5767330500000001 0 0 1e+019 1e+019 9 3.45719953 -5.5428004700000004
n 72 1 6 0 0 0 0 0 0.390890068 678547.897 -387114.32299999997 -487708.64299999998 269648 0 0 0 0 0 0 0 0 0 0 0 0 0 0 0 0 0 0 0 0 -5.5680881500000003 3.4319118500000001 0 0 0 0 0.9 2.60860051 0 0 1e+019 1e+019 9 3.4319118500000001 -5.5680881500000003
n 73 1 6 0 0 0 0 0 0.462437384 963820.515 -342908.20899999997 -870743.267 230586 0 0 0 0 0 0 0 0 0 0 0 0 0 0 0 0 0 0 0 0 -5.63963547 3.36036453 0 0 0 0 0.9 2.6230693399999998 0 0 1e+019 1e+019 9 3.36036453 -5.63963547
n 74 1 6 0 0 0 0 0 0.561645061 1011249.55 -264834.755 -960173.38600000006 174801 0 0 0 0 0 0 0 0 0 0 0 0 0 0 0 0 0 0 0 0 -5.7388431400000002 3.2611568599999998 0 0 0 0 0.9 2.5825438300000001 0 0 1e+019 1e+019 9 3.2611568599999998 -5.7388431400000002
n 75 1 6 0 0 0 0 0 0.648557074 661933.73300000001 -174611.82399999999 -625086.71299999999 130129 0 0 0 0 0 0 0 0 0 0 0 0 0 0 0 0 0 0 0 0 -5.8257551599999999 3.1742448400000001 0 0 0 0 0.9 2.42293549 0 0 1e+019 1e+019 9 3.1742448400000001 -5.8257551599999999
n 76 1 6 0 0 0 0 0 0.681872329 371205.81800000003 -61497.251199999999 -347954.33199999999 113752 0 0 0 0 0 0 0 0 0 0 0 0 0 0 0 0 0 0 0 0 -5.8590704100000002 3.1409295899999998 0 0 0 0 0.9 2.3263140400000002 0 0 1e+019 1e+019 9 3.1409295899999998 -5.8590704100000002
n 77 1 6 0 0 0 0 0 0.692648444 367843.56 -158096.17000000001 314168.78600000002 107761 0 0 0 0 0 0 0 0 0 0 0 0 0 0 0 0 0 0 0 0 -5.8698465300000002 3.1301534700000002 0 0 0 0 0.9 2.3246599799999998 0 0 1e+019 1e+019 9 3.1301534700000002 -5.8698465300000002
n 78 1 6 0 0 0 0 0 0.661569931 594053.35900000005 -97179.415800000002 571421.13899999997 130129 0 0 0 0 0 0 0 0 0 0 0 0 0 0 0 0 0 0 0 0 -5.8387680099999999 3.1612319900000001 0 0 0 0 0.9 2.4196482100000001 0 0 1e+019 1e+019 9 3.1612319900000001 -5.8387680099999999
n 79 1 6 0 0 0 0 0 0.580877827 915443.60699999996 -145420.68400000001 883119.414 192328 0 0 0 0 0 0 0 0 0 0 0 0 0 0 0 0 0 0 0 0 -5.7580759099999996 3.2419240899999999 0 0 0 0 0.9 2.57408225 0 0 1e+019 1e+019 9 3.2419240899999999 -5.7580759099999996
n 80 1 6 0 0 0 0 0 0.489646517 881056.75899999996 -227326.995 806566.65500000003 272091 0 0 0 0 0 0 0 0 0 0 0 0 0 0 0 0 0 0 0 0 -5.6668446000000001 3.3331553999999999 0 0 0 0 0.9 2.6214772599999998 0 0 1e+019 1e+019 9 3.3331553999999999 -5.6668446000000001
n 81 1 6 0 0 0 0 0 0.423592494 635921.16500000004 -294959.11800000002 458748.277 327024 0 0 0 0 0 0 0 0 0 0 0 0 0 0 0 0 0 0 0 0 -5.60079058 3.39920942 0 0 0 0 0.9 2.6203837499999998 0 0 1e+019 1e+019 9 3.39920942 -5.60079058
n 82 1 6 0 0 0 0 0 0.400122836 474004.25400000002 -324807.22700000001 3762.6024000000002 345204 0 0 0 0 0 0 0 0 0 0 0 0 0 0 0 0 0 0 0 0 -5.57732092 3.42267908 0 0 0 0 0.9 2.60197046 0 0 1e+019 1e+019 9 3.42267908 -5.57732092
n 83 1 6 0 0 0 0 0 0.423592493 642182.19799999997 -318856.22700000001 -451424.21100000001 327024 0 0 0 0 0 0 0 0 0 0 0 0 0 0 0 0 0 0 0 0 -5.60079058 3.39920942 0 0 0 0 0.9 2.6203837600000002 0 0 1e+019 1e+019 9 3.39920942 -5.60079058
n 84 1 6 0 0 0 0 0 0.489646515 892990.33999999997 -284004.77399999998 -801710.27000000002 272091 0 0 0 0 0 0 0 0 0 0 0 0 0 0 0 0 0 0 0 0 -5.6668446000000001 3.3331553999999999 0 0 0 0 0.9 2.6214772800000001 0 0 1e+019 1e+019 9 3.3331553999999999 -5.6668446000000001
n 85 1 6 0 0 0 0 0 0.580877825 933350.00600000005 -224225.01000000001 -885367.414 192328 0 0 0 0 0 0 0 0 0 0 0 0 0 0 0 0 0 0 0 0 -5.7580759099999996 3.2419240899999999 0 0 0 0 0.9 2.57408226 0 0 1e+019 1e+019 9 3.2419240899999999 -5.7580759099999996
n 86 1 6 0 0 0 0 0 0.661569928 613638.87100000004 -151494.04999999999 -580231.66099999996 130129 0 0 0 0 0 0 0 0 0 0 0 0 0 0 0 0 0 0 0 0 -5.8387680099999999 3.1612319900000001 0 0 0 0 0.9 2.41964823 0 0 1e+019 1e+019 9 3.1612319900000001 -5.8387680099999999
n 87 1 6 0 0 0 0 0 0.692648441 344373.299 -45219.628700000001 -323937.79700000002 107761 0 0 0 0 0 0 0 0 0 0 0 0 0 0 0 0 0 0 0 0 -5.8698465200000003 3.1301534800000002 0 0 0 0 0.9 2.3246599799999998 0 0 1e+019 1e+019 9 3.1301534800000002 -5.8698465200000003
n 88 1 6 0 0 0 0 0 0.698700942 330091.28999999998 -144111.601 290738.42599999998 60525 0 0 0 0 0 0 0 0 0 0 0 0 0 0 0 0 0 0 0 0 -5.8758990200000003 3.1241009800000001 0 0 0 0 0.9 2.3239772900000002 0 0 1e+019 1e+019 9 3.1241009800000001 -5.8758990200000003
n 89 1 6 0 0 0 0 0 0.670015629 539073.72199999995 -79745.142399999997 526410.68299999996 84457 0 0 0 0 0 0 0 0 0 0 0 0 0 0 0 0 0 0 0 0 -5.8472137100000001 3.1527862899999999 0 0 0 0 0.9 2.4168272900000001 0 0 1e+019 1e+019 9 3.1527862899999999 -5.8472137100000001
n 90 1 6 0 0 0 0 0 0.595911196 828240.544 -116664.511 806084.09699999995 150334 0 0 0 0 0 0 0 0 0 0 0 0 0 0 0 0 0 0 0 0 -5.7731092799999999 3.2268907200000001 0 0 0 0 0.9 2.5651294500000001 0 0 1e+019 1e+019 9 3.2268907200000001 -5.7731092799999999
n 91 1 6 0 0 0 0 0 0.513149752 787664.375 -180491.14999999999 729793.05700000003 235032 0 0 0 0 0 0 0 0 0 0 0 0 0 0 0 0 0 0 0 0 -5.6903478300000003 3.3096521700000001 0 0 0 0 0.9 2.6099292300000001 0 0 1e+019 1e+019 9 3.3096521700000001 -5.6903478300000003
n 92 1 6 0 0 0 0 0 0.453382608 560823.30700000003 -232645.91 414310.967 297901 0 0 0 0 0 0 0 0 0 0 0 0 0 0 0 0 0 0 0 0 -5.6305806900000004 3.3694193100000001 0 0 0 0 0.9 2.6110712700000001 0 0 1e+019 1e+019 9 3.3694193100000001 -5.6305806900000004
n 93 1 6 0 0 0 0 0 0.432116579 409988.86099999998 -256364.66500000001 2839.5643399999999 319937 0 0 0 0 0 0 0 0 0 0 0 0 0 0 0 0 0 0 0 0 -5.6093146599999999 3.3906853400000001 0 0 0 0 0.9 2.59760189 0 0 1e+019 1e+019 9 3.3906853400000001 -5.6093146599999999
n 94 1 6 0 0 0 0 0 0.453382606 565833.88899999997 -253337.96299999999 -408953.27600000001 297901 0 0 0 0 0 0 0 0 0 0 0 0 0 0 0 0 0 0 0 0 -5.6305806900000004 3.3694193100000001 0 0 0 0 0.9 2.61107128 0 0 1e+019 1e+019 9 3.3694193100000001 -5.6305806900000004
n 95 1 6 0 0 0 0 0 0.51314975 797116.24600000004 -229667.35000000001 -726227.93500000006 235032 0 0 0 0 0 0 0 0 0 0 0 0 0 0 0 0 0 0 0 0 -5.6903478300000003 3.3096521700000001 0 0 0 0 0.9 2.60992925 0 0 1e+019 1e+019 9 3.3096521700000001 -5.6903478300000003
n 96 1 6 0 0 0 0 0 0.595911193 842154.613 -187836.76800000001 -807057.32400000002 150334 0 0 0 0 0 0 0 0 0 0 0 0 0 0 0 0 0 0 0 0 -5.7731092799999999 3.2268907200000001 0 0 0 0 0.9 2.56512947 0 0 1e+019 1e+019 9 3.2268907200000001 -5.7731092799999999
n 97 1 6 0 0 0 0 0 0.670015626 555479.28799999994 -130589.09 -533264.23699999996 84457 0 0 0 0 0 0 0 0 0 0 0 0 0 0 0 0 0 0 0 0 -5.8472137100000001 3.1527862899999999 0 0 0 0 0.9 2.41682731 0 0 1e+019 1e+019 9 3.1527862899999999 -5.8472137100000001
n 98 1 6 0 0 0 0 0 0.698700939 306161.897 -30069.312699999999 -298609.56099999999 60525 0 0 0 0 0 0 0 0 0 0 0 0 0 0 0 0 0 0 0 0 -5.8758990200000003 3.1241009800000001 0 0 0 0 0.9 2.3239773000000001 0 0 1e+019 1e+019 9 3.1241009800000001 -5.8758990200000003
n 99 1 6 0 0 0 0 0 0.695370916 300136.33500000002 -133731.66399999999 266624.74400000001 -33300.300000000003 0 0 0 0 0 0 0 0 0 0 0 0 0 0 0 0 0 0 0 0 -5.8725690000000004 3.1274310000000001 0 0 0 0 0.9 2.3282608699999998 0 0 1e+019 1e+019 9 3.1274310000000001 -5.8725690000000004
n 100 1 6 0 0 0 0 0 0.669140145 485793.54300000001 -66952.160399999993 481078.08899999998 -8754.84 0 0 0 0 0 0 0 0 0 0 0 0 0 0 0 0 0 0 0 0 -5.8463382299999997 3.1536617699999998 0 0 0 0 0.9 2.4189574399999998 0 0 1e+019 1e+019 9 3.1536617699999998 -5.8463382299999997
n 101 1 6 0 0 0 0 0 0.601658602 738739.93200000003 -95427.629199999996 730292.39800000004 57474.099999999999 0 0 0 0 0 0 0 0 0 0 0 0 0 0 0 0 0 0 0 0 -5.7788566899999996 3.22114331 0 0 0 0 0.9 2.5610719400000002 0 0 1e+019 1e+019 9 3.22114331 -5.7788566899999996
n 102 1 6 0 0 0 0 0 0.527243734 684689.02000000002 -146173.90599999999 653887.00199999998 140940 0 0 0 0 0 0 0 0 0 0 0 0 0 0 0 0 0 0 0 0 -5.7044418200000004 3.29555818 0 0 0 0 0.9 2.6004088599999999 0 0 1e+019 1e+019 9 3.29555818 -5.7044418200000004
n 103 1 6 0 0 0 0 0 0.473937769 461394.40000000002 -186431.81700000001 368614.304 205552 0 0 0 0 0 0 0 0 0 0 0 0 0 0 0 0 0 0 0 0 -5.6511358500000002 3.3488641499999998 0 0 0 0 0.9 2.6003870099999999 0 0 1e+019 1e+019 9 3.3488641499999998 -5.6511358500000002
n 104 1 6 0 0 0 0 0 0.455027676 307339.94099999999 -204846.41500000001 1987.5600899999999 229111 0 0 0 0 0 0 0 0 0 0 0 0 0 0 0 0 0 0 0 0 -5.6322257599999999 3.3677742400000001 0 0 0 0 0.9 2.5893971599999999 0 0 1e+019 1e+019 9 3.3677742400000001 -5.6322257599999999
n 105 1 6 0 0 0 0 0 0.473937768 465963.69699999999 -204434.158 -364797.71999999997 205552 0 0 0 0 0 0 0 0 0 0 0 0 0 0 0 0 0 0 0 0 -5.6511358500000002 3.3488641499999998 0 0 0 0 0.9 2.6003870199999999 0 0 1e+019 1e+019 9 3.3488641499999998 -5.6511358500000002
n 106 1 6 0 0 0 0 0 0.527243731 692723.85499999998 -190398.16699999999 -650961.478 140940 0 0 0 0 0 0 0 0 0 0 0 0 0 0 0 0 0 0 0 0 -5.7044418099999996 3.2955581899999999 0 0 0 0 0.9 2.6004088799999998 0 0 1e+019 1e+019 9 3.2955581899999999 -5.7044418099999996
n 107 1 6 0 0 0 0 0 0.601658599 750296.98899999994 -162072.96299999999 -730325.03700000001 57474.099999999999 0 0 0 0 0 0 0 0 0 0 0 0 0 0 0 0 0 0 0 0 -5.7788566799999996 3.2211433199999999 0 0 0 0 0.9 2.5610719500000001 0 0 1e+019 1e+019 9 3.2211433199999999 -5.7788566799999996
n 108 1 6 0 0 0 0 0 0.669140142 500190.28999999998 -115739.11 -486536.88199999998 -8754.8500000000004 0 0 0 0 0 0 0 0 0 0 0 0 0 0 0 0 0 0 0 0 -5.8463382199999998 3.1536617800000002 0 0 0 0 0.9 2.4189574500000002 0 0 1e+019 1e+019 9 3.1536617800000002 -5.8463382199999998
n 109 1 6 0 0 0 0 0 0.695370913 275814.13299999997 -19501.039700000001 -273101.14899999998 -33300.300000000003 0 0 0 0 0 0 0 0 0 0 0 0 0 0 0 0 0 0 0 0 -5.8725690000000004 3.1274310000000001 0 0 0 0 0.9 2.32826091 0 0 1e+019 1e+019 9 3.1274310000000001 -5.8725690000000004
n 110 1 6 0 0 0 0 0 0.678066882 320570.93099999998 -126574.742 238330.85500000001 -173040 0 0 0 0 0 0 0 0 0 0 0 0 0 0 0 0 0 0 0 0 -5.8552649600000004 3.14473504 0 0 0 0 0.9 2.34051608 0 0 1e+019 1e+019 9 3.14473504 -5.8552649600000004
n 111 1 6 0 0 0 0 0 0.654684728 456621.788 -60414.3963 428902.84399999998 -144554 0 0 0 0 0 0 0 0 0 0 0 0 0 0 0 0 0 0 0 0 -5.8318828099999998 3.1681171899999998 0 0 0 0 0.9 2.4288804800000001 0 0 1e+019 1e+019 9 3.1681171899999998 -5.8318828099999998
n 112 1 6 0 0 0 0 0 0.594739245 655213.78399999999 -82878.783899999995 646257.27000000002 -69193.600000000006 0 0 0 0 0 0 0 0 0 0 0 0 0 0 0 0 0 0 0 0 -5.7719373300000001 3.2280626699999999 0 0 0 0 0.9 2.5641630399999999 0 0 1e+019 1e+019 9 3.2280626699999999 -5.7719373300000001
n 113 1 6 0 0 0 0 0 0.529377613 586470.44299999997 -124279.432 572753.75100000005 21338.799999999999 0 0 0 0 0 0 0 0 0 0 0 0 0 0 0 0 0 0 0 0 -5.7065757000000001 3.2934242999999999 0 0 0 0 0.9 2.5969516100000001 0 0 1e+019 1e+019 9 3.2934242999999999 -5.7065757000000001
n 114 1 6 0 0 0 0 0 0.482952245 367647.97399999999 -155972.76000000001 320486.27500000002 90144.800000000003 0 0 0 0 0 0 0 0 0 0 0 0 0 0 0 0 0 0 0 0 -5.6601503299999996 3.33984967 0 0 0 0 0.9 2.5945168700000001 0 0 1e+019 1e+019 9 3.33984967 -5.6601503299999996
n 115 1 6 0 0 0 0 0 0.46654963 205758.274 -170467.25599999999 1356.3571199999999 115220 0 0 0 0 0 0 0 0 0 0 0 0 0 0 0 0 0 0 0 0 -5.6437477100000004 3.35625229 0 0 0 0 0.9 2.5849201399999999 0 0 1e+019 1e+019 9 3.35625229 -5.6437477100000004
n 116 1 6 0 0 0 0 0 0.482952244 372315.53399999999 -171872.10999999999 -317730.63400000002 90144.800000000003 0 0 0 0 0 0 0 0 0 0 0 0 0 0 0 0 0 0 0 0 -5.6601503299999996 3.33984967 0 0 0 0 0.9 2.59451689 0 0 1e+019 1e+019 9 3.33984967 -5.6601503299999996
n 117 1 6 0 0 0 0 0 0.52937761 593825.64000000001 -164426.64300000001 -570208.22999999998 21338.799999999999 0 0 0 0 0 0 0 0 0 0 0 0 0 0 0 0 0 0 0 0 -5.7065756900000002 3.2934243099999998 0 0 0 0 0.9 2.59695162 0 0 1e+019 1e+019 9 3.2934243099999998 -5.7065756900000002
n 118 1 6 0 0 0 0 0 0.594739241 665473.73499999999 -145174.98499999999 -645748.99399999995 -69193.600000000006 0 0 0 0 0 0 0 0 0 0 0 0 0 0 0 0 0 0 0 0 -5.7719373200000001 3.2280626799999999 0 0 0 0 0.9 2.5641630499999999 0 0 1e+019 1e+019 9 3.2280626799999999 -5.7719373200000001
n 119 1 6 0 0 0 0 0 0.654684725 469147.20799999998 -106789.602 -433358.022 -144554 0 0 0 0 0 0 0 0 0 0 0 0 0 0 0 0 0 0 0 0 -5.8318828099999998 3.1681171899999998 0 0 0 0 0.9 2.4288804900000001 0 0 1e+019 1e+019 9 3.1681171899999998 -5.8318828099999998
n 120 1 6 0 0 0 0 0 0.678066878 299364.217 -16153.2549 -243752.016 -173040 0 0 0 0 0 0 0 0 0 0 0 0 0 0 0 0 0 0 0 0 -5.8552649600000004 3.14473504 0 0 0 0 0.9 2.3405161300000001 0 0 1e+019 1e+019 9 3.14473504 -5.8552649600000004
n 121 1 6 0 0 0 0 0 0.643435071 417413.56400000001 -118547.281 200610.05100000001 -346318 0 0 0 0 0 0 0 0 0 0 0 0 0 0 0 0 0 0 0 0 -5.8206331499999999 3.1793668500000001 0 0 0 0 0.9 2.3578530500000001 0 0 1e+019 1e+019 9 3.1793668500000001 -5.8206331499999999
n 122 1 6 0 0 0 0 0 0.623790323 478163.84899999999 -61770.492700000003 359692.43400000001 -308944 0 0 0 0 0 0 0 0 0 0 0 0 0 0 0 0 0 0 0 0 -5.8009884100000004 3.19901159 0 0 0 0 0.9 2.44228522 0 0 1e+019 1e+019 9 3.19901159 -5.8009884100000004
n 123 1 6 0 0 0 0 0 0.573664139 584160.77099999995 -79507.134399999995 538986.46699999995 -210751 0 0 0 0 0 0 0 0 0 0 0 0 0 0 0 0 0 0 0 0 -5.7508622200000001 3.2491377799999999 0 0 0 0 0.9 2.5679022100000002 0 0 1e+019 1e+019 9 3.2491377799999999 -5.7508622200000001
n 124 1 6 0 0 0 0 0 0.519377251 498526.86700000003 -112480 475264.72999999998 -100004 0 0 0 0 0 0 0 0 0 0 0 0 0 0 0 0 0 0 0 0 -5.6965753299999999 3.3034246700000001 0 0 0 0 0.9 2.5948363400000001 0 0 1e+019 1e+019 9 3.3034246700000001 -5.6965753299999999
n 125 1 6 0 0 0 0 0 0.480913384 299274.625 -136893.274 265348.52000000002 -20388.599999999999 0 0 0 0 0 0 0 0 0 0 0 0 0 0 0 0 0 0 0 0 -5.6581114699999997 3.3418885299999999 0 0 0 0 0.9 2.59159776 0 0 1e+019 1e+019 9 3.3418885299999999 -5.6581114699999997
n 126 1 6 0 0 0 0 0 0.467331746 148298.25599999999 -148088.899 938.142923 7821.1599999999999 0 0 0 0 0 0 0 0 0 0 0 0 0 0 0 0 0 0 0 0 -5.6445298299999997 3.3554701699999998 0 0 0 0 0.9 2.5842217000000001 0 0 1e+019 1e+019 9 3.3554701699999998 -5.6445298299999997
n 127 1 6 0 0 0 0 0 0.480913383 303766.64799999999 -150051.70000000001 -263330.53100000002 -20388.599999999999 0 0 0 0 0 0 0 0 0 0 0 0 0 0 0 0 0 0 0 0 -5.6581114699999997 3.3418885299999999 0 0 0 0 0.9 2.5915977799999999 0 0 1e+019 1e+019 9 3.3418885299999999 -5.6581114699999997
n 128 1 6 0 0 0 0 0 0.519377248 505148.03100000002 -145939.31299999999 -473154.86499999999 -100004 0 0 0 0 0 0 0 0 0 0 0 0 0 0 0 0 0 0 0 0 -5.6965753299999999 3.3034246700000001 0 0 0 0 0.9 2.59483636 0 0 1e+019 1e+019 9 3.3034246700000001 -5.6965753299999999
n 129 1 6 0 0 0 0 0 0.573664135 593125.94299999997 -132603.571 -538329.51399999997 -210751 0 0 0 0 0 0 0 0 0 0 0 0 0 0 0 0 0 0 0 0 -5.7508622200000001 3.2491377799999999 0 0 0 0 0.9 2.5679022200000001 0 0 1e+019 1e+019 9 3.2491377799999999 -5.7508622200000001
n 130 1 6 0 0 0 0 0 0.623790319 487639.25699999998 -102085.39599999999 -363213.69500000001 -308944 0 0 0 0 0 0 0 0 0 0 0 0 0 0 0 0 0 0 0 0 -5.8009883999999996 3.1990116 0 0 0 0 0.9 2.44228523 0 0 1e+019 1e+019 9 3.1990116 -5.8009883999999996
n 131 1 6 0 0 0 0 0 0.643435067 403263.25300000003 -25584.034100000001 -205013.348 -346318 0 0 0 0 0 0 0 0 0 0 0 0 0 0 0 0 0 0 0 0 -5.8206331499999999 3.1793668500000001 0 0 0 0 0.9 2.3578531200000001 0 0 1e+019 1e+019 9 3.1793668500000001 -5.8206331499999999
n 132 1 6 0 0 0 0 0 0.593694945 530450.45499999996 -103821.45299999999 152285.20300000001 -497401 0 0 0 0 0 0 0 0 0 0 0 0 0 0 0 0 0 0 0 0 -5.7708930299999999 3.2291069700000001 0 0 0 0 0.9 2.37714918 0 0 1e+019 1e+019 9 3.2291069700000001 -5.7708930299999999
n 133 1 6 0 0 0 0 0 0.578754993 530163.82400000002 -72218.120999999999 270259.36800000002 -450353 0 0 0 0 0 0 0 0 0 0 0 0 0 0 0 0 0 0 0 0 -5.7559530800000003 3.2440469200000002 0 0 0 0 0.9 2.4518209400000002 0 0 1e+019 1e+019 9 3.2440469200000002 -5.7559530800000003
n 134 1 6 0 0 0 0 0 0.541054224 527034.84900000005 -85589.923200000005 405091.89199999999 -326099 0 0 0 0 0 0 0 0 0 0 0 0 0 0 0 0 0 0 0 0 -5.7182523099999996 3.28174769 0 0 0 0 0.9 2.5587738999999998 0 0 1e+019 1e+019 9 3.28174769 -5.7182523099999996
n 135 1 6 0 0 0 0 0 0.499904075 423984.50599999999 -108198.753 360742.891 -194732 0 0 0 0 0 0 0 0 0 0 0 0 0 0 0 0 0 0 0 0 -5.6771021599999996 3.32289784 0 0 0 0 0.9 2.58579969 0 0 1e+019 1e+019 9 3.32289784 -5.6771021599999996
n 136 1 6 0 0 0 0 0 0.470417715 260680.31599999999 -124849.625 203349.18400000001 -104957 0 0 0 0 0 0 0 0 0 0 0 0 0 0 0 0 0 0 0 0 -5.6476157999999996 3.3523841999999999 0 0 0 0 0.9 2.5879471199999999 0 0 1e+019 1e+019 9 3.3523841999999999 -5.6476157999999996
n 137 1 6 0 0 0 0 0 0.459932876 151816.91699999999 -132565.48499999999 664.61915999999997 -73988.699999999997 0 0 0 0 0 0 0 0 0 0 0 0 0 0 0 0 0 0 0 0 -5.6371309600000004 3.3628690400000001 0 0 0 0 0.9 2.58518041 0 0 1e+019 1e+019 9 3.3628690400000001 -5.6371309600000004
n 138 1 6 0 0 0 0 0 0.470417713 263928.27000000002 -133710.07699999999 -201900.56700000001 -104957 0 0 0 0 0 0 0 0 0 0 0 0 0 0 0 0 0 0 0 0 -5.6476157999999996 3.3523841999999999 0 0 0 0 0.9 2.5879471299999999 0 0 1e+019 1e+019 9 3.3523841999999999 -5.6476157999999996
n 139 1 6 0 0 0 0 0 0.499904072 428798.935 -129984.44899999999 -359238.23700000002 -194732 0 0 0 0 0 0 0 0 0 0 0 0 0 0 0 0 0 0 0 0 -5.6771021499999996 3.3228978499999999 0 0 0 0 0.9 2.5857997099999999 0 0 1e+019 1e+019 9 3.3228978499999999 -5.6771021499999996
n 140 1 6 0 0 0 0 0 0.54105422 533285.50800000003 -119583.781 -404663.43300000002 -326099 0 0 0 0 0 0 0 0 0 0 0 0 0 0 0 0 0 0 0 0 -5.7182522999999996 3.2817476999999999 0 0 0 0 0.9 2.5587739100000002 0 0 1e+019 1e+019 9 3.2817476999999999 -5.7182522999999996
n 141 1 6 0 0 0 0 0 0.578754988 535636.20600000001 -98665.814899999998 -272677.65000000002 -450353 0 0 0 0 0 0 0 0 0 0 0 0 0 0 0 0 0 0 0 0 -5.7559530700000003 3.2440469300000001 0 0 0 0 0.9 2.4518209500000001 0 0 1e+019 1e+019 9 3.2440469300000001 -5.7559530700000003
n 142 1 6 0 0 0 0 0 0.593694941 523818.83799999999 -52773.882599999997 -155541.24799999999 -497401 0 0 0 0 0 0 0 0 0 0 0 0 0 0 0 0 0 0 0 0 -5.7708930199999999 3.2291069800000001 0 0 0 0 0.9 2.3771492599999999 0 0 1e+019 1e+019 9 3.2291069800000001 -5.7708930199999999
n 143 1 6 0 0 0 0 0 0.54239884 531717.45200000005 -91677.928 105780.732 -512961 0 0 0 0 0 0 0 0 0 0 0 0 0 0 0 0 0 0 0 0 -5.7195969199999999 3.2804030800000001 0 0 0 0 0.9 2.3884943199999999 0 0 1e+019 1e+019 9 3.2804030800000001 -5.7195969199999999
n 144 1 6 0 0 0 0 0 0.531977642 509993.55900000001 -80374.9556 186604.49900000001 -467774 0 0 0 0 0 0 0 0 0 0 0 0 0 0 0 0 0 0 0 0 -5.7091757200000002 3.2908242799999998 0 0 0 0 0.9 2.4568898300000002 0 0 1e+019 1e+019 9 3.2908242799999998 -5.7091757200000002
n 145 1 6 0 0 0 0 0 0.50584758 459579.39299999998 -89958.079400000002 281371.62 -352066 0 0 0 0 0 0 0 0 0 0 0 0 0 0 0 0 0 0 0 0 -5.6830456600000003 3.3169543400000001 0 0 0 0 0.9 2.5513277900000002 0 0 1e+019 1e+019 9 3.3169543400000001 -5.6830456600000003
n 146 1 6 0 0 0 0 0 0.476898367 358759.74300000002 -104568.628 254652.10800000001 -230057 0 0 0 0 0 0 0 0 0 0 0 0 0 0 0 0 0 0 0 0 -5.6540964499999999 3.3459035500000001 0 0 0 0 0.9 2.5803245399999999 0 0 1e+019 1e+019 9 3.3459035500000001 -5.6540964499999999
n 147 1 6 0 0 0 0 0 0.455788677 236475.52299999999 -115365.04700000001 145638.948 -146290 0 0 0 0 0 0 0 0 0 0 0 0 0 0 0 0 0 0 0 0 -5.6329867599999996 3.3670132399999999 0 0 0 0 0.9 2.5879980499999999 0 0 1e+019 1e+019 9 3.3670132399999999 -5.6329867599999996
n 148 1 6 0 0 0 0 0 0.448201618 168076.89600000001 -120363.47 484.41645999999997 -117313 0 0 0 0 0 0 0 0 0 0 0 0 0 0 0 0 0 0 0 0 -5.6253997 3.3746003 0 0 0 0 0.9 2.5886554300000002 0 0 1e+019 1e+019 9 3.3746003 -5.6253997
n 149 1 6 0 0 0 0 0 0.455788675 238452.92499999999 -120612.542 -144608.215 -146290 0 0 0 0 0 0 0 0 0 0 0 0 0 0 0 0 0 0 0 0 -5.6329867599999996 3.3670132399999999 0 0 0 0 0.9 2.5879980599999999 0 0 1e+019 1e+019 9 3.3670132399999999 -5.6329867599999996
n 150 1 6 0 0 0 0 0 0.476898364 361861.18099999998 -116929.693 -253662.57199999999 -230057 0 0 0 0 0 0 0 0 0 0 0 0 0 0 0 0 0 0 0 0 -5.6540964499999999 3.3459035500000001 0 0 0 0 0.9 2.5803245600000002 0 0 1e+019 1e+019 9 3.3459035500000001 -5.6540964499999999
n 151 1 6 0 0 0 0 0 0.505847576 463504.01199999999 -108757.514 -281170.75699999998 -352066 0 0 0 0 0 0 0 0 0 0 0 0 0 0 0 0 0 0 0 0 -5.6830456600000003 3.3169543400000001 0 0 0 0 0.9 2.5513278100000001 0 0 1e+019 1e+019 9 3.3169543400000001 -5.6830456600000003
n 152 1 6 0 0 0 0 0 0.531977637 513124.48700000002 -95228.844899999996 -188191.77100000001 -467774 0 0 0 0 0 0 0 0 0 0 0 0 0 0 0 0 0 0 0 0 -5.7091757200000002 3.2908242799999998 0 0 0 0 0.9 2.45688985 0 0 1e+019 1e+019 9 3.2908242799999998 -5.7091757200000002
n 153 1 6 0 0 0 0 0 0.542398835 529440.07499999995 -74229.593500000003 -108017.17999999999 -512961 0 0 0 0 0 0 0 0 0 0 0 0 0 0 0 0 0 0 0 0 -5.7195969199999999 3.2804030800000001 0 0 0 0 0.9 2.38849439 0 0 1e+019 1e+019 9 3.2804030800000001 -5.7195969199999999
n 154 1 6 0 0 0 0 0 0.499442731 442969.44799999997 -82611.401500000007 69818.044299999994 -429561 0 0 0 0 0 0 0 0 0 0 0 0 0 0 0 0 0 0 0 0 -5.6766408100000003 3.3233591900000001 0 0 0 0 0.9 2.39602526 0 0 1e+019 1e+019 9 3.3233591900000001 -5.6766408100000003
n 155 1 6 0 0 0 0 0 0.492533949 421362.60399999999 -82556.082500000004 123087.149 -394437 0 0 0 0 0 0 0 0 0 0 0 0 0 0 0 0 0 0 0 0 -5.6697320299999996 3.33026797 0 0 0 0 0.9 2.4617462899999998 0 0 1e+019 1e+019 9 3.33026797 -5.6697320299999996
n 156 1 6 0 0 0 0 0 0.475217413 369947.69500000001 -89382.527100000007 187220.05499999999 -306302 0 0 0 0 0 0 0 0 0 0 0 0 0 0 0 0 0 0 0 0 -5.6524155 3.3475845 0 0 0 0 0.9 2.5494675500000001 0 0 1e+019 1e+019 9 3.3475845 -5.6524155
n 157 1 6 0 0 0 0 0 0.455725381 290330.10499999998 -98990.293699999995 172229.367 -211730 0 0 0 0 0 0 0 0 0 0 0 0 0 0 0 0 0 0 0 0 -5.6329234599999998 3.3670765399999998 0 0 0 0 0.9 2.5798771299999999 0 0 1e+019 1e+019 9 3.3670765399999998 -5.6329234599999998
n 158 1 6 0 0 0 0 0 0.441260949 205796.23199999999 -106133.803 99911.039399999994 -145277 0 0 0 0 0 0 0 0 0 0 0 0 0 0 0 0 0 0 0 0 -5.6184590300000004 3.3815409700000001 0 0 0 0 0.9 2.5905890500000002 0 0 1e+019 1e+019 9 3.3815409700000001 -5.6184590300000004
n 159 1 6 0 0 0 0 0 0.436006077 163836.41200000001 -109403.45600000001 364.515649 -121955 0 0 0 0 0 0 0 0 0 0 0 0 0 0 0 0 0 0 0 0 -5.6132041600000004 3.38679584 0 0 0 0 0.9 2.5928629500000002 0 0 1e+019 1e+019 9 3.38679584 -5.6132041600000004
n 160 1 6 0 0 0 0 0 0.441260947 207007.41 -109146.326 -99164.802899999995 -145277 0 0 0 0 0 0 0 0 0 0 0 0 0 0 0 0 0 0 0 0 -5.6184590300000004 3.3815409700000001 0 0 0 0 0.9 2.5905890500000002 0 0 1e+019 1e+019 9 3.3815409700000001 -5.6184590300000004
n 161 1 6 0 0 0 0 0 0.455725377 292335.935 -105784.833 -171581.84700000001 -211730 0 0 0 0 0 0 0 0 0 0 0 0 0 0 0 0 0 0 0 0 -5.6329234599999998 3.3670765399999998 0 0 0 0 0.9 2.5798771399999998 0 0 1e+019 1e+019 9 3.3670765399999998 -5.6329234599999998
n 162 1 6 0 0 0 0 0 0.475217408 372470.18900000001 -99438.419999999998 -187150.546 -306302 0 0 0 0 0 0 0 0 0 0 0 0 0 0 0 0 0 0 0 0 -5.6524154900000001 3.3475845099999999 0 0 0 0 0.9 2.5494675600000001 0 0 1e+019 1e+019 9 3.3475845099999999 -5.6524154900000001
n 163 1 6 0 0 0 0 0 0.492533943 423311.29200000002 -90539.28 -124155.518 -394437 0 0 0 0 0 0 0 0 0 0 0 0 0 0 0 0 0 0 0 0 -5.6697320299999996 3.33026797 0 0 0 0 0.9 2.4617463000000002 0 0 1e+019 1e+019 9 3.33026797 -5.6697320299999996
n 164 1 6 0 0 0 0 0 0.499442725 443456.13500000001 -83914.702000000005 -71336.748800000001 -429561 0 0 0 0 0 0 0 0 0 0 0 0 0 0 0 0 0 0 0 0 -5.6766408100000003 3.3233591900000001 0 0 0 0 0.9 2.3960253100000002 0 0 1e+019 1e+019 9 3.3233591900000001 -5.6766408100000003
n 165 1 6 0 0 0 0 0 0.468641778 320122.97999999998 -74423.467399999994 45497.275099999999 -308010 0 0 0 0 0 0 0 0 0 0 0 0 0 0 0 0 0 0 0 0 -5.6458398599999997 3.3541601399999998 0 0 0 0 0.9 2.4024199500000001 0 0 1e+019 1e+019 9 3.3541601399999998 -5.6458398599999997
n 166 1 6 0 0 0 0 0 0.464123589 305794.70000000001 -79551.547300000006 80418.257100000003 -284104 0 0 0 0 0 0 0 0 0 0 0 0 0 0 0 0 0 0 0 0 -5.64132167 3.35867833 0 0 0 0 0.9 2.46713256 0 0 1e+019 1e+019 9 3.35867833 -5.64132167
n 167 1 6 0 0 0 0 0 0.452764197 269793.48499999999 -84548.355200000005 123391.27800000001 -224532 0 0 0 0 0 0 0 0 0 0 0 0 0 0 0 0 0 0 0 0 -5.62996228 3.37003772 0 0 0 0 0.9 2.5510167300000002 0 0 1e+019 1e+019 9 3.37003772 -5.62996228
n 168 1 6 0 0 0 0 0 0.439804023 216587.65900000001 -91240.809399999998 115049.40399999999 -159214 0 0 0 0 0 0 0 0 0 0 0 0 0 0 0 0 0 0 0 0 -5.6170021099999996 3.38299789 0 0 0 0 0.9 2.5812061499999999 0 0 1e+019 1e+019 9 3.38299789 -5.6170021099999996
n 169 1 6 0 0 0 0 0 0.430047865 162475.21400000001 -96261.891699999993 67516.805399999997 -112131 0 0 0 0 0 0 0 0 0 0 0 0 0 0 0 0 0 0 0 0 -5.6072459500000003 3.3927540500000002 0 0 0 0 0.9 2.5926850699999999 0 0 1e+019 1e+019 9 3.3927540500000002 -5.6072459500000003
n 170 1 6 0 0 0 0 0 0.426472043 137112.315 -98538.961200000005 283.14070800000002 -95340.300000000003 0 0 0 0 0 0 0 0 0 0 0 0 0 0 0 0 0 0 0 0 -5.6036701300000002 3.3963298700000002 0 0 0 0 0.9 2.5954360799999998 0 0 1e+019 1e+019 9 3.3963298700000002 -5.6036701300000002
n 171 1 6 0 0 0 0 0 0.430047863 163346.32399999999 -98109.093200000003 -66957.468800000002 -112131 0 0 0 0 0 0 0 0 0 0 0 0 0 0 0 0 0 0 0 0 -5.6072459500000003 3.3927540500000002 0 0 0 0 0.9 2.5926850699999999 0 0 1e+019 1e+019 9 3.3927540500000002 -5.6072459500000003
n 172 1 6 0 0 0 0 0 0.439804019 218064.16500000001 -95228.401800000007 -114606.14 -159214 0 0 0 0 0 0 0 0 0 0 0 0 0 0 0 0 0 0 0 0 -5.6170020999999997 3.3829978999999999 0 0 0 0 0.9 2.5812061599999998 0 0 1e+019 1e+019 9 3.3829978999999999 -5.6170020999999997
n 173 1 6 0 0 0 0 0 0.452764191 271637.13099999999 -90271.914000000004 -123381.59299999999 -224532 0 0 0 0 0 0 0 0 0 0 0 0 0 0 0 0 0 0 0 0 -5.62996227 3.37003773 0 0 0 0 0.9 2.5510167300000002 0 0 1e+019 1e+019 9 3.37003773 -5.62996227
n 174 1 6 0 0 0 0 0 0.464123583 307200.20899999997 -84065.906400000007 -81179.024099999995 -284104 0 0 0 0 0 0 0 0 0 0 0 0 0 0 0 0 0 0 0 0 -5.64132167 3.35867833 0 0 0 0 0.9 2.46713256 0 0 1e+019 1e+019 9 3.35867833 -5.64132167
n 175 1 6 0 0 0 0 0 0.468641772 322781.52600000001 -84555.3425 -46566.462399999997 -308010 0 0 0 0 0 0 0 0 0 0 0 0 0 0 0 0 0 0 0 0 -5.6458398499999998 3.3541601499999998 0 0 0 0 0.9 2.4024199799999999 0 0 1e+019 1e+019 9 3.3541601499999998 -5.6458398499999998
n 176 1 6 0 0 0 0 0 0.450434937 195865.20199999999 -65534.584900000002 30323.0635 -182068 0 0 0 0 0 0 0 0 0 0 0 0 0 0 0 0 0 0 0 0 -5.6276330200000002 3.3723669799999998 0 0 0 0 0.9 2.4062400099999999 0 0 1e+019 1e+019 9 3.3723669799999998 -5.6276330200000002
n 177 1 6 0 0 0 0 0 0.447417729 190030.359 -72869.239199999996 53786.9283 -167059 0 0 0 0 0 0 0 0 0 0 0 0 0 0 0 0 0 0 0 0 -5.6246158099999999 3.3753841900000001 0 0 0 0 0.9 2.47031994 0 0 1e+019 1e+019 9 3.3753841900000001 -5.6246158099999999
n 178 1 6 0 0 0 0 0 0.439803273 171978.78099999999 -76653.4758 83080.629700000005 -129609 0 0 0 0 0 0 0 0 0 0 0 0 0 0 0 0 0 0 0 0 -5.6170013599999997 3.3829986399999998 0 0 0 0 0.9 2.5516626100000002 0 0 1e+019 1e+019 9 3.3829986399999998 -5.6170013599999997
n 179 1 6 0 0 0 0 0 0.431036556 143035.701 -81628.727 78160.8272 -87674.699999999997 0 0 0 0 0 0 0 0 0 0 0 0 0 0 0 0 0 0 0 0 -5.60823464 3.39176536 0 0 0 0 0.9 2.5807842600000002 0 0 1e+019 1e+019 9 3.39176536 -5.60823464
n 180 1 6 0 0 0 0 0 0.42437404 112477.973 -85412.828899999993 46224.610399999998 -56738.199999999997 0 0 0 0 0 0 0 0 0 0 0 0 0 0 0 0 0 0 0 0 -5.6015721200000002 3.3984278799999998 0 0 0 0 0.9 2.59195704 0 0 1e+019 1e+019 9 3.3984278799999998 -5.6015721200000002
n 181 1 6 0 0 0 0 0 0.421917586 98326.5717 -87142.1593 225.54568800000001 -45544.599999999999 0 0 0 0 0 0 0 0 0 0 0 0 0 0 0 0 0 0 0 0 -5.5991156699999998 3.4008843299999998 0 0 0 0 0.9 2.59469584 0 0 1e+019 1e+019 9 3.4008843299999998 -5.5991156699999998
n 182 1 6 0 0 0 0 0 0.424374038 113307.30100000001 -86732.839200000002 -45790.069499999998 -56738.199999999997 0 0 0 0 0 0 0 0 0 0 0 0 0 0 0 0 0 0 0 0 -5.6015721200000002 3.3984278799999998 0 0 0 0 0.9 2.59195704 0 0 1e+019 1e+019 9 3.3984278799999998 -5.6015721200000002
n 183 1 6 0 0 0 0 0 0.431036552 144436.66800000001 -84358.713199999998 -77837.719200000007 -87674.699999999997 0 0 0 0 0 0 0 0 0 0 0 0 0 0 0 0 0 0 0 0 -5.6082346300000001 3.3917653699999999 0 0 0 0 0.9 2.5807842600000002 0 0 1e+019 1e+019 9 3.3917653699999999 -5.6082346300000001
n 184 1 6 0 0 0 0 0 0.439803267 173702.42999999999 -80433.064299999998 -83093.324500000002 -129609 0 0 0 0 0 0 0 0 0 0 0 0 0 0 0 0 0 0 0 0 -5.6170013499999998 3.3829986500000002 0 0 0 0 0.9 2.5516626100000002 0 0 1e+019 1e+019 9 3.3829986500000002 -5.6170013499999998
n 185 1 6 0 0 0 0 0 0.447417722 191334.97399999999 -75798.578599999993 -54360.540300000001 -167059 0 0 0 0 0 0 0 0 0 0 0 0 0 0 0 0 0 0 0 0 -5.6246157999999999 3.3753842000000001 0 0 0 0 0.9 2.4703199300000001 0 0 1e+019 1e+019 9 3.3753842000000001 -5.6246157999999999
n 186 1 6 0 0 0 0 0 0.45043493 201160.12100000001 -79675.818100000004 -31116.6931 -182068 0 0 0 0 0 0 0 0 0 0 0 0 0 0 0 0 0 0 0 0 -5.6276330100000003 3.3723669900000002 0 0 0 0 0.9 2.4062400199999998 0 0 1e+019 1e+019 9 3.3723669900000002 -5.6276330100000003
n 187 1 6 0 0 0 0 0 0.444208888 85874.631399999998 -55200.624900000003 21236.167300000001 -62260.5 0 0 0 0 0 0 0 0 0 0 0 0 0 0 0 0 0 0 0 0 -5.6214069699999998 3.3785930300000002 0 0 0 0 0.9 2.4056070799999998 0 0 1e+019 1e+019 9 3.3785930300000002 -5.6214069699999998
n 188 1 6 0 0 0 0 0 0.442096904 91055.839099999997 -63507.875399999997 37772.988700000002 -53208.199999999997 0 0 0 0 0 0 0 0 0 0 0 0 0 0 0 0 0 0 0 0 -5.6192949900000002 3.3807050099999998 0 0 0 0 0.9 2.46915269 0 0 1e+019 1e+019 9 3.3807050099999998 -5.6192949900000002
n 189 1 6 0 0 0 0 0 0.436753148 93638.8762 -66432.386599999998 58520.517099999997 -30501.200000000001 0 0 0 0 0 0 0 0 0 0 0 0 0 0 0 0 0 0 0 0 -5.6139512299999996 3.3860487699999999 0 0 0 0 0.9 2.54875037 0 0 1e+019 1e+019 9 3.3860487699999999 -5.6139512299999996
n 190 1 6 0 0 0 0 0 0.430581078 89540.211599999995 -70326.845100000006 55234.394500000002 -4554.7799999999997 0 0 0 0 0 0 0 0 0 0 0 0 0 0 0 0 0 0 0 0 -5.6077791599999998 3.3922208399999998 0 0 0 0 0.9 2.5766811500000002 0 0 1e+019 1e+019 9 3.3922208399999998 -5.6077791599999998
n 191 1 6 0 0 0 0 0 0.425873476 81723.559200000003 -73350.246299999999 32766.6116 14994.4 0 0 0 0 0 0 0 0 0 0 0 0 0 0 0 0 0 0 0 0 -5.6030715600000001 3.3969284399999999 0 0 0 0 0.9 2.5872066600000001 0 0 1e+019 1e+019 9 3.3969284399999999 -5.6030715600000001
n 192 1 6 0 0 0 0 0 0.424133622 77993.896800000002 -74779.2307 181.90309999999999 22160.400000000001 0 0 0 0 0 0 0 0 0 0 0 0 0 0 0 0 0 0 0 0 -5.6013317000000002 3.3986683000000002 0 0 0 0 0.9 2.5897602800000001 0 0 1e+019 1e+019 9 3.3986683000000002 -5.6013317000000002
n 193 1 6 0 0 0 0 0 0.425873474 82612.5729 -74490.910499999998 -32420.839199999999 14994.4 0 0 0 0 0 0 0 0 0 0 0 0 0 0 0 0 0 0 0 0 -5.6030715600000001 3.3969284399999999 0 0 0 0 0.9 2.5872066600000001 0 0 1e+019 1e+019 9 3.3969284399999999 -5.6030715600000001
n 194 1 6 0 0 0 0 0 0.430581074 91189.823799999998 -72604.415099999998 -54985.787700000001 -4554.7799999999997 0 0 0 0 0 0 0 0 0 0 0 0 0 0 0 0 0 0 0 0 -5.6077791599999998 3.3922208399999998 0 0 0 0 0.9 2.5766811500000002 0 0 1e+019 1e+019 9 3.3922208399999998 -5.6077791599999998
n 195 1 6 0 0 0 0 0 0.436753142 95831.3119 -69473.495899999994 -58538.425799999997 -30501.299999999999 0 0 0 0 0 0 0 0 0 0 0 0 0 0 0 0 0 0 0 0 -5.6139512199999997 3.3860487799999999 0 0 0 0 0.9 2.5487503600000001 0 0 1e+019 1e+019 9 3.3860487799999999 -5.6139512199999997
n 196 1 6 0 0 0 0 0 0.442096897 92860.913499999995 -65810.336200000005 -38223.4421 -53208.199999999997 0 0 0 0 0 0 0 0 0 0 0 0 0 0 0 0 0 0 0 0 -5.6192949800000003 3.3807050200000002 0 0 0 0 0.9 2.4691526800000001 0 0 1e+019 1e+019 9 3.3807050200000002 -5.6192949800000003
n 197 1 6 0 0 0 0 0 0.44420888 97240.107900000003 -71426.647800000006 -21851.851600000002 -62260.5 0 0 0 0 0 0 0 0 0 0 0 0 0 0 0 0 0 0 0 0 -5.6214069599999998 3.3785930400000002 0 0 0 0 0.9 2.4056070699999998 0 0 1e+019 1e+019 9 3.3785930400000002 -5.6214069599999998
n 198 1 6 0 0 0 0 0 0.449343763 68858.330600000001 -43137.008800000003 15619.670899999999 51348.699999999997 0 0 0 0 0 0 0 0 0 0 0 0 0 0 0 0 0 0 0 0 -5.6265418499999997 3.3734581499999998 0 0 0 0 0.9 2.4000309799999999 0 0 1e+019 1e+019 9 3.3734581499999998 -5.6265418499999997
n 199 1 6 0 0 0 0 0 0.447796343 81879.0089 -51788.959799999997 27815.753400000001 56994.400000000001 0 0 0 0 0 0 0 0 0 0 0 0 0 0 0 0 0 0 0 0 -5.6249944300000001 3.3750055699999999 0 0 0 0 0.9 2.4631362700000001 0 0 1e+019 1e+019 9 3.3750055699999999 -5.6249944300000001
n 200 1 6 0 0 0 0 0 0.443878654 99237.132599999997 -54028.129999999997 43031.217499999999 71255.100000000006 0 0 0 0 0 0 0 0 0 0 0 0 0 0 0 0 0 0 0 0 -5.6210767400000003 3.3789232600000001 0 0 0 0 0.9 2.5414874300000001 0 0 1e+019 1e+019 9 3.3789232600000001 -5.6210767400000003
n 201 1 6 0 0 0 0 0 0.439369085 112378.058 -57152.553800000002 40490.813300000002 87880.100000000006 0 0 0 0 0 0 0 0 0 0 0 0 0 0 0 0 0 0 0 0 -5.6165671699999997 3.3834328299999998 0 0 0 0 0.9 2.56823142 0 0 1e+019 1e+019 9 3.3834328299999998 -5.6165671699999997
n 202 1 6 0 0 0 0 0 0.435938947 119432.33500000001 -59648.950400000002 23973.205600000001 100655 0 0 0 0 0 0 0 0 0 0 0 0 0 0 0 0 0 0 0 0 -5.6131370299999999 3.3868629700000001 0 0 0 0 0.9 2.5779542200000001 0 0 1e+019 1e+019 9 3.3868629700000001 -5.6131370299999999
n 203 1 6 0 0 0 0 0 0.434672943 121723.977 -60901.363899999997 145.143123 105393 0 0 0 0 0 0 0 0 0 0 0 0 0 0 0 0 0 0 0 0 -5.6118710299999996 3.3881289699999999 0 0 0 0 0.9 2.5802358299999999 0 0 1e+019 1e+019 9 3.3881289699999999 -5.6118710299999996
n 204 1 6 0 0 0 0 0 0.435938945 119949.061 -60784.896399999998 -23698.159599999999 100655 0 0 0 0 0 0 0 0 0 0 0 0 0 0 0 0 0 0 0 0 -5.6131370299999999 3.3868629700000001 0 0 0 0 0.9 2.5779542200000001 0 0 1e+019 1e+019 9 3.3868629700000001 -5.6131370299999999
n 205 1 6 0 0 0 0 0 0.439369081 113453.647 -59373.360999999997 -40294.246099999997 87880.100000000006 0 0 0 0 0 0 0 0 0 0 0 0 0 0 0 0 0 0 0 0 -5.6165671599999998 3.3834328400000002 0 0 0 0 0.9 2.5682314100000001 0 0 1e+019 1e+019 9 3.3834328400000002 -5.6165671599999998
n 206 1 6 0 0 0 0 0 0.443878648 100845.235 -56916.392800000001 -43046.504800000002 71255.100000000006 0 0 0 0 0 0 0 0 0 0 0 0 0 0 0 0 0 0 0 0 -5.6210767300000004 3.37892327 0 0 0 0 0.9 2.5414874200000002 0 0 1e+019 1e+019 9 3.37892327 -5.6210767300000004
n 207 1 6 0 0 0 0 0 0.447796335 83370.885800000004 -53931.084999999999 -28174.155200000001 56994.400000000001 0 0 0 0 0 0 0 0 0 0 0 0 0 0 0 0 0 0 0 0 -5.6249944200000002 3.3750055799999998 0 0 0 0 0.9 2.4631362499999998 0 0 1e+019 1e+019 9 3.3750055799999998 -5.6249944200000002
n 208 1 6 0 0 0 0 0 0.449343755 80937.1682 -60454.438900000001 -16105.648999999999 51348.699999999997 0 0 0 0 0 0 0 0 0 0 0 0 0 0 0 0 0 0 0 0 -5.6265418399999998 3.3734581600000002 0 0 0 0 0.9 2.4000309400000002 0 0 1e+019 1e+019 9 3.3734581600000002 -5.6265418399999998
n 209 1 6 0 0 0 0 0 0.465289172 162533.29500000001 -29391.241000000002 11296.8938 159454 0 0 0 0 0 0 0 0 0 0 0 0 0 0 0 0 0 0 0 0 -5.6424872500000003 3.3575127500000002 0 0 0 0 0.9 2.38865346 0 0 1e+019 1e+019 9 3.3575127500000002 -5.6424872500000003
n 210 1 6 0 0 0 0 0 0.464178415 169248.989 -37458.735999999997 20120.493399999999 163821 0 0 0 0 0 0 0 0 0 0 0 0 0 0 0 0 0 0 0 0 -5.6413764999999998 3.3586235000000002 0 0 0 0 0.9 2.4516293199999999 0 0 1e+019 1e+019 9 3.3586235000000002 -5.6413764999999998
n 211 1 6 0 0 0 0 0 0.461368176 181857.95300000001 -39053.8223 30964.1306 174895 0 0 0 0 0 0 0 0 0 0 0 0 0 0 0 0 0 0 0 0 -5.6385662600000002 3.3614337399999998 0 0 0 0 0.9 2.5291615200000002 0 0 1e+019 1e+019 9 3.3614337399999998 -5.6385662600000002
n 212 1 6 0 0 0 0 0 0.458162762 194614.12700000001 -41472.902699999999 28886.473600000001 187937 0 0 0 0 0 0 0 0 0 0 0 0 0 0 0 0 0 0 0 0 -5.6353608399999997 3.3646391599999999 0 0 0 0 0.9 2.5545554799999999 0 0 1e+019 1e+019 9 3.3646391599999999 -5.6353608399999997
n 213 1 6 0 0 0 0 0 0.455744393 203480.68599999999 -43474.323499999999 16994.162400000001 198054 0 0 0 0 0 0 0 0 0 0 0 0 0 0 0 0 0 0 0 0 -5.6329424799999996 3.3670575199999999 0 0 0 0 0.9 2.5632465 0 0 1e+019 1e+019 9 3.3670575199999999 -5.6329424799999996
n 214 1 6 0 0 0 0 0 0.454855868 206688.84899999999 -44555.845699999998 108.13925500000001 201829 0 0 0 0 0 0 0 0 0 0 0 0 0 0 0 0 0 0 0 0 -5.6320539500000004 3.36794605 0 0 0 0 0.9 2.5651550599999999 0 0 1e+019 1e+019 9 3.36794605 -5.6320539500000004
n 215 1 6 0 0 0 0 0 0.455744392 203710.435 -44615.402399999999 -16787.933099999998 198054 0 0 0 0 0 0 0 0 0 0 0 0 0 0 0 0 0 0 0 0 -5.6329424699999997 3.3670575299999999 0 0 0 0 0.9 2.56324649 0 0 1e+019 1e+019 9 3.3670575299999999 -5.6329424699999997
n 216 1 6 0 0 0 0 0 0.458162758 195076.171 -43688.776700000002 -28736.2565 187937 0 0 0 0 0 0 0 0 0 0 0 0 0 0 0 0 0 0 0 0 -5.6353608399999997 3.3646391599999999 0 0 0 0 0.9 2.5545554699999999 0 0 1e+019 1e+019 9 3.3646391599999999 -5.6353608399999997
n 217 1 6 0 0 0 0 0 0.461368171 182492.44099999999 -41902.638899999998 -30972.896199999999 174895 0 0 0 0 0 0 0 0 0 0 0 0 0 0 0 0 0 0 0 0 -5.6385662500000002 3.3614337500000002 0 0 0 0 0.9 2.5291615099999998 0 0 1e+019 1e+019 9 3.3614337500000002 -5.6385662500000002
n 218 1 6 0 0 0 0 0 0.464178409 169755.25200000001 -39544.1973 -20392.877499999999 163821 0 0 0 0 0 0 0 0 0 0 0 0 0 0 0 0 0 0 0 0 -5.6413764899999999 3.3586235100000001 0 0 0 0 0.9 2.45162931 0 0 1e+019 1e+019 9 3.3586235100000001 -5.6413764899999999
n 219 1 6 0 0 0 0 0 0.465289166 166366.65100000001 -46002.301500000001 -11663.6297 159454 0 0 0 0 0 0 0 0 0 0 0 0 0 0 0 0 0 0 0 0 -5.6424872500000003 3.3575127500000002 0 0 0 0 0.9 2.3886534099999999 0 0 1e+019 1e+019 9 3.3575127500000002 -5.6424872500000003
n 220 1 6 0 0 0 0 0 0.490856951 256173.88500000001 -14589.600200000001 6408.8642799999998 255678 0 0 0 0 0 0 0 0 0 0 0 0 0 0 0 0 0 0 0 0 -5.6680550299999997 3.3319449699999999 0 0 0 0 0.9 2.3623181 0 0 1e+019 1e+019 9 3.3319449699999999 -5.6680550299999997
n 221 1 6 0 0 0 0 0 0.490233278 261569.245 -20060.210999999999 11422.2562 260549 0 0 0 0 0 0 0 0 0 0 0 0 0 0 0 0 0 0 0 0 -5.6674313600000001 3.3325686399999999 0 0 0 0 0.9 2.4261133799999999 0 0 1e+019 1e+019 9 3.3325686399999999 -5.6674313600000001
n 222 1 6 0 0 0 0 0 0.488655773 274233.91399999999 -20929.551100000001 17461.378100000002 272876 0 0 0 0 0 0 0 0 0 0 0 0 0 0 0 0 0 0 0 0 -5.6658538600000004 3.3341461400000001 0 0 0 0 0.9 2.5037452899999999 0 0 1e+019 1e+019 9 3.3341461400000001 -5.6658538600000004
n 223 1 6 0 0 0 0 0 0.48687757 288470.663 -22404.463899999999 16104.2695 287148 0 0 0 0 0 0 0 0 0 0 0 0 0 0 0 0 0 0 0 0 -5.66407565 3.33592435 0 0 0 0 0.9 2.52748727 0 0 1e+019 1e+019 9 3.33592435 -5.66407565
n 224 1 6 0 0 0 0 0 0.485550138 299142.94900000002 -23665.022799999999 9393.0364000000009 298057 0 0 0 0 0 0 0 0 0 0 0 0 0 0 0 0 0 0 0 0 -5.6627482200000001 3.3372517799999999 0 0 0 0 0.9 2.5348364499999998 0 0 1e+019 1e+019 9 3.3372517799999999 -5.6627482200000001
n 225 1 6 0 0 0 0 0 0.485065357 303078.185 -24393.852699999999 61.778115 302095 0 0 0 0 0 0 0 0 0 0 0 0 0 0 0 0 0 0 0 0 -5.6622634400000003 3.3377365600000002 0 0 0 0 0.9 2.5362506499999999 0 0 1e+019 1e+019 9 3.3377365600000002 -5.6622634400000003
n 226 1 6 0 0 0 0 0 0.485550137 299209.40700000001 -24536.187999999998 -9273.5545899999997 298057 0 0 0 0 0 0 0 0 0 0 0 0 0 0 0 0 0 0 0 0 -5.6627482200000001 3.3372517799999999 0 0 0 0 0.9 2.5348364399999999 0 0 1e+019 1e+019 9 3.3372517799999999 -5.6627482200000001
n 227 1 6 0 0 0 0 0 0.486877567 288602.55200000003 -24103.248200000002 -16013.807500000001 287148 0 0 0 0 0 0 0 0 0 0 0 0 0 0 0 0 0 0 0 0 -5.66407565 3.33592435 0 0 0 0 0.9 2.52748726 0 0 1e+019 1e+019 9 3.33592435 -5.66407565
n 228 1 6 0 0 0 0 0 0.488655769 274409.69699999999 -23117.433499999999 -17463.1289 272876 0 0 0 0 0 0 0 0 0 0 0 0 0 0 0 0 0 0 0 0 -5.6658538500000004 3.33414615 0 0 0 0 0.9 2.50374527 0 0 1e+019 1e+019 9 3.33414615 -5.6658538500000004
n 229 1 6 0 0 0 0 0 0.490233274 261703.27299999999 -21651.882000000001 -11584.315000000001 260549 0 0 0 0 0 0 0 0 0 0 0 0 0 0 0 0 0 0 0 0 -5.6674313600000001 3.3325686399999999 0 0 0 0 0.9 2.4261133699999999 0 0 1e+019 1e+019 9 3.3325686399999999 -5.6674313600000001
n 230 1 6 0 0 0 0 0 0.490856947 257099.28899999999 -26172.813600000001 -6624.6055999999999 255678 0 0 0 0 0 0 0 0 0 0 0 0 0 0 0 0 0 0 0 0 -5.6680550299999997 3.3319449699999999 0 0 0 0 0.9 2.36231809 0 0 1e+019 1e+019 9 3.3319449699999999 -5.6680550299999997
n 231 6 5 0 0 0 0 0 0.522801917 319449.66800000001 0 0 0 0 0 0 0 0 0 0 0 0 0 0 0 0 0 0 0 0 0 0 0 0 0 0 0 0 0 0 0 0 0 0 0 0 1.2651243900000001e+265 1.2651243900000001e+265
n 231 1 6 0 0 0 0 0 0.522801917 319449.66800000001 0 0 319450 0 0 0 0 0 0 0 0 0 0 0 0 0 0 0 0 0 0 0 0 -5.7000000000000002 3.2999999999999998 0 0 0 0 0.9 0 0 0 1e+019 1e+019 9 3.2999999999999998 -5.7000000000000002
n 232 6 5 0 0 0 0 0 0.522801917 325686.39199999999 0 0 0 0 0 0 0 0 0 0 0 0 0 0 0 0 0 0 0 0 0 0 0 0 0 0 0 0 0 0 0 0 0 0 0 0 1.2651243900000001e+265 1.2651243900000001e+265
n 232 1 6 0 0 0 0 0 0.522801917 325686.39199999999 0 0 325686 0 0 0 0 0 0 0 0 0 0 0 0 0 0 0 0 0 0 0 0 -5.7000000000000002 3.2999999999999998 0 0 0 0 0.9 0 0 0 1e+019 1e+019 9 3.2999999999999998 -5.7000000000000002
n 233 6 5 0 0 0 0 0 0.522801917 341461.44699999999 0 0 0 0 0 0 0 0 0 0 0 0 0 0 0 0 0 0 0 0 0 0 0 0 0 0 0 0 0 0 0 0 0 0 0 0 1.2651243900000001e+265 1.2651243900000001e+265
n 233 1 6 0 0 0 0 0 0.522801917 341461.44699999999 0 0 341461 0 0 0 0 0 0 0 0 0 0 0 0 0 0 0 0 0 0 0 0 -5.7000000000000002 3.2999999999999998 0 0 0 0 0.9 0 0 0 1e+019 1e+019 9 3.2999999999999998 -5.7000000000000002
n 234 6 5 0 0 0 0 0 0.522801917 359243.47899999999 0 0 0 0 0 0 0 0 0 0 0 0 0 0 0 0 0 0 0 0 0 0 0 0 0 0 0 0 0 0 0 0 0 0 0 0 1.2651243900000001e+265 1.2651243900000001e+265
n 234 1 6 0 0 0 0 0 0.522801917 359243.47899999999 0 0 359243 0 0 0 0 0 0 0 0 0 0 0 0 0 0 0 0 0 0 0 0 -5.7000000000000002 3.2999999999999998 0 0 0 0 0.9 0 0 0 1e+019 1e+019 9 3.2999999999999998 -5.7000000000000002
n 235 6 5 0 0 0 0 0 0.522801917 372517.79300000001 0 0 0 0 0 0 0 0 0 0 0 0 0 0 0 0 0 0 0 0 0 0 0 0 0 0 0 0 0 0 0 0 0 0 0 0 1.2651243900000001e+265 1.2651243900000001e+265
n 235 1 6 0 0 0 0 0 0.522801917 372517.79300000001 0 0 372518 0 0 0 0 0 0 0 0 0 0 0 0 0 0 0 0 0 0 0 0 -5.7000000000000002 3.2999999999999998 0 0 0 0 0.9 0 0 0 1e+019 1e+019 9 3.2999999999999998 -5.7000000000000002
n 236 6 5 0 0 0 0 0 0.522801917 377365.60200000001 0 0 0 0 0 0 0 0 0 0 0 0 0 0 0 0 0 0 0 0 0 0 0 0 0 0 0 0 0 0 0 0 0 0 0 0 1.2651243900000001e+265 1.2651243900000001e+265
n 236 1 6 0 0 0 0 0 0.522801917 377365.60200000001 0 0 377366 0 0 0 0 0 0 0 0 0 0 0 0 0 0 0 0 0 0 0 0 -5.7000000000000002 3.2999999999999998 0 0 0 0 0.9 0 0 0 1e+019 1e+019 9 3.2999999999999998 -5.7000000000000002
n 237 6 5 0 0 0 0 0 0.522801917 372517.80499999999 0 0 0 0 0 0 0 0 0 0 0 0 0 0 0 0 0 0 0 0 0 0 0 0 0 0 0 0 0 0 0 0 0 0 0 0 1.2651243900000001e+265 1.2651243900000001e+265
n 237 1 6 0 0 0 0 0 0.522801917 372517.80499999999 0 0 372518 0 0 0 0 0 0 0 0 0 0 0 0 0 0 0 0 0 0 0 0 -5.7000000000000002 3.2999999999999998 0 0 0 0 0.9 0 0 0 1e+019 1e+019 9 3.2999999999999998 -5.7000000000000002
n 238 6 5 0 0 0 0 0 0.522801917 359243.50099999999 0 0 0 0 0 0 0 0 0 0 0 0 0 0 0 0 0 0 0 0 0 0 0 0 0 0 0 0 0 0 0 0 0 0 0 0 1.2651243900000001e+265 1.2651243900000001e+265
n 238 1 6 0 0 0 0 0 0.522801917 359243.50099999999 0 0 359244 0 0 0 0 0 0 0 0 0 0 0 0 0 0 0 0 0 0 0 0 -5.7000000000000002 3.2999999999999998 0 0 0 0 0.9 0 0 0 1e+019 1e+019 9 3.2999999999999998 -5.7000000000000002
n 239 6 5 0 0 0 0 0 0.522801917 341461.47899999999 0 0 0 0 0 0 0 0 0 0 0 0 0 0 0 0 0 0 0 0 0 0 0 0 0 0 0 0 0 0 0 0 0 0 0 0 1.2651243900000001e+265 1.2651243900000001e+265
n 239 1 6 0 0 0 0 0 0.522801917 341461.47899999999 0 0 341461 0 0 0 0 0 0 0 0 0 0 0 0 0 0 0 0 0 0 0 0 -5.7000000000000002 3.2999999999999998 0 0 0 0 0.9 0 0 0 1e+019 1e+019 9 3.2999999999999998 -5.7000000000000002
n 240 6 5 0 0 0 0 0 0.522801917 325686.42999999999 0 0 0 0 0 0 0 0 0 0 0 0 0 0 0 0 0 0 0 0 0 0 0 0 0 0 0 0 0 0 0 0 0 0 0 0 1.2651243900000001e+265 1.2651243900000001e+265
n 240 1 6 0 0 0 0 0 0.522801917 325686.42999999999 0 0 325686 0 0 0 0 0 0 0 0 0 0 0 0 0 0 0 0 0 0 0 0 -5.7000000000000002 3.2999999999999998 0 0 0 0 0.9 0 0 0 1e+019 1e+019 9 3.2999999999999998 -5.7000000000000002
n 241 6 5 0 0 0 0 0 0.522801917 319449.70799999998 0 0 0 0 0 0 0 0 0 0 0 0 0 0 0 0 0 0 0 0 0 0 0 0 0 0 0 0 0 0 0 0 0 0 0 0 1.2651243900000001e+265 1.2651243900000001e+265
n 241 1 6 0 0 0 0 0 0.522801917 319449.70799999998 0 0 319450 0 0 0 0 0 0 0 0 0 0 0 0 0 0 0 0 0 0 0 0 -5.7000000000000002 3.2999999999999998 0 0 0 0 0.9 0 0 0 1e+019 1e+019 9 3.2999999999999998 -5.7000000000000002
n 242 6 4 0 0 0 0 0 0.8 2771980.8300000001 0 0 0 0 0 0 0 0 0 0 0 0 0 0 0 0 0 0 0 0 0 0 0 0 0 0 0 0 0 0 0 0 0 0 0 0 1.2651243900000001e+265 1.2651243900000001e+265
n 242 6 5 0 0 0 0 0 0.8 3920172.8799999999 -5.8573864000000003e-010 2771980.8300000001 0 0 0 0 0 0 0 0 0 0 0 0 0 0 0 0 0 0 0 0 0 0 0 0 0 0 0 0 0 0 0 0 0 0 1.2651243900000001e+265 1.2651243900000001e+265
n 243 224 3 0 0 0 0 0 0.522801917 0 0 0 0 0 0 0 0 0 0 0 0 0 0 0 0 0 0 0 0 0 0 0 0 -1.5 4.2000000000000002 0 0 0 0 0 0 0 0 1 1 5.7000000000000002 4.2000000000000002 -1.5
n 243 6 4 0 0 0 0 0 0.522801917 0 0 0 0 0 0 0 0 0 0 0 0 0 0 0 0 0 0 0 0 0 0 0 0 0 0 0 0 0 0 0 0 0 0 0 0 0 1.2651243900000001e+265 1.2651243900000001e+265
n 243 6 5 0 0 0 0 0 0.522801917 1385990.4099999999 -2.9286932000000001e-010 1385990.4099999999 0 0 0 0 0 0 0 0 0 0 0 0 0 0 0 0 0 0 0 0 0 0 0 0 0 0 0 0 0 0 0 0 0 0 1.2651243900000001e+265 1.2651243900000001e+265
n 244 224 3 0 0 0 0 0 0.522801917 0 0 0 0 0 0 0 0 0 0 0 0 0 0 0 0 0 0 0 0 0 0 0 0 -1.5 4.2000000000000002 0 0 0 0 0 0 0 0 1 1 5.7000000000000002 4.2000000000000002 -1.5
n 244 6 5 0 0 0 0 0 0.522801917 0 0 0 0 0 0 0 0 0 0 0 0 0 0 0 0 0 0 0 0 0 0 0 0 0 0 0 0 0 0 0 0 0 0 0 0 0 1.2651243900000001e+265 1.2651243900000001e+265
n 245 224 3 0 0 0 0 0 0.522801917 0 0 0 0 0 0 0 0 0 0 0 0 0 0 0 0 0 0 0 0 0 0 0 0 -1.5 4.2000000000000002 0 0 0 0 0 0 0 0 1 1 5.7000000000000002 4.2000000000000002 -1.5
n 245 6 5 0 0 0 0 0 0.522801917 0 0 0 0 0 0 0 0 0 0 0 0 0 0 0 0 0 0 0 0 0 0 0 0 0 0 0 0 0 0 0 0 0 0 0 0 0 1.2651243900000001e+265 1.2651243900000001e+265
n 246 224 3 0 0 0 0 0 0.522801917 0 0 0 0 0 0 0 0 0 0 0 0 0 0 0 0 0 0 0 0 0 0 0 0 -1.5 4.2000000000000002 0 0 0 0 0 0 0 0 1 1 5.7000000000000002 4.2000000000000002 -1.5
n 246 6 5 0 0 0 0 0 0.522801917 0 0 0 0 0 0 0 0 0 0 0 0 0 0 0 0 0 0 0 0 0 0 0 0 0 0 0 0 0 0 0 0 0 0 0 0 0 1.2651243900000001e+265 1.2651243900000001e+265
n 247 224 3 0 0 0 0 0 0.522801917 0 0 0 0 0 0 0 0 0 0 0 0 0 0 0 0 0 0 0 0 0 0 0 0 -1.5 4.2000000000000002 0 0 0 0 0 0 0 0 1 1 5.7000000000000002 4.2000000000000002 -1.5
n 247 6 5 0 0 0 0 0 0.522801917 0 0 0 0 0 0 0 0 0 0 0 0 0 0 0 0 0 0 0 0 0 0 0 0 0 0 0 0 0 0 0 0 0 0 0 0 0 1.2651243900000001e+265 1.2651243900000001e+265
n 248 224 3 0 0 0 0 0 0.522801917 0 0 0 0 0 0 0 0 0 0 0 0 0 0 0 0 0 0 0 0 0 0 0 0 -1.5 4.2000000000000002 0 0 0 0 0 0 0 0 1 1 5.7000000000000002 4.2000000000000002 -1.5
n 248 6 5 0 0 0 0 0 0.522801917 0 0 0 0 0 0 0 0 0 0 0 0 0 0 0 0 0 0 0 0 0 0 0 0 0 0 0 0 0 0 0 0 0 0 0 0 0 1.2651243900000001e+265 1.2651243900000001e+265
n 249 224 3 0 0 0 0 0 0.522801917 0 0 0 0 0 0 0 0 0 0 0 0 0 0 0 0 0 0 0 0 0 0 0 0 -1.5 4.2000000000000002 0 0 0 0 0 0 0 0 1 1 5.7000000000000002 4.2000000000000002 -1.5
n 249 6 5 0 0 0 0 0 0.522801917 0 0 0 0 0 0 0 0 0 0 0 0 0 0 0 0 0 0 0 0 0 0 0 0 0 0 0 0 0 0 0 0 0 0 0 0 0 1.2651243900000001e+265 1.2651243900000001e+265
n 250 224 3 0 0 0 0 0 0.522801917 0 0 0 0 0 0 0 0 0 0 0 0 0 0 0 0 0 0 0 0 0 0 0 0 -1.5 4.2000000000000002 0 0 0 0 0 0 0 0 1 1 5.7000000000000002 4.2000000000000002 -1.5
n 250 6 5 0 0 0 0 0 0.522801917 0 0 0 0 0 0 0 0 0 0 0 0 0 0 0 0 0 0 0 0 0 0 0 0 0 0 0 0 0 0 0 0 0 0 0 0 0 1.2651243900000001e+265 1.2651243900000001e+265
n 251 224 3 0 0 0 0 0 0.522801917 0 0 0 0 0 0 0 0 0 0 0 0 0 0 0 0 0 0 0 0 0 0 0 0 -1.5 4.2000000000000002 0 0 0 0 0 0 0 0 1 1 5.7000000000000002 4.2000000000000002 -1.5
n 251 6 4 0 0 0 0 0 0.522801917 0 0 0 0 0 0 0 0 0 0 0 0 0 0 0 0 0 0 0 0 0 0 0 0 0 0 0 0 0 0 0 0 0 0 0 0 0 1.2651243900000001e+265 1.2651243900000001e+265
n 251 6 5 0 0 0 0 0 0.522801917 1385990.4099999999 -1.4643466000000001e-010 -1385990.4099999999 0 0 0 0 0 0 0 0 0 0 0 0 0 0 0 0 0 0 0 0 0 0 0 0 0 0 0 0 0 0 0 0 0 0 1.2651243900000001e+265 1.2651243900000001e+265
n 252 6 4 0 0 0 0 0 0.8 2771980.8300000001 0 0 0 0 0 0 0 0 0 0 0 0 0 0 0 0 0 0 0 0 0 0 0 0 0 0 0 0 0 0 0 0 0 0 0 0 1.2651243900000001e+265 1.2651243900000001e+265
n 252 6 5 0 0 0 0 0 0.8 3920172.8799999999 -2.9286932000000001e-010 -2771980.8300000001 0 0 0 0 0 0 0 0 0 0 0 0 0 0 0 0 0 0 0 0 0 0 0 0 0 0 0 0 0 0 0 0 0 0 1.2651243900000001e+265 1.2651243900000001e+265
n 253 6 4 0 0 0 0 0 0.8 2771980.8300000001 -5.8573864000000003e-010 2771980.8300000001 0 0 0 0 0 0 0 0 0 0 0 0 0 0 0 0 0 0 0 0 0 0 0 0 0 0 0 0 0 0 0 0 0 0 1.2651243900000001e+265 1.2651243900000001e+265
n 254 224 2 0 0 0 0 0 0.522801917 0 0 0 0 0 0 0 0 0 0 0 0 0 0 0 0 0 0 0 0 0 0 0 0 -1.5 4.2000000000000002 0 0 0 0 0 0 0 0 1 1 5.7000000000000002 4.2000000000000002 -1.5
n 254 224 3 0 0 0 0 0 0.522801917 366655.51799999998 -1003.79436 366654.14399999997 0 0 0 0 0 0 0 0 0 0 0 0 0 0 0 0 0 0 0 0 0 -1.5 4.2000000000000002 0 0 0 0 0 0 0 0 1 1 5.7000000000000002 4.2000000000000002 -1.5
n 254 6 4 0 0 0 0 0 0.522801917 2771980.8300000001 -5.8573864000000003e-010 2771980.8300000001 0 0 0 0 0 0 0 0 0 0 0 0 0 0 0 0 0 0 0 0 0 0 0 0 0 0 0 0 0 0 0 0 0 0 1.2651243900000001e+265 1.2651243900000001e+265
n 255 3 1 0 0 0 0 0 0.486073766 367281.516 0 0 -367282 1.1270044999999999e+020 0.19965506 0 0 0 0 143595850000 -0.54539970400000004 0 0 0 0 0 0 0 0 0 0 0 5.1211874700000002e+020 -1.01327185 0.0667281516 14471443400 2.8e+019 1.04e+019 1.0800000000000001 4.1699999999999999 -0.096927184700000002 0 402284936e+7 2.8e+019 1.04e+019 1.0800000000000001 0.0667281516 -1.01327185
n 255 224 2 0 0 0 0 0 0.486073766 367281.516 0 0 -367282 0 0 0 0 0 0 0 0 0 0 0 0 0 0 0 0 0 0 0 0 -1.01327185 0.0667281516 0 0 0 0 4.1699999999999999 -0.096927184700000002 0 402284936e+7 2.8e+019 1.04e+019 1.0800000000000001 0.0667281516 -1.01327185
n 255 224 3 0 0 0 0 0 0.486073766 506127.592 -2881.3579399999999 348225.68199999997 -367282 0 0 0 0 0 0 0 0 0 0 0 0 0 0 0 0 0 0 0 0 -1.01327185 0.0667281516 0 0 0 0 4.1699999999999999 -0.096927184700000002 0 402284936e+7 2.8e+019 1.04e+019 1.0800000000000001 0.0667281516 -1.01327185
n 256 3 1 0 0 0 0 0 0.453152679 696492.38600000006 0 0 -696492 1.14054421e+020 0.1996545 0 0 0 0 512914570000 -0.54539102800000006 0 0 0 0 0 0 0 0 0 0 0 1.87334612e+021 -0.98035076099999996 0.0996492386 14471443400 2.8e+019 1.04e+019 1.0800000000000001 4.1699999999999999 -0.063696804400000001 0 764854065e+7 2.8e+019 1.04e+019 1.0800000000000001 0.0996492386 -0.98035076099999996
n 256 224 3 0 0 0 0 0 0.453152679 728036.73899999994 -4428.9162699999997 211934.50599999999 -696492 0 0 0 0 0 0 0 0 0 0 0 0 0 0 0 0 0 0 0 0 -0.98035076099999996 0.0996492386 0 0 0 0 4.1699999999999999 -0.063696804400000001 0 764854065e+7 2.8e+019 1.04e+019 1.0800000000000001 0.0996492386 -0.98035076099999996
n 257 3 1 0 0 0 0 0 0.443730817 790711.00300000003 0 0 -790711 9.3382592399999992e+019 0.199654067 0 0 0 0 738318825000 -0.54538620000000004 0 0 0 0 0 0 0 0 0 0 0 1.81012623e+021 -0.97092889999999998 0.1090711 14471443400 2.8e+019 1.04e+019 1.0800000000000001 4.1699999999999999 -0.059444164000000001 0 830338039e+7 2.8e+019 1.04e+019 1.0800000000000001 0.1090711 -0.97092889999999998
n 257 224 3 0 0 0 0 0 0.443730817 792681.22600000002 -4720.5701600000002 55653.862000000001 -790711 0 0 0 0 0 0 0 0 0 0 0 0 0 0 0 0 0 0 0 0 -0.97092889999999998 0.1090711 0 0 0 0 4.1699999999999999 -0.059444164000000001 0 830338039e+7 2.8e+019 1.04e+019 1.0800000000000001 0.1090711 -0.97092889999999998
n 258 3 1 0 0 0 0 0 0.442073936 807279.81000000006 0 0 -807280 8.6245380100000006e+019 0.199653941 0 0 0 0 787143292000 -0.54538474400000003 0 0 0 0 0 0 0 0 0 0 0 1.6472660799999999e+021 -0.96927201900000004 0.110727981 14471443400 2.8e+019 1.04e+019 1.0800000000000001 4.1699999999999999 -0.059842613500000003 0 823938544e+7 2.8e+019 1.04e+019 1.0800000000000001 0.110727981 -0.96927201900000004
n 258 224 3 0 0 0 0 0 0.442073936 807296.34900000005 -5167.5675600000004 9.7497208000000004 -807280 0 0 0 0 0 0 0 0 0 0 0 0 0 0 0 0 0 0 0 0 -0.96927201900000004 0.110727981 0 0 0 0 4.1699999999999999 -0.059842613500000003 0 823938544e+7 2.8e+019 1.04e+019 1.0800000000000001 0.110727981 -0.96927201900000004
n 259 3 1 0 0 0 0 0 0.443730789 790711.28700000001 0 0 -790711 9.3382761199999992e+019 0.199654066 0 0 0 0 738321082000 -0.54538625100000004 0 0 0 0 0 0 0 0 0 0 0 1.8101382800000001e+021 -0.97092887100000003 0.109071129 14471443400 2.8e+019 1.04e+019 1.0800000000000001 4.1699999999999999 -0.059444087600000001 0 830340059e+7 2.8e+019 1.04e+019 1.0800000000000001 0.109071129 -0.97092887100000003
n 259 224 3 0 0 0 0 0 0.443730789 792681.62899999996 -5449.6762900000003 -55588.912300000004 -790711 0 0 0 0 0 0 0 0 0 0 0 0 0 0 0 0 0 0 0 0 -0.97092887100000003 0.109071129 0 0 0 0 4.1699999999999999 -0.059444087600000001 0 830340059e+7 2.8e+019 1.04e+019 1.0800000000000001 0.109071129 -0.97092887100000003
n 260 3 1 0 0 0 0 0 0.453152611 696493.06200000003 0 0 -696493 1.14054739e+020 0.199654498 0 0 0 0 512917619000 -0.54539111399999995 0 0 0 0 0 0 0 0 0 0 0 1.8733676900000001e+021 -0.98035069399999997 0.0996493062 14471443400 2.8e+019 1.04e+019 1.0800000000000001 4.1699999999999999 -0.063696662500000001 0 764857406e+7 2.8e+019 1.04e+019 1.0800000000000001 0.0996493062 -0.98035069399999997
n 260 224 3 0 0 0 0 0 0.453152611 727942.978 -4606.9064900000003 -211606.16800000001 -696493 0 0 0 0 0 0 0 0 0 0 0 0 0 0 0 0 0 0 0 0 -0.98035069399999997 0.0996493062 0 0 0 0 4.1699999999999999 -0.063696662500000001 0 764857406e+7 2.8e+019 1.04e+019 1.0800000000000001 0.0996493062 -0.98035069399999997
n 261 3 1 0 0 0 0 0 0.486073724 367281.93300000002 0 0 -367282 1.12700881e+020 0.199655058 0 0 0 0 143596690000 -0.54539981299999996 0 0 0 0 0 0 0 0 0 0 0 5.1212564400000002e+020 -1.01327181 0.0667281933 14471443400 2.8e+019 1.04e+019 1.0800000000000001 4.1699999999999999 -0.096927041800000002 0 40228688e+8 2.8e+019 1.04e+019 1.0800000000000001 0.0667281933 -1.01327181
n 261 224 2 0 0 0 0 0 0.486073724 367281.93300000002 0 0 -367282 0 0 0 0 0 0 0 0 0 0 0 0 0 0 0 0 0 0 0 0 -1.01327181 0.0667281933 0 0 0 0 4.1699999999999999 -0.096927041800000002 0 40228688e+8 2.8e+019 1.04e+019 1.0800000000000001 0.0667281933 -1.01327181
n 261 224 3 0 0 0 0 0 0.486073724 505994.79100000003 -2510.1938399999999 -348035.06900000002 -367282 0 0 0 0 0 0 0 0 0 0 0 0 0 0 0 0 0 0 0 0 -1.01327181 0.0667281933 0 0 0 0 4.1699999999999999 -0.096927041800000002 0 40228688e+8 2.8e+019 1.04e+019 1.0800000000000001 0.0667281933 -1.01327181
n 262 224 2 0 0 0 0 0 0.522801917 0 0 0 0 0 0 0 0 0 0 0 0 0 0 0 0 0 0 0 0 0 0 0 0 -1.5 4.2000000000000002 0 0 0 0 0 0 0 0 1 1 5.7000000000000002 4.2000000000000002 -1.5
n 262 224 3 0 0 0 0 0 0.522801917 367842.53499999997 -895.21945400000004 -367841.44500000001 0 0 0 0 0 0 0 0 0 0 0 0 0 0 0 0 0 0 0 0 0 -1.5 4.2000000000000002 0 0 0 0 0 0 0 0 1 1 5.7000000000000002 4.2000000000000002 -1.5
n 262 6 4 0 0 0 0 0 0.522801917 2771980.8300000001 -2.9286932000000001e-010 -2771980.8300000001 0 0 0 0 0 0 0 0 0 0 0 0 0 0 0 0 0 0 0 0 0 0 0 0 0 0 0 0 0 0 0 0 0 0 1.2651243900000001e+265 1.2651243900000001e+265
n 263 6 4 0 0 0 0 0 0.8 2771980.8300000001 -2.9286932000000001e-010 -2771980.8300000001 0 0 0 0 0 0 0 0 0 0 0 0 0 0 0 0 0 0 0 0 0 0 0 0 0 0 0 0 0 0 0 0 0 0 1.2651243900000001e+265 1.2651243900000001e+265
n 264 6 4 0 0 0 0 0 0.8 2771980.8300000001 -5.8573864000000003e-010 2771980.8300000001 0 0 0 0 0 0 0 0 0 0 0 0 0 0 0 0 0 0 0 0 0 0 0 0 0 0 0 0 0 0 0 0 0 0 1.2651243900000001e+265 1.2651243900000001e+265
n 265 224 2 0 0 0 0 0 0.522801917 691625.58900000004 -2571.4927299999999 691620.80799999996 0 0 0 0 0 0 0 0 0 0 0 0 0 0 0 0 0 0 0 0 0 -1.5 4.2000000000000002 0 0 0 0 0 0 0 0 1 1 5.7000000000000002 4.2000000000000002 -1.5
n 265 6 4 0 0 0 0 0 0.522801917 2771980.8300000001 -5.8573864000000003e-010 2771980.8300000001 0 0 0 0 0 0 0 0 0 0 0 0 0 0 0 0 0 0 0 0 0 0 0 0 0 0 0 0 0 0 0 0 0 0 1.2651243900000001e+265 1.2651243900000001e+265
n 266 3 1 0 0 0 0 0 0.453479118 834061.10400000005 -7437.8681800000004 767698.83299999998 -325946 1.14563753e+020 0.199652952 172177609 -172176776 -134956.71799999999 518162.69199999998 506506077000 -0.54539243100000001 0.869228202 -0.86919746600000003 0.00716296361 -0.0014572341800000001 172177610 -172176777 -134956.71100000001 172177610 -172176777 -134956.71100000001 518163 1.86645411e+021 -0.980677201 0.0993227991 14471443400 2.8e+019 1.04e+019 1.0800000000000001 4.1699999999999999 -0.063906505700000005 0 761756109e+7 2.8e+019 1.04e+019 1.0800000000000001 0.0993227991 -0.980677201
n 266 224 2 0 0 0 0 0 0.453479118 766196.20499999996 -2851.1256199999998 693402.76199999999 -325946 0 0 0 0 0 0 0 0 0 0 0 0 0 0 0 0 0 0 0 0 -0.980677201 0.0993227991 0 0 0 0 4.1699999999999999 -0.063906505700000005 0 761756109e+7 2.8e+019 1.04e+019 1.0800000000000001 0.0993227991 -0.980677201
n 267 3 1 0 0 0 0 0 0.376583282 905235.52300000004 -7034.58259 482819.44 -765694 7.6321606099999998e+019 0.19965228 120377420 -120376553 -103909.41499999999 444953.64600000001 9914706770000 -0.54538674099999995 16.6883315 -16.688311599999999 0.0252015337 -0.00544653342 120377437 -120376570 -103909.39 120377437 -120376570 -103909.39 444954 1.6270000000000001e+022 -0.90378136399999998 0.176218636 14471443400 2.8e+019 1.04e+019 1.0800000000000001 4.1699999999999999 0.00248953692 0 275082959e+8 2.8e+019 1.04e+019 1.0800000000000001 0.176218636 -0.90378136399999998
n 268 3 1 0 0 0 0 0 0.356960178 875474.04799999995 -7206.4484199999997 116140.00900000001 -867706 5.06227044e+019 0.199651734 85214891.799999997 -85214195 -45298.561300000001 341617.73800000001 21177181100000 -0.54538288800000001 35.740033199999999 -35.740017600000002 0.0326824516 -0.0067451050800000001 85214927.599999994 -85214230.799999997 -45298.528599999998 85214927.599999994 -85214230.799999997 -45298.528599999998 341618 1.54073395e+022 -0.88415826099999995 0.195841739 14471443400 2.8e+019 1.04e+019 1.0800000000000001 4.1699999999999999 0.0114994756 0 327421163e+8 2.8e+019 1.04e+019 1.0800000000000001 0.195841739 -0.88415826099999995
n 269 3 1 0 0 0 0 0 0.353438889 886385.909 -7925.2627400000001 15.304039599999999 -886350 4.3998990999999996e+019 0.19965156 76255713.599999994 -76255078.200000003 -81.466683200000006 311294.62099999998 24266235900000 -0.54538165599999999 41.063487899999998 -41.063487299999998 -0.00024969503000000002 -0.0068305543700000002 76255754.700000003 -76255119.299999997 -81.466932900000003 76255754.700000003 -76255119.299999997 -81.466932900000003 311295 1.3396302700000001e+022 -0.88063697100000005 0.199363029 14471443400 2.8e+019 1.04e+019 1.0800000000000001 4.1699999999999999 0.0113956166 0 326755244e+8 2.8e+019 1.04e+019 1.0800000000000001 0.199363029 -0.88063697100000005
n 270 3 1 0 0 0 0 0 0.356960232 875472.686 -8408.9199200000003 -116055.038 -867706 5.0623059799999996e+019 0.199651733 85215686.400000006 -85214989.5 45155.954700000002 341666.69300000003 21177159600000 -0.54538291500000002 35.739669300000003 -35.739653400000002 -0.033030196400000003 -0.0067916129199999996 85215722.099999994 -85215025.200000003 45155.921600000001 85215722.099999994 -85215025.200000003 45155.921600000001 341667 1.5407537200000001e+022 -0.88415831499999997 0.195841685 14471443400 2.8e+019 1.04e+019 1.0800000000000001 4.1699999999999999 0.0114996046 0 327422146e+8 2.8e+019 1.04e+019 1.0800000000000001 0.195841685 -0.88415831499999997
n 271 3 1 0 0 0 0 0 0.376583219 904941.23699999996 -6875.1005599999999 -482269.83500000002 -765694 7.6322348399999992e+019 0.199652278 120379263 -120378396 103824.08500000001 445041.603 9914748240000 -0.54538678600000001 16.688074400000001 -16.688054300000001 -0.0253132431 -0.0054982925099999998 120379280 -120378412 103824.05899999999 120379280 -120378412 103824.05899999999 445042 1.6270382599999999e+022 -0.90378130199999995 0.176218698 14471443400 2.8e+019 1.04e+019 1.0800000000000001 4.1699999999999999 0.00248985375 0 275084872e+8 2.8e+019 1.04e+019 1.0800000000000001 0.176218698 -0.90378130199999995
n 272 3 1 0 0 0 0 0 0.453479097 835230.15399999998 -3193.8584900000001 -768998.20400000003 -325946 1.14564983e+020 0.199652949 172180824 -172179992 134908.33799999999 518262.40399999998 506507808000 -0.54539249700000003 0.869199284 -0.86916830700000003 -0.0071902831699999998 -0.0014657442199999999 172180825 -172179992 134908.33100000001 172180825 -172179992 134908.33100000001 518262 1.8665004699999999e+021 -0.98067718000000004 0.0993228205 14471443400 2.8e+019 1.04e+019 1.0800000000000001 4.1699999999999999 -0.0639062039 0 761761501e+7 2.8e+019 1.04e+019 1.0800000000000001 0.0993228205 -0.98067718000000004
n 272 224 2 0 0 0 0 0 0.453479097 764584.00300000003 -2851.1591400000002 -691620.99199999997 -325946 0 0 0 0 0 0 0 0 0 0 0 0 0 0 0 0 0 0 0 0 -0.98067718000000004 0.0993228205 0 0 0 0 4.1699999999999999 -0.0639062039 0 761761501e+7 2.8e+019 1.04e+019 1.0800000000000001 0.0993228205 -0.98067718000000004
n 273 224 2 0 0 0 0 0 0.522801917 693403.02300000004 -279.61916300000001 -693402.96699999995 0 0 0 0 0 0 0 0 0 0 0 0 0 0 0 0 0 0 0 0 0 -1.5 4.2000000000000002 0 0 0 0 0 0 0 0 1 1 5.7000000000000002 4.2000000000000002 -1.5
n 273 6 4 0 0 0 0 0 0.522801917 2771980.8300000001 -2.9286932000000001e-010 -2771980.8300000001 0 0 0 0 0 0 0 0 0 0 0 0 0 0 0 0 0 0 0 0 0 0 0 0 0 0 0 0 0 0 0 0 0 0 1.2651243900000001e+265 1.2651243900000001e+265
n 274 6 4 0 0 0 0 0 0.8 2771980.8300000001 -2.9286932000000001e-010 -2771980.8300000001 0 0 0 0 0 0 0 0 0 0 0 0 0 0 0 0 0 0 0 0 0 0 0 0 0 0 0 0 0 0 0 0 0 0 1.2651243900000001e+265 1.2651243900000001e+265
n 275 6 4 0 0 0 0 0 0.8 2771980.8300000001 -5.8573864000000003e-010 2771980.8300000001 0 0 0 0 0 0 0 0 0 0 0 0 0 0 0 0 0 0 0 0 0 0 0 0 0 0 0 0 0 0 0 0 0 0 1.2651243900000001e+265 1.2651243900000001e+265
n 276 224 2 0 0 0 0 0 0.522801917 780862.50300000003 -2409.2053599999999 780858.78700000001 0 0 0 0 0 0 0 0 0 0 0 0 0 0 0 0 0 0 0 0 0 -1.5 4.2000000000000002 0 0 0 0 0 0 0 0 1 1 5.7000000000000002 4.2000000000000002 -1.5
n 276 6 4 0 0 0 0 0 0.522801917 2771980.8300000001 -5.8573864000000003e-010 2771980.8300000001 0 0 0 0 0 0 0 0 0 0 0 0 0 0 0 0 0 0 0 0 0 0 0 0 0 0 0 0 0 0 0 0 0 0 1.2651243900000001e+265 1.2651243900000001e+265
n 277 3 1 0 0 0 0 0 0.444565463 871716.18299999996 -6681.2010300000002 867121.18000000005 -89136.5 9.3363261199999992e+019 0.199648428 120581417 -120577147 -96451.513900000005 1010191.72 715113468000 -0.54539527399999999 1.1518452100000001 -1.15181544 0.00816965188 0.00135038946 120581418 -120577148 -96451.505699999994 120581418 -120577148 -96451.505699999994 1010190 1.75251113e+021 -0.97176354600000003 0.108236454 14471443400 2.8e+019 1.04e+019 1.0800000000000001 4.1699999999999999 -0.060278523200000003 0 817100517e+7 2.8e+019 1.04e+019 1.0800000000000001 0.108236454 -0.97176354600000003
n 277 224 2 0 0 0 0 0 0.444565463 787490.22400000005 -2506.3154 782425.23400000005 -89136.5 0 0 0 0 0 0 0 0 0 0 0 0 0 0 0 0 0 0 0 0 -0.97176354600000003 0.108236454 0 0 0 0 4.1699999999999999 -0.060278523200000003 0 817100517e+7 2.8e+019 1.04e+019 1.0800000000000001 0.108236454 -0.97176354600000003
n 278 3 1 0 0 0 0 0 0.35774299 600998.53399999999 -6259.5170399999997 570670.13100000005 -188403 5.0328213299999998e+019 0.199647767 68393328.099999994 -68390651.299999997 -73523.899399999995 600615.701 20552092200000 -0.54539113299999997 32.616905500000001 -32.616830499999999 0.0502687276 0.0486414861 68393360.700000003 -68390683.900000006 -73523.849199999997 68393360.700000003 -68390683.900000006 -73523.849199999997 600616 1.47814805e+022 -0.88494107300000002 0.195058927 14471443400 2.8e+019 1.04e+019 1.0800000000000001 4.1699999999999999 0.0105698006 0 321613134e+8 2.8e+019 1.04e+019 1.0800000000000001 0.195058927 -0.88494107300000002
n 279 3 1 0 0 0 0 0 0.330464169 313442.299 -6617.6295600000003 167327.31400000001 -264960 2.73937152e+019 0.199647127 40186358.700000003 -40184685.899999999 -31697.8868 365299.84000000003 59028316800000 -0.54538763199999996 93.625305499999996 -93.625187999999994 0.0760448147 0.127395379 40186452.299999997 -40184779.5 -31697.810700000002 40186452.299999997 -40184779.5 -31697.810700000002 365300 1.29931074e+022 -0.85766225200000001 0.222337748 14471443400 2.8e+019 1.04e+019 1.0800000000000001 4.1699999999999999 0.0221246965 0 402119994e+8 2.8e+019 1.04e+019 1.0800000000000001 0.222337748 -0.85766225200000001
n 280 3 1 0 0 0 0 0 0.32435059 290974.85800000001 -7311.1956399999999 29.694186500000001 -290883 2.20172378e+019 0.199646886 33510218.100000001 -33508798.100000001 -60.423705900000002 308489.41999999998 74772987600000 -0.545386496 118.724626 -118.724524 -0.00016737161399999999 0.155197781 33510336.800000001 -33508916.800000001 -60.423873299999997 33510336.800000001 -33508916.800000001 -60.423873299999997 308490 1.0896860600000001e+022 -0.85154867199999995 0.228451328 14471443400 2.8e+019 1.04e+019 1.0800000000000001 4.1699999999999999 0.0225901568 0 405745567e+8 2.8e+019 1.04e+019 1.0800000000000001 0.228451328 -0.85154867199999995
n 281 3 1 0 0 0 0 0 0.330465012 313403.03899999999 -7615.2284900000004 -167223.81 -264952 2.7394503899999998e+019 0.199647125 40187891.700000003 -40186218.399999999 31600.925599999999 365361.09000000003 59026406300000 -0.54538763899999998 93.6226384 -93.622521399999997 -0.076310302999999996 0.126818683 40187985.299999997 -40186312 31600.849300000002 40187985.299999997 -40186312 31600.849300000002 365361 1.2993401000000001e+022 -0.85766309500000004 0.222336905 14471443400 2.8e+019 1.04e+019 1.0800000000000001 4.1699999999999999 0.0221246 0 402119275e+8 2.8e+019 1.04e+019 1.0800000000000001 0.222336905 -0.85766309500000004
n 282 3 1 0 0 0 0 0 0.357743873 600581.07900000003 -6090.7705999999998 -570235.42599999998 -188393 5.03301168e+019 0.199647764 68397319 -68394641.400000006 73488.112999999998 600724.97499999998 20551401300000 -0.54539114700000002 32.615833600000002 -32.615758900000003 -0.050385275799999997 0.0482939536 68397351.599999994 -68394674 73488.062600000005 68397351.599999994 -68394674 73488.062600000005 600725 1.47820862e+022 -0.88494195600000003 0.195058044 14471443400 2.8e+019 1.04e+019 1.0800000000000001 4.1699999999999999 0.0105698985 0 32161381e+9 2.8e+019 1.04e+019 1.0800000000000001 0.195058044 -0.88494195600000003
n 283 3 1 0 0 0 0 0 0.444566093 872836.43299999996 -2679.86724 -868269.59699999995 -89130 9.3366391000000004e+019 0.199648425 120588768 -120584497 96453.016600000003 1010320.5600000001 715096958000 -0.54539530599999997 1.1518000799999999 -1.15177007 -0.0082065155200000007 0.00133412618 120588770 -120584499 96453.008400000006 120588770 -120584499 96453.008400000006 1010320 1.7525876799999999e+021 -0.97176417599999998 0.108235824 14471443400 2.8e+019 1.04e+019 1.0800000000000001 4.1699999999999999 -0.060278282900000001 0 81710478e+8 2.8e+019 1.04e+019 1.0800000000000001 0.108235824 -0.97176417599999998
n 283 224 2 0 0 0 0 0 0.444566093 785926.74199999997 -2506.7260799999999 -780852.353 -89130 0 0 0 0 0 0 0 0 0 0 0 0 0 0 0 0 0 0 0 0 -0.97176417599999998 0.108235824 0 0 0 0 4.1699999999999999 -0.060278282900000001 0 81710478e+8 2.8e+019 1.04e+019 1.0800000000000001 0.108235824 -0.97176417599999998
n 284 224 2 0 0 0 0 0 0.522801917 782419.06299999997 -97.299228099999993 -782419.05700000003 0 0 0 0 0 0 0 0 0 0 0 0 0 0 0 0 0 0 0 0 0 -1.5 4.2000000000000002 0 0 0 0 0 0 0 0 1 1 5.7000000000000002 4.2000000000000002 -1.5
n 284 6 4 0 0 0 0 0 0.522801917 2771980.8300000001 -2.9286932000000001e-010 -2771980.8300000001 0 0 0 0 0 0 0 0 0 0 0 0 0 0 0 0 0 0 0 0 0 0 0 0 0 0 0 0 0 0 0 0 0 0 1.2651243900000001e+265 1.2651243900000001e+265
n 285 6 4 0 0 0 0 0 0.8 2771980.8300000001 -2.9286932000000001e-010 -2771980.8300000001 0 0 0 0 0 0 0 0 0 0 0 0 0 0 0 0 0 0 0 0 0 0 0 0 0 0 0 0 0 0 0 0 0 0 1.2651243900000001e+265 1.2651243900000001e+265
n 286 6 4 0 0 0 0 0 0.8 2771980.8300000001 -5.8573864000000003e-010 2771980.8300000001 0 0 0 0 0 0 0 0 0 0 0 0 0 0 0 0 0 0 0 0 0 0 0 0 0 0 0 0 0 0 0 0 0 0 1.2651243900000001e+265 1.2651243900000001e+265
n 287 224 2 0 0 0 0 0 0.522801917 793788.63500000001 -1963.4907700000001 793786.20700000005 0 0 0 0 0 0 0 0 0 0 0 0 0 0 0 0 0 0 0 0 0 -1.5 4.2000000000000002 0 0 0 0 0 0 0 0 1 1 5.7000000000000002 4.2000000000000002 -1.5
n 287 6 4 0 0 0 0 0 0.522801917 2771980.8300000001 -5.8573864000000003e-010 2771980.8300000001 0 0 0 0 0 0 0 0 0 0 0 0 0 0 0 0 0 0 0 0 0 0 0 0 0 0 0 0 0 0 0 0 0 0 1.2651243900000001e+265 1.2651243900000001e+265
n 288 3 1 0 0 0 0 0 0.443300579 886031.21499999997 -5391.0878599999996 885924.52099999995 -12648.799999999999 8.2460506500000006e+019 0.199642825 85411594.299999997 -85404951 -74952.941699999996 1062620.6499999999 751242534000 -0.54540456699999995 1.1395010800000001 -1.13946788 0.00681842991 0.0054016535 85411595.400000006 -85404952.200000003 -74952.934800000003 85411595.400000006 -85404952.200000003 -74952.934800000003 1062620 1.4378225000000001e+021 -0.97049866100000004 0.109501339 14471443400 2.8e+019 1.04e+019 1.0800000000000001 4.1699999999999999 -0.062218302900000001 0 7870695e+9 2.8e+019 1.04e+019 1.0800000000000001 0.109501339 -0.97049866100000004
n 288 224 2 0 0 0 0 0 0.443300579 795111.755 -1956.0395000000001 795008.73100000003 -12648.799999999999 0 0 0 0 0 0 0 0 0 0 0 0 0 0 0 0 0 0 0 0 -0.97049866100000004 0.109501339 0 0 0 0 4.1699999999999999 -0.062218302900000001 0 7870695e+9 2.8e+019 1.04e+019 1.0800000000000001 0.109501339 -0.97049866100000004
n 289 3 1 0 0 0 0 0 0.354616154 599749.86499999999 -4990.2178899999999 598913.42299999995 -31268.400000000001 4.087454e+019 0.199642216 44417096.700000003 -44413730.299999997 -59613.502399999998 543586.25100000005 23203629400000 -0.54540133899999999 34.760824399999997 -34.760335499999997 0.0527488099 0.176640365 44417131.399999999 -44413765 -59613.449699999997 44417131.399999999 -44413765 -59613.449699999997 543586 1.1086785399999999e+022 -0.88181423699999995 0.198185763 14471443400 2.8e+019 1.04e+019 1.0800000000000001 4.1699999999999999 0.00832345085 0 307967154e+8 2.8e+019 1.04e+019 1.0800000000000001 0.198185763 -0.88181423699999995
n 290 3 1 0 0 0 0 0 0.323538009 206266.731 -5366.0200199999999 194216.37599999999 -69261.600000000006 1.97264736e+019 0.199641479 23216609 -23214870.300000001 -28319.804199999999 282719.92300000001 77195572900000 -0.54539821899999996 115.38097999999999 -115.379564 0.0865291558 0.565059494 23216724.399999999 -23214985.699999999 -28319.717700000001 23216724.399999999 -23214985.699999999 -28319.717700000001 282720 9.1829973200000002e+021 -0.85073609100000003 0.229263909 14471443400 2.8e+019 1.04e+019 1.0800000000000001 4.1699999999999999 0.020567932 0 390230243e+8 2.8e+019 1.04e+019 1.0800000000000001 0.229263909 -0.85073609100000003
n 291 3 1 0 0 0 0 0 0.315833158 85384.001499999998 -5980.23459 22.073903300000001 -85174.300000000003 1.49513277e+019 0.199641145 18338961.100000001 -18337594.399999999 -30.2237671 223885.80499999999 103994483e+6 -0.54539716800000004 155.440673 -155.438897 0.00136542447 0.742976546 18339116.5 -18337749.800000001 -30.222401699999999 18339116.5 -18337749.800000001 -30.222401699999999 223887 7.5491571600000004e+021 -0.84303124100000004 0.236968759 14471443400 2.8e+019 1.04e+019 1.0800000000000001 4.1699999999999999 0.0211079253 0 394316573e+8 2.8e+019 1.04e+019 1.0800000000000001 0.236968759 -0.84303124100000004
n 292 3 1 0 0 0 0 0 0.323541705 206204.69899999999 -6168.2979500000001 -194136.837 -69233.100000000006 1.9728026e+019 0.199641478 23219374.699999999 -23217636.399999999 28290.5553 282703.571 77184423e+6 -0.54539817999999995 115.367938 -115.366535 -0.084795374800000003 0.562615427 23219490 -23217751.699999999 28290.470499999999 23219490 -23217751.699999999 28290.470499999999 282704 9.1829946699999997e+021 -0.85073978699999997 0.229260213 14471443400 2.8e+019 1.04e+019 1.0800000000000001 4.1699999999999999 0.0205662723 0 390217414e+8 2.8e+019 1.04e+019 1.0800000000000001 0.229260213 -0.85073978699999997
n 293 3 1 0 0 0 0 0 0.354621187 599428.96100000001 -4811.3188499999997 -598595.701 -31226.900000000001 4.0878584599999996e+019 0.199642215 44424945.799999997 -44421581.399999999 59645.389199999998 543472.13199999998 23199057600000 -0.54540127800000004 34.755620899999997 -34.755139200000002 -0.0523931204 0.175319041 44424980.600000001 -44421616.100000001 59645.336799999997 44424980.600000001 -44421616.100000001 59645.336799999997 543472 1.10867489e+022 -0.88181927000000004 0.19818073 14471443400 2.8e+019 1.04e+019 1.0800000000000001 4.1699999999999999 0.00832097773 0 307952048e+8 2.8e+019 1.04e+019 1.0800000000000001 0.19818073 -0.88181927000000004
n 294 3 1 0 0 0 0 0 0.443304162 886926.58900000004 -1959.47479 -886834.64500000002 -12619.299999999999 8.2466386700000002e+019 0.199642824 85425963.799999997 -85419325.599999994 75014.766099999993 1062294.8 751137004000 -0.545404518 1.1393810200000001 -1.13934789 -0.0068437643499999999 0.00535385892 85425964.900000006 -85419326.799999997 75014.7592 85425964.900000006 -85419326.799999997 75014.7592 1062290 1.43782449e+021 -0.97050224399999996 0.109497756 14471443400 2.8e+019 1.04e+019 1.0800000000000001 4.1699999999999999 -0.062220041300000001 0 787042277e+7 2.8e+019 1.04e+019 1.0800000000000001 0.109497756 -0.97050224399999996
n 294 224 2 0 0 0 0 0 0.443304162 793852.59900000005 -1957.9623300000001 -793749.87800000003 -12619.299999999999 0 0 0 0 0 0 0 0 0 0 0 0 0 0 0 0 0 0 0 0 -0.97050224399999996 0.109497756 0 0 0 0 4.1699999999999999 -0.062220041300000001 0 787042277e+7 2.8e+019 1.04e+019 1.0800000000000001 0.109497756 -0.97050224399999996
n 295 224 2 0 0 0 0 0 0.522801917 794973.60499999998 6.3252391699999997 -794973.60499999998 0 0 0 0 0 0 0 0 0 0 0 0 0 0 0 0 0 0 0 0 0 -1.5 4.2000000000000002 0 0 0 0 0 0 0 0 1 1 5.7000000000000002 4.2000000000000002 -1.5
n 295 6 4 0 0 0 0 0 0.522801917 2771980.8300000001 -2.9286932000000001e-010 -2771980.8300000001 0 0 0 0 0 0 0 0 0 0 0 0 0 0 0 0 0 0 0 0 0 0 0 0 0 0 0 0 0 0 0 0 0 0 1.2651243900000001e+265 1.2651243900000001e+265
n 296 6 4 0 0 0 0 0 0.8 2771980.8300000001 -2.9286932000000001e-010 -2771980.8300000001 0 0 0 0 0 0 0 0 0 0 0 0 0 0 0 0 0 0 0 0 0 0 0 0 0 0 0 0 0 0 0 0 0 0 1.2651243900000001e+265 1.2651243900000001e+265
n 297 6 4 0 0 0 0 0 0.8 2771980.8300000001 -5.8573864000000003e-010 2771980.8300000001 0 0 0 0 0 0 0 0 0 0 0 0 0 0 0 0 0 0 0 0 0 0 0 0 0 0 0 0 0 0 0 0 0 0 1.2651243900000001e+265 1.2651243900000001e+265
n 298 224 2 0 0 0 0 0 0.522801917 790368.96699999995 -1606.9374499999999 790367.33400000003 0 0 0 0 0 0 0 0 0 0 0 0 0 0 0 0 0 0 0 0 0 -1.5 4.2000000000000002 0 0 0 0 0 0 0 0 1 1 5.7000000000000002 4.2000000000000002 -1.5
n 298 6 4 0 0 0 0 0 0.522801917 2771980.8300000001 -5.8573864000000003e-010 2771980.8300000001 0 0 0 0 0 0 0 0 0 0 0 0 0 0 0 0 0 0 0 0 0 0 0 0 0 0 0 0 0 0 0 0 0 0 1.2651243900000001e+265 1.2651243900000001e+265
n 299 3 1 0 0 0 0 0 0.44366475 886741.37399999995 -4320.1674599999997 886723.37199999997 3641.7199999999998 7.8513449400000004e+019 0.199637531 63122664.600000001 -63115914.100000001 -58756.898300000001 921260.80599999998 741094408000 -0.54541713800000002 1.06181638 -1.0617771499999999 0.00528829573 0.00743864396 63122665.700000003 -63115915.200000003 -58756.892999999996 63122665.700000003 -63115915.200000003 -58756.892999999996 921261 1.28655567e+021 -0.97086283299999998 0.109137167 14471443400 2.8e+019 1.04e+019 1.0800000000000001 4.1699999999999999 -0.063845211499999999 0 762796685e+7 2.8e+019 1.04e+019 1.0800000000000001 0.109137167 -0.97086283299999998
n 299 224 2 0 0 0 0 0 0.44366475 791295.97400000005 -1470.23054 791286.228 3641.7199999999998 0 0 0 0 0 0 0 0 0 0 0 0 0 0 0 0 0 0 0 0 -0.97086283299999998 0.109137167 0 0 0 0 4.1699999999999999 -0.063845211499999999 0 762796685e+7 2.8e+019 1.04e+019 1.0800000000000001 0.109137167 -0.97086283299999998
n 300 3 1 0 0 0 0 0 0.354914726 606576.76000000001 -3822.2309599999999 606557.36899999995 2985.7199999999998 3.7914852999999996e+019 0.199637022 31839464.699999999 -31836356.300000001 -49421.2284 442137.03899999999 22948956500000 -0.54541460100000005 32.505802899999999 -32.504862500000002 0.0471746156 0.24271471 31839497.199999999 -31836388.800000001 -49421.181199999999 31839497.199999999 -31836388.800000001 -49421.181199999999 442137 9.4666782200000005e+021 -0.88211280800000003 0.197887192 14471443400 2.8e+019 1.04e+019 1.0800000000000001 4.1699999999999999 0.00608691822 0 294975645e+8 2.8e+019 1.04e+019 1.0800000000000001 0.197887192 -0.88211280800000003
n 301 3 1 0 0 0 0 0 0.322365458 205486.94 -4113.9467500000001 205110.87299999999 -11725.5 1.73531389e+019 0.199636281 15726068.199999999 -15724672.6 -26095.394700000001 207869.427 80819992800000 -0.54541181800000005 114.17731499999999 -114.17410700000001 0.0822898581 0.851831745 15726182.300000001 -15724786.800000001 -26095.312399999999 15726182.300000001 -15724786.800000001 -26095.312399999999 207870 7.6226905699999998e+021 -0.84956354000000001 0.23043646 14471443400 2.8e+019 1.04e+019 1.0800000000000001 4.1699999999999999 0.0184317544 0 374497071e+8 2.8e+019 1.04e+019 1.0800000000000001 0.23043646 -0.84956354000000001
n 302 3 1 0 0 0 0 0 0.313946519 19438.219499999999 -4680.1069799999996 -18.289634599999999 -18866.400000000001 1.27660492e+019 0.199635904 12055898 -12054882.6 91.720757199999994 156463.65599999999 111926672e+6 -0.54541081199999997 158.07441499999999 -158.07010500000001 0.00493039719 1.1672007099999999 12056056.1 -12055040.699999999 91.7256876 12056056.1 -12055040.699999999 91.7256876 156465 6.2267289300000005e+021 -0.84114460199999996 0.238855398 14471443400 2.8e+019 1.04e+019 1.0800000000000001 4.1699999999999999 0.018914901 0 378002831e+8 2.8e+019 1.04e+019 1.0800000000000001 0.238855398 -0.84114460199999996
n 303 3 1 0 0 0 0 0 0.322377037 205499.89799999999 -4850.6857399999999 -205112.247 -11646.700000000001 1.73552962e+019 0.199636287 15730157.300000001 -15728765.300000001 26291.466199999999 207596.946 80783390800000 -0.54541168699999998 114.134961 -114.13180199999999 -0.075824741700000003 0.845779704 15730271.4 -15728879.5 26291.3904 15730271.4 -15728879.5 26291.3904 207598 7.6209320299999999e+021 -0.84957512000000002 0.23042488 14471443400 2.8e+019 1.04e+019 1.0800000000000001 4.1699999999999999 0.0184233829 0 374435532e+8 2.8e+019 1.04e+019 1.0800000000000001 0.23042488 -0.84957512000000002
n 304 3 1 0 0 0 0 0 0.35493312 606356.89300000004 -3676.3830899999998 -606337.72499999998 3119.3299999999999 3.7920057900000002e+019 0.199637032 31851436.399999999 -31848341.5 49520.367899999997 441241.22700000001 22932434e+6 -0.54541437599999998 32.486831100000003 -32.485915400000003 -0.045645213699999999 0.239601047 31851468.899999999 -31848374 49520.322200000002 31851468.899999999 -31848374 49520.322200000002 441241 9.4623969999999992e+021 -0.88213120199999995 0.197868798 14471443400 2.8e+019 1.04e+019 1.0800000000000001 4.1699999999999999 0.00607206348 0 294889679e+8 2.8e+019 1.04e+019 1.0800000000000001 0.197868798 -0.88213120199999995
n 305 3 1 0 0 0 0 0 0.443678245 887400.83900000004 -1249.6061299999999 -887392.07400000002 3740.8400000000001 7.8516171899999994e+019 0.199637541 63142854.299999997 -63136132 58746.476199999997 919473.54799999995 740701388000 -0.545416919 1.0613974500000001 -1.0613588700000001 -0.0052989307000000001 0.00733555307 63142855.299999997 -63136133 58746.4709 63142855.299999997 -63136133 58746.4709 919474 1.28596204e+021 -0.97087632800000001 0.109123672 14471443400 2.8e+019 1.04e+019 1.0800000000000001 4.1699999999999999 -0.063857819199999999 0 762607615e+7 2.8e+019 1.04e+019 1.0800000000000001 0.109123672 -0.97087632800000001
n 305 224 2 0 0 0 0 0 0.443678245 790241.14599999995 -1476.7956200000001 -790230.91200000001 3740.8400000000001 0 0 0 0 0 0 0 0 0 0 0 0 0 0 0 0 0 0 0 0 -0.97087632800000001 0.109123672 0 0 0 0 4.1699999999999999 -0.063857819199999999 0 762607615e+7 2.8e+019 1.04e+019 1.0800000000000001 0.109123672 -0.97087632800000001
n 306 224 2 0 0 0 0 0 0.522801917 791153.92000000004 132.50002699999999 -791153.90899999999 0 0 0 0 0 0 0 0 0 0 0 0 0 0 0 0 0 0 0 0 0 -1.5 4.2000000000000002 0 0 0 0 0 0 0 0 1 1 5.7000000000000002 4.2000000000000002 -1.5
n 306 6 4 0 0 0 0 0 0.522801917 2771980.8300000001 -2.9286932000000001e-010 -2771980.8300000001 0 0 0 0 0 0 0 0 0 0 0 0 0 0 0 0 0 0 0 0 0 0 0 0 0 0 0 0 0 0 0 0 0 0 1.2651243900000001e+265 1.2651243900000001e+265
n 307 6 4 0 0 0 0 0 0.8 2771980.8300000001 -2.9286932000000001e-010 -2771980.8300000001 0 0 0 0 0 0 0 0 0 0 0 0 0 0 0 0 0 0 0 0 0 0 0 0 0 0 0 0 0 0 0 0 0 0 1.2651243900000001e+265 1.2651243900000001e+265
n 308 6 4 0 0 0 0 0 0.8 2771980.8300000001 -5.8573864000000003e-010 2771980.8300000001 0 0 0 0 0 0 0 0 0 0 0 0 0 0 0 0 0 0 0 0 0 0 0 0 0 0 0 0 0 0 0 0 0 0 1.2651243900000001e+265 1.2651243900000001e+265
n 309 224 2 0 0 0 0 0 0.522801917 785434.60999999999 -1355.6196199999999 785433.43999999994 0 0 0 0 0 0 0 0 0 0 0 0 0 0 0 0 0 0 0 0 0 -1.5 4.2000000000000002 0 0 0 0 0 0 0 0 1 1 5.7000000000000002 4.2000000000000002 -1.5
n 309 6 4 0 0 0 0 0 0.522801917 2771980.8300000001 -5.8573864000000003e-010 2771980.8300000001 0 0 0 0 0 0 0 0 0 0 0 0 0 0 0 0 0 0 0 0 0 0 0 0 0 0 0 0 0 0 0 0 0 0 1.2651243900000001e+265 1.2651243900000001e+265
n 310 3 1 0 0 0 0 0 0.444173847 884356.83700000006 -3492.6580800000002 884335.287 5090.9700000000003 7.7418736e+019 0.199633281 48528583.399999999 -48523268.899999999 -44262.207000000002 716816.35800000001 727008977000 -0.54543015399999994 0.991513845 -0.99147644000000001 0.0040937178 0.00757736066 48528584.399999999 -48523269.899999999 -44262.202899999997 48528584.399999999 -48523269.899999999 -44262.202899999997 716816 1.22735473e+021 -0.97137192999999999 0.10862807 14471443400 2.8e+019 1.04e+019 1.0800000000000001 4.1699999999999999 -0.064713049199999997 0 750227406e+7 2.8e+019 1.04e+019 1.0800000000000001 0.10862807 -0.97137192999999999
n 310 224 2 0 0 0 0 0 0.444173847 786115.07200000004 -1063.08383 786097.86800000002 5090.9700000000003 0 0 0 0 0 0 0 0 0 0 0 0 0 0 0 0 0 0 0 0 -0.97137192999999999 0.10862807 0 0 0 0 4.1699999999999999 -0.064713049199999997 0 750227406e+7 2.8e+019 1.04e+019 1.0800000000000001 0.10862807 -0.97137192999999999
n 311 3 1 0 0 0 0 0 0.355673196 607581.79500000004 -2840.2100999999998 607527.81299999997 7584.71 3.7200038700000002e+019 0.199632891 24273518.600000001 -24271166.800000001 -39047.448199999999 335621.87900000002 22297121300000 -0.54542814799999995 30.075415700000001 -30.074404900000001 0.0417483882 0.243018465 24273548.699999999 -24271196.899999999 -39047.4064 24273548.699999999 -24271196.899999999 -39047.4064 335622 8.8625724100000004e+021 -0.88287127899999995 0.197128721 14471443400 2.8e+019 1.04e+019 1.0800000000000001 4.1699999999999999 0.00484053399 0 288002391e+8 2.8e+019 1.04e+019 1.0800000000000001 0.197128721 -0.88287127899999995
n 312 3 1 0 0 0 0 0 0.322675337 208688.51500000001 -3047.7057399999999 208643.24799999999 3098.79 1.67236739e+019 0.199632247 11716913.1 -11715949.1 -22194.5802 148656.45800000001 79899634600000 -0.54542561099999998 107.511262 -107.50763999999999 0.0772807681 0.879062731 11717020.699999999 -11716056.6 -22194.502899999999 11717020.699999999 -11716056.6 -22194.502899999999 148657 7.0560038300000002e+021 -0.84987341999999999 0.23012658 14471443400 2.8e+019 1.04e+019 1.0800000000000001 4.1699999999999999 0.017170726 0 365542807e+8 2.8e+019 1.04e+019 1.0800000000000001 0.23012658 -0.84987341999999999
n 313 3 1 0 0 0 0 0 0.313997232 3651.3093800000001 -3614.41788 -104.218799 507.13099999999997 1.21621859e+019 0.199631903 8861916.5099999998 -8861260.6099999994 470.531136 107817.23 111766934e+6 -0.54542460400000004 150.34291200000001 -150.33793399999999 0.010917442 1.2233557500000001 8862066.8599999994 -8861410.9399999995 470.54205300000001 8862066.8599999994 -8861410.9399999995 470.54205300000001 107818 5.7467536499999999e+021 -0.841195315 0.238804685 14471443400 2.8e+019 1.04e+019 1.0800000000000001 4.1699999999999999 0.0176154601 0 368690958e+8 2.8e+019 1.04e+019 1.0800000000000001 0.238804685 -0.841195315
n 314 3 1 0 0 0 0 0 0.322703789 208886.717 -3817.5359100000001 -208826.26800000001 3267.52 1.67228327e+019 0.199632277 11720122.199999999 -11719168.300000001 23049.302100000001 147742.67300000001 79810844300000 -0.54542531900000002 107.40739000000001 -107.403863 -0.062599490899999999 0.868109589 11720229.6 -11719275.699999999 23049.2395 11720229.6 -11719275.699999999 23049.2395 147744 7.0475339400000003e+021 -0.849901872 0.230098128 14471443400 2.8e+019 1.04e+019 1.0800000000000001 4.1699999999999999 0.0171409426 0 365330453e+8 2.8e+019 1.04e+019 1.0800000000000001 0.230098128 -0.849901872
n 315 3 1 0 0 0 0 0 0.355725567 607480.71299999999 -2780.7588500000002 -607422.65899999999 7924.4700000000003 3.7191774199999996e+019 0.199632936 24281093.899999999 -24278783.399999999 38902.8577 332691.97200000001 22251542600000 -0.54542761900000003 30.021361599999999 -30.0204001 -0.037999187900000002 0.237244119 24281123.899999999 -24278813.5 38902.8197 24281123.899999999 -24278813.5 38902.8197 332692 8.84062543e+021 -0.88292364999999995 0.19707635 14471443400 2.8e+019 1.04e+019 1.0800000000000001 4.1699999999999999 0.00478237395 0 28767592e+9 2.8e+019 1.04e+019 1.0800000000000001 0.19707635 -0.88292364999999995
n 316 3 1 0 0 0 0 0 0.444213745 884781.39599999995 -612.82856300000003 -884764.97900000005 5355 7.7376098899999998e+019 0.199633317 48532863.100000001 -48527619.399999999 43204.644699999997 712103.70299999998 725873485000 -0.54542964299999996 0.990235663 -0.99019943399999999 -0.0041229879900000002 0.00739941657 48532864.100000001 -48527620.299999997 43204.640599999999 48532864.100000001 -48527620.299999997 43204.640599999999 712104 1.22409635e+021 -0.97141182800000003 0.108588172 14471443400 2.8e+019 1.04e+019 1.0800000000000001 4.1699999999999999 -0.064767224799999995 0 749434844e+7 2.8e+019 1.04e+019 1.0800000000000001 0.108588172 -0.97141182800000003
n 316 224 2 0 0 0 0 0 0.444213745 785050.12399999995 -1080.3409799999999 -785031.11699999997 5355 0 0 0 0 0 0 0 0 0 0 0 0 0 0 0 0 0 0 0 0 -0.97141182800000003 0.108588172 0 0 0 0 4.1699999999999999 -0.064767224799999995 0 749434844e+7 2.8e+019 1.04e+019 1.0800000000000001 0.108588172 -0.97141182800000003
n 317 224 2 0 0 0 0 0 0.522801917 785706.38 280.62924800000002 -785706.32999999996 0 0 0 0 0 0 0 0 0 0 0 0 0 0 0 0 0 0 0 0 0 -1.5 4.2000000000000002 0 0 0 0 0 0 0 0 1 1 5.7000000000000002 4.2000000000000002 -1.5
n 317 6 4 0 0 0 0 0 0.522801917 2771980.8300000001 -2.9286932000000001e-010 -2771980.8300000001 0 0 0 0 0 0 0 0 0 0 0 0 0 0 0 0 0 0 0 0 0 0 0 0 0 0 0 0 0 0 0 0 0 0 1.2651243900000001e+265 1.2651243900000001e+265
n 318 6 4 0 0 0 0 0 0.8 2771980.8300000001 -2.9286932000000001e-010 -2771980.8300000001 0 0 0 0 0 0 0 0 0 0 0 0 0 0 0 0 0 0 0 0 0 0 0 0 0 0 0 0 0 0 0 0 0 0 1.2651243900000001e+265 1.2651243900000001e+265
n 319 6 4 0 0 0 0 0 0.8 2771980.8300000001 -5.8573864000000003e-010 2771980.8300000001 0 0 0 0 0 0 0 0 0 0 0 0 0 0 0 0 0 0 0 0 0 0 0 0 0 0 0 0 0 0 0 0 0 0 1.2651243900000001e+265 1.2651243900000001e+265
n 320 224 2 0 0 0 0 0 0.522801917 779531.98100000003 -1160.97604 779531.11699999997 0 0 0 0 0 0 0 0 0 0 0 0 0 0 0 0 0 0 0 0 0 -1.5 4.2000000000000002 0 0 0 0 0 0 0 0 1 1 5.7000000000000002 4.2000000000000002 -1.5
n 320 6 4 0 0 0 0 0 0.522801917 2771980.8300000001 -5.8573864000000003e-010 2771980.8300000001 0 0 0 0 0 0 0 0 0 0 0 0 0 0 0 0 0 0 0 0 0 0 0 0 0 0 0 0 0 0 0 0 0 0 1.2651243900000001e+265 1.2651243900000001e+265
n 321 3 1 0 0 0 0 0 0.444776245 881500.99199999997 -2786.65906 881476.00399999996 6023.9799999999996 7.6862285799999996e+019 0.199630215 39008672.899999999 -39005305.100000001 -31877.047500000001 511580.31400000001 710568483000 -0.54544122500000003 0.933945168 -0.93391811899999999 0.00327125126 0.00631049963 39008673.799999997 -39005306.100000001 -31877.0442 39008673.799999997 -39005306.100000001 -31877.0442 511580 1.18251889e+021 -0.97197432699999997 0.108025673 14471443400 2.8e+019 1.04e+019 1.0800000000000001 4.1699999999999999 -0.065498864300000001 0 739025831e+7 2.8e+019 1.04e+019 1.0800000000000001 0.108025673 -0.97197432699999997
n 321 224 2 0 0 0 0 0 0.444776245 779979.66399999999 -679.98150399999997 779956.10499999998 6023.9799999999996 0 0 0 0 0 0 0 0 0 0 0 0 0 0 0 0 0 0 0 0 -0.97197432699999997 0.108025673 0 0 0 0 4.1699999999999999 -0.065498864300000001 0 739025831e+7 2.8e+019 1.04e+019 1.0800000000000001 0.108025673 -0.97197432699999997
n 322 3 1 0 0 0 0 0 0.356569538 606989.20799999998 -1978.4316799999999 606919.799 8963.42 3.7052529799999996e+019 0.199629932 19538649.699999999 -19537183.5 -29186.411 237576.34899999999 21546810700000 -0.54543958000000003 28.015123899999999 -28.014392099999998 0.038911001 0.198718321 19538677.699999999 -19537211.5 -29186.372100000001 19538677.699999999 -19537211.5 -29186.372100000001 237577 8.4982617099999998e+021 -0.88376762099999995 0.196232379 14471443400 2.8e+019 1.04e+019 1.0800000000000001 4.1699999999999999 0.00384443615 0 28255333e+9 2.8e+019 1.04e+019 1.0800000000000001 0.196232379 -0.88376762099999995
n 323 3 1 0 0 0 0 0 0.32339484 210257.46100000001 -2183.11877 210122.97700000001 7195.0299999999997 1.66063305e+019 0.199629425 9367747.0199999996 -9367178.92 -17261.204300000001 101711.56600000001 77741170200000 -0.54543712200000005 100.85953600000001 -100.856942 0.0757112968 0.71946368 9367847.8800000008 -9367279.7799999993 -17261.1286 9367847.8800000008 -9367279.7799999993 -17261.1286 101712 6.7802537200000004e+021 -0.85059292200000003 0.229407078 14471443400 2.8e+019 1.04e+019 1.0800000000000001 4.1699999999999999 0.016272012 0 359304267e+8 2.8e+019 1.04e+019 1.0800000000000001 0.229407078 -0.85059292200000003
n 324 3 1 0 0 0 0 0 0.314600307 6658.6381799999999 -2814.7073300000002 -212.07696799999999 6030.75 1.20381014e+019 0.199629161 7049179.9000000004 -7048814.5700000003 1297.7137499999999 71754.708199999994 109238239e+6 -0.54543606499999997 141.68138200000001 -141.67782099999999 0.017788443 1.00437018 7049321.5800000001 -7048956.2400000002 1297.73154 7049321.5800000001 -7048956.2400000002 1297.73154 71755.699999999997 5.5248864399999998e+021 -0.84179839000000001 0.23820161 14471443400 2.8e+019 1.04e+019 1.0800000000000001 4.1699999999999999 0.0167500174 0 362632183e+8 2.8e+019 1.04e+019 1.0800000000000001 0.23820161 -0.84179839000000001
n 325 3 1 0 0 0 0 0 0.323445334 210758.155 -3071.01163 -210605.27100000001 7415.4499999999998 1.65870522e+019 0.19962951 9361274.8800000008 -9360723.5500000007 19662.406599999998 99676.4602 77588007600000 -0.54543663399999998 100.676723 -100.674234 -0.050806777099999999 0.706106291 9361375.5500000007 -9360824.2200000007 19662.355800000001 9361375.5500000007 -9360824.2200000007 19662.355800000001 99677.199999999997 6.7529936599999998e+021 -0.85064341700000001 0.229356583 14471443400 2.8e+019 1.04e+019 1.0800000000000001 4.1699999999999999 0.0161914031 0 358741736e+8 2.8e+019 1.04e+019 1.0800000000000001 0.229356583 -0.85064341700000001
n 326 3 1 0 0 0 0 0 0.356681333 607085.20999999996 -2095.1609100000001 -607006.35400000005 9557.66 3.6962360599999996e+019 0.199630061 19503438.800000001 -19502056.699999999 27238.478599999999 230583.092 21453045400000 -0.54543862899999995 27.899718100000001 -27.899047599999999 -0.031873288899999998 0.190769111 19503466.699999999 -19502084.600000001 27238.4467 19503466.699999999 -19502084.600000001 27238.4467 230583 8.4211909099999996e+021 -0.88387941599999997 0.196120584 14471443400 2.8e+019 1.04e+019 1.0800000000000001 4.1699999999999999 0.00366952369 0 281594602e+8 2.8e+019 1.04e+019 1.0800000000000001 0.196120584 -0.88387941599999997
n 327 3 1 0 0 0 0 0 0.444866096 881723.61899999995 -18.381146999999999 -881699.48600000003 6523.5100000000002 7.6592268600000004e+019 0.19963029 38908173.899999999 -38904900.399999999 25774.2058 504036.14199999999 708079422000 -0.54544035899999999 0.930983826 -0.93095757599999995 -0.0034279808399999999 0.00609293078 38908174.799999997 -38904901.399999999 25774.202399999998 38908174.799999997 -38904901.399999999 25774.202399999998 504036 1.17016156e+021 -0.972064178 0.107935822 14471443400 2.8e+019 1.04e+019 1.0800000000000001 4.1699999999999999 -0.065679768499999999 0 736433359e+7 2.8e+019 1.04e+019 1.0800000000000001 0.107935822 -0.972064178
n 327 224 2 0 0 0 0 0 0.444866096 778656.29500000004 -711.36277600000005 -778628.64300000004 6523.5100000000002 0 0 0 0 0 0 0 0 0 0 0 0 0 0 0 0 0 0 0 0 -0.972064178 0.107935822 0 0 0 0 4.1699999999999999 -0.065679768499999999 0 736433359e+7 2.8e+019 1.04e+019 1.0800000000000001 0.107935822 -0.972064178
n 328 224 2 0 0 0 0 0 0.522801917 779073.37800000003 455.95734599999997 -779073.245 0 0 0 0 0 0 0 0 0 0 0 0 0 0 0 0 0 0 0 0 0 -1.5 4.2000000000000002 0 0 0 0 0 0 0 0 1 1 5.7000000000000002 4.2000000000000002 -1.5
n 328 6 4 0 0 0 0 0 0.522801917 2771980.8300000001 -2.9286932000000001e-010 -2771980.8300000001 0 0 0 0 0 0 0 0 0 0 0 0 0 0 0 0 0 0 0 0 0 0 0 0 0 0 0 0 0 0 0 0 0 0 1.2651243900000001e+265 1.2651243900000001e+265
n 329 6 4 0 0 0 0 0 0.8 2771980.8300000001 -2.9286932000000001e-010 -2771980.8300000001 0 0 0 0 0 0 0 0 0 0 0 0 0 0 0 0 0 0 0 0 0 0 0 0 0 0 0 0 0 0 0 0 0 0 1.2651243900000001e+265 1.2651243900000001e+265
n 330 6 4 0 0 0 0 0 0.8 2771980.8300000001 -5.8573864000000003e-010 2771980.8300000001 0 0 0 0 0 0 0 0 0 0 0 0 0 0 0 0 0 0 0 0 0 0 0 0 0 0 0 0 0 0 0 0 0 0 1.2651243900000001e+265 1.2651243900000001e+265
n 331 224 2 0 0 0 0 0 0.522801917 769791.48800000001 -1070.1900800000001 769790.74399999995 0 0 0 0 0 0 0 0 0 0 0 0 0 0 0 0 0 0 0 0 0 -1.5 4.2000000000000002 0 0 0 0 0 0 0 0 1 1 5.7000000000000002 4.2000000000000002 -1.5
n 331 6 4 0 0 0 0 0 0.522801917 2771980.8300000001 -5.8573864000000003e-010 2771980.8300000001 0 0 0 0 0 0 0 0 0 0 0 0 0 0 0 0 0 0 0 0 0 0 0 0 0 0 0 0 0 0 0 0 0 0 1.2651243900000001e+265 1.2651243900000001e+265
n 332 3 1 0 0 0 0 0 0.445755956 878370.94999999995 -2306.0138900000002 878313.284 9797.1100000000006 7.4551628600000004e+019 0.199628371 32699152.300000001 -32697750.699999999 -23229.307100000002 301865.95500000002 684324917000 -0.54544805900000004 0.879593046 -0.87958069400000005 0.00272881749 0.0037793109 32699153.199999999 -32697751.600000001 -23229.3043 32699153.199999999 -32697751.600000001 -23229.3043 301866 1.07180659e+021 -0.97295403899999999 0.107045961 14471443400 2.8e+019 1.04e+019 1.0800000000000001 4.1699999999999999 -0.067265825299999998 0 714265616e+7 2.8e+019 1.04e+019 1.0800000000000001 0.107045961 -0.97295403899999999
n 332 224 2 0 0 0 0 0 0.445755956 770089.55599999998 -378.23477000000003 770027.14099999995 9797.1100000000006 0 0 0 0 0 0 0 0 0 0 0 0 0 0 0 0 0 0 0 0 -0.97295403899999999 0.107045961 0 0 0 0 4.1699999999999999 -0.067265825299999998 0 714265616e+7 2.8e+019 1.04e+019 1.0800000000000001 0.107045961 -0.97295403899999999
n 333 3 1 0 0 0 0 0 0.357871028 607235.98499999999 -1339.01352 607095.01800000004 13014.9 3.63563996e+019 0.19962816 16577978.9 -16577367.4 -21973.7114 140682.82999999999 20494503e+6 -0.54544663000000004 26.062405300000002 -26.062116499999998 0.0354385752 0.117478058 16578004.9 -16577393.4 -21973.675999999999 16578004.9 -16577393.4 -21973.675999999999 140683 7.7899738899999999e+021 -0.88506911099999996 0.194930889 14471443400 2.8e+019 1.04e+019 1.0800000000000001 4.1699999999999999 0.00205439799 0 27296636e+9 2.8e+019 1.04e+019 1.0800000000000001 0.194930889 -0.88506911099999996
n 334 3 1 0 0 0 0 0 0.324338365 213023.86300000001 -1615.78539 212808.67300000001 9435.25 1.64018044e+019 0.199627757 7993976.1200000001 -7993743.3799999999 -13313.7423 59529.327899999997 74975751600000 -0.54544428099999998 95.170146700000004 -95.169134499999998 0.0694170126 0.433405106 7994071.29 -7993838.5499999998 -13313.6729 7994071.29 -7993838.5499999998 -13313.6729 59529.800000000003 6.3973396199999999e+021 -0.85153644799999995 0.228463552 14471443400 2.8e+019 1.04e+019 1.0800000000000001 4.1699999999999999 0.0150097794 0 350676148e+8 2.8e+019 1.04e+019 1.0800000000000001 0.228463552 -0.85153644799999995
n 335 3 1 0 0 0 0 0 0.315372043 8068.0604999999996 -2349.3502699999999 -128.297111 7717.3599999999997 1.19103386e+019 0.199627561 6020567.4699999997 -6020424.4400000004 2082.1535100000001 41447.928399999997 106055025e+6 -0.54544327599999998 134.57871 -134.57730100000001 0.0174441517 0.615508492 6020702.0499999998 -6020559.0099999998 2082.1709500000002 6020702.0499999998 -6020559.0099999998 2082.1709500000002 41448.5 5.2730306499999999e+021 -0.84257012600000003 0.237429874 14471443400 2.8e+019 1.04e+019 1.0800000000000001 4.1699999999999999 0.015704042 0 355408393e+8 2.8e+019 1.04e+019 1.0800000000000001 0.237429874 -0.84257012600000003
n 336 3 1 0 0 0 0 0 0.324372431 213521.883 -2687.1260699999998 -213303.59299999999 9270.9699999999993 1.63269659e+019 0.199627896 7958419.6900000004 -7958192.29 17860.329699999998 57449.503900000003 74875584400000 -0.54544378500000001 95.043086000000002 -95.042092999999994 -0.043602939600000001 0.432272329 7958514.7300000004 -7958287.3300000001 17860.286100000001 7958514.7300000004 -7958287.3300000001 17860.286100000001 57449.900000000001 6.3374412399999996e+021 -0.85157051399999995 0.228429486 14471443400 2.8e+019 1.04e+019 1.0800000000000001 4.1699999999999999 0.0148573463 0 349641403e+8 2.8e+019 1.04e+019 1.0800000000000001 0.228429486 -0.85157051399999995
n 337 3 1 0 0 0 0 0 0.35798438 607504.54799999995 -1718.94559 -607362.353 13030.5 3.59777854e+019 0.199628398 16389157 -16388625 15641.010899999999 131114.26300000001 20403996700000 -0.54544556300000002 25.941100800000001 -25.9408314 -0.027252700500000001 0.115040975 16389182.9 -16388651 15640.9836 16389182.9 -16388651 15640.9836 131114 7.59910863e+021 -0.88518246300000003 0.194817537 14471443400 2.8e+019 1.04e+019 1.0800000000000001 4.1699999999999999 0.00167017377 0 270941067e+8 2.8e+019 1.04e+019 1.0800000000000001 0.194817537 -0.88518246300000003
n 338 3 1 0 0 0 0 0 0.445861819 878683.49800000002 489.00932999999998 -878626.94200000004 9957.2399999999998 7.3440497900000002e+019 0.19962845 32225595.300000001 -32224213.300000001 5635.0384800000002 298386.30099999998 681505507000 -0.54544719200000003 0.876025838 -0.87601227699999995 -0.0030969109300000002 0.00376411318 32225596.100000001 -32224214.199999999 5635.0353800000003 32225596.100000001 -32224214.199999999 5635.0353800000003 298386 1.03601233e+021 -0.97305990200000003 0.106940098 14471443400 2.8e+019 1.04e+019 1.0800000000000001 4.1699999999999999 -0.067759971399999994 0 70746098e+8 2.8e+019 1.04e+019 1.0800000000000001 0.106940098 -0.97305990200000003
n 338 224 2 0 0 0 0 0 0.445861819 768799.07299999997 -406.65340800000001 -768734.48100000003 9957.2399999999998 0 0 0 0 0 0 0 0 0 0 0 0 0 0 0 0 0 0 0 0 -0.97305990200000003 0.106940098 0 0 0 0 4.1699999999999999 -0.067759971399999994 0 70746098e+8 2.8e+019 1.04e+019 1.0800000000000001 0.106940098 -0.97305990200000003
n 339 224 2 0 0 0 0 0 0.522801917 768988.92200000002 659.749369 -768988.63899999997 0 0 0 0 0 0 0 0 0 0 0 0 0 0 0 0 0 0 0 0 0 -1.5 4.2000000000000002 0 0 0 0 0 0 0 0 1 1 5.7000000000000002 4.2000000000000002 -1.5
n 339 6 4 0 0 0 0 0 0.522801917 2771980.8300000001 -2.9286932000000001e-010 -2771980.8300000001 0 0 0 0 0 0 0 0 0 0 0 0 0 0 0 0 0 0 0 0 0 0 0 0 0 0 0 0 0 0 0 0 0 0 1.2651243900000001e+265 1.2651243900000001e+265
n 340 6 4 0 0 0 0 0 0.8 2771980.8300000001 -2.9286932000000001e-010 -2771980.8300000001 0 0 0 0 0 0 0 0 0 0 0 0 0 0 0 0 0 0 0 0 0 0 0 0 0 0 0 0 0 0 0 0 0 0 1.2651243900000001e+265 1.2651243900000001e+265
n 341 6 4 0 0 0 0 0 0.8 2771980.8300000001 -5.8573864000000003e-010 2771980.8300000001 0 0 0 0 0 0 0 0 0 0 0 0 0 0 0 0 0 0 0 0 0 0 0 0 0 0 0 0 0 0 0 0 0 0 1.2651243900000001e+265 1.2651243900000001e+265
n 342 224 2 0 0 0 0 0 0.522801917 758327.89300000004 -1605.6204399999999 758326.19400000002 0 0 0 0 0 0 0 0 0 0 0 0 0 0 0 0 0 0 0 0 0 -1.5 4.2000000000000002 0 0 0 0 0 0 0 0 1 1 5.7000000000000002 4.2000000000000002 -1.5
n 342 6 4 0 0 0 0 0 0.522801917 2771980.8300000001 -5.8573864000000003e-010 2771980.8300000001 0 0 0 0 0 0 0 0 0 0 0 0 0 0 0 0 0 0 0 0 0 0 0 0 0 0 0 0 0 0 0 0 0 0 1.2651243900000001e+265 1.2651243900000001e+265
n 343 3 1 0 0 0 0 0 0.446868947 876652.24899999995 -3709.1851200000001 876573.74600000004 11129.9 6.7897907699999998e+019 0.199628682 28054557.5 -28054497.899999999 -32605.144499999999 -47802.5118 655492377000 -0.54544821899999996 0.836059698 -0.83605601500000004 0.00248025187 8.46463122e-005 28054558.399999999 -28054498.699999999 -32605.142100000001 28054558.399999999 -28054498.699999999 -32605.142100000001 -47802.5 8.5268758799999998e+020 -0.97406702899999997 0.105932971 14471443400 2.8e+019 1.04e+019 1.0800000000000001 4.1699999999999999 -0.070795948499999997 0 667132377e+7 2.8e+019 1.04e+019 1.0800000000000001 0.105932971 -0.97406702899999997
n 343 224 2 0 0 0 0 0 0.446868947 759148.75600000005 -1184.0736899999999 759066.23999999999 11129.9 0 0 0 0 0 0 0 0 0 0 0 0 0 0 0 0 0 0 0 0 -0.97406702899999997 0.105932971 0 0 0 0 4.1699999999999999 -0.070795948499999997 0 667132377e+7 2.8e+019 1.04e+019 1.0800000000000001 0.105932971 -0.97406702899999997
n 344 3 1 0 0 0 0 0 0.359154104 609453.53899999999 -2556.7107299999998 609313.09699999995 12830.799999999999 3.4272479499999998e+019 0.199628363 14781251.300000001 -14781212.4 -30197.213899999999 -15487.715099999999 19502333400000 -0.54544685999999998 24.613547799999999 -24.613539899999999 0.0193830054 0.00364833205 14781275.9 -14781237 -30197.194500000001 14781275.9 -14781237 -30197.194500000001 -15487.700000000001 6.6091234799999999e+021 -0.88635218699999996 0.193647813 14471443400 2.8e+019 1.04e+019 1.0800000000000001 4.1699999999999999 -0.00075486373600000003 0 258533038e+8 2.8e+019 1.04e+019 1.0800000000000001 0.193647813 -0.88635218699999996
n 345 3 1 0 0 0 0 0 0.32503847 217005.86600000001 -2248.05096 216881.25200000001 7001.0500000000002 1.58823957e+019 0.199627799 7337835.4400000004 -7337811.0999999996 -18844.845700000002 -1438.84509 72976167600000 -0.54544555699999997 91.971349500000002 -91.971312100000006 0.0358151138 0.074877331 7337927.4199999999 -7337903.0800000001 -18844.8099 7337927.4199999999 -7337903.0800000001 -18844.8099 -1438.77 5.8840835099999999e+021 -0.85223655200000004 0.227763448 14471443400 2.8e+019 1.04e+019 1.0800000000000001 4.1699999999999999 0.0134777136 0 340446232e+8 2.8e+019 1.04e+019 1.0800000000000001 0.227763448 -0.85223655200000004
n 346 3 1 0 0 0 0 0 0.31583668 5409.9258399999999 -2672.6971899999999 731.61216999999999 4646.3699999999999 1.16936617e+019 0.199627461 5602387.29 -5602386.5499999998 -1318.0064299999999 2543.8751999999999 104173054e+6 -0.54544504299999996 131.24046000000001 -131.240377 -0.0018471691600000001 0.147305883 5602518.5300000003 -5602517.79 -1318.00828 5602518.5300000003 -5602517.79 -1318.00828 2544.02 5.0302786499999999e+021 -0.84303476300000002 0.236965237 14471443400 2.8e+019 1.04e+019 1.0800000000000001 4.1699999999999999 0.014764865 0 349022127e+8 2.8e+019 1.04e+019 1.0800000000000001 0.236965237 -0.84303476300000002
n 347 3 1 0 0 0 0 0 0.324892333 214885.894 -3002.4284600000001 -214802.00899999999 5199.0200000000004 1.60530701e+019 0.199627708 7407774.5899999999 -7407758.1299999999 14149.548000000001 6613.6522100000002 73390003200000 -0.54544560900000005 92.461759200000003 -92.461686900000004 -0.043328943100000003 0.107224861 7407867.0599999996 -7407850.5899999999 14149.5047 7407867.0599999996 -7407850.5899999999 14149.5047 6613.7600000000002 6.0294560999999999e+021 -0.85209041600000002 0.227909584 14471443400 2.8e+019 1.04e+019 1.0800000000000001 4.1699999999999999 0.0139002687 0 343239693e+8 2.8e+019 1.04e+019 1.0800000000000001 0.227909584 -0.85209041600000002
n 348 3 1 0 0 0 0 0 0.358740544 608376.26300000004 -2237.2286800000002 -608325.15500000003 7561.6400000000003 3.5218214099999998e+019 0.199628127 15173541.1 -15173477.5 38651.129999999997 20889.919000000002 19817160900000 -0.54544729800000002 24.991851499999999 -24.9918239 -0.0248208171 0.0276761989 15173566.1 -15173502.5 38651.105199999998 15173566.1 -15173502.5 38651.105199999998 20889.900000000001 7.0804812100000002e+021 -0.88593862599999995 0.194061374 14471443400 2.8e+019 1.04e+019 1.0800000000000001 4.1699999999999999 0.000362643307 0 264182705e+8 2.8e+019 1.04e+019 1.0800000000000001 0.194061374 -0.88593862599999995
n 349 3 1 0 0 0 0 0 0.446545821 877817.97699999996 -258.63126 -877791.29000000004 6840.0200000000004 7.0286558599999996e+019 0.19962866 28974658.5 -28974585.399999999 56267.559600000001 -32668.147499999999 663741252000 -0.54544839199999995 0.845776915 -0.84577425399999995 -0.0020225553699999999 0.000639802021 28974659.300000001 -28974586.300000001 56267.5576 28974659.300000001 -28974586.300000001 56267.5576 -32668.099999999999 9.2476154399999997e+020 -0.97374390399999999 0.106256096 14471443400 2.8e+019 1.04e+019 1.0800000000000001 4.1699999999999999 -0.069578958199999999 0 683023341e+7 2.8e+019 1.04e+019 1.0800000000000001 0.106256096 -0.97374390399999999
n 349 224 2 0 0 0 0 0 0.446545821 761551.91200000001 -1171.03783 -761520.29299999995 6840.0200000000004 0 0 0 0 0 0 0 0 0 0 0 0 0 0 0 0 0 0 0 0 -0.97374390399999999 0.106256096 0 0 0 0 4.1699999999999999 -0.069578958199999999 0 683023341e+7 2.8e+019 1.04e+019 1.0800000000000001 0.106256096 -0.97374390399999999
n 350 224 2 0 0 0 0 0 0.522801917 762252.35199999996 494.02907599999998 -762252.19200000004 0 0 0 0 0 0 0 0 0 0 0 0 0 0 0 0 0 0 0 0 0 -1.5 4.2000000000000002 0 0 0 0 0 0 0 0 1 1 5.7000000000000002 4.2000000000000002 -1.5
n 350 6 4 0 0 0 0 0 0.522801917 2771980.8300000001 -2.9286932000000001e-010 -2771980.8300000001 0 0 0 0 0 0 0 0 0 0 0 0 0 0 0 0 0 0 0 0 0 0 0 0 0 0 0 0 0 0 0 0 0 0 1.2651243900000001e+265 1.2651243900000001e+265
n 351 6 4 0 0 0 0 0 0.8 2771980.8300000001 -2.9286932000000001e-010 -2771980.8300000001 0 0 0 0 0 0 0 0 0 0 0 0 0 0 0 0 0 0 0 0 0 0 0 0 0 0 0 0 0 0 0 0 0 0 1.2651243900000001e+265 1.2651243900000001e+265
Q 1 21 SiO~2
Q 3 21 Silicon
Q 6 21 Aluminum
Q 69 16 "Composition X" 17 --- 18 0
Q 71 16 "Donor Conc" 17 "/cm~#" 18 1
Q 72 16 "Acceptor Conc" 17 "/cm~#" 18 1
Q 74 16 Ni 17 "/cm~#" 18 1
Q 75 16 Nc 17 "/cm~#" 18 1
Q 76 16 Nv 17 "/cm~#" 18 1
Q 77 16 Eg 17 eV 18 0
Q 78 16 "Electron Affinity" 17 eV 18 0
Q 81 16 "Electron Quantum Potential" 17 V 18 0
Q 82 16 "Hole Quantum Potential" 17 V 18 0
Q 100 16 Potential 17 V 18 0
Q 103 16 "Electric Field" 17 V/cm 18 0
Q 106 16 "Electron Conc" 17 "/cm~#" 18 1
Q 107 16 "Hole Conc" 17 "/cm~#" 18 1
Q 108 16 "Cond. Current Density" 17 A/cm~@ 18 0
Q 111 16 "Electron QFL" 17 eV 18 0
Q 112 16 "Hole QFL" 17 eV 18 0
Q 113 16 "Valence Band Energy" 17 eV 18 0
Q 114 16 "Conduction Band Energy" 17 eV 18 0
Q 115 16 "Net Doping" 17 "/cm~#" 18 1
Q 118 16 "Recombination Rate" 17 "/cm~#s" 18 0
Q 120 16 "E Field X" 17 V/cm 18 0
Q 121 16 "E Field Y" 17 V/cm 18 0
Q 149 16 "Total Doping" 17 "/cm~#" 18 1
Q 210 16 "h+ Current Density" 17 A/cm~@ 18 0
Q 211 16 "e- Current Density" 17 A/cm~@ 18 0
Q 215 16 "Total Current Density" 17 A/cm~@ 18 0
Q 220 16 "Je- X" 17 A/cm~@ 18 0
Q 221 16 "Jh+ X" 17 A/cm~@ 18 0
Q 222 16 "Jtot X" 17 A/cm~@ 18 0
Q 224 16 "Je- Y" 17 A/cm~@ 18 0 21 HfO2
Q 225 16 "Jh+ Y" 17 A/cm~@ 18 0
Q 226 16 "Jtot Y" 17 A/cm~@ 18 0
Q 430 16 "(n.p)^1/2 (T)" 17 "/cm~#" 18 1
Q 431 16 "Nc (T)" 17 "/cm~#" 18 1
Q 432 16 "Nv (T)" 17 "/cm~#" 18 1
Q 433 16 "Eg (T)" 17 eV 18 0
Q 434 16 "Ec (T)" 17 eV 18 0
Q 435 16 "Ev (T)" 17 eV 18 0
Q 513 16 "Region #" 17 --- 18 0
Q 524 16 "Cond Current X" 17 A/cm~@ 18 0
Q 525 16 "Cond Current Y" 17 A/cm~@ 18 0
Q 610 16 "Jtot Z" 17 A/cm~@ 18 0
Q 611 16 "Je- Z" 17 A/cm~@ 18 0
Q 612 16 "Jh+ Z" 17 A/cm~@ 18 0
Q 613 16 "E Field Z" 17 V/cm 18 0
EOF 581419549
