# Supplementary material for: A highly sensitive vertical plug-in source drain high Schottky barrier bilateral gate controlled bidirectional tunnel field effect transistor
Source: PLoS One. 2023 May 19;18(5):e0285320. doi: 10.1371/journal.pone.0285320 (PMC10198513; doi:10.1371/journal.pone.0285320)
Supplement: S2 File — (ZIP) [file pone.0285320.s002.zip › Figure 4b.str]

v ATLAS
# silvaco.file ASCII version=1.14.1 format=1 contents=SDB,Coord2D

Copyright "###################################################################"
Copyright "#               Copyright Silvaco International (c)               #"
Copyright "#                            1992-2008                            #"
Copyright "#                                                                 #"
Copyright "# This file format and the following Key are copyright Silvaco    #"
Copyright "# International. You may not use, this format or key without      #"
Copyright "# reproducing this message in full and obtaining                  #"
Copyright "# express written permission from Silvaco International.          #"
Copyright "#                                                                 #"
Copyright "# To obtain such permission please contact: Silvaco International #"
Copyright "#                                           support@silvaco.com   #"
Copyright "#                                                                 #"
Copyright "# KEY=SVC86hn7562asdx                       PROD=345              #"
Copyright "###################################################################"
# libSDB 1.11.8 (Thu Mar 18 20:24:39 PST 2010)
j 11 1 3 4 5 9 10 22 30 40 41 42
k 2 192 143 240 6 424 240 1 143 424 240
c 1 -0.0069999999999999993 -0.049999999999999996
c 2 -0.0059999999999999993 -0.049999999999999996
c 3 -0.0049999999999999992 -0.049999999999999996
c 4 -0.0039999999999999992 -0.049999999999999996
c 5 -0.0029999999999999996 -0.049999999999999996
c 6 -0.0019999999999999996 -0.049999999999999996
c 7 -0.0009999999999999998 -0.049999999999999996
c 8 0 -0.049999999999999996
c 9 0.0009999999999999998 -0.049999999999999996
c 10 0.0019999999999999996 -0.049999999999999996
c 11 0.003 -0.049999999999999996
c 12 -0.0069999999999999993 -0.034999999999999996
c 13 -0.0059999999999999993 -0.034999999999999996
c 14 -0.0049999999999999992 -0.034999999999999996
c 15 -0.0039999999999999992 -0.034999999999999996
c 16 -0.0029999999999999996 -0.034999999999999996
c 17 -0.0019999999999999996 -0.034999999999999996
c 18 -0.0009999999999999998 -0.034999999999999996
c 19 0 -0.034999999999999996
c 20 0.0009999999999999998 -0.034999999999999996
c 21 0.0019999999999999996 -0.034999999999999996
c 22 0.003 -0.034999999999999996
c 23 -0.0069999999999999993 -0.024999999999999998
c 24 -0.0059999999999999993 -0.024999999999999998
c 25 -0.0049999999999999992 -0.024999999999999998
c 26 -0.0039999999999999992 -0.024999999999999998
c 27 -0.0029999999999999996 -0.024999999999999998
c 28 -0.0019999999999999996 -0.024999999999999998
c 29 -0.0009999999999999998 -0.024999999999999998
c 30 0 -0.024999999999999998
c 31 0.0009999999999999998 -0.024999999999999998
c 32 0.0019999999999999996 -0.024999999999999998
c 33 0.003 -0.024999999999999998
c 34 -0.0069999999999999993 -0.019999999999999997
c 35 -0.0059999999999999993 -0.019999999999999997
c 36 -0.0049999999999999992 -0.019999999999999997
c 37 -0.0039999999999999992 -0.019999999999999997
c 38 -0.0029999999999999996 -0.019999999999999997
c 39 -0.0019999999999999996 -0.019999999999999997
c 40 -0.0009999999999999998 -0.019999999999999997
c 41 0 -0.019999999999999997
c 42 0.0009999999999999998 -0.019999999999999997
c 43 0.0019999999999999996 -0.019999999999999997
c 44 0.003 -0.019999999999999997
c 45 -0.0069999999999999993 -0.016064999999999996
c 46 -0.0059999999999999993 -0.016064999999999996
c 47 -0.0049999999999999992 -0.016064999999999996
c 48 -0.0039999999999999992 -0.016064999999999996
c 49 -0.0029999999999999996 -0.016064999999999996
c 50 -0.0019999999999999996 -0.016064999999999996
c 51 -0.0009999999999999998 -0.016064999999999996
c 52 0 -0.016064999999999996
c 53 0.0009999999999999998 -0.016064999999999996
c 54 0.0019999999999999996 -0.016064999999999996
c 55 0.003 -0.016064999999999996
c 56 -0.0069999999999999993 -0.013302099999999999
c 57 -0.0059999999999999993 -0.013302099999999999
c 58 -0.0049999999999999992 -0.013302099999999999
c 59 -0.0039999999999999992 -0.013302099999999999
c 60 -0.0029999999999999996 -0.013302099999999999
c 61 -0.0019999999999999996 -0.013302099999999999
c 62 -0.0009999999999999998 -0.013302099999999999
c 63 0 -0.013302099999999999
c 64 0.0009999999999999998 -0.013302099999999999
c 65 0.0019999999999999996 -0.013302099999999999
c 66 0.003 -0.013302099999999999
c 67 -0.0069999999999999993 -0.011362099999999998
c 68 -0.0059999999999999993 -0.011362099999999998
c 69 -0.0049999999999999992 -0.011362099999999998
c 70 -0.0039999999999999992 -0.011362099999999998
c 71 -0.0029999999999999996 -0.011362099999999998
c 72 -0.0019999999999999996 -0.011362099999999998
c 73 -0.0009999999999999998 -0.011362099999999998
c 74 0 -0.011362099999999998
c 75 0.0009999999999999998 -0.011362099999999998
c 76 0.0019999999999999996 -0.011362099999999998
c 77 0.003 -0.011362099999999998
c 78 -0.0069999999999999993 -0.0099999999999999985
c 79 -0.0059999999999999993 -0.0099999999999999985
c 80 -0.0049999999999999992 -0.0099999999999999985
c 81 -0.0039999999999999992 -0.0099999999999999985
c 82 -0.0029999999999999996 -0.0099999999999999985
c 83 -0.0019999999999999996 -0.0099999999999999985
c 84 -0.0009999999999999998 -0.0099999999999999985
c 85 0 -0.0099999999999999985
c 86 0.0009999999999999998 -0.0099999999999999985
c 87 0.0019999999999999996 -0.0099999999999999985
c 88 0.003 -0.0099999999999999985
c 89 -0.0069999999999999993 -0.0089999999999999976
c 90 -0.0059999999999999993 -0.0089999999999999976
c 91 -0.0049999999999999992 -0.0089999999999999976
c 92 -0.0039999999999999992 -0.0089999999999999976
c 93 -0.0029999999999999996 -0.0089999999999999976
c 94 -0.0019999999999999996 -0.0089999999999999976
c 95 -0.0009999999999999998 -0.0089999999999999976
c 96 0 -0.0089999999999999976
c 97 0.0009999999999999998 -0.0089999999999999976
c 98 0.0019999999999999996 -0.0089999999999999976
c 99 0.003 -0.0089999999999999976
c 100 -0.0069999999999999993 -0.0079999999999999984
c 101 -0.0059999999999999993 -0.0079999999999999984
c 102 -0.0049999999999999992 -0.0079999999999999984
c 103 -0.0039999999999999992 -0.0079999999999999984
c 104 -0.0029999999999999996 -0.0079999999999999984
c 105 -0.0019999999999999996 -0.0079999999999999984
c 106 -0.0009999999999999998 -0.0079999999999999984
c 107 0 -0.0079999999999999984
c 108 0.0009999999999999998 -0.0079999999999999984
c 109 0.0019999999999999996 -0.0079999999999999984
c 110 0.003 -0.0079999999999999984
c 111 -0.0069999999999999993 -0.0063157899999999991
c 112 -0.0059999999999999993 -0.0063157899999999991
c 113 -0.0049999999999999992 -0.0063157899999999991
c 114 -0.0039999999999999992 -0.0063157899999999991
c 115 -0.0029999999999999996 -0.0063157899999999991
c 116 -0.0019999999999999996 -0.0063157899999999991
c 117 -0.0009999999999999998 -0.0063157899999999991
c 118 0 -0.0063157899999999991
c 119 0.0009999999999999998 -0.0063157899999999991
c 120 0.0019999999999999996 -0.0063157899999999991
c 121 0.003 -0.0063157899999999991
c 122 -0.0069999999999999993 -0.0037894699999999996
c 123 -0.0059999999999999993 -0.0037894699999999996
c 124 -0.0049999999999999992 -0.0037894699999999996
c 125 -0.0039999999999999992 -0.0037894699999999996
c 126 -0.0029999999999999996 -0.0037894699999999996
c 127 -0.0019999999999999996 -0.0037894699999999996
c 128 -0.0009999999999999998 -0.0037894699999999996
c 129 0 -0.0037894699999999996
c 130 0.0009999999999999998 -0.0037894699999999996
c 131 0.0019999999999999996 -0.0037894699999999996
c 132 0.003 -0.0037894699999999996
c 133 -0.0069999999999999993 -9.2048764444019324e-020
c 134 -0.0059999999999999993 -9.2048764444019324e-020
c 135 -0.0049999999999999992 -9.2048764444019324e-020
c 136 -0.0039999999999999992 -9.2048764444019324e-020
c 137 -0.0029999999999999996 -9.2048764444019324e-020
c 138 -0.0019999999999999996 -9.2048764444019324e-020
c 139 -0.0009999999999999998 -9.2048764444019324e-020
c 140 0 -9.2048764444019324e-020
c 141 0.0009999999999999998 -9.2048764444019324e-020
c 142 0.0019999999999999996 -9.2048764444019324e-020
c 143 0.003 -9.2048764444019324e-020
e 1 135 136 0
e 2 135 124 0
e 3 135 124 0
e -1 63 63 2
e 5 135 134 0
e -1 63 63 2
e 7 136 137 0
e -1 63 63 2
e -1 63 63 2
e 10 124 113 0
e 11 124 113 0
e -1 63 63 2
e -1 63 63 2
e -1 63 63 2
e -1 63 63 2
e -1 63 63 2
e -1 63 63 2
e -1 63 63 2
e 19 113 102 0
e 20 113 102 0
e -1 63 63 2
e -1 63 63 2
e -1 63 63 2
e -1 63 63 2
e -1 63 63 2
e -1 63 63 2
e 27 102 103 0
e 28 102 103 0
e -1 63 63 2
e 30 102 101 0
e 31 102 101 0
e -1 63 63 2
e -1 63 63 2
e 34 103 104 0
e 35 103 104 0
e -1 63 63 2
e -1 63 63 2
e -1 63 63 2
e 39 137 138 0
e -1 63 63 2
e -1 63 63 2
e -1 63 63 2
e -1 63 63 2
e -1 63 63 2
e -1 63 63 2
e -1 63 63 2
e 47 104 105 0
e 48 104 105 0
e -1 63 63 2
e -1 63 63 2
e -1 63 63 2
e 52 138 139 0
e -1 63 63 2
e -1 63 63 2
e -1 63 63 2
e -1 63 63 2
e -1 63 63 2
e -1 63 63 2
e -1 63 63 2
e 60 105 106 0
e 61 105 106 0
e -1 63 63 2
e -1 63 63 2
e -1 63 63 2
e 65 139 140 0
e -1 63 63 2
e -1 63 63 2
e -1 63 63 2
e -1 63 63 2
e -1 63 63 2
e -1 63 63 2
e -1 63 63 2
e 73 106 107 0
e 74 106 107 0
e -1 63 63 2
e -1 63 63 2
e -1 63 63 2
e 78 140 141 0
e -1 63 63 2
e -1 63 63 2
e -1 63 63 2
e -1 63 63 2
e -1 63 63 2
e -1 63 63 2
e -1 63 63 2
e 86 107 108 0
e 87 107 108 0
e -1 63 63 2
e -1 63 63 2
e 90 141 130 0
e 91 141 130 0
e 92 141 142 0
e -1 63 63 2
e 94 130 119 0
e 95 130 119 0
e -1 63 63 2
e -1 63 63 2
e 98 119 108 0
e 99 119 108 0
e -1 63 63 2
e -1 63 63 2
e 102 108 109 0
e 103 108 109 0
e -1 63 63 2
e -1 63 63 2
e 106 134 123 0
e 107 134 123 0
e 108 134 133 0
e 109 123 112 0
e 110 123 112 0
e -1 63 63 2
e -1 63 63 2
e 113 112 101 0
e 114 112 101 0
e -1 63 63 2
e -1 63 63 2
e 117 101 90 0
e 118 101 90 0
e -1 63 63 2
e -1 63 63 2
e -1 63 63 2
e 122 142 131 0
e 123 142 131 0
e 124 142 143 0
e -1 63 63 2
e 126 131 120 0
e 127 131 120 0
e -1 63 63 2
e -1 63 63 2
e 130 120 109 0
e 131 120 109 0
e -1 63 63 2
e -1 63 63 2
e 134 109 98 0
e 135 109 98 0
e -1 63 63 2
e -1 63 63 2
e 138 90 91 0
e 139 90 91 0
e -1 63 63 2
e 141 90 89 0
e 142 90 89 0
e -1 63 63 2
e -1 63 63 2
e 145 91 92 0
e 146 91 92 0
e -1 63 63 2
e -1 63 63 2
e 149 92 93 0
e 150 92 93 0
e -1 63 63 2
e -1 63 63 2
e 153 93 94 0
e 154 93 94 0
e -1 63 63 2
e -1 63 63 2
e 157 94 95 0
e 158 94 95 0
e -1 63 63 2
e -1 63 63 2
e 161 95 96 0
e 162 95 96 0
e -1 63 63 2
e -1 63 63 2
e 165 96 97 0
e 166 96 97 0
e -1 63 63 2
e -1 63 63 2
e 169 97 98 0
e 170 97 98 0
e -1 63 63 2
e -1 63 63 2
e 173 98 99 0
e 174 98 99 0
e -1 63 63 2
e -1 63 63 2
e 177 133 122 0
e 178 122 111 0
e 179 111 100 0
e 180 100 89 0
e 181 89 78 0
e -1 63 63 2
e 183 143 132 0
e 184 132 121 0
e 185 121 110 0
e 186 110 99 0
e 187 99 88 0
e 188 78 79 0
e 189 78 79 0
e 190 78 67 0
e -1 63 63 2
e 192 79 80 0
e 193 79 80 0
e -1 63 63 2
e -1 63 63 2
e 196 80 81 0
e 197 80 81 0
e -1 63 63 2
e -1 63 63 2
e 200 81 82 0
e 201 81 82 0
e -1 63 63 2
e -1 63 63 2
e 204 82 83 0
e 205 82 83 0
e -1 63 63 2
e -1 63 63 2
e 208 83 84 0
e 209 83 84 0
e -1 63 63 2
e -1 63 63 2
e 212 84 85 0
e 213 84 85 0
e -1 63 63 2
e -1 63 63 2
e 216 85 86 0
e 217 85 86 0
e -1 63 63 2
e -1 63 63 2
e 220 86 87 0
e 221 86 87 0
e -1 63 63 2
e -1 63 63 2
e 224 87 88 0
e 225 87 88 0
e -1 63 63 2
e -1 63 63 2
e 228 88 77 0
e -1 63 63 2
e 230 67 56 0
e -1 63 63 2
e -1 63 63 2
e -1 63 63 2
e -1 63 63 2
e -1 63 63 2
e 236 56 45 0
e -1 63 63 2
e -1 63 63 2
e -1 63 63 2
e -1 63 63 2
e -1 63 63 2
e 242 45 34 0
e -1 63 63 2
e -1 63 63 2
e -1 63 63 2
e -1 63 63 2
e -1 63 63 2
e 248 34 23 0
e -1 63 63 2
e -1 63 63 2
e -1 63 63 2
e -1 63 63 2
e -1 63 63 2
e 254 23 12 0
e -1 63 63 2
e -1 63 63 2
e -1 63 63 2
e -1 63 63 2
e -1 63 63 2
e 260 12 1 0
e -1 63 63 2
e -1 63 63 2
e -1 63 63 2
e -1 63 63 2
e 265 1 2 0
e 266 2 3 0
e -1 63 63 2
e -1 63 63 2
e -1 63 63 2
e -1 63 63 2
e -1 63 63 2
e -1 63 63 2
e -1 63 63 2
e -1 63 63 2
e -1 63 63 2
e -1 63 63 2
e -1 63 63 2
e -1 63 63 2
e -1 63 63 2
e -1 63 63 2
e -1 63 63 2
e -1 63 63 2
e -1 63 63 2
e -1 63 63 2
e 285 3 4 0
e -1 63 63 2
e -1 63 63 2
e -1 63 63 2
e -1 63 63 2
e -1 63 63 2
e -1 63 63 2
e -1 63 63 2
e -1 63 63 2
e -1 63 63 2
e -1 63 63 2
e -1 63 63 2
e -1 63 63 2
e -1 63 63 2
e -1 63 63 2
e -1 63 63 2
e -1 63 63 2
e -1 63 63 2
e -1 63 63 2
e 304 4 5 0
e -1 63 63 2
e -1 63 63 2
e -1 63 63 2
e -1 63 63 2
e -1 63 63 2
e -1 63 63 2
e -1 63 63 2
e -1 63 63 2
e -1 63 63 2
e -1 63 63 2
e -1 63 63 2
e -1 63 63 2
e -1 63 63 2
e -1 63 63 2
e -1 63 63 2
e -1 63 63 2
e -1 63 63 2
e -1 63 63 2
e 323 5 6 0
e -1 63 63 2
e -1 63 63 2
e -1 63 63 2
e -1 63 63 2
e -1 63 63 2
e -1 63 63 2
e -1 63 63 2
e -1 63 63 2
e -1 63 63 2
e -1 63 63 2
e -1 63 63 2
e -1 63 63 2
e -1 63 63 2
e -1 63 63 2
e -1 63 63 2
e -1 63 63 2
e -1 63 63 2
e -1 63 63 2
e 342 6 7 0
e -1 63 63 2
e -1 63 63 2
e -1 63 63 2
e -1 63 63 2
e -1 63 63 2
e -1 63 63 2
e -1 63 63 2
e -1 63 63 2
e -1 63 63 2
e -1 63 63 2
e -1 63 63 2
e -1 63 63 2
e -1 63 63 2
e -1 63 63 2
e -1 63 63 2
e -1 63 63 2
e -1 63 63 2
e -1 63 63 2
e 361 7 8 0
e -1 63 63 2
e -1 63 63 2
e -1 63 63 2
e -1 63 63 2
e -1 63 63 2
e -1 63 63 2
e -1 63 63 2
e -1 63 63 2
e -1 63 63 2
e -1 63 63 2
e -1 63 63 2
e -1 63 63 2
e -1 63 63 2
e -1 63 63 2
e -1 63 63 2
e -1 63 63 2
e -1 63 63 2
e -1 63 63 2
e 380 8 9 0
e -1 63 63 2
e -1 63 63 2
e -1 63 63 2
e -1 63 63 2
e -1 63 63 2
e -1 63 63 2
e -1 63 63 2
e -1 63 63 2
e -1 63 63 2
e -1 63 63 2
e -1 63 63 2
e -1 63 63 2
e -1 63 63 2
e -1 63 63 2
e -1 63 63 2
e -1 63 63 2
e -1 63 63 2
e -1 63 63 2
e 399 9 10 0
e -1 63 63 2
e -1 63 63 2
e -1 63 63 2
e -1 63 63 2
e -1 63 63 2
e -1 63 63 2
e -1 63 63 2
e -1 63 63 2
e -1 63 63 2
e -1 63 63 2
e -1 63 63 2
e -1 63 63 2
e -1 63 63 2
e -1 63 63 2
e -1 63 63 2
e -1 63 63 2
e -1 63 63 2
e -1 63 63 2
e 418 10 11 0
e 419 77 66 0
e 420 66 55 0
e 421 55 44 0
e 422 44 33 0
e 423 33 22 0
e 424 22 11 0
t 1 1 135 136 125 8 2 -1024
t 2 1 135 125 124 3 -1024 -1024
t 3 1 124 125 114 10 4 -1024
t 4 1 124 114 113 5 -1024 -1024
t 5 1 113 114 103 12 6 -1024
t 6 1 113 103 102 -1024 -1024 -1024
t 7 1 136 137 126 14 8 -1024
t 8 1 136 126 125 9 -1024 -1024
t 9 1 125 126 115 16 10 -1024
t 10 1 125 115 114 11 -1024 -1024
t 11 1 114 115 104 18 12 -1024
t 12 1 114 104 103 -1024 -1024 -1024
t 13 1 137 138 127 20 14 -1024
t 14 1 137 127 126 15 -1024 -1024
t 15 1 126 127 116 22 16 -1024
t 16 1 126 116 115 17 -1024 -1024
t 17 1 115 116 105 24 18 -1024
t 18 1 115 105 104 -1024 -1024 -1024
t 19 1 138 139 128 26 20 -1024
t 20 1 138 128 127 21 -1024 -1024
t 21 1 127 128 117 28 22 -1024
t 22 1 127 117 116 23 -1024 -1024
t 23 1 116 117 106 30 24 -1024
t 24 1 116 106 105 -1024 -1024 -1024
t 25 1 139 140 129 32 26 -1024
t 26 1 139 129 128 27 -1024 -1024
t 27 1 128 129 118 34 28 -1024
t 28 1 128 118 117 29 -1024 -1024
t 29 1 117 118 107 36 30 -1024
t 30 1 117 107 106 -1024 -1024 -1024
t 31 1 140 141 130 -1024 32 -1024
t 32 1 140 130 129 33 -1024 -1024
t 33 1 129 130 119 -1024 34 -1024
t 34 1 129 119 118 35 -1024 -1024
t 35 1 118 119 108 -1024 36 -1024
t 36 1 118 108 107 -1024 -1024 -1024
t 37 2 134 135 124 -1024 38 -1024
t 38 2 134 124 123 39 -1024 -1024
t 39 2 123 124 113 -1024 40 -1024
t 40 2 123 113 112 41 -1024 -1024
t 41 2 112 113 102 -1024 42 -1024
t 42 2 112 102 101 -1024 -1024 -1024
t 43 2 141 142 131 -1024 44 -1024
t 44 2 141 131 130 45 -1024 -1024
t 45 2 130 131 120 -1024 46 -1024
t 46 2 130 120 119 47 -1024 -1024
t 47 2 119 120 109 -1024 48 -1024
t 48 2 119 109 108 -1024 -1024 -1024
t 49 3 101 102 91 52 50 -1024
t 50 3 101 91 90 -1024 -1024 -1024
t 51 3 102 103 92 54 52 -1024
t 52 3 102 92 91 -1024 -1024 -1024
t 53 3 103 104 93 56 54 -1024
t 54 3 103 93 92 -1024 -1024 -1024
t 55 3 104 105 94 58 56 -1024
t 56 3 104 94 93 -1024 -1024 -1024
t 57 3 105 106 95 60 58 -1024
t 58 3 105 95 94 -1024 -1024 -1024
t 59 3 106 107 96 62 60 -1024
t 60 3 106 96 95 -1024 -1024 -1024
t 61 3 107 108 97 64 62 -1024
t 62 3 107 97 96 -1024 -1024 -1024
t 63 3 108 109 98 -1024 64 -1024
t 64 3 108 98 97 -1024 -1024 -1024
t 65 4 133 134 123 -1024 66 -1024
t 66 4 133 123 122 67 -1024 -1024
t 67 4 122 123 112 -1024 68 -1024
t 68 4 122 112 111 69 -1024 -1024
t 69 4 111 112 101 -1024 70 -1024
t 70 4 111 101 100 71 -1024 -1024
t 71 4 100 101 90 -1024 72 -1024
t 72 4 100 90 89 -1024 -1024 -1024
t 73 4 142 143 132 -1024 74 -1024
t 74 4 142 132 131 75 -1024 -1024
t 75 4 131 132 121 -1024 76 -1024
t 76 4 131 121 120 77 -1024 -1024
t 77 4 120 121 110 -1024 78 -1024
t 78 4 120 110 109 79 -1024 -1024
t 79 4 109 110 99 -1024 80 -1024
t 80 4 109 99 98 -1024 -1024 -1024
t 81 5 89 90 79 84 82 -1024
t 82 5 89 79 78 -1024 -1024 -1024
t 83 5 90 91 80 86 84 -1024
t 84 5 90 80 79 -1024 -1024 -1024
t 85 5 91 92 81 88 86 -1024
t 86 5 91 81 80 -1024 -1024 -1024
t 87 5 92 93 82 90 88 -1024
t 88 5 92 82 81 -1024 -1024 -1024
t 89 5 93 94 83 92 90 -1024
t 90 5 93 83 82 -1024 -1024 -1024
t 91 5 94 95 84 94 92 -1024
t 92 5 94 84 83 -1024 -1024 -1024
t 93 5 95 96 85 96 94 -1024
t 94 5 95 85 84 -1024 -1024 -1024
t 95 5 96 97 86 98 96 -1024
t 96 5 96 86 85 -1024 -1024 -1024
t 97 5 97 98 87 100 98 -1024
t 98 5 97 87 86 -1024 -1024 -1024
t 99 5 98 99 88 -1024 100 -1024
t 100 5 98 88 87 -1024 -1024 -1024
t 101 6 78 79 68 116 102 -1024
t 102 6 78 68 67 103 -1024 -1024
t 103 6 67 68 57 118 104 -1024
t 104 6 67 57 56 105 -1024 -1024
t 105 6 56 57 46 120 106 -1024
t 106 6 56 46 45 107 -1024 -1024
t 107 6 45 46 35 122 108 -1024
t 108 6 45 35 34 109 -1024 -1024
t 109 6 34 35 24 124 110 -1024
t 110 6 34 24 23 111 -1024 -1024
t 111 6 23 24 13 126 112 -1024
t 112 6 23 13 12 113 -1024 -1024
t 113 6 12 13 2 128 114 -1024
t 114 6 12 2 1 -1024 -1024 -1024
t 115 6 79 80 69 130 116 -1024
t 116 6 79 69 68 117 -1024 -1024
t 117 6 68 69 58 132 118 -1024
t 118 6 68 58 57 119 -1024 -1024
t 119 6 57 58 47 134 120 -1024
t 120 6 57 47 46 121 -1024 -1024
t 121 6 46 47 36 136 122 -1024
t 122 6 46 36 35 123 -1024 -1024
t 123 6 35 36 25 138 124 -1024
t 124 6 35 25 24 125 -1024 -1024
t 125 6 24 25 14 140 126 -1024
t 126 6 24 14 13 127 -1024 -1024
t 127 6 13 14 3 142 128 -1024
t 128 6 13 3 2 -1024 -1024 -1024
t 129 6 80 81 70 144 130 -1024
t 130 6 80 70 69 131 -1024 -1024
t 131 6 69 70 59 146 132 -1024
t 132 6 69 59 58 133 -1024 -1024
t 133 6 58 59 48 148 134 -1024
t 134 6 58 48 47 135 -1024 -1024
t 135 6 47 48 37 150 136 -1024
t 136 6 47 37 36 137 -1024 -1024
t 137 6 36 37 26 152 138 -1024
t 138 6 36 26 25 139 -1024 -1024
t 139 6 25 26 15 154 140 -1024
t 140 6 25 15 14 141 -1024 -1024
t 141 6 14 15 4 156 142 -1024
t 142 6 14 4 3 -1024 -1024 -1024
t 143 6 81 82 71 158 144 -1024
t 144 6 81 71 70 145 -1024 -1024
t 145 6 70 71 60 160 146 -1024
t 146 6 70 60 59 147 -1024 -1024
t 147 6 59 60 49 162 148 -1024
t 148 6 59 49 48 149 -1024 -1024
t 149 6 48 49 38 164 150 -1024
t 150 6 48 38 37 151 -1024 -1024
t 151 6 37 38 27 166 152 -1024
t 152 6 37 27 26 153 -1024 -1024
t 153 6 26 27 16 168 154 -1024
t 154 6 26 16 15 155 -1024 -1024
t 155 6 15 16 5 170 156 -1024
t 156 6 15 5 4 -1024 -1024 -1024
t 157 6 82 83 72 172 158 -1024
t 158 6 82 72 71 159 -1024 -1024
t 159 6 71 72 61 174 160 -1024
t 160 6 71 61 60 161 -1024 -1024
t 161 6 60 61 50 176 162 -1024
t 162 6 60 50 49 163 -1024 -1024
t 163 6 49 50 39 178 164 -1024
t 164 6 49 39 38 165 -1024 -1024
t 165 6 38 39 28 180 166 -1024
t 166 6 38 28 27 167 -1024 -1024
t 167 6 27 28 17 182 168 -1024
t 168 6 27 17 16 169 -1024 -1024
t 169 6 16 17 6 184 170 -1024
t 170 6 16 6 5 -1024 -1024 -1024
t 171 6 83 84 73 186 172 -1024
t 172 6 83 73 72 173 -1024 -1024
t 173 6 72 73 62 188 174 -1024
t 174 6 72 62 61 175 -1024 -1024
t 175 6 61 62 51 190 176 -1024
t 176 6 61 51 50 177 -1024 -1024
t 177 6 50 51 40 192 178 -1024
t 178 6 50 40 39 179 -1024 -1024
t 179 6 39 40 29 194 180 -1024
t 180 6 39 29 28 181 -1024 -1024
t 181 6 28 29 18 196 182 -1024
t 182 6 28 18 17 183 -1024 -1024
t 183 6 17 18 7 198 184 -1024
t 184 6 17 7 6 -1024 -1024 -1024
t 185 6 84 85 74 200 186 -1024
t 186 6 84 74 73 187 -1024 -1024
t 187 6 73 74 63 202 188 -1024
t 188 6 73 63 62 189 -1024 -1024
t 189 6 62 63 52 204 190 -1024
t 190 6 62 52 51 191 -1024 -1024
t 191 6 51 52 41 206 192 -1024
t 192 6 51 41 40 193 -1024 -1024
t 193 6 40 41 30 208 194 -1024
t 194 6 40 30 29 195 -1024 -1024
t 195 6 29 30 19 210 196 -1024
t 196 6 29 19 18 197 -1024 -1024
t 197 6 18 19 8 212 198 -1024
t 198 6 18 8 7 -1024 -1024 -1024
t 199 6 85 86 75 214 200 -1024
t 200 6 85 75 74 201 -1024 -1024
t 201 6 74 75 64 216 202 -1024
t 202 6 74 64 63 203 -1024 -1024
t 203 6 63 64 53 218 204 -1024
t 204 6 63 53 52 205 -1024 -1024
t 205 6 52 53 42 220 206 -1024
t 206 6 52 42 41 207 -1024 -1024
t 207 6 41 42 31 222 208 -1024
t 208 6 41 31 30 209 -1024 -1024
t 209 6 30 31 20 224 210 -1024
t 210 6 30 20 19 211 -1024 -1024
t 211 6 19 20 9 226 212 -1024
t 212 6 19 9 8 -1024 -1024 -1024
t 213 6 86 87 76 228 214 -1024
t 214 6 86 76 75 215 -1024 -1024
t 215 6 75 76 65 230 216 -1024
t 216 6 75 65 64 217 -1024 -1024
t 217 6 64 65 54 232 218 -1024
t 218 6 64 54 53 219 -1024 -1024
t 219 6 53 54 43 234 220 -1024
t 220 6 53 43 42 221 -1024 -1024
t 221 6 42 43 32 236 222 -1024
t 222 6 42 32 31 223 -1024 -1024
t 223 6 31 32 21 238 224 -1024
t 224 6 31 21 20 225 -1024 -1024
t 225 6 20 21 10 240 226 -1024
t 226 6 20 10 9 -1024 -1024 -1024
t 227 6 87 88 77 -1024 228 -1024
t 228 6 87 77 76 229 -1024 -1024
t 229 6 76 77 66 -1024 230 -1024
t 230 6 76 66 65 231 -1024 -1024
t 231 6 65 66 55 -1024 232 -1024
t 232 6 65 55 54 233 -1024 -1024
t 233 6 54 55 44 -1024 234 -1024
t 234 6 54 44 43 235 -1024 -1024
t 235 6 43 44 33 -1024 236 -1024
t 236 6 43 33 32 237 -1024 -1024
t 237 6 32 33 22 -1024 238 -1024
t 238 6 32 22 21 239 -1024 -1024
t 239 6 21 22 11 -1024 240 -1024
t 240 6 21 11 10 -1024 -1024 -1024
r 1 3
x 2 43 20
w silicon Silicon
b 1
b 2
b 7
b 10
b 19
b 27
b 34
b 39
b 47
b 52
b 60
b 65
b 73
b 78
b 86
b 90
b 94
b 98
r 2 224
x 2 43 20
w insulator HfO2
b 3
b 5
b 11
b 20
b 30
b 91
b 92
b 95
b 99
b 102
b 106
b 109
b 113
b 122
b 126
b 130
r 3 224
x 2 43 20
w insulator HfO2
b 28
b 31
b 35
b 48
b 61
b 74
b 87
b 103
b 117
b 134
b 138
b 145
b 149
b 153
b 157
b 161
b 165
b 169
r 4 6
x 4 42 46 43 20
w 1 1 fgate Aluminum
b 107
b 108
b 110
b 114
b 118
b 123
b 124
b 127
b 131
b 135
b 141
b 173
b 177
b 178
b 179
b 180
b 183
b 184
b 185
b 186
r 5 6
x 4 42 46 43 20
w 1 2 fgate Aluminum
b 139
b 142
b 146
b 150
b 154
b 158
b 162
b 166
b 170
b 174
b 181
b 187
b 188
b 192
b 196
b 200
b 204
b 208
b 212
b 216
b 220
b 224
r 6 1
x 2 43 20
w oxide SiO~2
b 189
b 190
b 193
b 197
b 201
b 205
b 209
b 213
b 217
b 221
b 225
b 228
b 230
b 236
b 242
b 248
b 254
b 260
b 265
b 266
b 285
b 304
b 323
b 342
b 361
b 380
b 399
b 418
b 419
b 420
b 421
b 422
b 423
b 424
s 46 513 115 149 71 72 69 100 103 120 121 613 106 111 211 220 224 611 107 112 210 221 225 612 108 524 525 215 222 226 610 118 113 114 74 75 76 77 78 81 82 430 431 432 433 434 435
n 0 1 6 0 0 0 0 0 0.644600155 415192.78700000001 -190855.87899999999 368725.90399999998 540.39200000000005 0 0 0 0 0 0 0 0 0 0 0 0 0 0 0 0 0 0 0 0 -5.8217982399999997 3.1782017599999999 0 0 0 0 0.9 2.3719401499999999 0 0 1e+019 1e+019 9 3.1782017599999999 -5.8217982399999997
n 1 1 6 0 0 0 0 0 0.607962547 688723.04500000004 -130147.84299999999 676314.03200000001 549.54200000000003 0 0 0 0 0 0 0 0 0 0 0 0 0 0 0 0 0 0 0 0 -5.78516063 3.21483937 0 0 0 0 0.9 2.4724005899999999 0 0 1e+019 1e+019 9 3.21483937 -5.78516063
n 2 1 6 0 0 0 0 0 0.511828006 1083040.95 -201511.179 1064129.04 573.27599999999995 0 0 0 0 0 0 0 0 0 0 0 0 0 0 0 0 0 0 0 0 -5.6890260899999996 3.31097391 0 0 0 0 0.9 2.6415958399999999 0 0 1e+019 1e+019 9 3.31097391 -5.6890260899999996
n 3 1 6 0 0 0 0 0 0.400374763 1039533.26 -325345.973 987308.99 601.76499999999999 0 0 0 0 0 0 0 0 0 0 0 0 0 0 0 0 0 0 0 0 -5.5775728500000001 3.4224271499999999 0 0 0 0 0.9 2.68725331 0 0 1e+019 1e+019 9 3.4224271499999999 -5.5775728500000001
n 4 1 6 0 0 0 0 0 0.319582884 705977.89500000002 -428176.01400000002 561310.69700000004 624.15800000000002 0 0 0 0 0 0 0 0 0 0 0 0 0 0 0 0 0 0 0 0 -5.4967809699999997 3.5032190299999999 0 0 0 0 0.9 2.6683938700000001 0 0 1e+019 1e+019 9 3.5032190299999999 -5.4967809699999997
n 5 1 6 0 0 0 0 0 0.291019301 469822.50599999999 -469787.05499999999 5736.7716600000003 632.57000000000005 0 0 0 0 0 0 0 0 0 0 0 0 0 0 0 0 0 0 0 0 -5.4682173799999996 3.53178262 0 0 0 0 0.9 2.61705926 0 0 1e+019 1e+019 9 3.53178262 -5.4682173799999996
n 6 1 6 0 0 0 0 0 0.31958288 713881.02099999995 -455745.01199999999 -549474.48199999996 624.15899999999999 0 0 0 0 0 0 0 0 0 0 0 0 0 0 0 0 0 0 0 0 -5.4967809599999997 3.5032190399999998 0 0 0 0 0.9 2.6683937700000002 0 0 1e+019 1e+019 9 3.5032190399999998 -5.4967809599999997
n 7 1 6 0 0 0 0 0 0.400374754 1056057.98 -395708.19799999997 -979118.54299999995 601.76599999999996 0 0 0 0 0 0 0 0 0 0 0 0 0 0 0 0 0 0 0 0 -5.5775728400000002 3.4224271599999998 0 0 0 0 0.9 2.6872532599999999 0 0 1e+019 1e+019 9 3.4224271599999998 -5.5775728400000002
n 8 1 6 0 0 0 0 0 0.511827995 1110464.8200000001 -295426.87900000002 -1070446.05 573.27700000000004 0 0 0 0 0 0 0 0 0 0 0 0 0 0 0 0 0 0 0 0 -5.6890260799999997 3.3109739199999999 0 0 0 0 0.9 2.64159576 0 0 1e+019 1e+019 9 3.3109739199999999 -5.6890260799999997
n 9 1 6 0 0 0 0 0 0.607962535 714990.77000000002 -190519.73999999999 -689139.84600000002 549.54200000000003 0 0 0 0 0 0 0 0 0 0 0 0 0 0 0 0 0 0 0 0 -5.7851606200000001 3.2148393799999999 0 0 0 0 0.9 2.4724005099999999 0 0 1e+019 1e+019 9 3.2148393799999999 -5.7851606200000001
n 10 1 6 0 0 0 0 0 0.644600143 387784.96799999999 -66919.262799999997 -381966.88500000001 540.39300000000003 0 0 0 0 0 0 0 0 0 0 0 0 0 0 0 0 0 0 0 0 -5.8217982299999997 3.1782017699999998 0 0 0 0 0.9 2.3719401800000002 0 0 1e+019 1e+019 9 3.1782017699999998 -5.8217982299999997
n 11 1 6 0 0 0 0 0 0.645410743 414942.66200000001 -190570.18900000001 368592.08399999997 540.39200000000005 0 0 0 0 0 0 0 0 0 0 0 0 0 0 0 0 0 0 0 0 -5.8226088300000001 3.1773911699999999 0 0 0 0 0.9 2.3712004699999998 0 0 1e+019 1e+019 9 3.1773911699999999 -5.8226088300000001
n 12 1 6 0 0 0 0 0 0.60878686 688458.73600000003 -130012.895 676070.83700000006 549.54200000000003 0 0 0 0 0 0 0 0 0 0 0 0 0 0 0 0 0 0 0 0 -5.7859849399999996 3.2140150599999999 0 0 0 0 0.9 2.4716375400000001 0 0 1e+019 1e+019 9 3.2140150599999999 -5.7859849399999996
n 13 1 6 0 0 0 0 0 0.51268792 1082628.29 -201347.30300000001 1063740.0700000001 573.27599999999995 0 0 0 0 0 0 0 0 0 0 0 0 0 0 0 0 0 0 0 0 -5.6898860000000004 3.310114 0 0 0 0 0.9 2.6407874900000001 0 0 1e+019 1e+019 9 3.310114 -5.6898860000000004
n 14 1 6 0 0 0 0 0 0.401277411 1039114.16 -325155.99599999998 986930.314 601.76499999999999 0 0 0 0 0 0 0 0 0 0 0 0 0 0 0 0 0 0 0 0 -5.5784754899999998 3.4215245099999998 0 0 0 0 0.9 2.6864091800000001 0 0 1e+019 1e+019 9 3.4215245099999998 -5.5784754899999998
n 15 1 6 0 0 0 0 0 0.320519122 705671.26500000001 -427971.48300000001 561081.05900000001 624.15800000000002 0 0 0 0 0 0 0 0 0 0 0 0 0 0 0 0 0 0 0 0 -5.4977172000000003 3.5022828000000001 0 0 0 0 0.9 2.6675298299999999 0 0 1e+019 1e+019 9 3.5022828000000001 -5.4977172000000003
n 16 1 6 0 0 0 0 0 0.291968156 469616.147 -469580.69500000001 5735.5005099999998 632.57000000000005 0 0 0 0 0 0 0 0 0 0 0 0 0 0 0 0 0 0 0 0 -5.4691662399999998 3.5308337600000002 0 0 0 0 0.9 2.6162078800000002 0 0 1e+019 1e+019 9 3.5308337600000002 -5.4691662399999998
n 17 1 6 0 0 0 0 0 0.320519118 713580.62800000003 -455548.592 -549247.12399999995 624.15899999999999 0 0 0 0 0 0 0 0 0 0 0 0 0 0 0 0 0 0 0 0 -5.4977172000000003 3.5022828000000001 0 0 0 0 0.9 2.66752974 0 0 1e+019 1e+019 9 3.5022828000000001 -5.4977172000000003
n 18 1 6 0 0 0 0 0 0.401277403 1055642.01 -395530.53200000001 -978741.68500000006 601.76599999999996 0 0 0 0 0 0 0 0 0 0 0 0 0 0 0 0 0 0 0 0 -5.5784754899999998 3.4215245099999998 0 0 0 0 0.9 2.6864091299999999 0 0 1e+019 1e+019 9 3.4215245099999998 -5.5784754899999998
n 19 1 6 0 0 0 0 0 0.51268791 1110049.8400000001 -295273.12699999998 -1070057.99 573.27700000000004 0 0 0 0 0 0 0 0 0 0 0 0 0 0 0 0 0 0 0 0 -5.6898859899999996 3.3101140099999999 0 0 0 0 0.9 2.6407874200000001 0 0 1e+019 1e+019 9 3.3101140099999999 -5.6898859899999996
n 20 1 6 0 0 0 0 0 0.608786849 714718.179 -190389.83900000001 -688892.93999999994 549.54200000000003 0 0 0 0 0 0 0 0 0 0 0 0 0 0 0 0 0 0 0 0 -5.7859849299999997 3.2140150699999999 0 0 0 0 0.9 2.4716374700000001 0 0 1e+019 1e+019 9 3.2140150699999999 -5.7859849299999997
n 21 1 6 0 0 0 0 0 0.645410732 387655.56900000002 -66962.401500000007 -381827.95199999999 540.39300000000003 0 0 0 0 0 0 0 0 0 0 0 0 0 0 0 0 0 0 0 0 -5.8226088200000001 3.1773911799999999 0 0 0 0 0.9 2.3712005 0 0 1e+019 1e+019 9 3.1773911799999999 -5.8226088200000001
n 22 1 6 0 0 0 0 0 0.662984135 402763.804 -179824.67800000001 359962.41800000001 17573.400000000001 0 0 0 0 0 0 0 0 0 0 0 0 0 0 0 0 0 0 0 0 -5.84018222 3.15981778 0 0 0 0 0.9 2.3559838399999999 0 0 1e+019 1e+019 9 3.15981778 -5.84018222
n 23 1 6 0 0 0 0 0 0.627247568 671437.70600000001 -121485.967 660097.68599999999 18460.700000000001 0 0 0 0 0 0 0 0 0 0 0 0 0 0 0 0 0 0 0 0 -5.8044456499999999 3.1955543500000001 0 0 0 0 0.9 2.4553408499999998 0 0 1e+019 1e+019 9 3.1955543500000001 -5.8044456499999999
n 24 1 6 0 0 0 0 0 0.533494686 1055049.96 -189921.09899999999 1037606.61 20806.799999999999 0 0 0 0 0 0 0 0 0 0 0 0 0 0 0 0 0 0 0 0 -5.7106927699999996 3.2893072299999999 0 0 0 0 0.9 2.62197192 0 0 1e+019 1e+019 9 3.2893072299999999 -5.7106927699999996
n 25 1 6 0 0 0 0 0 0.424970347 1010248.15 -310138.783 961173.189 23692.900000000001 0 0 0 0 0 0 0 0 0 0 0 0 0 0 0 0 0 0 0 0 -5.6021684299999999 3.3978315700000001 0 0 0 0 0.9 2.66559262 0 0 1e+019 1e+019 9 3.3978315700000001 -5.6021684299999999
n 26 1 6 0 0 0 0 0 0.346452306 683123.60600000003 -410264.478 545589.946 25933.200000000001 0 0 0 0 0 0 0 0 0 0 0 0 0 0 0 0 0 0 0 0 -5.5236503900000002 3.4763496100000002 0 0 0 0 0.9 2.6476163499999998 0 0 1e+019 1e+019 9 3.4763496100000002 -5.5236503900000002
n 27 1 6 0 0 0 0 0 0.318728097 451819.58100000001 -450992.42599999998 5538.1450000000004 26759.900000000001 0 0 0 0 0 0 0 0 0 0 0 0 0 0 0 0 0 0 0 0 -5.4959261799999997 3.5040738199999999 0 0 0 0 0.9 2.6046309399999998 0 0 1e+019 1e+019 9 3.5040738199999999 -5.4959261799999997
n 28 1 6 0 0 0 0 0 0.346452303 691200.21999999997 -437939.49400000001 -534129.39800000004 25933.200000000001 0 0 0 0 0 0 0 0 0 0 0 0 0 0 0 0 0 0 0 0 -5.5236503900000002 3.4763496100000002 0 0 0 0 0.9 2.6476162799999998 0 0 1e+019 1e+019 9 3.4763496100000002 -5.5236503900000002
n 29 1 6 0 0 0 0 0 0.424970342 1026615.8100000001 -380478.48200000002 -953212.87600000005 23692.900000000001 0 0 0 0 0 0 0 0 0 0 0 0 0 0 0 0 0 0 0 0 -5.6021684199999999 3.3978315800000001 0 0 0 0 0.9 2.6655925900000002 0 0 1e+019 1e+019 9 3.3978315800000001 -5.6021684199999999
n 30 1 6 0 0 0 0 0 0.533494679 1081855.9399999999 -283711.99599999998 -1043784.87 20806.799999999999 0 0 0 0 0 0 0 0 0 0 0 0 0 0 0 0 0 0 0 0 -5.7106927599999997 3.2893072399999999 0 0 0 0 0.9 2.6219718599999999 0 0 1e+019 1e+019 9 3.2893072399999999 -5.7106927599999997
n 31 1 6 0 0 0 0 0 0.627247561 696890.91899999999 -181814.96100000001 -672502.39800000004 18460.700000000001 0 0 0 0 0 0 0 0 0 0 0 0 0 0 0 0 0 0 0 0 -5.80444564 3.19555436 0 0 0 0 0.9 2.4553408000000001 0 0 1e+019 1e+019 9 3.19555436 -5.80444564
n 32 1 6 0 0 0 0 0 0.662984128 378380.071 -62822.556400000001 -372714.342 17573.400000000001 0 0 0 0 0 0 0 0 0 0 0 0 0 0 0 0 0 0 0 0 -5.84018221 3.15981779 0 0 0 0 0.9 2.3559838900000001 0 0 1e+019 1e+019 9 3.15981779 -5.84018221
n 33 1 6 0 0 0 0 0 0.729146185 280585.84600000002 -71091.427200000006 236991.05100000001 132324 0 0 0 0 0 0 0 0 0 0 0 0 0 0 0 0 0 0 0 0 -5.90634427 3.09365573 0 0 0 0 0.9 2.3193450200000001 0 0 1e+019 1e+019 9 3.09365573 -5.90634427
n 34 1 6 0 0 0 0 0 0.706050837 452990.66999999998 -938.94000800000003 424687.93800000002 157607 0 0 0 0 0 0 0 0 0 0 0 0 0 0 0 0 0 0 0 0 -5.8832489199999998 3.1167510799999998 0 0 0 0 0.9 2.4068557099999999 0 0 1e+019 1e+019 9 3.1167510799999998 -5.8832489199999998
n 35 1 6 0 0 0 0 0 0.646802617 677283.56299999997 -3387.4679099999998 638237.26100000006 226616 0 0 0 0 0 0 0 0 0 0 0 0 0 0 0 0 0 0 0 0 -5.8240007 3.1759993 0 0 0 0 0.9 2.5409043699999998 0 0 1e+019 1e+019 9 3.1759993 -5.8240007
n 36 1 6 0 0 0 0 0 0.582012085 648683.86199999996 -26784.839199999999 566943.46699999995 314083 0 0 0 0 0 0 0 0 0 0 0 0 0 0 0 0 0 0 0 0 -5.7592101700000002 3.2407898300000002 0 0 0 0 0.9 2.5757328300000002 0 0 1e+019 1e+019 9 3.2407898300000002 -5.7592101700000002
n 37 1 6 0 0 0 0 0 0.535852699 496962.228 -48866.267899999999 317952.05300000001 378801 0 0 0 0 0 0 0 0 0 0 0 0 0 0 0 0 0 0 0 0 -5.7130507799999997 3.2869492199999999 0 0 0 0 0.9 2.5753938399999998 0 0 1e+019 1e+019 9 3.2869492199999999 -5.7130507799999997
n 38 1 6 0 0 0 0 0 0.51952378 406128.77500000002 -60532.335700000003 890.41406099999995 401591 0 0 0 0 0 0 0 0 0 0 0 0 0 0 0 0 0 0 0 0 -5.6967218600000002 3.3032781400000002 0 0 0 0 0.9 2.5669227399999999 0 0 1e+019 1e+019 9 3.3032781400000002 -5.6967218600000002
n 39 1 6 0 0 0 0 0 0.535852692 497750.61300000001 -64128.577899999997 -316469.85499999998 378801 0 0 0 0 0 0 0 0 0 0 0 0 0 0 0 0 0 0 0 0 -5.7130507699999997 3.2869492299999998 0 0 0 0 0.9 2.57539381 0 0 1e+019 1e+019 9 3.2869492299999998 -5.7130507699999997
n 40 1 6 0 0 0 0 0 0.582012073 650893.59900000005 -64921.999199999998 -566391.37600000005 314083 0 0 0 0 0 0 0 0 0 0 0 0 0 0 0 0 0 0 0 0 -5.7592101600000003 3.2407898400000001 0 0 0 0 0.9 2.5757327800000001 0 0 1e+019 1e+019 9 3.2407898400000001 -5.7592101600000003
n 41 1 6 0 0 0 0 0 0.646802604 680811.79000000004 -62284.055500000002 -638960.598 226616 0 0 0 0 0 0 0 0 0 0 0 0 0 0 0 0 0 0 0 0 -5.8240006900000001 3.1759993099999999 0 0 0 0 0.9 2.5409043599999999 0 0 1e+019 1e+019 9 3.1759993099999999 -5.8240006900000001
n 42 1 6 0 0 0 0 0 0.706050826 456531.47399999999 -44737.356699999997 -426121.73999999999 157607 0 0 0 0 0 0 0 0 0 0 0 0 0 0 0 0 0 0 0 0 -5.8832489099999998 3.1167510900000002 0 0 0 0 0.9 2.40685569 0 0 1e+019 1e+019 9 3.1167510900000002 -5.8832489099999998
n 43 1 6 0 0 0 0 0 0.729146174 274715.17200000002 32620.9051 -238525.96599999999 132324 0 0 0 0 0 0 0 0 0 0 0 0 0 0 0 0 0 0 0 0 -5.90634426 3.09365574 0 0 0 0 0.9 2.31934489 0 0 1e+019 1e+019 9 3.09365574 -5.90634426
n 44 1 6 0 0 0 0 0 0.534331392 498727.641 -7977.5979799999996 59667.208599999998 -495081 0 0 0 0 0 0 0 0 0 0 0 0 0 0 0 0 0 0 0 0 -5.7115294700000003 3.2884705300000001 0 0 0 0 0.9 2.4051354300000001 0 0 1e+019 1e+019 9 3.2884705300000001 -5.7115294700000003
n 45 1 6 0 0 0 0 0 0.528474892 463434.10800000001 -5375.1560200000004 105335.598 -451272 0 0 0 0 0 0 0 0 0 0 0 0 0 0 0 0 0 0 0 0 -5.7056729700000002 3.2943270299999998 0 0 0 0 0.9 2.4711864600000002 0 0 1e+019 1e+019 9 3.2943270299999998 -5.7056729700000002
n 46 1 6 0 0 0 0 0 0.513669054 374565.27299999999 -5750.7661600000001 160617.696 -338331 0 0 0 0 0 0 0 0 0 0 0 0 0 0 0 0 0 0 0 0 -5.6908671399999999 3.3091328600000001 0 0 0 0 0.9 2.5574039900000001 0 0 1e+019 1e+019 9 3.3091328600000001 -5.6908671399999999
n 47 1 6 0 0 0 0 0 0.496891302 262442.66100000002 -8829.9782099999993 148341.64799999999 -216317 0 0 0 0 0 0 0 0 0 0 0 0 0 0 0 0 0 0 0 0 -5.6740893799999998 3.3259106200000002 0 0 0 0 0.9 2.5813055500000002 0 0 1e+019 1e+019 9 3.3259106200000002 -5.6740893799999998
n 48 1 6 0 0 0 0 0 0.484382427 157129.62 -11870.6468 86254.9035 -130801 0 0 0 0 0 0 0 0 0 0 0 0 0 0 0 0 0 0 0 0 -5.6615805100000003 3.3384194900000002 0 0 0 0 0.9 2.5887479999999998 0 0 1e+019 1e+019 9 3.3384194900000002 -5.6615805100000003
n 49 1 6 0 0 0 0 0 0.479826493 101813.379 -13736.560100000001 117.66197 -100882 0 0 0 0 0 0 0 0 0 0 0 0 0 0 0 0 0 0 0 0 -5.6570245799999999 3.3429754200000001 0 0 0 0 0.9 2.5902208199999999 0 0 1e+019 1e+019 9 3.3429754200000001 -5.6570245799999999
n 50 1 6 0 0 0 0 0 0.484382428 157250.27100000001 -14545.538699999999 -86064.996499999994 -130801 0 0 0 0 0 0 0 0 0 0 0 0 0 0 0 0 0 0 0 0 -5.6615805100000003 3.3384194900000002 0 0 0 0 0.9 2.5887479899999999 0 0 1e+019 1e+019 9 3.3384194900000002 -5.6615805100000003
n 51 1 6 0 0 0 0 0 0.496891305 262673.06099999999 -14824.984899999999 -148271.49100000001 -216317 0 0 0 0 0 0 0 0 0 0 0 0 0 0 0 0 0 0 0 0 -5.6740893899999998 3.3259106100000002 0 0 0 0 0.9 2.5813055299999998 0 0 1e+019 1e+019 9 3.3259106100000002 -5.6740893899999998
n 52 1 6 0 0 0 0 0 0.513669058 374833.83399999997 -14508.7567 -160691.94 -338331 0 0 0 0 0 0 0 0 0 0 0 0 0 0 0 0 0 0 0 0 -5.6908671399999999 3.3091328600000001 0 0 0 0 0.9 2.5574039599999998 0 0 1e+019 1e+019 9 3.3091328600000001 -5.6908671399999999
n 53 1 6 0 0 0 0 0 0.528474898 463605.65399999998 -12156.5587 -105526.14999999999 -451272 0 0 0 0 0 0 0 0 0 0 0 0 0 0 0 0 0 0 0 0 -5.7056729800000001 3.2943270199999999 0 0 0 0 0.9 2.4711864299999999 0 0 1e+019 1e+019 9 3.2943270199999999 -5.7056729800000001
n 54 1 6 0 0 0 0 0 0.534331398 498763.76000000001 -8526.1010600000009 -59893.200400000002 -495081 0 0 0 0 0 0 0 0 0 0 0 0 0 0 0 0 0 0 0 0 -5.7115294800000003 3.2884705200000002 0 0 0 0 0.9 2.4051353999999998 0 0 1e+019 1e+019 9 3.2884705200000002 -5.7115294800000003
n 55 1 6 0 0 0 0 0 0.491088746 157905.152 945.58035299999995 20918.320100000001 -156511 0 0 0 0 0 0 0 0 0 0 0 0 0 0 0 0 0 0 0 0 -5.6682868300000004 3.33171317 0 0 0 0 0.9 2.4119848199999998 0 0 1e+019 1e+019 9 3.33171317 -5.6682868300000004
n 56 1 6 0 0 0 0 0 0.489035404 147494.823 -3795.1055500000002 36932.524700000002 -142746 0 0 0 0 0 0 0 0 0 0 0 0 0 0 0 0 0 0 0 0 -5.6662334899999998 3.3337665099999998 0 0 0 0 0.9 2.4754180400000001 0 0 1e+019 1e+019 9 3.3337665099999998 -5.6662334899999998
n 57 1 6 0 0 0 0 0 0.483839219 122065.018 -3802.14021 56824.347199999997 -107965 0 0 0 0 0 0 0 0 0 0 0 0 0 0 0 0 0 0 0 0 -5.6610373000000003 3.3389627000000002 0 0 0 0 0.9 2.5547081199999999 0 0 1e+019 1e+019 9 3.3389627000000002 -5.6610373000000003
n 58 1 6 0 0 0 0 0 0.477856273 87257.698399999994 -4616.9873799999996 53349.100899999998 -68894.600000000006 0 0 0 0 0 0 0 0 0 0 0 0 0 0 0 0 0 0 0 0 -5.6550543600000003 3.3449456400000002 0 0 0 0 0.9 2.5816751999999998 0 0 1e+019 1e+019 9 3.3449456400000002 -5.6550543600000003
n 59 1 6 0 0 0 0 0 0.473309891 51255.900300000001 -5504.3409300000003 31477.394799999998 -40075.5 0 0 0 0 0 0 0 0 0 0 0 0 0 0 0 0 0 0 0 0 -5.6505079699999996 3.34949203 0 0 0 0 0.9 2.5915765300000002 0 0 1e+019 1e+019 9 3.34949203 -5.6505079699999996
n 60 1 6 0 0 0 0 0 0.471633634 30288.583200000001 -6172.8404200000004 26.760249099999999 -29652.900000000001 0 0 0 0 0 0 0 0 0 0 0 0 0 0 0 0 0 0 0 0 -5.6488317199999996 3.35116828 0 0 0 0 0.9 2.5939319099999998 0 0 1e+019 1e+019 9 3.35116828 -5.6488317199999996
n 61 1 6 0 0 0 0 0 0.473309899 51357.050600000002 -6597.3104400000002 -31432.166799999999 -40075.400000000001 0 0 0 0 0 0 0 0 0 0 0 0 0 0 0 0 0 0 0 0 -5.6505079800000004 3.34949202 0 0 0 0 0.9 2.5915765500000001 0 0 1e+019 1e+019 9 3.34949202 -5.6505079800000004
n 62 1 6 0 0 0 0 0 0.477856289 87389.1149 -6829.3100999999997 -53326.934500000003 -68894.5 0 0 0 0 0 0 0 0 0 0 0 0 0 0 0 0 0 0 0 0 -5.6550543700000002 3.3449456299999998 0 0 0 0 0.9 2.5816752200000002 0 0 1e+019 1e+019 9 3.3449456299999998 -5.6550543700000002
n 63 1 6 0 0 0 0 0 0.483839241 122200.09699999999 -6792.5766899999999 -56836.0173 -107965 0 0 0 0 0 0 0 0 0 0 0 0 0 0 0 0 0 0 0 0 -5.6610373200000002 3.3389626799999998 0 0 0 0 0.9 2.5547081500000002 0 0 1e+019 1e+019 9 3.3389626799999998 -5.6610373200000002
n 64 1 6 0 0 0 0 0 0.489035431 147583.35500000001 -6067.5521900000003 -36983.026899999997 -142746 0 0 0 0 0 0 0 0 0 0 0 0 0 0 0 0 0 0 0 0 -5.6662335099999996 3.3337664899999999 0 0 0 0 0.9 2.47541806 0 0 1e+019 1e+019 9 3.3337664899999999 -5.6662335099999996
n 65 1 6 0 0 0 0 0 0.491088774 158260.905 -10521.014999999999 -20982.853999999999 -156511 0 0 0 0 0 0 0 0 0 0 0 0 0 0 0 0 0 0 0 0 -5.6682868600000003 3.3317131400000002 0 0 0 0 0.9 2.4119848199999998 0 0 1e+019 1e+019 9 3.3317131400000002 -5.6682868600000003
n 66 1 6 0 0 0 0 0 0.501644128 55188.925900000002 2740.2242999999999 8821.0594999999994 54410.5 0 0 0 0 0 0 0 0 0 0 0 0 0 0 0 0 0 0 0 0 -5.67884221 3.32115779 0 0 0 0 0.9 2.3998314199999999 0 0 1e+019 1e+019 9 3.32115779 -5.67884221
n 67 1 6 0 0 0 0 0 0.500787313 62569.681400000001 -1585.3070399999999 15579.652099999999 60578.300000000003 0 0 0 0 0 0 0 0 0 0 0 0 0 0 0 0 0 0 0 0 -5.6779853999999998 3.3220146000000002 0 0 0 0 0.9 2.46328338 0 0 1e+019 1e+019 9 3.3220146000000002 -5.6779853999999998
n 68 1 6 0 0 0 0 0 0.498619152 79850.552899999995 -1470.98533 23863.9277 76187 0 0 0 0 0 0 0 0 0 0 0 0 0 0 0 0 0 0 0 0 -5.6758172399999998 3.3241827599999998 0 0 0 0 0.9 2.5409754599999999 0 0 1e+019 1e+019 9 3.3241827599999998 -5.6758172399999998
n 69 1 6 0 0 0 0 0 0.496140732 96862.284100000004 -1869.3454099999999 22256.893800000002 94252 0 0 0 0 0 0 0 0 0 0 0 0 0 0 0 0 0 0 0 0 -5.6733388099999997 3.3266611899999998 0 0 0 0 0.9 2.5661778100000001 0 0 1e+019 1e+019 9 3.3266611899999998 -5.6733388099999997
n 70 1 6 0 0 0 0 0 0.494266602 108841.452 -2372.7168999999999 13078.2266 108027 0 0 0 0 0 0 0 0 0 0 0 0 0 0 0 0 0 0 0 0 -5.6714646799999997 3.3285353199999999 0 0 0 0 0.9 2.57477928 0 0 1e+019 1e+019 9 3.3285353199999999 -5.6714646799999997
n 71 1 6 0 0 0 0 0 0.493577088 113148.368 -2819.5008899999998 9.56856816 113113 0 0 0 0 0 0 0 0 0 0 0 0 0 0 0 0 0 0 0 0 -5.6707751699999998 3.3292248299999998 0 0 0 0 0.9 2.5766681400000002 0 0 1e+019 1e+019 9 3.3292248299999998 -5.6707751699999998
n 72 1 6 0 0 0 0 0 0.49426661 108859.90700000001 -3177.2248800000002 -13061.099899999999 108027 0 0 0 0 0 0 0 0 0 0 0 0 0 0 0 0 0 0 0 0 -5.6714646899999996 3.3285353099999999 0 0 0 0 0.9 2.5747793699999999 0 0 1e+019 1e+019 9 3.3285353099999999 -5.6714646899999996
n 73 1 6 0 0 0 0 0 0.496140748 96902.696599999996 -3433.7626500000001 -22246.423699999999 94252 0 0 0 0 0 0 0 0 0 0 0 0 0 0 0 0 0 0 0 0 -5.6733388299999996 3.3266611699999999 0 0 0 0 0.9 2.56617798 0 0 1e+019 1e+019 9 3.3266611699999999 -5.6733388299999996
n 74 1 6 0 0 0 0 0 0.498619174 79914.169999999998 -3494.1879899999999 -23866.408899999999 76187 0 0 0 0 0 0 0 0 0 0 0 0 0 0 0 0 0 0 0 0 -5.6758172599999996 3.3241827399999999 0 0 0 0 0.9 2.54097566 0 0 1e+019 1e+019 9 3.3241827399999999 -5.6758172599999996
n 75 1 6 0 0 0 0 0 0.500787338 62630.361400000002 -3074.40663 -15600.784299999999 60578.300000000003 0 0 0 0 0 0 0 0 0 0 0 0 0 0 0 0 0 0 0 0 -5.6779854199999997 3.3220145799999998 0 0 0 0 0.9 2.4632835800000001 0 0 1e+019 1e+019 9 3.3220145799999998 -5.6779854199999997
n 76 1 6 0 0 0 0 0 0.501644154 55603.609700000001 -7277.6795599999996 -8848.71925 54410.400000000001 0 0 0 0 0 0 0 0 0 0 0 0 0 0 0 0 0 0 0 0 -5.6788422399999998 3.3211577600000002 0 0 0 0 0.9 2.39983163 0 0 1e+019 1e+019 9 3.3211577600000002 -5.6788422399999998
n 77 6 5 0 0 0 0 0 0.522801917 155330.12100000001 0 0 0 0 0 0 0 0 0 0 0 0 0 0 0 0 0 0 0 0 0 0 0 0 0 0 0 0 0 0 0 0 0 0 0 0 1.26512436e+265 1.26512436e+265
n 77 1 6 0 0 0 0 0 0.522801917 155330.12100000001 0 0 155330 0 0 0 0 0 0 0 0 0 0 0 0 0 0 0 0 0 0 0 0 -5.7000000000000002 3.2999999999999998 0 0 0 0 0.9 0 0 0 1e+019 1e+019 9 3.2999999999999998 -5.7000000000000002
n 78 6 5 0 0 0 0 0 0.522801917 161620.43599999999 0 0 0 0 0 0 0 0 0 0 0 0 0 0 0 0 0 0 0 0 0 0 0 0 0 0 0 0 0 0 0 0 0 0 0 0 1.26512436e+265 1.26512436e+265
n 78 1 6 0 0 0 0 0 0.522801917 161620.43599999999 0 0 161620 0 0 0 0 0 0 0 0 0 0 0 0 0 0 0 0 0 0 0 0 -5.7000000000000002 3.2999999999999998 0 0 0 0 0.9 0 0 0 1e+019 1e+019 9 3.2999999999999998 -5.7000000000000002
n 79 6 5 0 0 0 0 0 0.522801917 177538.00599999999 0 0 0 0 0 0 0 0 0 0 0 0 0 0 0 0 0 0 0 0 0 0 0 0 0 0 0 0 0 0 0 0 0 0 0 0 1.26512436e+265 1.26512436e+265
n 79 1 6 0 0 0 0 0 0.522801917 177538.00599999999 0 0 177538 0 0 0 0 0 0 0 0 0 0 0 0 0 0 0 0 0 0 0 0 -5.7000000000000002 3.2999999999999998 0 0 0 0 0.9 0 0 0 1e+019 1e+019 9 3.2999999999999998 -5.7000000000000002
n 80 6 5 0 0 0 0 0 0.522801917 195733.35699999999 0 0 0 0 0 0 0 0 0 0 0 0 0 0 0 0 0 0 0 0 0 0 0 0 0 0 0 0 0 0 0 0 0 0 0 0 1.26512436e+265 1.26512436e+265
n 80 1 6 0 0 0 0 0 0.522801917 195733.35699999999 0 0 195733 0 0 0 0 0 0 0 0 0 0 0 0 0 0 0 0 0 0 0 0 -5.7000000000000002 3.2999999999999998 0 0 0 0 0.9 0 0 0 1e+019 1e+019 9 3.2999999999999998 -5.7000000000000002
n 81 6 5 0 0 0 0 0 0.522801917 209492.299 0 0 0 0 0 0 0 0 0 0 0 0 0 0 0 0 0 0 0 0 0 0 0 0 0 0 0 0 0 0 0 0 0 0 0 0 1.26512436e+265 1.26512436e+265
n 81 1 6 0 0 0 0 0 0.522801917 209492.299 0 0 209492 0 0 0 0 0 0 0 0 0 0 0 0 0 0 0 0 0 0 0 0 -5.7000000000000002 3.2999999999999998 0 0 0 0 0.9 0 0 0 1e+019 1e+019 9 3.2999999999999998 -5.7000000000000002
n 82 6 5 0 0 0 0 0 0.522801917 214554.372 0 0 0 0 0 0 0 0 0 0 0 0 0 0 0 0 0 0 0 0 0 0 0 0 0 0 0 0 0 0 0 0 0 0 0 0 1.26512436e+265 1.26512436e+265
n 82 1 6 0 0 0 0 0 0.522801917 214554.372 0 0 214554 0 0 0 0 0 0 0 0 0 0 0 0 0 0 0 0 0 0 0 0 -5.7000000000000002 3.2999999999999998 0 0 0 0 0.9 0 0 0 1e+019 1e+019 9 3.2999999999999998 -5.7000000000000002
n 83 6 5 0 0 0 0 0 0.522801917 209492.23699999999 0 0 0 0 0 0 0 0 0 0 0 0 0 0 0 0 0 0 0 0 0 0 0 0 0 0 0 0 0 0 0 0 0 0 0 0 1.26512436e+265 1.26512436e+265
n 83 1 6 0 0 0 0 0 0.522801917 209492.23699999999 0 0 209492 0 0 0 0 0 0 0 0 0 0 0 0 0 0 0 0 0 0 0 0 -5.7000000000000002 3.2999999999999998 0 0 0 0 0.9 0 0 0 1e+019 1e+019 9 3.2999999999999998 -5.7000000000000002
n 84 6 5 0 0 0 0 0 0.522801917 195733.23800000001 0 0 0 0 0 0 0 0 0 0 0 0 0 0 0 0 0 0 0 0 0 0 0 0 0 0 0 0 0 0 0 0 0 0 0 0 1.26512436e+265 1.26512436e+265
n 84 1 6 0 0 0 0 0 0.522801917 195733.23800000001 0 0 195733 0 0 0 0 0 0 0 0 0 0 0 0 0 0 0 0 0 0 0 0 -5.7000000000000002 3.2999999999999998 0 0 0 0 0.9 0 0 0 1e+019 1e+019 9 3.2999999999999998 -5.7000000000000002
n 85 6 5 0 0 0 0 0 0.522801917 177537.84400000001 0 0 0 0 0 0 0 0 0 0 0 0 0 0 0 0 0 0 0 0 0 0 0 0 0 0 0 0 0 0 0 0 0 0 0 0 1.26512436e+265 1.26512436e+265
n 85 1 6 0 0 0 0 0 0.522801917 177537.84400000001 0 0 177538 0 0 0 0 0 0 0 0 0 0 0 0 0 0 0 0 0 0 0 0 -5.7000000000000002 3.2999999999999998 0 0 0 0 0.9 0 0 0 1e+019 1e+019 9 3.2999999999999998 -5.7000000000000002
n 86 6 5 0 0 0 0 0 0.522801917 161620.24799999999 0 0 0 0 0 0 0 0 0 0 0 0 0 0 0 0 0 0 0 0 0 0 0 0 0 0 0 0 0 0 0 0 0 0 0 0 1.26512436e+265 1.26512436e+265
n 86 1 6 0 0 0 0 0 0.522801917 161620.24799999999 0 0 161620 0 0 0 0 0 0 0 0 0 0 0 0 0 0 0 0 0 0 0 0 -5.7000000000000002 3.2999999999999998 0 0 0 0 0.9 0 0 0 1e+019 1e+019 9 3.2999999999999998 -5.7000000000000002
n 87 6 5 0 0 0 0 0 0.522801917 155329.924 0 0 0 0 0 0 0 0 0 0 0 0 0 0 0 0 0 0 0 0 0 0 0 0 0 0 0 0 0 0 0 0 0 0 0 0 1.26512436e+265 1.26512436e+265
n 87 1 6 0 0 0 0 0 0.522801917 155329.924 0 0 155330 0 0 0 0 0 0 0 0 0 0 0 0 0 0 0 0 0 0 0 0 -5.7000000000000002 3.2999999999999998 0 0 0 0 0.9 0 0 0 1e+019 1e+019 9 3.2999999999999998 -5.7000000000000002
n 88 6 4 0 0 0 0 0 0.8 2771980.8300000001 0 0 0 0 0 0 0 0 0 0 0 0 0 0 0 0 0 0 0 0 0 0 0 0 0 0 0 0 0 0 0 0 0 0 0 0 1.26512436e+265 1.26512436e+265
n 88 6 5 0 0 0 0 0 0.8 3920172.8799999999 -5.8573864000000003e-010 2771980.8300000001 0 0 0 0 0 0 0 0 0 0 0 0 0 0 0 0 0 0 0 0 0 0 0 0 0 0 0 0 0 0 0 0 0 0 1.26512436e+265 1.26512436e+265
n 89 224 3 0 0 0 0 0 0.522801917 0 0 0 0 0 0 0 0 0 0 0 0 0 0 0 0 0 0 0 0 0 0 0 0 -1.5 4.2000000000000002 0 0 0 0 0 0 0 0 1 1 5.7000000000000002 4.2000000000000002 -1.5
n 89 6 4 0 0 0 0 0 0.522801917 0 0 0 0 0 0 0 0 0 0 0 0 0 0 0 0 0 0 0 0 0 0 0 0 0 0 0 0 0 0 0 0 0 0 0 0 0 1.26512436e+265 1.26512436e+265
n 89 6 5 0 0 0 0 0 0.522801917 1385990.4099999999 -2.9286932000000001e-010 1385990.4099999999 0 0 0 0 0 0 0 0 0 0 0 0 0 0 0 0 0 0 0 0 0 0 0 0 0 0 0 0 0 0 0 0 0 0 1.26512436e+265 1.26512436e+265
n 90 224 3 0 0 0 0 0 0.522801917 0 0 0 0 0 0 0 0 0 0 0 0 0 0 0 0 0 0 0 0 0 0 0 0 -1.5 4.2000000000000002 0 0 0 0 0 0 0 0 1 1 5.7000000000000002 4.2000000000000002 -1.5
n 90 6 5 0 0 0 0 0 0.522801917 0 0 0 0 0 0 0 0 0 0 0 0 0 0 0 0 0 0 0 0 0 0 0 0 0 0 0 0 0 0 0 0 0 0 0 0 0 1.26512436e+265 1.26512436e+265
n 91 224 3 0 0 0 0 0 0.522801917 0 0 0 0 0 0 0 0 0 0 0 0 0 0 0 0 0 0 0 0 0 0 0 0 -1.5 4.2000000000000002 0 0 0 0 0 0 0 0 1 1 5.7000000000000002 4.2000000000000002 -1.5
n 91 6 5 0 0 0 0 0 0.522801917 0 0 0 0 0 0 0 0 0 0 0 0 0 0 0 0 0 0 0 0 0 0 0 0 0 0 0 0 0 0 0 0 0 0 0 0 0 1.26512436e+265 1.26512436e+265
n 92 224 3 0 0 0 0 0 0.522801917 0 0 0 0 0 0 0 0 0 0 0 0 0 0 0 0 0 0 0 0 0 0 0 0 -1.5 4.2000000000000002 0 0 0 0 0 0 0 0 1 1 5.7000000000000002 4.2000000000000002 -1.5
n 92 6 5 0 0 0 0 0 0.522801917 0 0 0 0 0 0 0 0 0 0 0 0 0 0 0 0 0 0 0 0 0 0 0 0 0 0 0 0 0 0 0 0 0 0 0 0 0 1.26512436e+265 1.26512436e+265
n 93 224 3 0 0 0 0 0 0.522801917 0 0 0 0 0 0 0 0 0 0 0 0 0 0 0 0 0 0 0 0 0 0 0 0 -1.5 4.2000000000000002 0 0 0 0 0 0 0 0 1 1 5.7000000000000002 4.2000000000000002 -1.5
n 93 6 5 0 0 0 0 0 0.522801917 0 0 0 0 0 0 0 0 0 0 0 0 0 0 0 0 0 0 0 0 0 0 0 0 0 0 0 0 0 0 0 0 0 0 0 0 0 1.26512436e+265 1.26512436e+265
n 94 224 3 0 0 0 0 0 0.522801917 0 0 0 0 0 0 0 0 0 0 0 0 0 0 0 0 0 0 0 0 0 0 0 0 -1.5 4.2000000000000002 0 0 0 0 0 0 0 0 1 1 5.7000000000000002 4.2000000000000002 -1.5
n 94 6 5 0 0 0 0 0 0.522801917 0 0 0 0 0 0 0 0 0 0 0 0 0 0 0 0 0 0 0 0 0 0 0 0 0 0 0 0 0 0 0 0 0 0 0 0 0 1.26512436e+265 1.26512436e+265
n 95 224 3 0 0 0 0 0 0.522801917 0 0 0 0 0 0 0 0 0 0 0 0 0 0 0 0 0 0 0 0 0 0 0 0 -1.5 4.2000000000000002 0 0 0 0 0 0 0 0 1 1 5.7000000000000002 4.2000000000000002 -1.5
n 95 6 5 0 0 0 0 0 0.522801917 0 0 0 0 0 0 0 0 0 0 0 0 0 0 0 0 0 0 0 0 0 0 0 0 0 0 0 0 0 0 0 0 0 0 0 0 0 1.26512436e+265 1.26512436e+265
n 96 224 3 0 0 0 0 0 0.522801917 0 0 0 0 0 0 0 0 0 0 0 0 0 0 0 0 0 0 0 0 0 0 0 0 -1.5 4.2000000000000002 0 0 0 0 0 0 0 0 1 1 5.7000000000000002 4.2000000000000002 -1.5
n 96 6 5 0 0 0 0 0 0.522801917 0 0 0 0 0 0 0 0 0 0 0 0 0 0 0 0 0 0 0 0 0 0 0 0 0 0 0 0 0 0 0 0 0 0 0 0 0 1.26512436e+265 1.26512436e+265
n 97 224 3 0 0 0 0 0 0.522801917 0 0 0 0 0 0 0 0 0 0 0 0 0 0 0 0 0 0 0 0 0 0 0 0 -1.5 4.2000000000000002 0 0 0 0 0 0 0 0 1 1 5.7000000000000002 4.2000000000000002 -1.5
n 97 6 4 0 0 0 0 0 0.522801917 0 0 0 0 0 0 0 0 0 0 0 0 0 0 0 0 0 0 0 0 0 0 0 0 0 0 0 0 0 0 0 0 0 0 0 0 0 1.26512436e+265 1.26512436e+265
n 97 6 5 0 0 0 0 0 0.522801917 1385990.4099999999 -1.4643466000000001e-010 -1385990.4099999999 0 0 0 0 0 0 0 0 0 0 0 0 0 0 0 0 0 0 0 0 0 0 0 0 0 0 0 0 0 0 0 0 0 0 1.26512436e+265 1.26512436e+265
n 98 6 4 0 0 0 0 0 0.8 2771980.8300000001 0 0 0 0 0 0 0 0 0 0 0 0 0 0 0 0 0 0 0 0 0 0 0 0 0 0 0 0 0 0 0 0 0 0 0 0 1.26512436e+265 1.26512436e+265
n 98 6 5 0 0 0 0 0 0.8 3920172.8799999999 -2.9286932000000001e-010 -2771980.8300000001 0 0 0 0 0 0 0 0 0 0 0 0 0 0 0 0 0 0 0 0 0 0 0 0 0 0 0 0 0 0 0 0 0 0 1.26512436e+265 1.26512436e+265
n 99 6 4 0 0 0 0 0 0.8 2771980.8300000001 -5.8573864000000003e-010 2771980.8300000001 0 0 0 0 0 0 0 0 0 0 0 0 0 0 0 0 0 0 0 0 0 0 0 0 0 0 0 0 0 0 0 0 0 0 1.26512436e+265 1.26512436e+265
n 100 224 2 0 0 0 0 0 0.522801917 0 0 0 0 0 0 0 0 0 0 0 0 0 0 0 0 0 0 0 0 0 0 0 0 -1.5 4.2000000000000002 0 0 0 0 0 0 0 0 1 1 5.7000000000000002 4.2000000000000002 -1.5
n 100 224 3 0 0 0 0 0 0.522801917 187033.226 555.00277000000006 187032.402 0 0 0 0 0 0 0 0 0 0 0 0 0 0 0 0 0 0 0 0 0 -1.5 4.2000000000000002 0 0 0 0 0 0 0 0 1 1 5.7000000000000002 4.2000000000000002 -1.5
n 100 6 4 0 0 0 0 0 0.522801917 2771980.8300000001 -5.8573864000000003e-010 2771980.8300000001 0 0 0 0 0 0 0 0 0 0 0 0 0 0 0 0 0 0 0 0 0 0 0 0 0 0 0 0 0 0 0 0 0 0 1.26512436e+265 1.26512436e+265
n 101 3 1 0 0 0 0 0 0.504133365 186685.52600000001 0 0 -186686 3.66219144e+019 0.133611819 0 0 0 0 155061692000 -0.56544526500000003 0 0 0 0 0 0 0 0 0 0 0 5.9780328199999996e+019 -1.0313314499999999 0.0486685526 14471443400 2.8e+019 1.04e+019 1.0800000000000001 4.1699999999999999 -0.078003483200000001 0 238299308e+7 2.8e+019 1.04e+019 1.0800000000000001 0.0486685526 -1.0313314499999999
n 101 224 2 0 0 0 0 0 0.504133365 186685.52600000001 0 0 -186686 0 0 0 0 0 0 0 0 0 0 0 0 0 0 0 0 0 0 0 0 -1.0313314499999999 0.0486685526 0 0 0 0 4.1699999999999999 -0.078003483200000001 0 238299308e+7 2.8e+019 1.04e+019 1.0800000000000001 0.0486685526 -1.0313314499999999
n 101 224 3 0 0 0 0 0 0.504133365 273042.70699999999 84.884066700000005 199250.66399999999 -186686 0 0 0 0 0 0 0 0 0 0 0 0 0 0 0 0 0 0 0 0 -1.0313314499999999 0.0486685526 0 0 0 0 4.1699999999999999 -0.078003483200000001 0 238299308e+7 2.8e+019 1.04e+019 1.0800000000000001 0.0486685526 -1.0313314499999999
n 102 3 1 0 0 0 0 0 0.482988096 398138.21600000001 0 0 -398138 4.8081775299999998e+019 0.133611815 0 0 0 0 351335042000 -0.56544483199999995 0 0 0 0 0 0 0 0 0 0 0 2.3093954799999998e+020 -1.01018618 0.0698138216 14471443400 2.8e+019 1.04e+019 1.0800000000000001 4.1699999999999999 -0.049819824300000003 0 411008669e+7 2.8e+019 1.04e+019 1.0800000000000001 0.0698138216 -1.01018618
n 102 224 3 0 0 0 0 0 0.482988096 424624.16600000003 -275.47632299999998 147619.671 -398138 0 0 0 0 0 0 0 0 0 0 0 0 0 0 0 0 0 0 0 0 -1.01018618 0.0698138216 0 0 0 0 4.1699999999999999 -0.049819824300000003 0 411008669e+7 2.8e+019 1.04e+019 1.0800000000000001 0.0698138216 -1.01018618
n 103 3 1 0 0 0 0 0 0.474625063 481768.54300000001 0 0 -481769 4.4721152199999996e+019 0.133611811 0 0 0 0 485520733000 -0.56544446299999995 0 0 0 0 0 0 0 0 0 0 0 2.76744297e+020 -1.0018231500000001 0.0781768543 14471443400 2.8e+019 1.04e+019 1.0800000000000001 4.1699999999999999 -0.043329939499999998 0 465972602e+7 2.8e+019 1.04e+019 1.0800000000000001 0.0781768543 -1.0018231500000001
n 103 224 3 0 0 0 0 0 0.474625063 484575.60399999999 -266.06876499999998 52081.820800000001 -481769 0 0 0 0 0 0 0 0 0 0 0 0 0 0 0 0 0 0 0 0 -1.0018231500000001 0.0781768543 0 0 0 0 4.1699999999999999 -0.043329939499999998 0 465972602e+7 2.8e+019 1.04e+019 1.0800000000000001 0.0781768543 -1.0018231500000001
n 104 3 1 0 0 0 0 0 0.472595861 502060.565 0 0 -502061 4.2725096499999998e+019 0.133611809 0 0 0 0 525163227000 -0.56544431399999995 0 0 0 0 0 0 0 0 0 0 0 2.7367384199999999e+020 -0.99979394300000002 0.0802060565 14471443400 2.8e+019 1.04e+019 1.0800000000000001 4.1699999999999999 -0.042481142899999998 0 473683962e+7 2.8e+019 1.04e+019 1.0800000000000001 0.0802060565 -0.99979394300000002
n 104 224 3 0 0 0 0 0 0.472595861 502060.783 -467.076864 -20.327264199999998 -502061 0 0 0 0 0 0 0 0 0 0 0 0 0 0 0 0 0 0 0 0 -0.99979394300000002 0.0802060565 0 0 0 0 4.1699999999999999 -0.042481142899999998 0 473683962e+7 2.8e+019 1.04e+019 1.0800000000000001 0.0802060565 -0.99979394300000002
n 105 3 1 0 0 0 0 0 0.474629649 481722.68199999997 0 0 -481723 4.4725444300000002e+019 0.133611811 0 0 0 0 485433285000 -0.56544439300000005 0 0 0 0 0 0 0 0 0 0 0 2.7674663399999999e+020 -1.00182773 0.0781722682 14471443400 2.8e+019 1.04e+019 1.0800000000000001 4.1699999999999999 -0.043332044600000001 0 465952995e+7 2.8e+019 1.04e+019 1.0800000000000001 0.0781722682 -1.00182773
n 105 224 3 0 0 0 0 0 0.474629649 484533.19699999999 -636.79999199999997 -52108.255599999997 -481723 0 0 0 0 0 0 0 0 0 0 0 0 0 0 0 0 0 0 0 0 -1.00182773 0.0781722682 0 0 0 0 4.1699999999999999 -0.043332044600000001 0 465952995e+7 2.8e+019 1.04e+019 1.0800000000000001 0.0781722682 -1.00182773
n 106 3 1 0 0 0 0 0 0.482995381 398065.35999999999 0 0 -398065 4.8087147299999998e+019 0.133611815 0 0 0 0 351234337000 -0.56544470599999996 0 0 0 0 0 0 0 0 0 0 0 2.30924159e+020 -1.01019346 0.069806536 14471443400 2.8e+019 1.04e+019 1.0800000000000001 4.1699999999999999 -0.049824221799999999 0 410972715e+7 2.8e+019 1.04e+019 1.0800000000000001 0.069806536 -1.01019346
n 106 224 3 0 0 0 0 0 0.482995381 424548.21799999999 -480.11936600000001 -147597.18100000001 -398065 0 0 0 0 0 0 0 0 0 0 0 0 0 0 0 0 0 0 0 0 -1.01019346 0.069806536 0 0 0 0 4.1699999999999999 -0.049824221799999999 0 410972715e+7 2.8e+019 1.04e+019 1.0800000000000001 0.069806536 -1.01019346
n 107 3 1 0 0 0 0 0 0.504139181 186627.35999999999 0 0 -186627 3.6623277499999998e+019 0.133611819 0 0 0 0 155025924000 -0.565445117 0 0 0 0 0 0 0 0 0 0 0 5.9770872499999998e+019 -1.0313372599999999 0.048662736 14471443400 2.8e+019 1.04e+019 1.0800000000000001 4.1699999999999999 -0.0780083372 0 238276256e+7 2.8e+019 1.04e+019 1.0800000000000001 0.048662736 -1.0313372599999999
n 107 224 2 0 0 0 0 0 0.504139181 186627.35999999999 0 0 -186627 0 0 0 0 0 0 0 0 0 0 0 0 0 0 0 0 0 0 0 0 -1.0313372599999999 0.048662736 0 0 0 0 4.1699999999999999 -0.0780083372 0 238276256e+7 2.8e+019 1.04e+019 1.0800000000000001 0.048662736 -1.0313372599999999
n 107 224 3 0 0 0 0 0 0.504139181 272975.59600000002 -491.872974 -199212.60699999999 -186627 0 0 0 0 0 0 0 0 0 0 0 0 0 0 0 0 0 0 0 0 -1.0313372599999999 0.048662736 0 0 0 0 4.1699999999999999 -0.0780083372 0 238276256e+7 2.8e+019 1.04e+019 1.0800000000000001 0.048662736 -1.0313372599999999
n 108 224 2 0 0 0 0 0 0.522801917 0 0 0 0 0 0 0 0 0 0 0 0 0 0 0 0 0 0 0 0 0 0 0 0 -1.5 4.2000000000000002 0 0 0 0 0 0 0 0 1 1 5.7000000000000002 4.2000000000000002 -1.5
n 108 224 3 0 0 0 0 0 0.522801917 187061.253 -692.18098799999996 -187059.973 0 0 0 0 0 0 0 0 0 0 0 0 0 0 0 0 0 0 0 0 0 -1.5 4.2000000000000002 0 0 0 0 0 0 0 0 1 1 5.7000000000000002 4.2000000000000002 -1.5
n 108 6 4 0 0 0 0 0 0.522801917 2771980.8300000001 -2.9286932000000001e-010 -2771980.8300000001 0 0 0 0 0 0 0 0 0 0 0 0 0 0 0 0 0 0 0 0 0 0 0 0 0 0 0 0 0 0 0 0 0 0 1.26512436e+265 1.26512436e+265
n 109 6 4 0 0 0 0 0 0.8 2771980.8300000001 -2.9286932000000001e-010 -2771980.8300000001 0 0 0 0 0 0 0 0 0 0 0 0 0 0 0 0 0 0 0 0 0 0 0 0 0 0 0 0 0 0 0 0 0 0 1.26512436e+265 1.26512436e+265
n 110 6 4 0 0 0 0 0 0.8 2771980.8300000001 -5.8573864000000003e-010 2771980.8300000001 0 0 0 0 0 0 0 0 0 0 0 0 0 0 0 0 0 0 0 0 0 0 0 0 0 0 0 0 0 0 0 0 0 0 1.26512436e+265 1.26512436e+265
n 111 224 2 0 0 0 0 0 0.522801917 411052.95899999997 96.076503200000005 411052.94799999997 0 0 0 0 0 0 0 0 0 0 0 0 0 0 0 0 0 0 0 0 0 -1.5 4.2000000000000002 0 0 0 0 0 0 0 0 1 1 5.7000000000000002 4.2000000000000002 -1.5
n 111 6 4 0 0 0 0 0 0.522801917 2771980.8300000001 -5.8573864000000003e-010 2771980.8300000001 0 0 0 0 0 0 0 0 0 0 0 0 0 0 0 0 0 0 0 0 0 0 0 0 0 0 0 0 0 0 0 0 0 0 1.26512436e+265 1.26512436e+265
n 112 3 1 0 0 0 0 0 0.481702627 572301.10400000005 -693.757116 556588.26199999999 -133183 3.7578511399999996e+019 0.133611726 5171749.2199999997 -5171747.3200000003 -369.67994199999998 4419.3879399999996 369244562000 -0.56544469900000005 0.250526607 -0.25052653400000002 0.000181278189 -6.1841015499999999e-005 5171749.4699999997 -5171747.5700000003 -369.67976099999998 5171749.4699999997 -5171747.5700000003 -369.67976099999998 4419.3900000000003 1.4969191800000001e+020 -1.00890071 0.07109929 14471443400 2.8e+019 1.04e+019 1.0800000000000001 4.1699999999999999 -0.0549060434 0 372500483e+7 2.8e+019 1.04e+019 1.0800000000000001 0.07109929 -1.00890071
n 112 224 2 0 0 0 0 0 0.481702627 432185.28200000001 -159.54707300000001 411152.66499999998 -133183 0 0 0 0 0 0 0 0 0 0 0 0 0 0 0 0 0 0 0 0 -1.00890071 0.07109929 0 0 0 0 4.1699999999999999 -0.0549060434 0 372500483e+7 2.8e+019 1.04e+019 1.0800000000000001 0.07109929 -1.00890071
n 113 3 1 0 0 0 0 0 0.426004408 514905.22399999999 -598.96885499999996 388139.97399999999 -338341 3.1754552099999998e+019 0.133611721 4535562.8300000001 -4535560.4400000004 -326.58848499999999 4650.0247300000001 3184175500000 -0.56544444500000002 2.1237402400000001 -2.1237401600000001 0.000559411881 -0.00015874599599999999 4535564.9500000002 -4535562.5599999996 -326.58792599999998 4535564.9500000002 -4535562.5599999996 -326.58792599999998 4650.0200000000004 9.3085693300000005e+020 -0.95320249099999999 0.126797509 14471443400 2.8e+019 1.04e+019 1.0800000000000001 4.1699999999999999 -0.00356120837 0 100554496e+8 2.8e+019 1.04e+019 1.0800000000000001 0.126797509 -0.95320249099999999
n 114 3 1 0 0 0 0 0 0.404061146 441090.35499999998 -353.35386299999999 137920.21799999999 -418973 2.2137839899999998e+019 0.133611716 3331739.7799999998 -3331737.6899999999 -182.95913899999999 3724.2737200000001 7440852320000 -0.56544419400000001 4.9167265999999996 -4.9167265200000001 0.000832339269 -0.00017951335899999999 3331744.7000000002 -3331742.6099999999 -182.95830699999999 3331744.7000000002 -3331742.6099999999 -182.95830699999999 3724.27 1.09546847e+021 -0.93125922900000002 0.148740771 14471443400 2.8e+019 1.04e+019 1.0800000000000001 4.1699999999999999 0.00905599103 0 128345003e+8 2.8e+019 1.04e+019 1.0800000000000001 0.148740771 -0.93125922900000002
n 115 3 1 0 0 0 0 0 0.398448533 440250.19300000003 -594.18561499999998 -170.30485300000001 -440250 1.91686014e+019 0.133611715 2955576.6000000001 -2955574.6699999999 12.7108331 3377.27171 9245031580000 -0.56544408400000001 6.0943021499999999 -6.0943021399999999 0.000225042053 -0.000173357986 2955582.6899999999 -2955580.7599999998 12.7110582 2955582.6899999999 -2955580.7599999998 12.7110582 3377.27 1.04359664e+021 -0.92564661599999998 0.154353384 14471443400 2.8e+019 1.04e+019 1.0800000000000001 4.1699999999999999 0.0109455295 0 133121871e+8 2.8e+019 1.04e+019 1.0800000000000001 0.154353384 -0.92564661599999998
n 116 3 1 0 0 0 0 0 0.404096408 441001.228 -785.07112700000005 -138186.34 -418791 2.2140041099999998e+019 0.133611717 3333796.6299999999 -3333794.5600000001 194.025139 3704.6690699999999 7430690340000 -0.56544412600000005 4.9115865799999998 -4.91158655 -0.00051094690400000004 -0.000178034539 3333801.54 -3333799.4700000002 194.024629 3333801.54 -3333799.4700000002 194.024629 3704.6700000000001 1.09417518e+021 -0.93129449099999995 0.148705509 14471443400 2.8e+019 1.04e+019 1.0800000000000001 4.1699999999999999 0.00902329911 0 128263709e+8 2.8e+019 1.04e+019 1.0800000000000001 0.148705509 -0.93129449099999995
n 117 3 1 0 0 0 0 0 0.426060745 514685.739 -331.74120900000003 -388102.95000000001 -338049 3.1750671299999998e+019 0.133611722 4539286.1799999997 -4539283.8099999996 210.11846800000001 4626.3602899999996 3177229440000 -0.56544432499999997 2.1202598300000002 -2.1202597700000001 -0.000461714217 -0.000156129034 4539288.2999999998 -4539285.9299999997 210.11800600000001 4539288.2999999998 -4539285.9299999997 210.11800600000001 4626.3599999999997 9.2860708599999994e+020 -0.95325882699999998 0.126741173 14471443400 2.8e+019 1.04e+019 1.0800000000000001 4.1699999999999999 -0.0036207049499999999 0 100438622e+8 2.8e+019 1.04e+019 1.0800000000000001 0.126741173 -0.95325882699999998
n 118 3 1 0 0 0 0 0 0.481737842 572162.21299999999 47.962449399999997 -556487.62800000003 -133008 3.7556643900000002e+019 0.133611724 5174651.6100000003 -5174649.6399999997 140.029574 4521.57402 368740182000 -0.56544457599999998 0.250322354 -0.25032228400000001 -0.00017858348800000001 -5.9138492700000002e-005 5174651.8600000003 -5174649.8899999997 140.02939599999999 5174651.8600000003 -5174649.8899999997 140.02939599999999 4521.5699999999997 1.4931780500000001e+020 -1.0089359200000001 0.0710640755 14471443400 2.8e+019 1.04e+019 1.0800000000000001 4.1699999999999999 -0.054956303400000003 0 372137659e+7 2.8e+019 1.04e+019 1.0800000000000001 0.0710640755 -1.0089359200000001
n 118 224 2 0 0 0 0 0 0.481737842 431707.43599999999 -149.762944 -410706.91800000001 -133008 0 0 0 0 0 0 0 0 0 0 0 0 0 0 0 0 0 0 0 0 -1.0089359200000001 0.0710640755 0 0 0 0 4.1699999999999999 -0.054956303400000003 0 372137659e+7 2.8e+019 1.04e+019 1.0800000000000001 0.0710640755 -1.0089359200000001
n 119 224 2 0 0 0 0 0 0.522801917 410800.59999999998 -255.624426 -410800.52000000002 0 0 0 0 0 0 0 0 0 0 0 0 0 0 0 0 0 0 0 0 0 -1.5 4.2000000000000002 0 0 0 0 0 0 0 0 1 1 5.7000000000000002 4.2000000000000002 -1.5
n 119 6 4 0 0 0 0 0 0.522801917 2771980.8300000001 -2.9286932000000001e-010 -2771980.8300000001 0 0 0 0 0 0 0 0 0 0 0 0 0 0 0 0 0 0 0 0 0 0 0 0 0 0 0 0 0 0 0 0 0 0 1.26512436e+265 1.26512436e+265
n 120 6 4 0 0 0 0 0 0.8 2771980.8300000001 -2.9286932000000001e-010 -2771980.8300000001 0 0 0 0 0 0 0 0 0 0 0 0 0 0 0 0 0 0 0 0 0 0 0 0 0 0 0 0 0 0 0 0 0 0 1.26512436e+265 1.26512436e+265
n 121 6 4 0 0 0 0 0 0.8 2771980.8300000001 -5.8573864000000003e-010 2771980.8300000001 0 0 0 0 0 0 0 0 0 0 0 0 0 0 0 0 0 0 0 0 0 0 0 0 0 0 0 0 0 0 0 0 0 0 1.26512436e+265 1.26512436e+265
n 122 224 2 0 0 0 0 0 0.522801917 445864.902 366.16930200000002 445864.75199999998 0 0 0 0 0 0 0 0 0 0 0 0 0 0 0 0 0 0 0 0 0 -1.5 4.2000000000000002 0 0 0 0 0 0 0 0 1 1 5.7000000000000002 4.2000000000000002 -1.5
n 122 6 4 0 0 0 0 0 0.522801917 2771980.8300000001 -5.8573864000000003e-010 2771980.8300000001 0 0 0 0 0 0 0 0 0 0 0 0 0 0 0 0 0 0 0 0 0 0 0 0 0 0 0 0 0 0 0 0 0 0 1.26512436e+265 1.26512436e+265
n 123 3 1 0 0 0 0 0 0.478238328 601287.48400000005 74.704314999999994 601131.09299999999 -13712.9 3.0639405899999998e+019 0.133611419 2516153.2400000002 -2516137.4500000002 227.11906099999999 8910.5406600000006 422223991000 -0.56544655799999999 0.240662254 -0.24066214399999999 1.2602438e-005 0.000230299566 2516153.48 -2516137.6899999999 227.11907400000001 2516153.48 -2516137.6899999999 227.11907400000001 8910.5400000000009 1.1520655799999999e+020 -1.0054364099999999 0.0745635896 14471443400 2.8e+019 1.04e+019 1.0800000000000001 4.1699999999999999 -0.056719013899999997 0 359676135e+7 2.8e+019 1.04e+019 1.0800000000000001 0.0745635896 -1.0054364099999999
n 123 224 2 0 0 0 0 0 0.478238328 445999.26400000002 122.183266 445788.38699999999 -13712.9 0 0 0 0 0 0 0 0 0 0 0 0 0 0 0 0 0 0 0 0 -1.0054364099999999 0.0745635896 0 0 0 0 4.1699999999999999 -0.056719013899999997 0 359676135e+7 2.8e+019 1.04e+019 1.0800000000000001 0.0745635896 -1.0054364099999999
n 124 3 1 0 0 0 0 0 0.418099365 435019.56699999998 114.316185 433892.72499999998 -31290.799999999999 2.28335766e+019 0.133611423 1939842.8200000001 -1939830.73 162.34542400000001 6846.2150000000001 4323454380000 -0.56544654299999997 2.4312111700000001 -2.43120987 0.000630764268 0.00243508294 1939845.25 -1939833.1599999999 162.34605500000001 1939845.25 -1939833.1599999999 162.34605500000001 6846.2200000000003 6.7439069900000002e+020 -0.94529744800000004 0.134702552 14471443400 2.8e+019 1.04e+019 1.0800000000000001 4.1699999999999999 -0.0041819755099999998 0 993579019e+7 2.8e+019 1.04e+019 1.0800000000000001 0.134702552 -0.94529744800000004
n 125 3 1 0 0 0 0 0 0.391432621 177833.98499999999 312.76472899999999 170663.51999999999 -49987.900000000001 1.37813983e+019 0.133611426 1235781.98 -1235774.47 57.457845399999997 4307.8943399999998 12128520400000 -0.56544631599999995 6.7415915000000002 -6.7415884400000001 0.00140759078 0.00626506855 1235788.72 -1235781.21 57.459252999999997 1235788.72 -1235781.21 57.459252999999997 4307.8999999999996 7.6627447199999997e+020 -0.91863070300000005 0.161369297 14471443400 2.8e+019 1.04e+019 1.0800000000000001 4.1699999999999999 0.00943174774 0 129285719e+8 2.8e+019 1.04e+019 1.0800000000000001 0.161369297 -0.91863070300000005
n 126 3 1 0 0 0 0 0 0.383979898 57280.1034 172.81611699999999 -967.03555500000004 -57271.699999999997 1.11597619e+019 0.133611426 1028827.91 -1028821.73 65.993479699999995 3566.1488800000002 16181003e+6 -0.56544617500000005 8.9609580599999994 -8.9609545300000004 0.000763272091 0.00792489034 1028836.87 -1028830.6899999999 65.994242999999997 1028836.87 -1028830.6899999999 65.994242999999997 3566.1599999999999 7.2606237399999998e+020 -0.91117798100000003 0.168822019 14471443400 2.8e+019 1.04e+019 1.0800000000000001 4.1699999999999999 0.0114295552 0 134378622e+8 2.8e+019 1.04e+019 1.0800000000000001 0.168822019 -0.91117798100000003
n 127 3 1 0 0 0 0 0 0.391630065 179345.89199999999 101.309776 -172423.655 -49345.900000000001 1.36942128e+019 0.133611431 1230397.9199999999 -1230390.6499999999 113.71915199999999 4228.8104800000001 12036177600000 -0.56544617799999997 6.6963577900000004 -6.6963550600000001 -0.00025776830499999999 0.00603462905 1230404.6200000001 -1230397.3400000001 113.71889400000001 1230404.6200000001 -1230397.3400000001 113.71889400000001 4228.8199999999997 7.5236722899999995e+020 -0.91882814800000001 0.161171852 14471443400 2.8e+019 1.04e+019 1.0800000000000001 4.1699999999999999 0.00907023023 0 12838457e+9 2.8e+019 1.04e+019 1.0800000000000001 0.161171852 -0.91882814800000001
n 128 3 1 0 0 0 0 0 0.418455894 435005.13900000002 403.59907199999998 -433962.147 -30102.5 2.25273718e+019 0.133611434 1918835.76 -1918824.04 -1348.3576599999999 6569.3508199999997 4264192650000 -0.56544626600000003 2.4016827799999998 -2.40168172 -0.000276283027 0.00223453815 1918838.1599999999 -1918826.4399999999 -1348.3579400000001 1918838.1599999999 -1918826.4399999999 -1348.3579400000001 6569.3500000000004 6.4856281499999994e+020 -0.94565397600000001 0.134346024 14471443400 2.8e+019 1.04e+019 1.0800000000000001 4.1699999999999999 -0.0048875432500000001 0 980107408e+7 2.8e+019 1.04e+019 1.0800000000000001 0.134346024 -0.94565397600000001
n 129 3 1 0 0 0 0 0 0.478445729 599778.81900000002 402.232327 -599637.10400000005 -13031.299999999999 3.0136097099999998e+019 0.133611384 2483820.25 -2483799.3999999999 -2809.5105699999999 9779.6724699999995 418846913000 -0.56544635600000004 0.239130982 -0.239130869 -7.6740729499999999e-005 0.000219446474 2483820.4900000002 -2483799.6400000001 -2809.5106500000002 2483820.4900000002 -2483799.6400000001 -2809.5106500000002 9779.67 1.10697728e+020 -1.00564381 0.0743561879 14471443400 2.8e+019 1.04e+019 1.0800000000000001 4.1699999999999999 -0.057354574300000002 0 355280329e+7 2.8e+019 1.04e+019 1.0800000000000001 0.0743561879 -1.00564381
n 129 224 2 0 0 0 0 0 0.478445729 444036.69300000003 218.915446 -443845.38199999998 -13031.299999999999 0 0 0 0 0 0 0 0 0 0 0 0 0 0 0 0 0 0 0 0 -1.00564381 0.0743561879 0 0 0 0 4.1699999999999999 -0.057354574300000002 0 355280329e+7 2.8e+019 1.04e+019 1.0800000000000001 0.0743561879 -1.00564381
n 130 224 2 0 0 0 0 0 0.522801917 443708.62099999998 -234.68873500000001 -443708.55900000001 0 0 0 0 0 0 0 0 0 0 0 0 0 0 0 0 0 0 0 0 0 -1.5 4.2000000000000002 0 0 0 0 0 0 0 0 1 1 5.7000000000000002 4.2000000000000002 -1.5
n 130 6 4 0 0 0 0 0 0.522801917 2771980.8300000001 -2.9286932000000001e-010 -2771980.8300000001 0 0 0 0 0 0 0 0 0 0 0 0 0 0 0 0 0 0 0 0 0 0 0 0 0 0 0 0 0 0 0 0 0 0 1.26512436e+265 1.26512436e+265
n 131 6 4 0 0 0 0 0 0.8 2771980.8300000001 -2.9286932000000001e-010 -2771980.8300000001 0 0 0 0 0 0 0 0 0 0 0 0 0 0 0 0 0 0 0 0 0 0 0 0 0 0 0 0 0 0 0 0 0 0 1.26512436e+265 1.26512436e+265
n 132 6 4 0 0 0 0 0 0.8 2771980.8300000001 -5.8573864000000003e-010 2771980.8300000001 0 0 0 0 0 0 0 0 0 0 0 0 0 0 0 0 0 0 0 0 0 0 0 0 0 0 0 0 0 0 0 0 0 0 1.26512436e+265 1.26512436e+265
n 133 224 2 0 0 0 0 0 0.522801917 417096.42200000002 400.72674899999998 417096.22999999998 0 0 0 0 0 0 0 0 0 0 0 0 0 0 0 0 0 0 0 0 0 -1.5 4.2000000000000002 0 0 0 0 0 0 0 0 1 1 5.7000000000000002 4.2000000000000002 -1.5
n 133 6 4 0 0 0 0 0 0.522801917 2771980.8300000001 -5.8573864000000003e-010 2771980.8300000001 0 0 0 0 0 0 0 0 0 0 0 0 0 0 0 0 0 0 0 0 0 0 0 0 0 0 0 0 0 0 0 0 0 0 1.26512436e+265 1.26512436e+265
n 134 3 1 0 0 0 0 0 0.48111734 582054.44799999997 -309.151995 582004.78000000003 7597.3900000000003 2.36829022e+019 0.133611603 1256682.71 -1256679.5 -383.954094 -2813.9850499999998 377665755000 -0.56544238400000002 0.199975662 -0.199975283 0.000173336689 -0.00034863558099999998 1256682.9099999999 -1256679.7 -383.95392099999998 1256682.9099999999 -1256679.7 -383.95392099999998 -2813.9899999999998 6.3087689699999998e+019 -1.00831542 0.0716845776 14471443400 2.8e+019 1.04e+019 1.0800000000000001 4.1699999999999999 -0.066255980300000003 0 299068907e+7 2.8e+019 1.04e+019 1.0800000000000001 0.0716845776 -1.00831542
n 134 224 2 0 0 0 0 0 0.48111734 417353.59399999998 -300.95967300000001 417284.33000000002 7597.3900000000003 0 0 0 0 0 0 0 0 0 0 0 0 0 0 0 0 0 0 0 0 -1.00831542 0.0716845776 0 0 0 0 4.1699999999999999 -0.066255980300000003 0 299068907e+7 2.8e+019 1.04e+019 1.0800000000000001 0.0716845776 -1.00831542
n 135 3 1 0 0 0 0 0 0.422891304 430680.929 -907.94611699999996 430494.288 12645.4 1.91721194e+019 0.133611594 1051858.5600000001 -1051856.51 -377.90096999999997 -2041.86951 3591337890000 -0.56544215399999997 1.88023418 -1.8802306900000001 0.00023736028 -0.0036144278300000001 1051860.4399999999 -1051858.3899999999 -377.900732 1051860.4399999999 -1051858.3899999999 -377.900732 -2041.8699999999999 4.0553261800000002e+020 -0.95008938700000001 0.129910613 14471443400 2.8e+019 1.04e+019 1.0800000000000001 4.1699999999999999 -0.0134923773 0 829780445e+7 2.8e+019 1.04e+019 1.0800000000000001 0.129910613 -0.95008938700000001
n 136 3 1 0 0 0 0 0 0.395020244 181106.33199999999 -859.21265500000004 180856.66899999999 9467.34 1.21738402e+019 0.133611583 700071.55599999998 -700070.53700000001 -275.031991 -1162.0077900000001 10555225600000 -0.56544208900000004 5.4569913699999999 -5.4569821999999997 -9.2126551900000004e-005 -0.0100005537 700077.01300000004 -700075.99399999995 -275.032083 700077.01300000004 -700075.99399999995 -275.032083 -1162.02 5.4355898800000002e+020 -0.92221832599999998 0.157781674 14471443400 2.8e+019 1.04e+019 1.0800000000000001 4.1699999999999999 0.00263752954 0 113356795e+8 2.8e+019 1.04e+019 1.0800000000000001 0.157781674 -0.92221832599999998
n 137 3 1 0 0 0 0 0 0.386730912 7499.2078700000002 -927.707129 1635.6692599999999 7259.6199999999999 1.00626072e+019 0.133611576 591273.25399999996 -591272.554 -120.167266 -901.86618699999997 14545301900000 -0.56544213899999995 7.4804487999999996 -7.4804375299999997 -0.00088311170999999999 -0.0129509341 591280.73499999999 -591280.03500000003 -120.16815 591280.73499999999 -591280.03500000003 -120.16815 -901.87900000000002 5.57837023e+020 -0.91392899400000005 0.166071006 14471443400 2.8e+019 1.04e+019 1.0800000000000001 4.1699999999999999 0.00600300741 0 12098085e+9 2.8e+019 1.04e+019 1.0800000000000001 0.166071006 -0.91392899400000005
n 138 3 1 0 0 0 0 0 0.394690657 178141.851 -953.54222500000003 -177956.11499999999 8076.5600000000004 1.22994238e+019 0.133611573 704996.20600000001 -704995.41799999995 -31.0774899 -1053.5272299999999 10690729400000 -0.56544226900000005 5.5199074000000001 -5.5198994700000004 -0.0012196476700000001 -0.0092750465599999998 705001.72600000002 -705000.93799999997 -31.078709499999999 705001.72600000002 -705000.93799999997 -31.078709499999999 -1053.54 5.59737039e+020 -0.92188873999999998 0.15811126 14471443400 2.8e+019 1.04e+019 1.0800000000000001 4.1699999999999999 0.00323244602 0 114669007e+8 2.8e+019 1.04e+019 1.0800000000000001 0.15811126 -0.92188873999999998
n 139 3 1 0 0 0 0 0 0.422310327 430592.79800000001 -637.18639399999995 -430472.17599999998 10171.4 1.9634092e+019 0.133611573 1071773.46 -1071771.76 928.902378 -1670.7257300000001 3673011440000 -0.56544251300000004 1.9184527600000001 -1.91845015 -0.00063725987400000002 -0.00310502238 1071775.3799999999 -1071773.6799999999 928.90174100000002 1071775.3799999999 -1071773.6799999999 928.90174100000002 -1670.73 4.3319248599999998e+020 -0.949508409 0.130491591 14471443400 2.8e+019 1.04e+019 1.0800000000000001 4.1699999999999999 -0.0122958323 0 849212837e+7 2.8e+019 1.04e+019 1.0800000000000001 0.130491591 -0.949508409
n 140 3 1 0 0 0 0 0 0.480792254 584715.33700000006 -807.88018499999998 -584681.98899999994 6192.2200000000003 2.43674756e+019 0.133611612 1285165.9199999999 -1285159.73 1857.8413399999999 -3530.1781599999999 382448987000 -0.56544266499999996 0.202023772 -0.20202350199999999 -0.00011581086 -0.00030905350299999999 1285166.1200000001 -1285159.9299999999 1857.84123 1285166.1200000001 -1285159.9299999999 1857.84123 -3530.1799999999998 6.7409190199999996e+019 -1.0079903400000001 0.0720096636 14471443400 2.8e+019 1.04e+019 1.0800000000000001 4.1699999999999999 -0.065194226100000002 0 305275554e+7 2.8e+019 1.04e+019 1.0800000000000001 0.0720096636 -1.0079903400000001
n 140 224 2 0 0 0 0 0 0.480792254 420346.158 -350.75486599999999 -420300.40000000002 6192.2200000000003 0 0 0 0 0 0 0 0 0 0 0 0 0 0 0 0 0 0 0 0 -1.0079903400000001 0.0720096636 0 0 0 0 4.1699999999999999 -0.065194226100000002 0 305275554e+7 2.8e+019 1.04e+019 1.0800000000000001 0.0720096636 -1.0079903400000001
n 141 224 2 0 0 0 0 0 0.522801917 420520.16600000003 -676.77738299999999 -420519.62099999998 0 0 0 0 0 0 0 0 0 0 0 0 0 0 0 0 0 0 0 0 0 -1.5 4.2000000000000002 0 0 0 0 0 0 0 0 1 1 5.7000000000000002 4.2000000000000002 -1.5
n 141 6 4 0 0 0 0 0 0.522801917 2771980.8300000001 -2.9286932000000001e-010 -2771980.8300000001 0 0 0 0 0 0 0 0 0 0 0 0 0 0 0 0 0 0 0 0 0 0 0 0 0 0 0 0 0 0 0 0 0 0 1.26512436e+265 1.26512436e+265
n 142 6 4 0 0 0 0 0 0.8 2771980.8300000001 -2.9286932000000001e-010 -2771980.8300000001 0 0 0 0 0 0 0 0 0 0 0 0 0 0 0 0 0 0 0 0 0 0 0 0 0 0 0 0 0 0 0 0 0 0 1.26512436e+265 1.26512436e+265
Q 1 21 SiO~2
Q 3 21 Silicon
Q 6 21 Aluminum
Q 69 16 "Composition X" 17 --- 18 0
Q 71 16 "Donor Conc" 17 "/cm~#" 18 1
Q 72 16 "Acceptor Conc" 17 "/cm~#" 18 1
Q 74 16 Ni 17 "/cm~#" 18 1
Q 75 16 Nc 17 "/cm~#" 18 1
Q 76 16 Nv 17 "/cm~#" 18 1
Q 77 16 Eg 17 eV 18 0
Q 78 16 "Electron Affinity" 17 eV 18 0
Q 81 16 "Electron Quantum Potential" 17 V 18 0
Q 82 16 "Hole Quantum Potential" 17 V 18 0
Q 100 16 Potential 17 V 18 0
Q 103 16 "Electric Field" 17 V/cm 18 0
Q 106 16 "Electron Conc" 17 "/cm~#" 18 1
Q 107 16 "Hole Conc" 17 "/cm~#" 18 1
Q 108 16 "Cond. Current Density" 17 A/cm~@ 18 0
Q 111 16 "Electron QFL" 17 eV 18 0
Q 112 16 "Hole QFL" 17 eV 18 0
Q 113 16 "Valence Band Energy" 17 eV 18 0
Q 114 16 "Conduction Band Energy" 17 eV 18 0
Q 115 16 "Net Doping" 17 "/cm~#" 18 1
Q 118 16 "Recombination Rate" 17 "/cm~#s" 18 0
Q 120 16 "E Field X" 17 V/cm 18 0
Q 121 16 "E Field Y" 17 V/cm 18 0
Q 149 16 "Total Doping" 17 "/cm~#" 18 1
Q 210 16 "h+ Current Density" 17 A/cm~@ 18 0
Q 211 16 "e- Current Density" 17 A/cm~@ 18 0
Q 215 16 "Total Current Density" 17 A/cm~@ 18 0
Q 220 16 "Je- X" 17 A/cm~@ 18 0
Q 221 16 "Jh+ X" 17 A/cm~@ 18 0
Q 222 16 "Jtot X" 17 A/cm~@ 18 0
Q 224 16 "Je- Y" 17 A/cm~@ 18 0 21 HfO2
Q 225 16 "Jh+ Y" 17 A/cm~@ 18 0
Q 226 16 "Jtot Y" 17 A/cm~@ 18 0
Q 430 16 "(n.p)^1/2 (T)" 17 "/cm~#" 18 1
Q 431 16 "Nc (T)" 17 "/cm~#" 18 1
Q 432 16 "Nv (T)" 17 "/cm~#" 18 1
Q 433 16 "Eg (T)" 17 eV 18 0
Q 434 16 "Ec (T)" 17 eV 18 0
Q 435 16 "Ev (T)" 17 eV 18 0
Q 513 16 "Region #" 17 --- 18 0
Q 524 16 "Cond Current X" 17 A/cm~@ 18 0
Q 525 16 "Cond Current Y" 17 A/cm~@ 18 0
Q 610 16 "Jtot Z" 17 A/cm~@ 18 0
Q 611 16 "Je- Z" 17 A/cm~@ 18 0
Q 612 16 "Jh+ Z" 17 A/cm~@ 18 0
Q 613 16 "E Field Z" 17 V/cm 18 0
EOF 151629146
