# Supplementary material for: A highly sensitive vertical plug-in source drain high Schottky barrier bilateral gate controlled bidirectional tunnel field effect transistor
Source: PLoS One. 2023 May 19;18(5):e0285320. doi: 10.1371/journal.pone.0285320 (PMC10198513; doi:10.1371/journal.pone.0285320)
Supplement: S2 File — (ZIP) [file pone.0285320.s002.zip › Figure 4c.str]

v ATLAS
# silvaco.file ASCII version=1.14.1 format=1 contents=SDB,Coord2D

Copyright "###################################################################"
Copyright "#               Copyright Silvaco International (c)               #"
Copyright "#                            1992-2008                            #"
Copyright "#                                                                 #"
Copyright "# This file format and the following Key are copyright Silvaco    #"
Copyright "# International. You may not use, this format or key without      #"
Copyright "# reproducing this message in full and obtaining                  #"
Copyright "# express written permission from Silvaco International.          #"
Copyright "#                                                                 #"
Copyright "# To obtain such permission please contact: Silvaco International #"
Copyright "#                                           support@silvaco.com   #"
Copyright "#                                                                 #"
Copyright "# KEY=SVC86hn7562asdx                       PROD=345              #"
Copyright "###################################################################"
# libSDB 1.11.8 (Thu Mar 18 20:24:39 PST 2010)
j 11 1 3 4 5 9 10 22 30 40 41 42
k 2 182 126 200 5 375 200 1 126 375 200
c 1 -0.0050000000000000001 -0.01
c 2 -0.0044999999999999997 -0.01
c 3 -0.0040000000000000001 -0.01
c 4 -0.0035000000000000001 -0.01
c 5 -0.0030000000000000001 -0.01
c 6 -0.0025000000000000001 -0.01
c 7 -0.002 -0.01
c 8 -0.0015 -0.01
c 9 -0.001 -0.01
c 10 -0.00050000000000000001 -0.01
c 11 0 -0.01
c 12 0.0005 -0.01
c 13 0.001 -0.01
c 14 0.0015 -0.01
c 15 0.002 -0.01
c 16 0.0025 -0.01
c 17 0.003 -0.01
c 18 0.0035 -0.01
c 19 0.004 -0.01
c 20 0.0045 -0.01
c 21 0.005 -0.01
c 22 -0.0050000000000000001 -0.0089999999999999993
c 23 -0.0044999999999999997 -0.0089999999999999993
c 24 -0.0040000000000000001 -0.0089999999999999993
c 25 -0.0035000000000000001 -0.0089999999999999993
c 26 -0.0030000000000000001 -0.0089999999999999993
c 27 -0.0025000000000000001 -0.0089999999999999993
c 28 -0.002 -0.0089999999999999993
c 29 -0.0015 -0.0089999999999999993
c 30 -0.001 -0.0089999999999999993
c 31 -0.00050000000000000001 -0.0089999999999999993
c 32 0 -0.0089999999999999993
c 33 0.0005 -0.0089999999999999993
c 34 0.001 -0.0089999999999999993
c 35 0.0015 -0.0089999999999999993
c 36 0.002 -0.0089999999999999993
c 37 0.0025 -0.0089999999999999993
c 38 0.003 -0.0089999999999999993
c 39 0.0035 -0.0089999999999999993
c 40 0.004 -0.0089999999999999993
c 41 0.0045 -0.0089999999999999993
c 42 0.005 -0.0089999999999999993
c 43 -0.0050000000000000001 -0.0080000000000000002
c 44 -0.0044999999999999997 -0.0080000000000000002
c 45 -0.0040000000000000001 -0.0080000000000000002
c 46 -0.0035000000000000001 -0.0080000000000000002
c 47 -0.0030000000000000001 -0.0080000000000000002
c 48 -0.0025000000000000001 -0.0080000000000000002
c 49 -0.002 -0.0080000000000000002
c 50 -0.0015 -0.0080000000000000002
c 51 -0.001 -0.0080000000000000002
c 52 -0.00050000000000000001 -0.0080000000000000002
c 53 0 -0.0080000000000000002
c 54 0.0005 -0.0080000000000000002
c 55 0.001 -0.0080000000000000002
c 56 0.0015 -0.0080000000000000002
c 57 0.002 -0.0080000000000000002
c 58 0.0025 -0.0080000000000000002
c 59 0.003 -0.0080000000000000002
c 60 0.0035 -0.0080000000000000002
c 61 0.004 -0.0080000000000000002
c 62 0.0045 -0.0080000000000000002
c 63 0.005 -0.0080000000000000002
c 64 -0.0050000000000000001 -0.0063157899999999999
c 65 -0.0044999999999999997 -0.0063157899999999999
c 66 -0.0040000000000000001 -0.0063157899999999999
c 67 -0.0035000000000000001 -0.0063157899999999999
c 68 -0.0030000000000000001 -0.0063157899999999999
c 69 -0.0025000000000000001 -0.0063157899999999999
c 70 -0.002 -0.0063157899999999999
c 71 -0.0015 -0.0063157899999999999
c 72 -0.001 -0.0063157899999999999
c 73 -0.00050000000000000001 -0.0063157899999999999
c 74 0 -0.0063157899999999999
c 75 0.0005 -0.0063157899999999999
c 76 0.001 -0.0063157899999999999
c 77 0.0015 -0.0063157899999999999
c 78 0.002 -0.0063157899999999999
c 79 0.0025 -0.0063157899999999999
c 80 0.003 -0.0063157899999999999
c 81 0.0035 -0.0063157899999999999
c 82 0.004 -0.0063157899999999999
c 83 0.0045 -0.0063157899999999999
c 84 0.005 -0.0063157899999999999
c 85 -0.0050000000000000001 -0.0037894700000000001
c 86 -0.0044999999999999997 -0.0037894700000000001
c 87 -0.0040000000000000001 -0.0037894700000000001
c 88 -0.0035000000000000001 -0.0037894700000000001
c 89 -0.0030000000000000001 -0.0037894700000000001
c 90 -0.0025000000000000001 -0.0037894700000000001
c 91 -0.002 -0.0037894700000000001
c 92 -0.0015 -0.0037894700000000001
c 93 -0.001 -0.0037894700000000001
c 94 -0.00050000000000000001 -0.0037894700000000001
c 95 0 -0.0037894700000000001
c 96 0.0005 -0.0037894700000000001
c 97 0.001 -0.0037894700000000001
c 98 0.0015 -0.0037894700000000001
c 99 0.002 -0.0037894700000000001
c 100 0.0025 -0.0037894700000000001
c 101 0.003 -0.0037894700000000001
c 102 0.0035 -0.0037894700000000001
c 103 0.004 -0.0037894700000000001
c 104 0.0045 -0.0037894700000000001
c 105 0.005 -0.0037894700000000001
c 106 -0.0050000000000000001 0
c 107 -0.0044999999999999997 0
c 108 -0.0040000000000000001 0
c 109 -0.0035000000000000001 0
c 110 -0.0030000000000000001 0
c 111 -0.0025000000000000001 0
c 112 -0.002 0
c 113 -0.0015 0
c 114 -0.001 0
c 115 -0.00050000000000000001 0
c 116 0 0
c 117 0.0005 0
c 118 0.001 0
c 119 0.0015 0
c 120 0.002 0
c 121 0.0025 0
c 122 0.003 0
c 123 0.0035 0
c 124 0.004 0
c 125 0.0045 0
c 126 0.005 0
e 1 111 112 0
e -1 87 87 2
e -1 87 87 2
e 4 111 110 0
e -1 87 87 2
e 6 112 113 0
e -1 87 87 2
e -1 87 87 2
e -1 87 87 2
e -1 87 87 2
e -1 87 87 2
e -1 87 87 2
e -1 87 87 2
e -1 87 87 2
e -1 87 87 2
e -1 87 87 2
e -1 87 87 2
e -1 87 87 2
e -1 87 87 2
e -1 87 87 2
e -1 87 87 2
e -1 87 87 2
e -1 87 87 2
e 24 48 49 0
e 25 48 49 0
e -1 87 87 2
e 27 48 47 0
e 28 48 47 0
e -1 87 87 2
e -1 87 87 2
e 31 49 50 0
e 32 49 50 0
e -1 87 87 2
e -1 87 87 2
e 35 110 89 0
e 36 110 89 0
e 37 110 109 0
e 38 89 68 0
e 39 89 68 0
e -1 87 87 2
e -1 87 87 2
e 42 68 47 0
e 43 68 47 0
e -1 87 87 2
e -1 87 87 2
e -1 87 87 2
e 47 47 46 0
e 48 47 46 0
e -1 87 87 2
e -1 87 87 2
e 51 113 114 0
e -1 87 87 2
e -1 87 87 2
e -1 87 87 2
e 55 114 115 0
e -1 87 87 2
e -1 87 87 2
e -1 87 87 2
e -1 87 87 2
e -1 87 87 2
e -1 87 87 2
e -1 87 87 2
e -1 87 87 2
e -1 87 87 2
e -1 87 87 2
e -1 87 87 2
e -1 87 87 2
e -1 87 87 2
e 69 50 51 0
e 70 50 51 0
e -1 87 87 2
e -1 87 87 2
e 73 51 52 0
e 74 51 52 0
e -1 87 87 2
e -1 87 87 2
e 77 115 116 0
e -1 87 87 2
e -1 87 87 2
e -1 87 87 2
e 81 116 117 0
e -1 87 87 2
e -1 87 87 2
e -1 87 87 2
e -1 87 87 2
e -1 87 87 2
e -1 87 87 2
e -1 87 87 2
e -1 87 87 2
e -1 87 87 2
e -1 87 87 2
e -1 87 87 2
e -1 87 87 2
e -1 87 87 2
e 95 52 53 0
e 96 52 53 0
e -1 87 87 2
e -1 87 87 2
e 99 53 54 0
e 100 53 54 0
e -1 87 87 2
e -1 87 87 2
e 103 117 118 0
e -1 87 87 2
e -1 87 87 2
e -1 87 87 2
e 107 118 119 0
e -1 87 87 2
e -1 87 87 2
e -1 87 87 2
e -1 87 87 2
e -1 87 87 2
e -1 87 87 2
e -1 87 87 2
e -1 87 87 2
e -1 87 87 2
e -1 87 87 2
e -1 87 87 2
e -1 87 87 2
e -1 87 87 2
e 121 54 55 0
e 122 54 55 0
e -1 87 87 2
e -1 87 87 2
e 125 55 56 0
e 126 55 56 0
e -1 87 87 2
e -1 87 87 2
e 129 119 120 0
e -1 87 87 2
e -1 87 87 2
e -1 87 87 2
e 133 120 121 0
e -1 87 87 2
e -1 87 87 2
e -1 87 87 2
e -1 87 87 2
e -1 87 87 2
e -1 87 87 2
e -1 87 87 2
e -1 87 87 2
e -1 87 87 2
e -1 87 87 2
e -1 87 87 2
e -1 87 87 2
e -1 87 87 2
e 147 56 57 0
e 148 56 57 0
e -1 87 87 2
e -1 87 87 2
e 151 57 58 0
e 152 57 58 0
e -1 87 87 2
e -1 87 87 2
e 155 121 122 0
e -1 87 87 2
e -1 87 87 2
e 158 122 101 0
e 159 122 101 0
e 160 122 123 0
e -1 87 87 2
e -1 87 87 2
e -1 87 87 2
e -1 87 87 2
e 165 101 80 0
e 166 101 80 0
e -1 87 87 2
e -1 87 87 2
e -1 87 87 2
e -1 87 87 2
e -1 87 87 2
e 172 80 59 0
e 173 80 59 0
e -1 87 87 2
e -1 87 87 2
e 176 58 59 0
e 177 58 59 0
e -1 87 87 2
e -1 87 87 2
e 180 59 60 0
e 181 59 60 0
e -1 87 87 2
e -1 87 87 2
e -1 87 87 2
e 185 109 108 0
e -1 87 87 2
e -1 87 87 2
e -1 87 87 2
e -1 87 87 2
e -1 87 87 2
e -1 87 87 2
e -1 87 87 2
e 193 46 45 0
e 194 46 45 0
e -1 87 87 2
e -1 87 87 2
e 197 108 87 0
e 198 108 87 0
e 199 108 107 0
e 200 87 66 0
e 201 87 66 0
e -1 87 87 2
e -1 87 87 2
e 204 66 45 0
e 205 66 45 0
e -1 87 87 2
e -1 87 87 2
e -1 87 87 2
e 209 45 24 0
e 210 45 24 0
e -1 87 87 2
e -1 87 87 2
e 213 123 124 0
e -1 87 87 2
e -1 87 87 2
e 216 124 103 0
e 217 124 103 0
e 218 124 125 0
e -1 87 87 2
e -1 87 87 2
e -1 87 87 2
e -1 87 87 2
e 223 103 82 0
e 224 103 82 0
e -1 87 87 2
e -1 87 87 2
e -1 87 87 2
e -1 87 87 2
e -1 87 87 2
e 230 82 61 0
e 231 82 61 0
e -1 87 87 2
e -1 87 87 2
e 234 60 61 0
e 235 60 61 0
e -1 87 87 2
e -1 87 87 2
e 238 61 40 0
e 239 61 40 0
e -1 87 87 2
e -1 87 87 2
e 242 25 26 0
e 243 25 26 0
e 244 25 24 0
e 245 25 24 0
e -1 87 87 2
e -1 87 87 2
e 248 26 27 0
e 249 26 27 0
e -1 87 87 2
e -1 87 87 2
e -1 87 87 2
e 253 24 23 0
e 254 24 23 0
e -1 87 87 2
e -1 87 87 2
e 257 27 28 0
e 258 27 28 0
e -1 87 87 2
e -1 87 87 2
e 261 28 29 0
e 262 28 29 0
e -1 87 87 2
e -1 87 87 2
e 265 29 30 0
e 266 29 30 0
e -1 87 87 2
e -1 87 87 2
e 269 30 31 0
e 270 30 31 0
e -1 87 87 2
e -1 87 87 2
e 273 31 32 0
e 274 31 32 0
e -1 87 87 2
e -1 87 87 2
e 277 32 33 0
e 278 32 33 0
e -1 87 87 2
e -1 87 87 2
e 281 33 34 0
e 282 33 34 0
e -1 87 87 2
e -1 87 87 2
e 285 34 35 0
e 286 34 35 0
e -1 87 87 2
e -1 87 87 2
e 289 35 36 0
e 290 35 36 0
e -1 87 87 2
e -1 87 87 2
e 293 36 37 0
e 294 36 37 0
e -1 87 87 2
e -1 87 87 2
e 297 37 38 0
e 298 37 38 0
e -1 87 87 2
e -1 87 87 2
e 301 38 39 0
e 302 38 39 0
e -1 87 87 2
e -1 87 87 2
e 305 39 40 0
e 306 39 40 0
e -1 87 87 2
e -1 87 87 2
e 309 40 41 0
e 310 40 41 0
e -1 87 87 2
e -1 87 87 2
e -1 87 87 2
e 314 107 106 0
e -1 87 87 2
e -1 87 87 2
e -1 87 87 2
e -1 87 87 2
e -1 87 87 2
e -1 87 87 2
e -1 87 87 2
e -1 87 87 2
e -1 87 87 2
e -1 87 87 2
e 325 23 22 0
e 326 23 22 0
e -1 87 87 2
e -1 87 87 2
e 329 106 85 0
e 330 85 64 0
e 331 64 43 0
e 332 43 22 0
e -1 87 87 2
e 334 22 1 0
e 335 125 126 0
e -1 87 87 2
e -1 87 87 2
e 338 126 105 0
e -1 87 87 2
e -1 87 87 2
e -1 87 87 2
e 342 105 84 0
e -1 87 87 2
e -1 87 87 2
e -1 87 87 2
e 346 84 63 0
e -1 87 87 2
e -1 87 87 2
e -1 87 87 2
e 350 63 42 0
e 351 41 42 0
e 352 41 42 0
e -1 87 87 2
e -1 87 87 2
e 355 42 21 0
e 356 2 3 0
e 357 2 1 0
e 358 3 4 0
e 359 4 5 0
e 360 5 6 0
e 361 6 7 0
e 362 7 8 0
e 363 8 9 0
e 364 9 10 0
e 365 10 11 0
e 366 11 12 0
e 367 12 13 0
e 368 13 14 0
e 369 14 15 0
e 370 15 16 0
e 371 16 17 0
e 372 17 18 0
e 373 18 19 0
e 374 19 20 0
e 375 20 21 0
t 1 1 111 112 91 20 2 -1024
t 2 1 111 91 90 3 7 -1024
t 3 1 90 91 70 22 4 -1024
t 4 1 90 70 69 5 9 -1024
t 5 1 69 70 49 24 6 -1024
t 6 1 69 49 48 -1024 11 -1024
t 7 1 110 111 90 -1024 8 -1024
t 8 1 110 90 89 9 -1024 -1024
t 9 1 89 90 69 -1024 10 -1024
t 10 1 89 69 68 11 -1024 -1024
t 11 1 68 69 48 -1024 12 -1024
t 12 1 68 48 47 -1024 -1024 -1024
t 13 1 113 114 93 32 14 -1024
t 14 1 113 93 92 15 19 -1024
t 15 1 92 93 72 34 16 -1024
t 16 1 92 72 71 17 21 -1024
t 17 1 71 72 51 36 18 -1024
t 18 1 71 51 50 -1024 23 -1024
t 19 1 112 113 92 -1024 20 -1024
t 20 1 112 92 91 21 -1024 -1024
t 21 1 91 92 71 -1024 22 -1024
t 22 1 91 71 70 23 -1024 -1024
t 23 1 70 71 50 -1024 24 -1024
t 24 1 70 50 49 -1024 -1024 -1024
t 25 1 115 116 95 44 26 -1024
t 26 1 115 95 94 27 31 -1024
t 27 1 94 95 74 46 28 -1024
t 28 1 94 74 73 29 33 -1024
t 29 1 73 74 53 48 30 -1024
t 30 1 73 53 52 -1024 35 -1024
t 31 1 114 115 94 -1024 32 -1024
t 32 1 114 94 93 33 -1024 -1024
t 33 1 93 94 73 -1024 34 -1024
t 34 1 93 73 72 35 -1024 -1024
t 35 1 72 73 52 -1024 36 -1024
t 36 1 72 52 51 -1024 -1024 -1024
t 37 1 117 118 97 56 38 -1024
t 38 1 117 97 96 39 43 -1024
t 39 1 96 97 76 58 40 -1024
t 40 1 96 76 75 41 45 -1024
t 41 1 75 76 55 60 42 -1024
t 42 1 75 55 54 -1024 47 -1024
t 43 1 116 117 96 -1024 44 -1024
t 44 1 116 96 95 45 -1024 -1024
t 45 1 95 96 75 -1024 46 -1024
t 46 1 95 75 74 47 -1024 -1024
t 47 1 74 75 54 -1024 48 -1024
t 48 1 74 54 53 -1024 -1024 -1024
t 49 1 119 120 99 68 50 -1024
t 50 1 119 99 98 51 55 -1024
t 51 1 98 99 78 70 52 -1024
t 52 1 98 78 77 53 57 -1024
t 53 1 77 78 57 72 54 -1024
t 54 1 77 57 56 -1024 59 -1024
t 55 1 118 119 98 -1024 56 -1024
t 56 1 118 98 97 57 -1024 -1024
t 57 1 97 98 77 -1024 58 -1024
t 58 1 97 77 76 59 -1024 -1024
t 59 1 76 77 56 -1024 60 -1024
t 60 1 76 56 55 -1024 -1024 -1024
t 61 1 121 122 101 -1024 62 -1024
t 62 1 121 101 100 63 67 -1024
t 63 1 100 101 80 -1024 64 -1024
t 64 1 100 80 79 65 69 -1024
t 65 1 79 80 59 -1024 66 -1024
t 66 1 79 59 58 -1024 71 -1024
t 67 1 120 121 100 -1024 68 -1024
t 68 1 120 100 99 69 -1024 -1024
t 69 1 99 100 79 -1024 70 -1024
t 70 1 99 79 78 71 -1024 -1024
t 71 1 78 79 58 -1024 72 -1024
t 72 1 78 58 57 -1024 -1024 -1024
t 73 2 109 110 89 -1024 74 -1024
t 74 2 109 89 88 75 79 -1024
t 75 2 88 89 68 -1024 76 -1024
t 76 2 88 68 67 77 81 -1024
t 77 2 67 68 47 -1024 78 -1024
t 78 2 67 47 46 -1024 83 -1024
t 79 2 108 109 88 -1024 80 -1024
t 80 2 108 88 87 81 -1024 -1024
t 81 2 87 88 67 -1024 82 -1024
t 82 2 87 67 66 83 -1024 -1024
t 83 2 66 67 46 -1024 84 -1024
t 84 2 66 46 45 -1024 -1024 -1024
t 85 2 123 124 103 -1024 86 -1024
t 86 2 123 103 102 87 91 -1024
t 87 2 102 103 82 -1024 88 -1024
t 88 2 102 82 81 89 93 -1024
t 89 2 81 82 61 -1024 90 -1024
t 90 2 81 61 60 -1024 95 -1024
t 91 2 122 123 102 -1024 92 -1024
t 92 2 122 102 101 93 -1024 -1024
t 93 2 101 102 81 -1024 94 -1024
t 94 2 101 81 80 95 -1024 -1024
t 95 2 80 81 60 -1024 96 -1024
t 96 2 80 60 59 -1024 -1024 -1024
t 97 3 46 47 26 104 98 -1024
t 98 3 46 26 25 -1024 99 -1024
t 99 3 45 46 25 -1024 100 -1024
t 100 3 45 25 24 -1024 -1024 -1024
t 101 3 48 49 28 108 102 -1024
t 102 3 48 28 27 -1024 103 -1024
t 103 3 47 48 27 -1024 104 -1024
t 104 3 47 27 26 -1024 -1024 -1024
t 105 3 50 51 30 112 106 -1024
t 106 3 50 30 29 -1024 107 -1024
t 107 3 49 50 29 -1024 108 -1024
t 108 3 49 29 28 -1024 -1024 -1024
t 109 3 52 53 32 116 110 -1024
t 110 3 52 32 31 -1024 111 -1024
t 111 3 51 52 31 -1024 112 -1024
t 112 3 51 31 30 -1024 -1024 -1024
t 113 3 54 55 34 120 114 -1024
t 114 3 54 34 33 -1024 115 -1024
t 115 3 53 54 33 -1024 116 -1024
t 116 3 53 33 32 -1024 -1024 -1024
t 117 3 56 57 36 124 118 -1024
t 118 3 56 36 35 -1024 119 -1024
t 119 3 55 56 35 -1024 120 -1024
t 120 3 55 35 34 -1024 -1024 -1024
t 121 3 58 59 38 128 122 -1024
t 122 3 58 38 37 -1024 123 -1024
t 123 3 57 58 37 -1024 124 -1024
t 124 3 57 37 36 -1024 -1024 -1024
t 125 3 60 61 40 -1024 126 -1024
t 126 3 60 40 39 -1024 127 -1024
t 127 3 59 60 39 -1024 128 -1024
t 128 3 59 39 38 -1024 -1024 -1024
t 129 4 107 108 87 -1024 130 -1024
t 130 4 107 87 86 131 137 -1024
t 131 4 86 87 66 -1024 132 -1024
t 132 4 86 66 65 133 139 -1024
t 133 4 65 66 45 -1024 134 -1024
t 134 4 65 45 44 135 141 -1024
t 135 4 44 45 24 -1024 136 -1024
t 136 4 44 24 23 -1024 143 -1024
t 137 4 106 107 86 -1024 138 -1024
t 138 4 106 86 85 139 -1024 -1024
t 139 4 85 86 65 -1024 140 -1024
t 140 4 85 65 64 141 -1024 -1024
t 141 4 64 65 44 -1024 142 -1024
t 142 4 64 44 43 143 -1024 -1024
t 143 4 43 44 23 -1024 144 -1024
t 144 4 43 23 22 -1024 -1024 -1024
t 145 4 125 126 105 -1024 146 -1024
t 146 4 125 105 104 147 153 -1024
t 147 4 104 105 84 -1024 148 -1024
t 148 4 104 84 83 149 155 -1024
t 149 4 83 84 63 -1024 150 -1024
t 150 4 83 63 62 151 157 -1024
t 151 4 62 63 42 -1024 152 -1024
t 152 4 62 42 41 -1024 159 -1024
t 153 4 124 125 104 -1024 154 -1024
t 154 4 124 104 103 155 -1024 -1024
t 155 4 103 104 83 -1024 156 -1024
t 156 4 103 83 82 157 -1024 -1024
t 157 4 82 83 62 -1024 158 -1024
t 158 4 82 62 61 159 -1024 -1024
t 159 4 61 62 41 -1024 160 -1024
t 160 4 61 41 40 -1024 -1024 -1024
t 161 5 23 24 3 168 162 -1024
t 162 5 23 3 2 -1024 163 -1024
t 163 5 22 23 2 -1024 164 -1024
t 164 5 22 2 1 -1024 -1024 -1024
t 165 5 25 26 5 172 166 -1024
t 166 5 25 5 4 -1024 167 -1024
t 167 5 24 25 4 -1024 168 -1024
t 168 5 24 4 3 -1024 -1024 -1024
t 169 5 27 28 7 176 170 -1024
t 170 5 27 7 6 -1024 171 -1024
t 171 5 26 27 6 -1024 172 -1024
t 172 5 26 6 5 -1024 -1024 -1024
t 173 5 29 30 9 180 174 -1024
t 174 5 29 9 8 -1024 175 -1024
t 175 5 28 29 8 -1024 176 -1024
t 176 5 28 8 7 -1024 -1024 -1024
t 177 5 31 32 11 184 178 -1024
t 178 5 31 11 10 -1024 179 -1024
t 179 5 30 31 10 -1024 180 -1024
t 180 5 30 10 9 -1024 -1024 -1024
t 181 5 33 34 13 188 182 -1024
t 182 5 33 13 12 -1024 183 -1024
t 183 5 32 33 12 -1024 184 -1024
t 184 5 32 12 11 -1024 -1024 -1024
t 185 5 35 36 15 192 186 -1024
t 186 5 35 15 14 -1024 187 -1024
t 187 5 34 35 14 -1024 188 -1024
t 188 5 34 14 13 -1024 -1024 -1024
t 189 5 37 38 17 196 190 -1024
t 190 5 37 17 16 -1024 191 -1024
t 191 5 36 37 16 -1024 192 -1024
t 192 5 36 16 15 -1024 -1024 -1024
t 193 5 39 40 19 200 194 -1024
t 194 5 39 19 18 -1024 195 -1024
t 195 5 38 39 18 -1024 196 -1024
t 196 5 38 18 17 -1024 -1024 -1024
t 197 5 41 42 21 -1024 198 -1024
t 198 5 41 21 20 -1024 199 -1024
t 199 5 40 41 20 -1024 200 -1024
t 200 5 40 20 19 -1024 -1024 -1024
r 1 3
x 2 43 20
w silicon Silicon
b 1
b 4
b 6
b 24
b 27
b 31
b 35
b 38
b 42
b 51
b 55
b 69
b 73
b 77
b 81
b 95
b 99
b 103
b 107
b 121
b 125
b 129
b 133
b 147
b 151
b 155
b 158
b 165
b 172
b 176
r 2 224
x 2 43 20
w oxide HfO2
b 36
b 37
b 39
b 43
b 47
b 159
b 160
b 166
b 173
b 180
b 185
b 193
b 197
b 200
b 204
b 213
b 216
b 223
b 230
b 234
r 3 224
x 2 43 20
w oxide HfO2
b 25
b 28
b 32
b 48
b 70
b 74
b 96
b 100
b 122
b 126
b 148
b 152
b 177
b 181
b 194
b 209
b 235
b 238
b 242
b 244
b 248
b 257
b 261
b 265
b 269
b 273
b 277
b 281
b 285
b 289
b 293
b 297
b 301
b 305
r 4 6
x 4 42 46 43 20
w 1 4 fgate Aluminum
b 198
b 199
b 201
b 205
b 210
b 217
b 218
b 224
b 231
b 239
b 253
b 309
b 314
b 325
b 329
b 330
b 331
b 332
b 335
b 338
b 342
b 346
b 350
b 351
r 5 6
x 4 42 46 43 20
w 1 5 fgate Aluminum
b 243
b 245
b 249
b 254
b 258
b 262
b 266
b 270
b 274
b 278
b 282
b 286
b 290
b 294
b 298
b 302
b 306
b 310
b 326
b 334
b 352
b 355
b 356
b 357
b 358
b 359
b 360
b 361
b 362
b 363
b 364
b 365
b 366
b 367
b 368
b 369
b 370
b 371
b 372
b 373
b 374
b 375
s 46 513 115 149 71 72 69 100 103 120 121 613 106 111 211 220 224 611 107 112 210 221 225 612 108 524 525 215 222 226 610 118 113 114 74 75 76 77 78 81 82 430 431 432 433 434 435
n 0 6 5 0 0 0 0 0 0.8 0 0 0 0 0 0 0 0 0 0 0 0 0 0 0 0 0 0 0 0 0 0 0 0 0 0 0 0 0 0 0 0 0 0 0 0 0 0 0
n 1 6 5 0 0 0 0 0 0.8 0 0 0 0 0 0 0 0 0 0 0 0 0 0 0 0 0 0 0 0 0 0 0 0 0 0 0 0 0 0 0 0 0 0 0 0 0 0 0
n 2 6 5 0 0 0 0 0 0.8 2771980.8300000001 0 0 0 0 0 0 0 0 0 0 0 0 0 0 0 0 0 0 0 0 0 0 0 0 0 0 0 0 0 0 0 0 0 0 0 0 0 0
n 3 6 5 0 0 0 0 0 0.8 2771980.8300000001 0 0 0 0 0 0 0 0 0 0 0 0 0 0 0 0 0 0 0 0 0 0 0 0 0 0 0 0 0 0 0 0 0 0 0 0 0 0
n 4 6 5 0 0 0 0 0 0.8 2771980.8300000001 0 0 0 0 0 0 0 0 0 0 0 0 0 0 0 0 0 0 0 0 0 0 0 0 0 0 0 0 0 0 0 0 0 0 0 0 0 0
n 5 6 5 0 0 0 0 0 0.8 2771980.8300000001 0 0 0 0 0 0 0 0 0 0 0 0 0 0 0 0 0 0 0 0 0 0 0 0 0 0 0 0 0 0 0 0 0 0 0 0 0 0
n 6 6 5 0 0 0 0 0 0.8 2771980.8300000001 0 0 0 0 0 0 0 0 0 0 0 0 0 0 0 0 0 0 0 0 0 0 0 0 0 0 0 0 0 0 0 0 0 0 0 0 0 0
n 7 6 5 0 0 0 0 0 0.8 2771980.8300000001 0 0 0 0 0 0 0 0 0 0 0 0 0 0 0 0 0 0 0 0 0 0 0 0 0 0 0 0 0 0 0 0 0 0 0 0 0 0
n 8 6 5 0 0 0 0 0 0.8 2771980.8300000001 0 0 0 0 0 0 0 0 0 0 0 0 0 0 0 0 0 0 0 0 0 0 0 0 0 0 0 0 0 0 0 0 0 0 0 0 0 0
n 9 6 5 0 0 0 0 0 0.8 2771980.8300000001 0 0 0 0 0 0 0 0 0 0 0 0 0 0 0 0 0 0 0 0 0 0 0 0 0 0 0 0 0 0 0 0 0 0 0 0 0 0
n 10 6 5 0 0 0 0 0 0.8 2771980.8300000001 0 0 0 0 0 0 0 0 0 0 0 0 0 0 0 0 0 0 0 0 0 0 0 0 0 0 0 0 0 0 0 0 0 0 0 0 0 0
n 11 6 5 0 0 0 0 0 0.8 2771980.8300000001 0 0 0 0 0 0 0 0 0 0 0 0 0 0 0 0 0 0 0 0 0 0 0 0 0 0 0 0 0 0 0 0 0 0 0 0 0 0
n 12 6 5 0 0 0 0 0 0.8 2771980.8300000001 0 0 0 0 0 0 0 0 0 0 0 0 0 0 0 0 0 0 0 0 0 0 0 0 0 0 0 0 0 0 0 0 0 0 0 0 0 0
n 13 6 5 0 0 0 0 0 0.8 2771980.8300000001 0 0 0 0 0 0 0 0 0 0 0 0 0 0 0 0 0 0 0 0 0 0 0 0 0 0 0 0 0 0 0 0 0 0 0 0 0 0
n 14 6 5 0 0 0 0 0 0.8 2771980.8300000001 0 0 0 0 0 0 0 0 0 0 0 0 0 0 0 0 0 0 0 0 0 0 0 0 0 0 0 0 0 0 0 0 0 0 0 0 0 0
n 15 6 5 0 0 0 0 0 0.8 2771980.8300000001 0 0 0 0 0 0 0 0 0 0 0 0 0 0 0 0 0 0 0 0 0 0 0 0 0 0 0 0 0 0 0 0 0 0 0 0 0 0
n 16 6 5 0 0 0 0 0 0.8 2771980.8300000001 0 0 0 0 0 0 0 0 0 0 0 0 0 0 0 0 0 0 0 0 0 0 0 0 0 0 0 0 0 0 0 0 0 0 0 0 0 0
n 17 6 5 0 0 0 0 0 0.8 2771980.8300000001 0 0 0 0 0 0 0 0 0 0 0 0 0 0 0 0 0 0 0 0 0 0 0 0 0 0 0 0 0 0 0 0 0 0 0 0 0 0
n 18 6 5 0 0 0 0 0 0.8 2771980.8300000001 0 0 0 0 0 0 0 0 0 0 0 0 0 0 0 0 0 0 0 0 0 0 0 0 0 0 0 0 0 0 0 0 0 0 0 0 0 0
n 19 6 5 0 0 0 0 0 0.8 0 0 0 0 0 0 0 0 0 0 0 0 0 0 0 0 0 0 0 0 0 0 0 0 0 0 0 0 0 0 0 0 0 0 0 0 0 0 0
n 20 6 5 0 0 0 0 0 0.8 0 0 0 0 0 0 0 0 0 0 0 0 0 0 0 0 0 0 0 0 0 0 0 0 0 0 0 0 0 0 0 0 0 0 0 0 0 0 0
n 21 6 4 0 0 0 0 0 0.8 0 0 0 0 0 0 0 0 0 0 0 0 0 0 0 0 0 0 0 0 0 0 0 0 0 0 0 0 0 0 0 0 0 0 0 0 0 0 0
n 21 6 5 0 0 0 0 0 0.8 0 0 0 0 0 0 0 0 0 0 0 0 0 0 0 0 0 0 0 0 0 0 0 0 0 0 0 0 0 0 0 0 0 0 0 0 0 0 0
n 22 6 4 0 0 0 0 0 0.8 0 0 0 0 0 0 0 0 0 0 0 0 0 0 0 0 0 0 0 0 0 0 0 0 0 0 0 0 0 0 0 0 0 0 0 0 0 0 0
n 22 6 5 0 0 0 0 0 0.8 2771980.8300000001 -2.9286932000000001e-010 2771980.8300000001 0 0 0 0 0 0 0 0 0 0 0 0 0 0 0 0 0 0 0 0 0 0 0 0 0 0 0 0 0 0 0 0 0 0 0 0
n 23 224 3 0 0 0 0 0 0.522801917 2771980.8300000001 0 0 -2771980 0 0 0 0 0 0 0 0 0 0 0 0 0 0 0 0 0 0 0 0 -1.5 4.2000000000000002 0 0 0 0 0 0 0 0 1 1 5.7000000000000002 4.2000000000000002 -1.5
n 23 6 4 0 0 0 0 0 0.522801917 2771980.8300000001 0 0 0 0 0 0 0 0 0 0 0 0 0 0 0 0 0 0 0 0 0 0 0 0 0 0 0 0 0 0 0 0 0 0 0 0 0 0
n 23 6 5 0 0 0 0 0 0.522801917 3920172.8799999999 -2.9286932000000001e-010 2771980.8300000001 0 0 0 0 0 0 0 0 0 0 0 0 0 0 0 0 0 0 0 0 0 0 0 0 0 0 0 0 0 0 0 0 0 0 0 0
n 24 224 3 0 0 0 0 0 0.522801917 2771980.8300000001 0 0 -2771980 0 0 0 0 0 0 0 0 0 0 0 0 0 0 0 0 0 0 0 0 -1.5 4.2000000000000002 0 0 0 0 0 0 0 0 1 1 5.7000000000000002 4.2000000000000002 -1.5
n 24 6 5 0 0 0 0 0 0.522801917 2771980.8300000001 0 0 0 0 0 0 0 0 0 0 0 0 0 0 0 0 0 0 0 0 0 0 0 0 0 0 0 0 0 0 0 0 0 0 0 0 0 0
n 25 224 3 0 0 0 0 0 0.522801917 2771980.8300000001 0 0 -2771980 0 0 0 0 0 0 0 0 0 0 0 0 0 0 0 0 0 0 0 0 -1.5 4.2000000000000002 0 0 0 0 0 0 0 0 1 1 5.7000000000000002 4.2000000000000002 -1.5
n 25 6 5 0 0 0 0 0 0.522801917 2771980.8300000001 0 0 0 0 0 0 0 0 0 0 0 0 0 0 0 0 0 0 0 0 0 0 0 0 0 0 0 0 0 0 0 0 0 0 0 0 0 0
n 26 224 3 0 0 0 0 0 0.522801917 2771980.8300000001 0 0 -2771980 0 0 0 0 0 0 0 0 0 0 0 0 0 0 0 0 0 0 0 0 -1.5 4.2000000000000002 0 0 0 0 0 0 0 0 1 1 5.7000000000000002 4.2000000000000002 -1.5
n 26 6 5 0 0 0 0 0 0.522801917 2771980.8300000001 0 0 0 0 0 0 0 0 0 0 0 0 0 0 0 0 0 0 0 0 0 0 0 0 0 0 0 0 0 0 0 0 0 0 0 0 0 0
n 27 224 3 0 0 0 0 0 0.522801917 2771980.8300000001 0 0 -2771980 0 0 0 0 0 0 0 0 0 0 0 0 0 0 0 0 0 0 0 0 -1.5 4.2000000000000002 0 0 0 0 0 0 0 0 1 1 5.7000000000000002 4.2000000000000002 -1.5
n 27 6 5 0 0 0 0 0 0.522801917 2771980.8300000001 0 0 0 0 0 0 0 0 0 0 0 0 0 0 0 0 0 0 0 0 0 0 0 0 0 0 0 0 0 0 0 0 0 0 0 0 0 0
n 28 224 3 0 0 0 0 0 0.522801917 2771980.8300000001 0 0 -2771980 0 0 0 0 0 0 0 0 0 0 0 0 0 0 0 0 0 0 0 0 -1.5 4.2000000000000002 0 0 0 0 0 0 0 0 1 1 5.7000000000000002 4.2000000000000002 -1.5
n 28 6 5 0 0 0 0 0 0.522801917 2771980.8300000001 0 0 0 0 0 0 0 0 0 0 0 0 0 0 0 0 0 0 0 0 0 0 0 0 0 0 0 0 0 0 0 0 0 0 0 0 0 0
n 29 224 3 0 0 0 0 0 0.522801917 2771980.8300000001 0 0 -2771980 0 0 0 0 0 0 0 0 0 0 0 0 0 0 0 0 0 0 0 0 -1.5 4.2000000000000002 0 0 0 0 0 0 0 0 1 1 5.7000000000000002 4.2000000000000002 -1.5
n 29 6 5 0 0 0 0 0 0.522801917 2771980.8300000001 0 0 0 0 0 0 0 0 0 0 0 0 0 0 0 0 0 0 0 0 0 0 0 0 0 0 0 0 0 0 0 0 0 0 0 0 0 0
n 30 224 3 0 0 0 0 0 0.522801917 2771980.8300000001 0 0 -2771980 0 0 0 0 0 0 0 0 0 0 0 0 0 0 0 0 0 0 0 0 -1.5 4.2000000000000002 0 0 0 0 0 0 0 0 1 1 5.7000000000000002 4.2000000000000002 -1.5
n 30 6 5 0 0 0 0 0 0.522801917 2771980.8300000001 0 0 0 0 0 0 0 0 0 0 0 0 0 0 0 0 0 0 0 0 0 0 0 0 0 0 0 0 0 0 0 0 0 0 0 0 0 0
n 31 224 3 0 0 0 0 0 0.522801917 2771980.8300000001 0 0 -2771980 0 0 0 0 0 0 0 0 0 0 0 0 0 0 0 0 0 0 0 0 -1.5 4.2000000000000002 0 0 0 0 0 0 0 0 1 1 5.7000000000000002 4.2000000000000002 -1.5
n 31 6 5 0 0 0 0 0 0.522801917 2771980.8300000001 0 0 0 0 0 0 0 0 0 0 0 0 0 0 0 0 0 0 0 0 0 0 0 0 0 0 0 0 0 0 0 0 0 0 0 0 0 0
n 32 224 3 0 0 0 0 0 0.522801917 2771980.8300000001 0 0 -2771980 0 0 0 0 0 0 0 0 0 0 0 0 0 0 0 0 0 0 0 0 -1.5 4.2000000000000002 0 0 0 0 0 0 0 0 1 1 5.7000000000000002 4.2000000000000002 -1.5
n 32 6 5 0 0 0 0 0 0.522801917 2771980.8300000001 0 0 0 0 0 0 0 0 0 0 0 0 0 0 0 0 0 0 0 0 0 0 0 0 0 0 0 0 0 0 0 0 0 0 0 0 0 0
n 33 224 3 0 0 0 0 0 0.522801917 2771980.8300000001 0 0 -2771980 0 0 0 0 0 0 0 0 0 0 0 0 0 0 0 0 0 0 0 0 -1.5 4.2000000000000002 0 0 0 0 0 0 0 0 1 1 5.7000000000000002 4.2000000000000002 -1.5
n 33 6 5 0 0 0 0 0 0.522801917 2771980.8300000001 0 0 0 0 0 0 0 0 0 0 0 0 0 0 0 0 0 0 0 0 0 0 0 0 0 0 0 0 0 0 0 0 0 0 0 0 0 0
n 34 224 3 0 0 0 0 0 0.522801917 2771980.8300000001 0 0 -2771980 0 0 0 0 0 0 0 0 0 0 0 0 0 0 0 0 0 0 0 0 -1.5 4.2000000000000002 0 0 0 0 0 0 0 0 1 1 5.7000000000000002 4.2000000000000002 -1.5
n 34 6 5 0 0 0 0 0 0.522801917 2771980.8300000001 0 0 0 0 0 0 0 0 0 0 0 0 0 0 0 0 0 0 0 0 0 0 0 0 0 0 0 0 0 0 0 0 0 0 0 0 0 0
n 35 224 3 0 0 0 0 0 0.522801917 2771980.8300000001 0 0 -2771980 0 0 0 0 0 0 0 0 0 0 0 0 0 0 0 0 0 0 0 0 -1.5 4.2000000000000002 0 0 0 0 0 0 0 0 1 1 5.7000000000000002 4.2000000000000002 -1.5
n 35 6 5 0 0 0 0 0 0.522801917 2771980.8300000001 0 0 0 0 0 0 0 0 0 0 0 0 0 0 0 0 0 0 0 0 0 0 0 0 0 0 0 0 0 0 0 0 0 0 0 0 0 0
n 36 224 3 0 0 0 0 0 0.522801917 2771980.8300000001 0 0 -2771980 0 0 0 0 0 0 0 0 0 0 0 0 0 0 0 0 0 0 0 0 -1.5 4.2000000000000002 0 0 0 0 0 0 0 0 1 1 5.7000000000000002 4.2000000000000002 -1.5
n 36 6 5 0 0 0 0 0 0.522801917 2771980.8300000001 0 0 0 0 0 0 0 0 0 0 0 0 0 0 0 0 0 0 0 0 0 0 0 0 0 0 0 0 0 0 0 0 0 0 0 0 0 0
n 37 224 3 0 0 0 0 0 0.522801917 2771980.8300000001 0 0 -2771980 0 0 0 0 0 0 0 0 0 0 0 0 0 0 0 0 0 0 0 0 -1.5 4.2000000000000002 0 0 0 0 0 0 0 0 1 1 5.7000000000000002 4.2000000000000002 -1.5
n 37 6 5 0 0 0 0 0 0.522801917 2771980.8300000001 0 0 0 0 0 0 0 0 0 0 0 0 0 0 0 0 0 0 0 0 0 0 0 0 0 0 0 0 0 0 0 0 0 0 0 0 0 0
n 38 224 3 0 0 0 0 0 0.522801917 2771980.8300000001 0 0 -2771980 0 0 0 0 0 0 0 0 0 0 0 0 0 0 0 0 0 0 0 0 -1.5 4.2000000000000002 0 0 0 0 0 0 0 0 1 1 5.7000000000000002 4.2000000000000002 -1.5
n 38 6 5 0 0 0 0 0 0.522801917 2771980.8300000001 0 0 0 0 0 0 0 0 0 0 0 0 0 0 0 0 0 0 0 0 0 0 0 0 0 0 0 0 0 0 0 0 0 0 0 0 0 0
n 39 224 3 0 0 0 0 0 0.522801917 2771980.8300000001 0 0 -2771980 0 0 0 0 0 0 0 0 0 0 0 0 0 0 0 0 0 0 0 0 -1.5 4.2000000000000002 0 0 0 0 0 0 0 0 1 1 5.7000000000000002 4.2000000000000002 -1.5
n 39 6 4 0 0 0 0 0 0.522801917 2771980.8300000001 0 0 0 0 0 0 0 0 0 0 0 0 0 0 0 0 0 0 0 0 0 0 0 0 0 0 0 0 0 0 0 0 0 0 0 0 0 0
n 39 6 5 0 0 0 0 0 0.522801917 3920172.8799999999 2.9286932000000001e-010 -2771980.8300000001 0 0 0 0 0 0 0 0 0 0 0 0 0 0 0 0 0 0 0 0 0 0 0 0 0 0 0 0 0 0 0 0 0 0 0 0
n 40 6 4 0 0 0 0 0 0.8 0 0 0 0 0 0 0 0 0 0 0 0 0 0 0 0 0 0 0 0 0 0 0 0 0 0 0 0 0 0 0 0 0 0 0 0 0 0 0
n 40 6 5 0 0 0 0 0 0.8 2771980.8300000001 2.9286932000000001e-010 -2771980.8300000001 0 0 0 0 0 0 0 0 0 0 0 0 0 0 0 0 0 0 0 0 0 0 0 0 0 0 0 0 0 0 0 0 0 0 0 0
n 41 6 4 0 0 0 0 0 0.8 0 0 0 0 0 0 0 0 0 0 0 0 0 0 0 0 0 0 0 0 0 0 0 0 0 0 0 0 0 0 0 0 0 0 0 0 0 0 0
n 41 6 5 0 0 0 0 0 0.8 0 0 0 0 0 0 0 0 0 0 0 0 0 0 0 0 0 0 0 0 0 0 0 0 0 0 0 0 0 0 0 0 0 0 0 0 0 0 0
n 42 6 4 0 0 0 0 0 0.8 0 0 0 0 0 0 0 0 0 0 0 0 0 0 0 0 0 0 0 0 0 0 0 0 0 0 0 0 0 0 0 0 0 0 0 0 0 0 0
n 43 6 4 0 0 0 0 0 0.8 2771980.8300000001 -2.9286932000000001e-010 2771980.8300000001 0 0 0 0 0 0 0 0 0 0 0 0 0 0 0 0 0 0 0 0 0 0 0 0 0 0 0 0 0 0 0 0 0 0 0 0
n 44 224 2 0 0 0 0 0 0.522801917 0 0 0 0 0 0 0 0 0 0 0 0 0 0 0 0 0 0 0 0 0 0 0 0 -1.5 4.2000000000000002 0 0 0 0 0 0 0 0 1 1 5.7000000000000002 4.2000000000000002 -1.5
n 44 224 3 0 0 0 0 0 0.522801917 149877.473 -486.41028399999999 149876.68400000001 0 0 0 0 0 0 0 0 0 0 0 0 0 0 0 0 0 0 0 0 0 -1.5 4.2000000000000002 0 0 0 0 0 0 0 0 1 1 5.7000000000000002 4.2000000000000002 -1.5
n 44 6 4 0 0 0 0 0 0.522801917 5543961.6500000004 -5.8573864000000003e-010 5543961.6500000004 0 0 0 0 0 0 0 0 0 0 0 0 0 0 0 0 0 0 0 0 0 0 0 0 0 0 0 0 0 0 0 0 0 0 0 0
n 45 224 2 0 0 0 0 0 0.515292883 75090.345100000006 0 0 -75090.300000000003 0 0 0 0 0 0 0 0 0 0 0 0 0 0 0 0 0 0 0 0 -1.49249097 4.2075090299999998 0 0 0 0 0 5.0318752699999996 0 0 1 1 5.7000000000000002 4.2075090299999998 -1.49249097
n 45 224 3 0 0 0 0 0 0.515292883 170418.897 -1823.6279999999999 152972.92199999999 -75090.300000000003 0 0 0 0 0 0 0 0 0 0 0 0 0 0 0 0 0 0 0 0 -1.49249097 4.2075090299999998 0 0 0 0 0 5.0318752699999996 0 0 1 1 5.7000000000000002 4.2075090299999998 -1.49249097
n 46 3 1 0 0 0 0 0 0.507527258 152746.58900000001 0 0 -152747 1.26771243e+019 0.139622697 0 0 0 0 605095222 -0.42545872400000001 0 0 0 0 0 0 0 0 0 0 0 332794221e+8 -1.03472534 0.0452746589 14471443400 2.8e+019 1.04e+019 1.0800000000000001 4.1699999999999999 -0.11483334000000001 0 87583487800000 2.8e+019 1.04e+019 1.0800000000000001 0.0452746589 -1.03472534
n 46 224 2 0 0 0 0 0 0.507527258 152746.58900000001 0 0 -152747 0 0 0 0 0 0 0 0 0 0 0 0 0 0 0 0 0 0 0 0 -1.03472534 0.0452746589 0 0 0 0 4.1699999999999999 -0.11483334000000001 0 87583487800000 2.8e+019 1.04e+019 1.0800000000000001 0.0452746589 -1.03472534
n 46 224 3 0 0 0 0 0 0.507527258 245101.212 -2938.1993400000001 191662.334 -152747 0 0 0 0 0 0 0 0 0 0 0 0 0 0 0 0 0 0 0 0 -1.03472534 0.0452746589 0 0 0 0 4.1699999999999999 -0.11483334000000001 0 87583487800000 2.8e+019 1.04e+019 1.0800000000000001 0.0452746589 -1.03472534
n 47 3 1 0 0 0 0 0 0.496139344 266625.73200000002 0 0 -266626 3.06956368e+019 0.139622651 0 0 0 0 931657869 -0.42522803199999998 0 0 0 0 0 0 0 0 0 0 0 2.55108599e+017 -1.02333743 0.0566625732 14471443400 2.8e+019 1.04e+019 1.0800000000000001 4.1699999999999999 -0.080583861199999995 0 169108934e+6 2.8e+019 1.04e+019 1.0800000000000001 0.0566625732 -1.02333743
n 47 224 3 0 0 0 0 0 0.496139344 338659.34000000003 -2782.4141300000001 208789.66899999999 -266626 0 0 0 0 0 0 0 0 0 0 0 0 0 0 0 0 0 0 0 0 -1.02333743 0.0566625732 0 0 0 0 4.1699999999999999 -0.080583861199999995 0 169108934e+6 2.8e+019 1.04e+019 1.0800000000000001 0.0566625732 -1.02333743
n 48 3 1 0 0 0 0 0 0.486642641 361592.76199999999 0 0 -361593 4.1855408700000002e+019 0.139622538 0 0 0 0 1319520280 -0.42472933800000001 0 0 0 0 0 0 0 0 0 0 0 6.60452974e+017 -1.0138407199999999 0.0661592762 14471443400 2.8e+019 1.04e+019 1.0800000000000001 4.1699999999999999 -0.063070311099999998 0 23500864e+7 2.8e+019 1.04e+019 1.0800000000000001 0.0661592762 -1.0138407199999999
n 48 224 3 0 0 0 0 0 0.486642641 396840.71000000002 -2272.84602 163487.17999999999 -361593 0 0 0 0 0 0 0 0 0 0 0 0 0 0 0 0 0 0 0 0 -1.0138407199999999 0.0661592762 0 0 0 0 4.1699999999999999 -0.063070311099999998 0 23500864e+7 2.8e+019 1.04e+019 1.0800000000000001 0.0661592762 -1.0138407199999999
n 49 3 1 0 0 0 0 0 0.479786497 430154.20600000001 0 0 -430154 4.6086457100000002e+019 0.139622391 0 0 0 0 1682799710 -0.42416017 0 0 0 0 0 0 0 0 0 0 0 1.01760451e+018 -1.0069845799999999 0.0730154206 14471443400 2.8e+019 1.04e+019 1.0800000000000001 4.1699999999999999 -0.053724516399999998 0 278485684e+6 2.8e+019 1.04e+019 1.0800000000000001 0.0730154206 -1.0069845799999999
n 49 224 3 0 0 0 0 0 0.479786497 444596.38400000002 -2041.9556 112379.41899999999 -430154 0 0 0 0 0 0 0 0 0 0 0 0 0 0 0 0 0 0 0 0 -1.0069845799999999 0.0730154206 0 0 0 0 4.1699999999999999 -0.053724516399999998 0 278485684e+6 2.8e+019 1.04e+019 1.0800000000000001 0.0730154206 -1.0069845799999999
n 50 3 1 0 0 0 0 0 0.475405652 473962.65299999999 0 0 -473963 4.66755648e+019 0.139622244 0 0 0 0 1952528780 -0.42362265700000001 0 0 0 0 0 0 0 0 0 0 0 1.21058803e+018 -1.0026037299999999 0.0773962653 14471443400 2.8e+019 1.04e+019 1.0800000000000001 4.1699999999999999 -0.0490151614 0 301886375e+6 2.8e+019 1.04e+019 1.0800000000000001 0.0773962653 -1.0026037299999999
n 50 224 3 0 0 0 0 0 0.475405652 478759.66399999999 -2125.4334100000001 67569.984299999996 -473963 0 0 0 0 0 0 0 0 0 0 0 0 0 0 0 0 0 0 0 0 -1.0026037299999999 0.0773962653 0 0 0 0 4.1699999999999999 -0.0490151614 0 301886375e+6 2.8e+019 1.04e+019 1.0800000000000001 0.0773962653 -1.0026037299999999
n 51 3 1 0 0 0 0 0 0.473034026 497678.91700000002 0 0 -497679 4.6177655900000002e+019 0.139622135 0 0 0 0 2103416610 -0.42317539599999998 0 0 0 0 0 0 0 0 0 0 0 1.27691113e+018 -1.00023211 0.0797678917 14471443400 2.8e+019 1.04e+019 1.0800000000000001 4.1699999999999999 -0.046920682700000001 0 311658224e+6 2.8e+019 1.04e+019 1.0800000000000001 0.0797678917 -1.00023211
n 51 224 3 0 0 0 0 0 0.473034026 498661.63400000002 -2336.6710899999998 31203.550899999998 -497679 0 0 0 0 0 0 0 0 0 0 0 0 0 0 0 0 0 0 0 0 -1.00023211 0.0797678917 0 0 0 0 4.1699999999999999 -0.046920682700000001 0 311658224e+6 2.8e+019 1.04e+019 1.0800000000000001 0.0797678917 -1.00023211
n 52 3 1 0 0 0 0 0 0.472290052 505118.65500000003 0 0 -505119 4.58874792e+019 0.139622094 0 0 0 0 2138159100 -0.42285493699999999 0 0 0 0 0 0 0 0 0 0 0 1.28200814e+018 -0.99948813400000003 0.0805118655 14471443400 2.8e+019 1.04e+019 1.0800000000000001 4.1699999999999999 -0.046339632499999998 0 313232711e+6 2.8e+019 1.04e+019 1.0800000000000001 0.0805118655 -0.99948813400000003
n 52 224 3 0 0 0 0 0 0.472290052 505124.728 -2476.81846 20.006054500000001 -505119 0 0 0 0 0 0 0 0 0 0 0 0 0 0 0 0 0 0 0 0 -0.99948813400000003 0.0805118655 0 0 0 0 4.1699999999999999 -0.046339632499999998 0 313232711e+6 2.8e+019 1.04e+019 1.0800000000000001 0.0805118655 -0.99948813400000003
n 53 3 1 0 0 0 0 0 0.473034027 497678.90100000001 0 0 -497679 4.6177653500000002e+019 0.139622132 0 0 0 0 2063362830 -0.422678369 0 0 0 0 0 0 0 0 0 0 0 1.25259575e+018 -1.00023211 0.0797678901 14471443400 2.8e+019 1.04e+019 1.0800000000000001 4.1699999999999999 -0.046920682900000003 0 308676617e+6 2.8e+019 1.04e+019 1.0800000000000001 0.0797678901 -1.00023211
n 53 224 3 0 0 0 0 0 0.473034027 498660.61300000001 -2449.2338500000001 -31178.836899999998 -497679 0 0 0 0 0 0 0 0 0 0 0 0 0 0 0 0 0 0 0 0 -1.00023211 0.0797678901 0 0 0 0 4.1699999999999999 -0.046920682900000003 0 308676617e+6 2.8e+019 1.04e+019 1.0800000000000001 0.0797678901 -1.00023211
n 54 3 1 0 0 0 0 0 0.475405655 473962.62300000002 0 0 -473963 4.667556e+019 0.139622239 0 0 0 0 1879854690 -0.42264206999999998 0 0 0 0 0 0 0 0 0 0 0 1.16552911e+018 -1.0026037400000001 0.0773962623 14471443400 2.8e+019 1.04e+019 1.0800000000000001 4.1699999999999999 -0.049015161799999998 0 296214906e+6 2.8e+019 1.04e+019 1.0800000000000001 0.0773962623 -1.0026037400000001
n 54 224 3 0 0 0 0 0 0.475405655 478762.603 -2295.0428700000002 -67585.467099999994 -473963 0 0 0 0 0 0 0 0 0 0 0 0 0 0 0 0 0 0 0 0 -1.0026037400000001 0.0773962623 0 0 0 0 4.1699999999999999 -0.049015161799999998 0 296214906e+6 2.8e+019 1.04e+019 1.0800000000000001 0.0773962623 -1.0026037400000001
n 55 3 1 0 0 0 0 0 0.479786501 430154.16700000002 0 0 -430154 4.60864504e+019 0.139622383 0 0 0 0 1591813810 -0.42272319400000002 0 0 0 0 0 0 0 0 0 0 0 9.62584224e+017 -1.0069845799999999 0.0730154167 14471443400 2.8e+019 1.04e+019 1.0800000000000001 4.1699999999999999 -0.053724516700000002 0 270852448e+6 2.8e+019 1.04e+019 1.0800000000000001 0.0730154167 -1.0069845799999999
n 55 224 3 0 0 0 0 0 0.479786501 444612.23999999999 -2169.19139 -112439.898 -430154 0 0 0 0 0 0 0 0 0 0 0 0 0 0 0 0 0 0 0 0 -1.0069845799999999 0.0730154167 0 0 0 0 4.1699999999999999 -0.053724516700000002 0 270852448e+6 2.8e+019 1.04e+019 1.0800000000000001 0.0730154167 -1.0069845799999999
n 56 3 1 0 0 0 0 0 0.486642645 361592.72100000002 0 0 -361593 4.1855401100000002e+019 0.139622529 0 0 0 0 1228528730 -0.42288218900000002 0 0 0 0 0 0 0 0 0 0 0 6.14909202e+017 -1.0138407300000001 0.0661592721 14471443400 2.8e+019 1.04e+019 1.0800000000000001 4.1699999999999999 -0.063070311200000007 0 226761025e+6 2.8e+019 1.04e+019 1.0800000000000001 0.0661592721 -1.0138407300000001
n 56 224 3 0 0 0 0 0 0.486642645 396869.37 -2252.5853099999999 -163557.10500000001 -361593 0 0 0 0 0 0 0 0 0 0 0 0 0 0 0 0 0 0 0 0 -1.0138407300000001 0.0661592721 0 0 0 0 4.1699999999999999 -0.063070311200000007 0 226761025e+6 2.8e+019 1.04e+019 1.0800000000000001 0.0661592721 -1.0138407300000001
n 57 3 1 0 0 0 0 0 0.496139348 266625.69699999999 0 0 -266626 3.06956304e+019 0.139622642 0 0 0 0 856647492 -0.423058037 0 0 0 0 0 0 0 0 0 0 0 2.34568998e+017 -1.02333743 0.0566625697 14471443400 2.8e+019 1.04e+019 1.0800000000000001 4.1699999999999999 -0.080583860500000007 0 162158363e+6 2.8e+019 1.04e+019 1.0800000000000001 0.0566625697 -1.02333743
n 57 224 3 0 0 0 0 0 0.496139348 338653.15700000001 -2589.6241500000001 -208782.16399999999 -266626 0 0 0 0 0 0 0 0 0 0 0 0 0 0 0 0 0 0 0 0 -1.02333743 0.0566625697 0 0 0 0 4.1699999999999999 -0.080583860500000007 0 162158363e+6 2.8e+019 1.04e+019 1.0800000000000001 0.0566625697 -1.02333743
n 58 3 1 0 0 0 0 0 0.507527261 152746.568 0 0 -152747 1.26771214e+019 0.139622688 0 0 0 0 553384731 -0.423149302 0 0 0 0 0 0 0 0 0 0 0 304354035e+8 -1.03472534 0.0452746568 14471443400 2.8e+019 1.04e+019 1.0800000000000001 4.1699999999999999 -0.11483333799999999 0 83757539600000 2.8e+019 1.04e+019 1.0800000000000001 0.0452746568 -1.03472534
n 58 224 2 0 0 0 0 0 0.507527261 152746.568 0 0 -152747 0 0 0 0 0 0 0 0 0 0 0 0 0 0 0 0 0 0 0 0 -1.03472534 0.0452746568 0 0 0 0 4.1699999999999999 -0.11483333799999999 0 83757539600000 2.8e+019 1.04e+019 1.0800000000000001 0.0452746568 -1.03472534
n 58 224 3 0 0 0 0 0 0.507527261 244871.64300000001 -2876.14327 -191369.63 -152747 0 0 0 0 0 0 0 0 0 0 0 0 0 0 0 0 0 0 0 0 -1.03472534 0.0452746568 0 0 0 0 4.1699999999999999 -0.11483333799999999 0 83757539600000 2.8e+019 1.04e+019 1.0800000000000001 0.0452746568 -1.03472534
n 59 224 2 0 0 0 0 0 0.515292884 75090.334600000002 0 0 -75090.300000000003 0 0 0 0 0 0 0 0 0 0 0 0 0 0 0 0 0 0 0 0 -1.49249097 4.2075090299999998 0 0 0 0 0 5.0318752699999996 0 0 1 1 5.7000000000000002 4.2075090299999998 -1.49249097
n 59 224 3 0 0 0 0 0 0.515292884 170192.511 -2137.82359 -152716.60800000001 -75090.300000000003 0 0 0 0 0 0 0 0 0 0 0 0 0 0 0 0 0 0 0 0 -1.49249097 4.2075090299999998 0 0 0 0 0 5.0318752699999996 0 0 1 1 5.7000000000000002 4.2075090299999998 -1.49249097
n 60 224 2 0 0 0 0 0 0.522801917 0 0 0 0 0 0 0 0 0 0 0 0 0 0 0 0 0 0 0 0 0 0 0 0 -1.5 4.2000000000000002 0 0 0 0 0 0 0 0 1 1 5.7000000000000002 4.2000000000000002 -1.5
n 60 224 3 0 0 0 0 0 0.522801917 150790.52100000001 -970.76284899999996 -150787.39600000001 0 0 0 0 0 0 0 0 0 0 0 0 0 0 0 0 0 0 0 0 0 -1.5 4.2000000000000002 0 0 0 0 0 0 0 0 1 1 5.7000000000000002 4.2000000000000002 -1.5
n 60 6 4 0 0 0 0 0 0.522801917 5543961.6500000004 5.8573864000000003e-010 -5543961.6500000004 0 0 0 0 0 0 0 0 0 0 0 0 0 0 0 0 0 0 0 0 0 0 0 0 0 0 0 0 0 0 0 0 0 0 0 0
n 61 6 4 0 0 0 0 0 0.8 2771980.8300000001 2.9286932000000001e-010 -2771980.8300000001 0 0 0 0 0 0 0 0 0 0 0 0 0 0 0 0 0 0 0 0 0 0 0 0 0 0 0 0 0 0 0 0 0 0 0 0
n 62 6 4 0 0 0 0 0 0.8 0 0 0 0 0 0 0 0 0 0 0 0 0 0 0 0 0 0 0 0 0 0 0 0 0 0 0 0 0 0 0 0 0 0 0 0 0 0 0
n 63 6 4 0 0 0 0 0 0.8 0 0 0 0 0 0 0 0 0 0 0 0 0 0 0 0 0 0 0 0 0 0 0 0 0 0 0 0 0 0 0 0 0 0 0 0 0 0 0
n 64 6 4 0 0 0 0 0 0.8 2771980.8300000001 -2.9286932000000001e-010 2771980.8300000001 0 0 0 0 0 0 0 0 0 0 0 0 0 0 0 0 0 0 0 0 0 0 0 0 0 0 0 0 0 0 0 0 0 0 0 0
n 65 224 2 0 0 0 0 0 0.522801917 335294.41499999998 -644.38240699999994 335293.79599999997 0 0 0 0 0 0 0 0 0 0 0 0 0 0 0 0 0 0 0 0 0 -1.5 4.2000000000000002 0 0 0 0 0 0 0 0 1 1 5.7000000000000002 4.2000000000000002 -1.5
n 65 6 4 0 0 0 0 0 0.522801917 5543961.6500000004 -5.8573864000000003e-010 5543961.6500000004 0 0 0 0 0 0 0 0 0 0 0 0 0 0 0 0 0 0 0 0 0 0 0 0 0 0 0 0 0 0 0 0 0 0 0 0
n 66 224 2 0 0 0 0 0 0.506017091 344548.06 -2295.6715100000001 340110.038 -55075 0 0 0 0 0 0 0 0 0 0 0 0 0 0 0 0 0 0 0 0 -1.48321517 4.2167848299999999 0 0 0 0 0 5.0388975699999996 0 0 1 1 5.7000000000000002 4.2167848299999999 -1.48321517
n 67 3 1 0 0 0 0 0 0.488822868 634374.73300000001 -2937.1936599999999 624571.01000000001 -111057 1.14949734e+019 0.139624879 612991.78700000001 -612047.821 -3698.7126899999998 -33804.079700000002 1183845470 -0.42410461100000002 0.0103870626 -0.0103636627 0.000454560354 -0.00052814724299999997 612991.79700000002 -612047.83100000001 -3698.7122300000001 612991.79700000002 -612047.83100000001 -3698.7122300000001 -33804.099999999999 556379369e+8 -1.0160209499999999 0.0639790498 14471443400 2.8e+019 1.04e+019 1.0800000000000001 4.1699999999999999 -0.098661769400000002 0 116654499e+6 2.8e+019 1.04e+019 1.0800000000000001 0.0639790498 -1.0160209499999999
n 67 224 2 0 0 0 0 0 0.488822868 361616.50699999998 -3680.9407500000002 344120.93900000001 -111057 0 0 0 0 0 0 0 0 0 0 0 0 0 0 0 0 0 0 0 0 -1.0160209499999999 0.0639790498 0 0 0 0 4.1699999999999999 -0.098661769400000002 0 116654499e+6 2.8e+019 1.04e+019 1.0800000000000001 0.0639790498 -1.0160209499999999
n 68 3 1 0 0 0 0 0 0.457605742 600669.98199999996 -2397.2717400000001 555384.84199999995 -228793 2.40016702e+019 0.139624826 1273412.99 -1271127.25 -9930.59512 -75614.466400000005 3938684700 -0.42396368499999998 0.0342610942 -0.034199585599999999 0.00176811605 -0.0010414822499999999 1273413.02 -1271127.28 -9930.5933499999992 1273413.02 -1271127.28 -9930.5933499999992 -75614.5 6.74706329e+017 -0.98480382499999997 0.0951961752 14471443400 2.8e+019 1.04e+019 1.0800000000000001 4.1699999999999999 -0.048411962699999998 0 307465463e+6 2.8e+019 1.04e+019 1.0800000000000001 0.0951961752 -0.98480382499999997
n 69 3 1 0 0 0 0 0 0.433266643 520683.179 -1811.1514999999999 413121.54599999997 -316920 2.7764594899999998e+019 0.139624681 1451418.73 -1448282.5 -20221.4431 -93194.464200000002 9973033850 -0.42364212000000001 0.085448644 -0.085258818599999994 0.0054733496 -0.00156430722 1451418.8100000001 -1448282.5900000001 -20221.437600000001 1451418.8100000001 -1448282.5900000001 -20221.437600000001 -93194.5 2.25235349e+018 -0.96046472500000002 0.119535275 14471443400 2.8e+019 1.04e+019 1.0800000000000001 4.1699999999999999 -0.020307671999999999 0 526210267e+6 2.8e+019 1.04e+019 1.0800000000000001 0.119535275 -0.96046472500000002
n 70 3 1 0 0 0 0 0 0.416280104 468245.87099999998 -2394.8302699999999 277609.92999999999 -377069 2.6289334099999998e+019 0.139624474 1344360.49 -1340995.45 -24302.303100000001 -91900.5334 18968026500 -0.423275085 0.160068486 -0.15971527599999999 0.0104651233 -0.0018525733299999999 1344360.6499999999 -1340995.6100000001 -24302.292600000001 1344360.6499999999 -1340995.6100000001 -24302.292600000001 -91900.5 3.86029964e+018 -0.94347818699999997 0.136521813 14471443400 2.8e+019 1.04e+019 1.0800000000000001 4.1699999999999999 -0.0047324041800000001 0 706156348e+6 2.8e+019 1.04e+019 1.0800000000000001 0.136521813 -0.94347818699999997
n 71 3 1 0 0 0 0 0 0.405505029 447244.87099999998 -3667.1812399999999 166614.87400000001 -415035 2.3636512499999998e+019 0.139624248 1179095.1899999999 -1175924.7 -20882.1646 -83848.1587 28381017800 -0.42291750099999997 0.236215726 -0.23577689900000001 0.014271928 -0.00185342459 1179095.4299999999 -1175924.9299999999 -20882.150300000001 1179095.4299999999 -1175924.9299999999 -20882.150300000001 -83848.199999999997 4.72350168e+018 -0.932703112 0.147296888 14471443400 2.8e+019 1.04e+019 1.0800000000000001 4.1699999999999999 0.0032929972 0 819041075e+6 2.8e+019 1.04e+019 1.0800000000000001 0.147296888 -0.932703112
n 72 3 1 0 0 0 0 0 0.399628154 442709.36499999999 -4869.1583099999998 77491.602799999993 -435847 2.16771248e+019 0.13962407 1059763.5600000001 -1056912.6699999999 -11904.8359 -76763.818299999999 35201180000 -0.42260809900000001 0.289268817 -0.28890517399999999 0.014402766 -0.0016760917799999999 1059763.8400000001 -1056912.96 -11904.8215 1059763.8400000001 -1056912.96 -11904.8215 -76763.800000000003 4.98347917e+018 -0.92682623600000003 0.153173764 14471443400 2.8e+019 1.04e+019 1.0800000000000001 4.1699999999999999 0.00693294069 0 873533269e+6 2.8e+019 1.04e+019 1.0800000000000001 0.153173764 -0.92682623600000003
n 73 3 1 0 0 0 0 0 0.397768939 442502.12599999999 -5404.7225600000002 101.98288700000001 -442469 2.0988013899999998e+019 0.139624001 1018051.91 -1015352.33 -140.94882100000001 -74089.905299999999 37489042400 -0.42237676400000002 0.304409413 -0.30422166299999998 0.0105900351 -0.0014566140200000001 1018052.21 -1015352.63 -140.938231 1018052.21 -1015352.63 -140.938231 -74089.899999999994 4.99875458e+018 -0.92496702200000003 0.155032978 14471443400 2.8e+019 1.04e+019 1.0800000000000001 4.1699999999999999 0.00795704721 0 887029055e+6 2.8e+019 1.04e+019 1.0800000000000001 0.155032978 -0.92496702200000003
n 74 3 1 0 0 0 0 0 0.399628157 442683.16899999999 -5031.1282700000002 -77331.479099999997 -435847 2.1677124e+019 0.139624067 1059755.76 -1056908.72 11632.2857 -76752.258100000006 34702796500 -0.42223946899999998 0.278720812 -0.27867256200000001 0.00502676499 -0.00127520011 1059756.04 -1056909 11632.2907 1059756.04 -1056909 11632.2907 -76752.300000000003 4.912922e+018 -0.92682623900000005 0.153173761 14471443400 2.8e+019 1.04e+019 1.0800000000000001 4.1699999999999999 0.00693293995 0 867327402e+6 2.8e+019 1.04e+019 1.0800000000000001 0.153173761 -0.92682623900000005
n 75 3 1 0 0 0 0 0 0.405505034 447233.27399999998 -3913.5826400000001 -166578.17199999999 -415035 2.36365108e+019 0.139624242 1179081.6200000001 -1175916.8600000001 20638.3518 -83827.595100000006 27598330500 -0.422194548 0.219630361 -0.219626663 0.000573550242 -0.0011381175999999999 1179081.8400000001 -1175917.0800000001 20638.3524 1179081.8400000001 -1175917.0800000001 20638.3524 -83827.600000000006 4.59323707e+018 -0.93270311699999997 0.147296883 14471443400 2.8e+019 1.04e+019 1.0800000000000001 4.1699999999999999 0.00329299577 0 807668396e+6 2.8e+019 1.04e+019 1.0800000000000001 0.147296883 -0.93270311699999997
n 76 3 1 0 0 0 0 0 0.416280111 468326.63699999999 -2590.09539 -277744.41100000002 -377069 2.62893314e+019 0.139624466 1344343.99 -1340984.1299999999 24107.732400000001 -91875.699999999997 18212560100 -0.42222438099999998 0.144005322 -0.143995912 -0.00131159907 -0.00099498925100000002 1344344.1299999999 -1340984.27 24107.731100000001 1344344.1299999999 -1340984.27 24107.731100000001 -91875.699999999997 3.70654929e+018 -0.94347819399999999 0.136521806 14471443400 2.8e+019 1.04e+019 1.0800000000000001 4.1699999999999999 -0.0047324060900000003 0 691950886e+6 2.8e+019 1.04e+019 1.0800000000000001 0.136521806 -0.94347819399999999
n 77 3 1 0 0 0 0 0 0.43326665 520899.32699999999 -1815.5049899999999 -413393.935 -316920 2.77645912e+019 0.139624672 1451402.1299999999 -1448269.1299999999 20094.4827 -93171.300099999993 9468894760 -0.42230111399999998 0.0746631689 -0.074649607000000007 -0.0011862241899999999 -0.00078602313199999997 1451402.2 -1448269.2 20094.481500000002 1451402.2 -1448269.2 20094.481500000002 -93171.300000000003 2.13849597e+018 -0.96046473300000001 0.119535267 14471443400 2.8e+019 1.04e+019 1.0800000000000001 4.1699999999999999 -0.0203076739 0 512737742e+6 2.8e+019 1.04e+019 1.0800000000000001 0.119535267 -0.96046473300000001
n 78 3 1 0 0 0 0 0 0.457605749 600871.30000000005 -2179.44497 -555603.47400000005 -228793 2.4001666299999998e+019 0.139624816 1273399.6899999999 -1271115.3 9877.19952 -75598.330700000006 3706035280 -0.422389711 0.0292512658 -0.029243082300000001 -0.00046531193200000001 -0.00051202934900000001 1273399.72 -1271115.3200000001 9877.1990600000008 1273399.72 -1271115.3200000001 9877.1990600000008 -75598.300000000003 6.34852719e+017 -0.98480383100000002 0.0951961687 14471443400 2.8e+019 1.04e+019 1.0800000000000001 4.1699999999999999 -0.048411963400000001 0 298246579e+6 2.8e+019 1.04e+019 1.0800000000000001 0.0951961687 -0.98480383100000002
n 79 3 1 0 0 0 0 0 0.488822871 633733.80799999996 -3379.8207900000002 -623917.77500000002 -111057 1.14949713e+019 0.139624869 612985.60400000005 -612042.103 3681.1234899999999 -33797.402199999997 1109676690 -0.422432005 0.00877808708 -0.00877332961 -0.000128119331 -0.00025900946700000002 612985.61199999996 -612042.11100000003 3681.12336 612985.61199999996 -612042.11100000003 3681.12336 -33797.400000000001 521521648e+8 -1.0160209499999999 0.0639790461 14471443400 2.8e+019 1.04e+019 1.0800000000000001 4.1699999999999999 -0.098661767600000005 0 112941143e+6 2.8e+019 1.04e+019 1.0800000000000001 0.0639790461 -1.0160209499999999
n 79 224 2 0 0 0 0 0 0.488822871 361264.42800000001 -3098.41795 -343756.68800000002 -111057 0 0 0 0 0 0 0 0 0 0 0 0 0 0 0 0 0 0 0 0 -1.0160209499999999 0.0639790461 0 0 0 0 4.1699999999999999 -0.098661767600000005 0 112941143e+6 2.8e+019 1.04e+019 1.0800000000000001 0.0639790461 -1.0160209499999999
n 80 224 2 0 0 0 0 0 0.506017093 344153.27500000002 -2673.92596 -339707.33000000002 -55075 0 0 0 0 0 0 0 0 0 0 0 0 0 0 0 0 0 0 0 0 -1.48321518 4.21678482 0 0 0 0 0 5.0388975699999996 0 0 1 1 5.7000000000000002 4.21678482 -1.48321518
n 81 224 2 0 0 0 0 0 0.522801917 336465.55099999998 -1226.9076299999999 -336463.31400000001 0 0 0 0 0 0 0 0 0 0 0 0 0 0 0 0 0 0 0 0 0 -1.5 4.2000000000000002 0 0 0 0 0 0 0 0 1 1 5.7000000000000002 4.2000000000000002 -1.5
n 81 6 4 0 0 0 0 0 0.522801917 5543961.6500000004 5.8573864000000003e-010 -5543961.6500000004 0 0 0 0 0 0 0 0 0 0 0 0 0 0 0 0 0 0 0 0 0 0 0 0 0 0 0 0 0 0 0 0 0 0 0 0
n 82 6 4 0 0 0 0 0 0.8 2771980.8300000001 2.9286932000000001e-010 -2771980.8300000001 0 0 0 0 0 0 0 0 0 0 0 0 0 0 0 0 0 0 0 0 0 0 0 0 0 0 0 0 0 0 0 0 0 0 0 0
n 83 6 4 0 0 0 0 0 0.8 0 0 0 0 0 0 0 0 0 0 0 0 0 0 0 0 0 0 0 0 0 0 0 0 0 0 0 0 0 0 0 0 0 0 0 0 0 0 0
n 84 6 4 0 0 0 0 0 0.8 0 0 0 0 0 0 0 0 0 0 0 0 0 0 0 0 0 0 0 0 0 0 0 0 0 0 0 0 0 0 0 0 0 0 0 0 0 0 0
n 85 6 4 0 0 0 0 0 0.8 2771980.8300000001 -2.9286932000000001e-010 2771980.8300000001 0 0 0 0 0 0 0 0 0 0 0 0 0 0 0 0 0 0 0 0 0 0 0 0 0 0 0 0 0 0 0 0 0 0 0 0
n 86 224 2 0 0 0 0 0 0.522801917 379880.315 -661.298901 379879.739 0 0 0 0 0 0 0 0 0 0 0 0 0 0 0 0 0 0 0 0 0 -1.5 4.2000000000000002 0 0 0 0 0 0 0 0 1 1 5.7000000000000002 4.2000000000000002 -1.5
n 86 6 4 0 0 0 0 0 0.522801917 5543961.6500000004 -5.8573864000000003e-010 5543961.6500000004 0 0 0 0 0 0 0 0 0 0 0 0 0 0 0 0 0 0 0 0 0 0 0 0 0 0 0 0 0 0 0 0 0 0 0 0
n 87 224 2 0 0 0 0 0 0.503787265 379667.179 -2570.9321 379555.86200000002 -8826.3899999999994 0 0 0 0 0 0 0 0 0 0 0 0 0 0 0 0 0 0 0 0 -1.4809853500000001 4.2190146500000001 0 0 0 0 0 5.0338252199999998 0 0 1 1 5.7000000000000002 4.2190146500000001 -1.4809853500000001
n 88 3 1 0 0 0 0 0 0.48488314 667977.68099999998 -3829.9091800000001 667784.63500000001 -15594.799999999999 8.64932192e+018 0.139637968 703853.07799999998 -694976.20499999996 -3881.1939900000002 -111365.016 1276645150 -0.42211587699999997 0.0109362741 -0.0109011621 0.000422510528 -0.00076696869899999995 703853.08900000004 -694976.21499999997 -3881.1935699999999 703853.08900000004 -694976.21499999997 -3881.1935699999999 -111365 395083566e+8 -1.01208122 0.0679187775 14471443400 2.8e+019 1.04e+019 1.0800000000000001 4.1699999999999999 -0.102088201 0 105081468e+6 2.8e+019 1.04e+019 1.0800000000000001 0.0679187775 -1.01208122
n 88 224 2 0 0 0 0 0 0.48488314 378843.92599999998 -4481.3332300000002 378496.28999999998 -15594.799999999999 0 0 0 0 0 0 0 0 0 0 0 0 0 0 0 0 0 0 0 0 -1.01208122 0.0679187775 0 0 0 0 4.1699999999999999 -0.102088201 0 105081468e+6 2.8e+019 1.04e+019 1.0800000000000001 0.0679187775 -1.01208122
n 89 3 1 0 0 0 0 0 0.451498122 600565.16599999997 -4448.54547 600061.87199999997 -24176 1.74221186e+019 0.139637893 1412576.53 -1394047.9399999999 -10497.518 -227799.46900000001 4623173170 -0.42199845400000002 0.0394393349 -0.039310288300000003 0.00180566571 -0.0026271548500000001 1412576.5700000001 -1394047.98 -10497.5162 1412576.5700000001 -1394047.98 -10497.5162 -227799 4.39148103e+017 -0.97869620499999999 0.101303795 14471443400 2.8e+019 1.04e+019 1.0800000000000001 4.1699999999999999 -0.050599962200000001 0 283805341e+6 2.8e+019 1.04e+019 1.0800000000000001 0.101303795 -0.97869620499999999
n 90 3 1 0 0 0 0 0 0.424868727 460172.91999999998 -5342.8579600000003 458939.59999999998 -33241.699999999997 1.91416134e+019 0.139637677 1534717 -1513229.3999999999 -21379.473900000001 -255021.46900000001 12814720200 -0.421725564 0.108296447 -0.107916862 0.00601590128 -0.0067734949500000002 1534717.1000000001 -1513229.51 -21379.4679 1534717.1000000001 -1513229.51 -21379.4679 -255021 1.44283987e+018 -0.95206681000000004 0.12793319 14471443400 2.8e+019 1.04e+019 1.0800000000000001 4.1699999999999999 -0.021537050200000001 0 495272066e+6 2.8e+019 1.04e+019 1.0800000000000001 0.12793319 -0.95206681000000004
n 91 3 1 0 0 0 0 0 0.405596568 322984.163 -7323.15996 320119.94900000002 -42289 1.70631273e+019 0.139637348 1344482.26 -1324128.1799999999 -25560.112000000001 -231654.481 26686027200 -0.42141706000000001 0.223282369 -0.22256337100000001 0.012276137 -0.013032974900000001 1344482.48 -1324128.3999999999 -25560.099699999999 1344482.48 -1324128.3999999999 -25560.099699999999 -231654 2.44236093e+018 -0.93279464999999995 0.14720535 14471443400 2.8e+019 1.04e+019 1.0800000000000001 4.1699999999999999 -0.0052361219299999996 0 674794102e+6 2.8e+019 1.04e+019 1.0800000000000001 0.14720535 -0.93279464999999995
n 92 3 1 0 0 0 0 0 0.392860207 205856.87899999999 -9735.4120399999993 199441.80100000001 -50052.400000000001 1.44652788e+019 0.139636973 1116686.26 -1098515.49 -21770.131399999998 -199444.182 43181130700 -0.42112234700000001 0.357950523 -0.35698652400000003 0.0175356375 -0.0195371344 1116686.6100000001 -1098515.8400000001 -21770.1139 1116686.6100000001 -1098515.8400000001 -21770.1139 -199444 2.96172474e+018 -0.92005828999999995 0.15994171 14471443400 2.8e+019 1.04e+019 1.0800000000000001 4.1699999999999999 0.00323066656 0 790333534e+6 2.8e+019 1.04e+019 1.0800000000000001 0.15994171 -0.92005828999999995
n 93 3 1 0 0 0 0 0 0.385665908 110809.705 -11678.531999999999 95330.670199999993 -55267.199999999997 1.2691225e+019 0.139636665 962845.10900000005 -946405.70900000003 -12271.4843 -176738.076 56492055000 -0.42087439999999998 0.464141061 -0.463171889 0.0179880057 -0.0239824402 962845.56799999997 -946406.17200000002 -12271.4663 962845.56799999997 -946406.17200000002 -12271.4663 -176738 3.11264521e+018 -0.91286399100000004 0.167136009 14471443400 2.8e+019 1.04e+019 1.0800000000000001 4.1699999999999999 0.00704278176 0 846730996e+6 2.8e+019 1.04e+019 1.0800000000000001 0.167136009 -0.91286399100000004
n 94 3 1 0 0 0 0 0 0.383344877 58439.994400000003 -12463.603999999999 156.63982300000001 -57095.199999999997 1.20751799e+019 0.139636544 909586.314 -893786.18500000006 -19.117584600000001 -168800.23199999999 61374728900 -0.420696456 0.499770869 -0.49898179799999998 0.0128059637 -0.0249818755 909586.809 -893786.684 -19.104778599999999 909586.809 -893786.684 -19.104778599999999 -168800 3.11948055e+018 -0.91054296000000001 0.16945704 14471443400 2.8e+019 1.04e+019 1.0800000000000001 4.1699999999999999 0.00807756905 0 860877978e+6 2.8e+019 1.04e+019 1.0800000000000001 0.16945704 -0.91054296000000001
n 95 3 1 0 0 0 0 0 0.385665909 110599.942 -11826.574500000001 -95068.4626 -55267.199999999997 1.26912249e+019 0.139636664 962916.18000000005 -946472.35499999998 12234.8226 -176770.924 55894676400 -0.42059957100000001 0.451058221 -0.45047127999999997 0.0052164013 -0.022403870999999999 962916.62699999998 -946472.80599999998 12234.827799999999 962916.62699999998 -946472.80599999998 12234.827799999999 -176771 3.07973032e+018 -0.91286399200000001 0.167136008 14471443400 2.8e+019 1.04e+019 1.0800000000000001 4.1699999999999999 0.00704278152 0 842242191e+6 2.8e+019 1.04e+019 1.0800000000000001 0.167136008 -0.91286399200000001
n 96 3 1 0 0 0 0 0 0.392860209 205755.13099999999 -9980.6305300000004 -199324.647 -50052.400000000001 1.44652787e+019 0.139636972 1116837.8600000001 -1098657.6200000001 21738.115099999999 -199513.61799999999 42286150300 -0.42058090300000001 0.338309243 -0.33787466399999999 -0.00043016776699999999 -0.017136795199999999 1116838.1899999999 -1098657.96 21738.114699999998 1116838.1899999999 -1098657.96 21738.114699999998 -199514 2.90033941e+018 -0.92005829100000003 0.159941709 14471443400 2.8e+019 1.04e+019 1.0800000000000001 4.1699999999999999 0.00323066608 0 782100344e+6 2.8e+019 1.04e+019 1.0800000000000001 0.159941709 -0.92005829100000003
n 97 3 1 0 0 0 0 0 0.40559657 323075.73999999999 -7572.9211999999998 -320206.53200000001 -42289 1.7063127e+019 0.139637347 1344724.45 -1324355.4099999999 25535.479299999999 -231763.98000000001 25880899900 -0.42062508799999998 0.205541561 -0.20524351199999999 -0.0022932268399999999 -0.010824746600000001 1344724.6599999999 -1324355.6100000001 25535.476999999999 1344724.6599999999 -1324355.6100000001 25535.476999999999 -231764 2.36867391e+018 -0.932794652 0.147205348 14471443400 2.8e+019 1.04e+019 1.0800000000000001 4.1699999999999999 -0.00523612269 0 664536742e+6 2.8e+019 1.04e+019 1.0800000000000001 0.147205348 -0.932794652
n 98 3 1 0 0 0 0 0 0.42486873 460435.32299999997 -5517.5519000000004 -459200.64000000001 -33241.800000000003 1.91416128e+019 0.139637675 1535035.76 -1513528.98 21364.059300000001 -255163.44899999999 12320053700 -0.42070786900000001 0.0973340626 -0.097171348399999996 -0.00164658628 -0.0053793618200000002 1535035.8600000001 -1513529.0800000001 21364.0576 1535035.8600000001 -1513529.0800000001 21364.0576 -255163 1.38714411e+018 -0.95206681199999998 0.127933188 14471443400 2.8e+019 1.04e+019 1.0800000000000001 4.1699999999999999 -0.021537051200000001 0 485618881e+6 2.8e+019 1.04e+019 1.0800000000000001 0.127933188 -0.95206681199999998
n 99 3 1 0 0 0 0 0 0.451498124 600803.65899999999 -4565.8901500000002 -600299.68299999996 -24176 1.74221179e+019 0.139637891 1412890.3899999999 -1394343.51 10491.2652 -227937.209 4413294470 -0.420797374 0.0347683761 -0.0347051081 -0.00057106519900000001 -0.0020172588600000001 1412890.4299999999 -1394343.54 10491.2647 1412890.4299999999 -1394343.54 10491.2647 -227937 4.19212016e+017 -0.97869620700000004 0.101303793 14471443400 2.8e+019 1.04e+019 1.0800000000000001 4.1699999999999999 -0.050599963099999999 0 277288544e+6 2.8e+019 1.04e+019 1.0800000000000001 0.101303793 -0.97869620700000004
n 100 3 1 0 0 0 0 0 0.484883141 667887.53599999996 -5120.18498 -667685.81599999999 -15594.799999999999 8.64932145e+018 0.139637966 704012.41200000001 -695126.52300000004 3879.1964800000001 -111434.04300000001 1215085730 -0.420838243 0.00956338475 -0.0095447207900000008 -0.00014017202800000001 -0.00058050393699999995 704012.42200000002 -695126.53200000001 3879.19634 704012.42200000002 -695126.53200000001 3879.19634 -111434 376032733e+8 -1.01208122 0.0679187763 14471443400 2.8e+019 1.04e+019 1.0800000000000001 4.1699999999999999 -0.102088201 0 102516667e+6 2.8e+019 1.04e+019 1.0800000000000001 0.0679187763 -1.01208122
n 100 224 2 0 0 0 0 0 0.484883141 378255.05200000003 -3697.3735000000001 -377915.35800000001 -15594.799999999999 0 0 0 0 0 0 0 0 0 0 0 0 0 0 0 0 0 0 0 0 -1.01208122 0.0679187763 0 0 0 0 4.1699999999999999 -0.102088201 0 102516667e+6 2.8e+019 1.04e+019 1.0800000000000001 0.0679187763 -1.01208122
n 101 224 2 0 0 0 0 0 0.503787265 379303.88099999999 -3160.2700799999998 -379188.00300000003 -8826.3999999999996 0 0 0 0 0 0 0 0 0 0 0 0 0 0 0 0 0 0 0 0 -1.4809853500000001 4.2190146500000001 0 0 0 0 0 5.0338252199999998 0 0 1 1 5.7000000000000002 4.2190146500000001 -1.4809853500000001
n 102 224 2 0 0 0 0 0 0.522801917 381199.08399999997 -1445.2870499999999 -381196.34399999998 0 0 0 0 0 0 0 0 0 0 0 0 0 0 0 0 0 0 0 0 0 -1.5 4.2000000000000002 0 0 0 0 0 0 0 0 1 1 5.7000000000000002 4.2000000000000002 -1.5
n 102 6 4 0 0 0 0 0 0.522801917 5543961.6500000004 5.8573864000000003e-010 -5543961.6500000004 0 0 0 0 0 0 0 0 0 0 0 0 0 0 0 0 0 0 0 0 0 0 0 0 0 0 0 0 0 0 0 0 0 0 0 0
n 103 6 4 0 0 0 0 0 0.8 2771980.8300000001 2.9286932000000001e-010 -2771980.8300000001 0 0 0 0 0 0 0 0 0 0 0 0 0 0 0 0 0 0 0 0 0 0 0 0 0 0 0 0 0 0 0 0 0 0 0 0
n 104 6 4 0 0 0 0 0 0.8 0 0 0 0 0 0 0 0 0 0 0 0 0 0 0 0 0 0 0 0 0 0 0 0 0 0 0 0 0 0 0 0 0 0 0 0 0 0 0
n 105 6 4 0 0 0 0 0 0.8 0 0 0 0 0 0 0 0 0 0 0 0 0 0 0 0 0 0 0 0 0 0 0 0 0 0 0 0 0 0 0 0 0 0 0 0 0 0 0
n 106 6 4 0 0 0 0 0 0.8 2771980.8300000001 -2.9286932000000001e-010 2771980.8300000001 0 0 0 0 0 0 0 0 0 0 0 0 0 0 0 0 0 0 0 0 0 0 0 0 0 0 0 0 0 0 0 0 0 0 0 0
n 107 224 2 0 0 0 0 0 0.522801917 372639.42300000001 -370.97840000000002 372639.23800000001 0 0 0 0 0 0 0 0 0 0 0 0 0 0 0 0 0 0 0 0 0 -1.5 4.2000000000000002 0 0 0 0 0 0 0 0 1 1 5.7000000000000002 4.2000000000000002 -1.5
n 107 6 4 0 0 0 0 0 0.522801917 5543961.6500000004 -5.8573864000000003e-010 5543961.6500000004 0 0 0 0 0 0 0 0 0 0 0 0 0 0 0 0 0 0 0 0 0 0 0 0 0 0 0 0 0 0 0 0 0 0 0 0
n 108 224 2 0 0 0 0 0 0.504158362 370838.11900000001 -1876.4293600000001 370832.07799999998 979.28499999999997 0 0 0 0 0 0 0 0 0 0 0 0 0 0 0 0 0 0 0 0 -1.48135645 4.2186435500000004 0 0 0 0 0 5.0299640700000001 0 0 1 1 5.7000000000000002 4.2186435500000004 -1.48135645
n 109 3 1 0 0 0 0 0 0.485762826 645669.86499999999 -1837.4938999999999 645663.07700000005 2321.3899999999999 7.55099632e+018 0.139659511 852407.456 -846601.36800000002 -2158.39788 -99297.213799999998 1218251340 -0.42178519199999998 0.0108533286 -0.0108447018 0.000423952888 -8.6305849600000007e-005 852407.46699999995 -846601.37899999996 -2158.3974600000001 852407.46699999995 -846601.37899999996 -2158.3974600000001 -99297.199999999997 316317888e+8 -1.0129609100000001 0.0670390912 14471443400 2.8e+019 1.04e+019 1.0800000000000001 4.1699999999999999 -0.106500175 0 95911476700000 2.8e+019 1.04e+019 1.0800000000000001 0.0670390912 -1.0129609100000001
n 109 224 2 0 0 0 0 0 0.485762826 368272.62400000001 -3550.8435399999998 368248.18900000001 2321.3899999999999 0 0 0 0 0 0 0 0 0 0 0 0 0 0 0 0 0 0 0 0 -1.0129609100000001 0.0670390912 0 0 0 0 4.1699999999999999 -0.106500175 0 95911476700000 2.8e+019 1.04e+019 1.0800000000000001 0.0670390912 -1.0129609100000001
n 110 3 1 0 0 0 0 0 0.453500691 581454.11199999996 -2209.3922299999999 581425.89899999998 5284.5600000000004 1.51454355e+019 0.139659464 1700959.3 -1689167.03 -6770.4027100000003 -199828.609 4222846340 -0.42165955300000002 0.0375309618 -0.037486313299999997 0.00180312023 -0.00031331394900000002 1700959.3400000001 -1689167.0600000001 -6770.4009100000003 1700959.3400000001 -1689167.0600000001 -6770.4009100000003 -199829 3.13451665e+017 -0.98069877400000005 0.0993012265 14471443400 2.8e+019 1.04e+019 1.0800000000000001 4.1699999999999999 -0.056244457999999997 0 252896909e+6 2.8e+019 1.04e+019 1.0800000000000001 0.0993012265 -0.98069877400000005
n 111 3 1 0 0 0 0 0 0.427606093 448118.62900000002 -3378.3906000000002 448047.66700000002 7223.6000000000004 1.64692244e+019 0.139659297 1823790.8600000001 -1810544.6100000001 -14979.8496 -218899.31299999999 11364318500 -0.42135768400000001 0.100210914 -0.100028993 0.00596367154 -0.00092869602200000003 1823790.96 -1810544.71 -14979.8436 1823790.96 -1810544.71 -14979.8436 -218899 9.76716561e+017 -0.95480417500000003 0.125195825 14471443400 2.8e+019 1.04e+019 1.0800000000000001 4.1699999999999999 -0.028183440099999998 0 432621672e+6 2.8e+019 1.04e+019 1.0800000000000001 0.125195825 -0.95480417500000003
n 112 3 1 0 0 0 0 0 0.408682524 315889.13799999998 -6433.0646299999999 315718.62 8143.5 1.44627212e+019 0.139659019 1568692.1000000001 -1556524.22 -18959.178100000001 -194081.978 23314539800 -0.42101136300000003 0.203667954 -0.20330019999999999 0.0120492485 -0.00211662316 1568692.3100000001 -1556524.4299999999 -18959.166000000001 1568692.3100000001 -1556524.4299999999 -18959.166000000001 -194082 1.59862403e+018 -0.93588060699999998 0.144119393 14471443400 2.8e+019 1.04e+019 1.0800000000000001 4.1699999999999999 -0.0126182668 0 58068209e+7 2.8e+019 1.04e+019 1.0800000000000001 0.144119393 -0.93588060699999998
n 113 3 1 0 0 0 0 0 0.396036454 199232.981 -10075.604300000001 198801.43100000001 8381.7600000000002 1.208008e+019 0.13965868 1279759.5700000001 -1269155.71 -16661.399600000001 -163556.54800000001 37542208600 -0.42068091600000002 0.3249196 -0.32445407599999998 0.0169846907 -0.00371741921 1279759.8899999999 -1269156.03 -16661.382600000001 1279759.8899999999 -1269156.03 -16661.382600000001 -163557 1.90939421e+018 -0.92323453700000002 0.156765463 14471443400 2.8e+019 1.04e+019 1.0800000000000001 4.1699999999999999 -0.0046256555099999999 0 67343365e+7 2.8e+019 1.04e+019 1.0800000000000001 0.156765463 -0.92323453700000002
n 114 3 1 0 0 0 0 0 0.388818951 97094.603300000002 -12918.2762 95871.001499999998 8320.5300000000007 1.05081614e+019 0.139658393 1091790.8700000001 -1082343.3600000001 -9459.8199800000002 -143005.87299999999 49109057000 -0.42040669400000003 0.421171414 -0.42079420099999998 0.0170602371 -0.0051525722500000001 1091791.29 -1082343.78 -9459.80292 1091791.29 -1082343.78 -9459.80292 -143006 2.00944476e+018 -0.91601703300000004 0.163982967 14471443400 2.8e+019 1.04e+019 1.0800000000000001 4.1699999999999999 -0.00101178452 0 718363345e+6 2.8e+019 1.04e+019 1.0800000000000001 0.163982967 -0.91601703300000004
n 115 3 1 0 0 0 0 0 0.38647292 16273.0748 -14022.2546 227.185844 8254.5599999999995 9.997188709999999e+018 0.139658281 1030838.33 -1021811.89 122.662696 -136118.01800000001 53378298800 -0.42021571099999999 0.453629689 -0.45344430099999999 0.0116205152 -0.00575537286 1030838.78 -1021812.34 122.674317 1030838.78 -1021812.34 122.674317 -136118 2.02753512e+018 -0.91367100300000004 0.166328997 14471443400 2.8e+019 1.04e+019 1.0800000000000001 4.1699999999999999 4.56763696e-005 0 730501832e+6 2.8e+019 1.04e+019 1.0800000000000001 0.166328997 -0.91367100300000004
n 116 3 1 0 0 0 0 0 0.388818947 96728.896800000002 -13051.0227 -95482.559999999998 8320.5200000000004 1.05081626e+019 0.139658398 1091969.8600000001 -1082516.3600000001 9698.4020899999996 -143047 48567243200 -0.420119884 0.409014073 -0.40896078200000002 0.00403282619 -0.0052274795299999998 1091970.27 -1082516.77 9698.4061199999996 1091970.27 -1082516.77 9698.4061199999996 -143047 1.98727516e+018 -0.91601703000000001 0.16398297 14471443400 2.8e+019 1.04e+019 1.0800000000000001 4.1699999999999999 -0.0010117840599999999 0 71438959e+7 2.8e+019 1.04e+019 1.0800000000000001 0.16398297 -0.91601703000000001
n 117 3 1 0 0 0 0 0 0.396036449 199053.70699999999 -10300.095499999999 -198610.253 8381.7399999999998 1.20800821e+019 0.13965869 1280141.98 -1269527.1799999999 16878.412400000001 -163644.01999999999 36729260600 -0.42011495399999998 0.306656209 -0.30662918900000002 -0.0013488654799999999 -0.0038407525600000002 1280142.29 -1269527.48 16878.411100000001 1280142.29 -1269527.48 16878.411100000001 -163644 1.86804825e+018 -0.92323453099999997 0.156765469 14471443400 2.8e+019 1.04e+019 1.0800000000000001 4.1699999999999999 -0.0046256557799999997 0 666102456e+6 2.8e+019 1.04e+019 1.0800000000000001 0.156765469 -0.92323453099999997
n 118 3 1 0 0 0 0 0 0.408682517 316012.679 -6693.46713 -315836.81599999999 8143.4700000000003 1.44627239e+019 0.139659032 1569308.0700000001 -1557125.4399999999 19136.644799999998 -194221.48000000001 22578357400 -0.42018188400000001 0.187089678 -0.187054831 -0.0028313101100000001 -0.00224092639 1569308.26 -1557125.6299999999 19136.642 1569308.26 -1557125.6299999999 19136.642 -194221 1.54814619e+018 -0.93588059999999995 0.1441194 14471443400 2.8e+019 1.04e+019 1.0800000000000001 4.1699999999999999 -0.012618269 0 571440766e+6 2.8e+019 1.04e+019 1.0800000000000001 0.1441194 -0.93588059999999995
n 119 3 1 0 0 0 0 0 0.427606086 448563.21000000002 -3657.6209600000002 -448490.12800000003 7223.5799999999999 1.64692268e+019 0.139659313 1824611 -1811347.5800000001 15098.799000000001 -219082.823 10904607000 -0.42029016499999999 0.0898263848 -0.089801244200000005 -0.00186820336 -0.00101279601 1824611.0900000001 -1811347.6699999999 15098.7971 1824611.0900000001 -1811347.6699999999 15098.7971 -219083 9.3720649e+017 -0.95480416800000001 0.125195832 14471443400 2.8e+019 1.04e+019 1.0800000000000001 4.1699999999999999 -0.028183445500000001 0 42378113e+7 2.8e+019 1.04e+019 1.0800000000000001 0.125195832 -0.95480416800000001
n 120 3 1 0 0 0 0 0 0.453500685 581976.15500000003 -2589.6435299999998 -581946.40000000002 5284.54 1.51454372e+019 0.139659481 1701774.9099999999 -1689966.74 6821.5953300000001 -200009.29699999999 4021938940 -0.42039938199999999 0.0329892354 -0.032981468100000001 -0.00062395919699999997 -0.00035083955499999998 1701774.9399999999 -1689966.77 6821.5947100000003 1701774.9399999999 -1689966.77 6821.5947100000003 -200009 2.98538852e+017 -0.980698768 0.0993012321 14471443400 2.8e+019 1.04e+019 1.0800000000000001 4.1699999999999999 -0.056244466899999998 0 246807665e+6 2.8e+019 1.04e+019 1.0800000000000001 0.0993012321 -0.980698768
n 121 3 1 0 0 0 0 0 0.485762823 645130.11699999997 -3885.23218 -645114.24100000004 2321.3800000000001 7.55099682e+018 0.139659529 852823.814 -847009.765 2175.6309999999999 -99389.0383 1156717430 -0.42044526900000001 0.00946345067 -0.0094618027600000005 -0.00014724471 -9.7499939100000003e-005 852823.82299999997 -847009.77500000002 2175.63085 852823.82299999997 -847009.77500000002 2175.63085 -99389 300340689e+8 -1.0129609100000001 0.0670390945 14471443400 2.8e+019 1.04e+019 1.0800000000000001 4.1699999999999999 -0.106500188 0 93457849600000 2.8e+019 1.04e+019 1.0800000000000001 0.0670390945 -1.0129609100000001
n 121 224 2 0 0 0 0 0 0.485762823 367965.29499999998 -2571.3243299999999 -367948.98800000001 2321.3800000000001 0 0 0 0 0 0 0 0 0 0 0 0 0 0 0 0 0 0 0 0 -1.0129609100000001 0.0670390945 0 0 0 0 4.1699999999999999 -0.106500188 0 93457849600000 2.8e+019 1.04e+019 1.0800000000000001 0.0670390945 -1.0129609100000001
n 122 224 2 0 0 0 0 0 0.504158361 370454.63900000002 -2666.81131 -370443.745 979.279 0 0 0 0 0 0 0 0 0 0 0 0 0 0 0 0 0 0 0 0 -1.4813564400000001 4.2186435600000003 0 0 0 0 0 5.0299640500000002 0 0 1 1 5.7000000000000002 4.2186435600000003 -1.4813564400000001
n 123 224 2 0 0 0 0 0 0.522801917 373717.67599999998 -1350.56387 -373715.23599999998 0 0 0 0 0 0 0 0 0 0 0 0 0 0 0 0 0 0 0 0 0 -1.5 4.2000000000000002 0 0 0 0 0 0 0 0 1 1 5.7000000000000002 4.2000000000000002 -1.5
n 123 6 4 0 0 0 0 0 0.522801917 5543961.6500000004 5.8573864000000003e-010 -5543961.6500000004 0 0 0 0 0 0 0 0 0 0 0 0 0 0 0 0 0 0 0 0 0 0 0 0 0 0 0 0 0 0 0 0 0 0 0 0
n 124 6 4 0 0 0 0 0 0.8 2771980.8300000001 2.9286932000000001e-010 -2771980.8300000001 0 0 0 0 0 0 0 0 0 0 0 0 0 0 0 0 0 0 0 0 0 0 0 0 0 0 0 0 0 0 0 0 0 0 0 0
n 125 6 4 0 0 0 0 0 0.8 0 0 0 0 0 0 0 0 0 0 0 0 0 0 0 0 0 0 0 0 0 0 0 0 0 0 0 0 0 0 0 0 0 0 0 0 0 0 0
Q 3 21 Silicon
Q 6 21 Aluminum
Q 69 16 "Composition X" 17 --- 18 0
Q 71 16 "Donor Conc" 17 "/cm~#" 18 1
Q 72 16 "Acceptor Conc" 17 "/cm~#" 18 1
Q 74 16 Ni 17 "/cm~#" 18 1
Q 75 16 Nc 17 "/cm~#" 18 1
Q 76 16 Nv 17 "/cm~#" 18 1
Q 77 16 Eg 17 eV 18 0
Q 78 16 "Electron Affinity" 17 eV 18 0
Q 81 16 "Electron Quantum Potential" 17 V 18 0
Q 82 16 "Hole Quantum Potential" 17 V 18 0
Q 100 16 Potential 17 V 18 0
Q 103 16 "Electric Field" 17 V/cm 18 0
Q 106 16 "Electron Conc" 17 "/cm~#" 18 1
Q 107 16 "Hole Conc" 17 "/cm~#" 18 1
Q 108 16 "Cond. Current Density" 17 A/cm~@ 18 0
Q 111 16 "Electron QFL" 17 eV 18 0
Q 112 16 "Hole QFL" 17 eV 18 0
Q 113 16 "Valence Band Energy" 17 eV 18 0
Q 114 16 "Conduction Band Energy" 17 eV 18 0
Q 115 16 "Net Doping" 17 "/cm~#" 18 1
Q 118 16 "Recombination Rate" 17 "/cm~#s" 18 0
Q 120 16 "E Field X" 17 V/cm 18 0
Q 121 16 "E Field Y" 17 V/cm 18 0
Q 149 16 "Total Doping" 17 "/cm~#" 18 1
Q 210 16 "h+ Current Density" 17 A/cm~@ 18 0
Q 211 16 "e- Current Density" 17 A/cm~@ 18 0
Q 215 16 "Total Current Density" 17 A/cm~@ 18 0
Q 220 16 "Je- X" 17 A/cm~@ 18 0
Q 221 16 "Jh+ X" 17 A/cm~@ 18 0
Q 222 16 "Jtot X" 17 A/cm~@ 18 0
Q 224 16 "Je- Y" 17 A/cm~@ 18 0 21 HfO2
Q 225 16 "Jh+ Y" 17 A/cm~@ 18 0
Q 226 16 "Jtot Y" 17 A/cm~@ 18 0
Q 430 16 "(n.p)^1/2 (T)" 17 "/cm~#" 18 1
Q 431 16 "Nc (T)" 17 "/cm~#" 18 1
Q 432 16 "Nv (T)" 17 "/cm~#" 18 1
Q 433 16 "Eg (T)" 17 eV 18 0
Q 434 16 "Ec (T)" 17 eV 18 0
Q 435 16 "Ev (T)" 17 eV 18 0
Q 513 16 "Region #" 17 --- 18 0
Q 524 16 "Cond Current X" 17 A/cm~@ 18 0
Q 525 16 "Cond Current Y" 17 A/cm~@ 18 0
Q 610 16 "Jtot Z" 17 A/cm~@ 18 0
Q 611 16 "Je- Z" 17 A/cm~@ 18 0
Q 612 16 "Jh+ Z" 17 A/cm~@ 18 0
Q 613 16 "E Field Z" 17 V/cm 18 0
EOF 867809337
