# Supplementary material for: A highly sensitive vertical plug-in source drain high Schottky barrier bilateral gate controlled bidirectional tunnel field effect transistor
Source: PLoS One. 2023 May 19;18(5):e0285320. doi: 10.1371/journal.pone.0285320 (PMC10198513; doi:10.1371/journal.pone.0285320)
Supplement: S3 File — (ZIP) [file pone.0285320.s003.zip]

Archive with 2 entries (2 files):
- Figure 5a.str
- Figure 5b.str
