# Supplementary material for: A highly sensitive vertical plug-in source drain high Schottky barrier bilateral gate controlled bidirectional tunnel field effect transistor
Source: PLoS One. 2023 May 19;18(5):e0285320. doi: 10.1371/journal.pone.0285320 (PMC10198513; doi:10.1371/journal.pone.0285320)
Supplement: S3 File — (ZIP) [file pone.0285320.s003.zip › Figure 5a.str]

v ATLAS
# silvaco.file ASCII version=1.14.1 format=1 contents=SDB,Coord2D

Copyright "###################################################################"
Copyright "#               Copyright Silvaco International (c)               #"
Copyright "#                            1992-2008                            #"
Copyright "#                                                                 #"
Copyright "# This file format and the following Key are copyright Silvaco    #"
Copyright "# International. You may not use, this format or key without      #"
Copyright "# reproducing this message in full and obtaining                  #"
Copyright "# express written permission from Silvaco International.          #"
Copyright "#                                                                 #"
Copyright "# To obtain such permission please contact: Silvaco International #"
Copyright "#                                           support@silvaco.com   #"
Copyright "#                                                                 #"
Copyright "# KEY=SVC86hn7562asdx                       PROD=345              #"
Copyright "###################################################################"
# libSDB 1.11.8 (Thu Mar 18 20:24:39 PST 2010)
j 11 1 3 4 5 9 10 22 30 40 41 42
k 2 3523 3036 5824 5 9339 5824 1 3036 9339 5824
c 1 -0.0070000000000000001 -1
c 2 -0.0069991000000000697 -1
c 3 -0.0060000000000000001 -1
c 4 -0.0059982000000001392 -1
c 5 -0.0050000000000000001 -1
c 6 -0.0049991000000000696 -1
c 7 -0.0044999999999999997 -1
c 8 -0.0044991000000000692 -1
c 9 -0.0040000000000000001 -1
c 10 -0.0039991000000000696 -1
c 11 -0.0035000000000000001 -1
c 12 -0.0034991000000000696 -1
c 13 -0.0030000000000000001 -1
c 14 -0.0029991000000000696 -1
c 15 -0.0025000000000000001 -1
c 16 -0.0024991000000000696 -1
c 17 -0.002 -1
c 18 -0.0019991000000000696 -1
c 19 -0.0015 -1
c 20 -0.0014991000000000696 -1
c 21 -0.001 -1
c 22 -0.00099910000000006955 -1
c 23 -0.00050000000000000001 -1
c 24 -0.00049910000000006954 -1
c 25 0 -1
c 26 8.9999999993047264e-007 -1
c 27 0.0005 -1
c 28 0.00050089999999993048 -1
c 29 0.001 -1
c 30 0.0019982000000001391 -1
c 31 0.002 -1
c 32 0.0020008999999999305 -1
c 33 0.003 -1
c 34 -0.0070000000000000001 -0.99901600000000002
c 35 -0.0069991000000000697 -0.99901600000000002
c 36 -0.0060000000000000001 -0.99901600000000002
c 37 -0.0059982000000001392 -0.99901600000000002
c 38 -0.0050000000000000001 -0.99901600000000002
c 39 -0.0049991000000000696 -0.99901600000000002
c 40 -0.0044999999999999997 -0.99901600000000002
c 41 -0.0044991000000000692 -0.99901600000000002
c 42 -0.0040000000000000001 -0.99901600000000002
c 43 -0.0039991000000000696 -0.99901600000000002
c 44 -0.0035000000000000001 -0.99901600000000002
c 45 -0.0034991000000000696 -0.99901600000000002
c 46 -0.0030000000000000001 -0.99901600000000002
c 47 -0.0029991000000000696 -0.99901600000000002
c 48 -0.0025000000000000001 -0.99901600000000002
c 49 -0.0024991000000000696 -0.99901600000000002
c 50 -0.002 -0.99901600000000002
c 51 -0.0019991000000000696 -0.99901600000000002
c 52 -0.0015 -0.99901600000000002
c 53 -0.0014991000000000696 -0.99901600000000002
c 54 -0.001 -0.99901600000000002
c 55 -0.00099910000000006955 -0.99901600000000002
c 56 -0.00050000000000000001 -0.99901600000000002
c 57 -0.00049910000000006954 -0.99901600000000002
c 58 0 -0.99901600000000002
c 59 8.9999999993047264e-007 -0.99901600000000002
c 60 0.0005 -0.99901600000000002
c 61 0.00050089999999993048 -0.99901600000000002
c 62 0.001 -0.99901600000000002
c 63 0.0019982000000001391 -0.99901600000000002
c 64 0.002 -0.99901600000000002
c 65 0.0020008999999999305 -0.99901600000000002
c 66 0.003 -0.99901600000000002
c 67 -0.0070000000000000001 -0.99791200000000002
c 68 -0.0069991000000000697 -0.99791200000000002
c 69 -0.0060000000000000001 -0.99791200000000002
c 70 -0.0059982000000001392 -0.99791200000000002
c 71 -0.0050000000000000001 -0.99791200000000002
c 72 -0.0049991000000000696 -0.99791200000000002
c 73 -0.0044999999999999997 -0.99791200000000002
c 74 -0.0044991000000000692 -0.99791200000000002
c 75 -0.0040000000000000001 -0.99791200000000002
c 76 -0.0039991000000000696 -0.99791200000000002
c 77 -0.0035000000000000001 -0.99791200000000002
c 78 -0.0034991000000000696 -0.99791200000000002
c 79 -0.0030000000000000001 -0.99791200000000002
c 80 -0.0029991000000000696 -0.99791200000000002
c 81 -0.0025000000000000001 -0.99791200000000002
c 82 -0.0024991000000000696 -0.99791200000000002
c 83 -0.002 -0.99791200000000002
c 84 -0.0019991000000000696 -0.99791200000000002
c 85 -0.0015 -0.99791200000000002
c 86 -0.0014991000000000696 -0.99791200000000002
c 87 -0.001 -0.99791200000000002
c 88 -0.00099910000000006955 -0.99791200000000002
c 89 -0.00050000000000000001 -0.99791200000000002
c 90 -0.00049910000000006954 -0.99791200000000002
c 91 0 -0.99791200000000002
c 92 8.9999999993047264e-007 -0.99791200000000002
c 93 0.0005 -0.99791200000000002
c 94 0.00050089999999993048 -0.99791200000000002
c 95 0.001 -0.99791200000000002
c 96 0.0019982000000001391 -0.99791200000000002
c 97 0.002 -0.99791200000000002
c 98 0.0020008999999999305 -0.99791200000000002
c 99 0.003 -0.99791200000000002
c 100 -0.0070000000000000001 -0.99667300000000003
c 101 -0.0069991000000000697 -0.99667300000000003
c 102 -0.0060000000000000001 -0.99667300000000003
c 103 -0.0059982000000001392 -0.99667300000000003
c 104 -0.0050000000000000001 -0.99667300000000003
c 105 -0.0049991000000000696 -0.99667300000000003
c 106 -0.0044999999999999997 -0.99667300000000003
c 107 -0.0044991000000000692 -0.99667300000000003
c 108 -0.0040000000000000001 -0.99667300000000003
c 109 -0.0039991000000000696 -0.99667300000000003
c 110 -0.0035000000000000001 -0.99667300000000003
c 111 -0.0034991000000000696 -0.99667300000000003
c 112 -0.0030000000000000001 -0.99667300000000003
c 113 -0.0029991000000000696 -0.99667300000000003
c 114 -0.0025000000000000001 -0.99667300000000003
c 115 -0.0024991000000000696 -0.99667300000000003
c 116 -0.002 -0.99667300000000003
c 117 -0.0019991000000000696 -0.99667300000000003
c 118 -0.0015 -0.99667300000000003
c 119 -0.0014991000000000696 -0.99667300000000003
c 120 -0.001 -0.99667300000000003
c 121 -0.00099910000000006955 -0.99667300000000003
c 122 -0.00050000000000000001 -0.99667300000000003
c 123 -0.00049910000000006954 -0.99667300000000003
c 124 0 -0.99667300000000003
c 125 8.9999999993047264e-007 -0.99667300000000003
c 126 0.0005 -0.99667300000000003
c 127 0.00050089999999993048 -0.99667300000000003
c 128 0.001 -0.99667300000000003
c 129 0.0019982000000001391 -0.99667300000000003
c 130 0.002 -0.99667300000000003
c 131 0.0020008999999999305 -0.99667300000000003
c 132 0.003 -0.99667300000000003
c 133 -0.0070000000000000001 -0.995282
c 134 -0.0069991000000000697 -0.995282
c 135 -0.0060000000000000001 -0.995282
c 136 -0.0059982000000001392 -0.995282
c 137 -0.0050000000000000001 -0.995282
c 138 -0.0049991000000000696 -0.995282
c 139 -0.0044999999999999997 -0.995282
c 140 -0.0044991000000000692 -0.995282
c 141 -0.0040000000000000001 -0.995282
c 142 -0.0039991000000000696 -0.995282
c 143 -0.0035000000000000001 -0.995282
c 144 -0.0034991000000000696 -0.995282
c 145 -0.0030000000000000001 -0.995282
c 146 -0.0029991000000000696 -0.995282
c 147 -0.0025000000000000001 -0.995282
c 148 -0.0024991000000000696 -0.995282
c 149 -0.002 -0.995282
c 150 -0.0019991000000000696 -0.995282
c 151 -0.0015 -0.995282
c 152 -0.0014991000000000696 -0.995282
c 153 -0.001 -0.995282
c 154 -0.00099910000000006955 -0.995282
c 155 -0.00050000000000000001 -0.995282
c 156 -0.00049910000000006954 -0.995282
c 157 0 -0.995282
c 158 8.9999999993047264e-007 -0.995282
c 159 0.0005 -0.995282
c 160 0.00050089999999993048 -0.995282
c 161 0.001 -0.995282
c 162 0.0019982000000001391 -0.995282
c 163 0.002 -0.995282
c 164 0.0020008999999999305 -0.995282
c 165 0.003 -0.995282
c 166 -0.0070000000000000001 -0.99372000000000005
c 167 -0.0069991000000000697 -0.99372000000000005
c 168 -0.0060000000000000001 -0.99372000000000005
c 169 -0.0059982000000001392 -0.99372000000000005
c 170 -0.0050000000000000001 -0.99372000000000005
c 171 -0.0049991000000000696 -0.99372000000000005
c 172 -0.0044999999999999997 -0.99372000000000005
c 173 -0.0044991000000000692 -0.99372000000000005
c 174 -0.0040000000000000001 -0.99372000000000005
c 175 -0.0039991000000000696 -0.99372000000000005
c 176 -0.0035000000000000001 -0.99372000000000005
c 177 -0.0034991000000000696 -0.99372000000000005
c 178 -0.0030000000000000001 -0.99372000000000005
c 179 -0.0029991000000000696 -0.99372000000000005
c 180 -0.0025000000000000001 -0.99372000000000005
c 181 -0.0024991000000000696 -0.99372000000000005
c 182 -0.002 -0.99372000000000005
c 183 -0.0019991000000000696 -0.99372000000000005
c 184 -0.0015 -0.99372000000000005
c 185 -0.0014991000000000696 -0.99372000000000005
c 186 -0.001 -0.99372000000000005
c 187 -0.00099910000000006955 -0.99372000000000005
c 188 -0.00050000000000000001 -0.99372000000000005
c 189 -0.00049910000000006954 -0.99372000000000005
c 190 0 -0.99372000000000005
c 191 8.9999999993047264e-007 -0.99372000000000005
c 192 0.0005 -0.99372000000000005
c 193 0.00050089999999993048 -0.99372000000000005
c 194 0.001 -0.99372000000000005
c 195 0.0019982000000001391 -0.99372000000000005
c 196 0.002 -0.99372000000000005
c 197 0.0020008999999999305 -0.99372000000000005
c 198 0.003 -0.99372000000000005
c 199 -0.0070000000000000001 -0.99196700000000004
c 200 -0.0069991000000000697 -0.99196700000000004
c 201 -0.0060000000000000001 -0.99196700000000004
c 202 -0.0059982000000001392 -0.99196700000000004
c 203 -0.0050000000000000001 -0.99196700000000004
c 204 -0.0049991000000000696 -0.99196700000000004
c 205 -0.0044999999999999997 -0.99196700000000004
c 206 -0.0044991000000000692 -0.99196700000000004
c 207 -0.0040000000000000001 -0.99196700000000004
c 208 -0.0039991000000000696 -0.99196700000000004
c 209 -0.0035000000000000001 -0.99196700000000004
c 210 -0.0034991000000000696 -0.99196700000000004
c 211 -0.0030000000000000001 -0.99196700000000004
c 212 -0.0029991000000000696 -0.99196700000000004
c 213 -0.0025000000000000001 -0.99196700000000004
c 214 -0.0024991000000000696 -0.99196700000000004
c 215 -0.002 -0.99196700000000004
c 216 -0.0019991000000000696 -0.99196700000000004
c 217 -0.0015 -0.99196700000000004
c 218 -0.0014991000000000696 -0.99196700000000004
c 219 -0.001 -0.99196700000000004
c 220 -0.00099910000000006955 -0.99196700000000004
c 221 -0.00050000000000000001 -0.99196700000000004
c 222 -0.00049910000000006954 -0.99196700000000004
c 223 0 -0.99196700000000004
c 224 8.9999999993047264e-007 -0.99196700000000004
c 225 0.0005 -0.99196700000000004
c 226 0.00050089999999993048 -0.99196700000000004
c 227 0.001 -0.99196700000000004
c 228 0.0019982000000001391 -0.99196700000000004
c 229 0.002 -0.99196700000000004
c 230 0.0020008999999999305 -0.99196700000000004
c 231 0.003 -0.99196700000000004
c 232 -0.0070000000000000001 -0.98999999999999999
c 233 -0.0069991000000000697 -0.98999999999999999
c 234 -0.0060000000000000001 -0.98999999999999999
c 235 -0.0059982000000001392 -0.98999999999999999
c 236 -0.0050000000000000001 -0.98999999999999999
c 237 -0.0049991000000000696 -0.98999999999999999
c 238 -0.0044999999999999997 -0.98999999999999999
c 239 -0.0044991000000000692 -0.98999999999999999
c 240 -0.0040000000000000001 -0.98999999999999999
c 241 -0.0039991000000000696 -0.98999999999999999
c 242 -0.0035000000000000001 -0.98999999999999999
c 243 -0.0034991000000000696 -0.98999999999999999
c 244 -0.0030000000000000001 -0.98999999999999999
c 245 -0.0029991000000000696 -0.98999999999999999
c 246 -0.0025000000000000001 -0.98999999999999999
c 247 -0.0024991000000000696 -0.98999999999999999
c 248 -0.002 -0.98999999999999999
c 249 -0.0019991000000000696 -0.98999999999999999
c 250 -0.0015 -0.98999999999999999
c 251 -0.0014991000000000696 -0.98999999999999999
c 252 -0.001 -0.98999999999999999
c 253 -0.00099910000000006955 -0.98999999999999999
c 254 -0.00050000000000000001 -0.98999999999999999
c 255 -0.00049910000000006954 -0.98999999999999999
c 256 0 -0.98999999999999999
c 257 8.9999999993047264e-007 -0.98999999999999999
c 258 0.0005 -0.98999999999999999
c 259 0.00050089999999993048 -0.98999999999999999
c 260 0.001 -0.98999999999999999
c 261 0.0019982000000001391 -0.98999999999999999
c 262 0.002 -0.98999999999999999
c 263 0.0020008999999999305 -0.98999999999999999
c 264 0.003 -0.98999999999999999
c 265 -0.0070000000000000001 -0.98789499999999997
c 266 -0.0069991000000000697 -0.98789499999999997
c 267 -0.0060000000000000001 -0.98789499999999997
c 268 -0.0059982000000001392 -0.98789499999999997
c 269 -0.0050000000000000001 -0.98789499999999997
c 270 -0.0049991000000000696 -0.98789499999999997
c 271 -0.0044999999999999997 -0.98789499999999997
c 272 -0.0044991000000000692 -0.98789499999999997
c 273 -0.0040000000000000001 -0.98789499999999997
c 274 -0.0039991000000000696 -0.98789499999999997
c 275 -0.0035000000000000001 -0.98789499999999997
c 276 -0.0034991000000000696 -0.98789499999999997
c 277 -0.0030000000000000001 -0.98789499999999997
c 278 -0.0029991000000000696 -0.98789499999999997
c 279 -0.0025000000000000001 -0.98789499999999997
c 280 -0.0024991000000000696 -0.98789499999999997
c 281 -0.002 -0.98789499999999997
c 282 -0.0019991000000000696 -0.98789499999999997
c 283 -0.0015 -0.98789499999999997
c 284 -0.0014991000000000696 -0.98789499999999997
c 285 -0.001 -0.98789499999999997
c 286 -0.00099910000000006955 -0.98789499999999997
c 287 -0.00050000000000000001 -0.98789499999999997
c 288 -0.00049910000000006954 -0.98789499999999997
c 289 0 -0.98789499999999997
c 290 8.9999999993047264e-007 -0.98789499999999997
c 291 0.0005 -0.98789499999999997
c 292 0.00050089999999993048 -0.98789499999999997
c 293 0.001 -0.98789499999999997
c 294 0.0019982000000001391 -0.98789499999999997
c 295 0.002 -0.98789499999999997
c 296 0.0020008999999999305 -0.98789499999999997
c 297 0.003 -0.98789499999999997
c 298 -0.0070000000000000001 -0.98473699999999997
c 299 -0.0069991000000000697 -0.98473699999999997
c 300 -0.0060000000000000001 -0.98473699999999997
c 301 -0.0059982000000001392 -0.98473699999999997
c 302 -0.0050000000000000001 -0.98473699999999997
c 303 -0.0049991000000000696 -0.98473699999999997
c 304 -0.0044999999999999997 -0.98473699999999997
c 305 -0.0044991000000000692 -0.98473699999999997
c 306 -0.0040000000000000001 -0.98473699999999997
c 307 -0.0039991000000000696 -0.98473699999999997
c 308 -0.0035000000000000001 -0.98473699999999997
c 309 -0.0034991000000000696 -0.98473699999999997
c 310 -0.0030000000000000001 -0.98473699999999997
c 311 -0.0029991000000000696 -0.98473699999999997
c 312 -0.0025000000000000001 -0.98473699999999997
c 313 -0.0024991000000000696 -0.98473699999999997
c 314 -0.002 -0.98473699999999997
c 315 -0.0019991000000000696 -0.98473699999999997
c 316 -0.0015 -0.98473699999999997
c 317 -0.0014991000000000696 -0.98473699999999997
c 318 -0.001 -0.98473699999999997
c 319 -0.00099910000000006955 -0.98473699999999997
c 320 -0.00050000000000000001 -0.98473699999999997
c 321 -0.00049910000000006954 -0.98473699999999997
c 322 0 -0.98473699999999997
c 323 8.9999999993047264e-007 -0.98473699999999997
c 324 0.0005 -0.98473699999999997
c 325 0.00050089999999993048 -0.98473699999999997
c 326 0.001 -0.98473699999999997
c 327 0.0019982000000001391 -0.98473699999999997
c 328 0.002 -0.98473699999999997
c 329 0.0020008999999999305 -0.98473699999999997
c 330 0.003 -0.98473699999999997
c 331 -0.0070000000000000001 -0.97999999999999998
c 332 -0.0069991000000000697 -0.97999999999999998
c 333 -0.0060000000000000001 -0.97999999999999998
c 334 -0.0059982000000001392 -0.97999999999999998
c 335 -0.0050000000000000001 -0.97999999999999998
c 336 -0.0049991000000000696 -0.97999999999999998
c 337 -0.0044999999999999997 -0.97999999999999998
c 338 -0.0044991000000000692 -0.97999999999999998
c 339 -0.0040000000000000001 -0.97999999999999998
c 340 -0.0039991000000000696 -0.97999999999999998
c 341 -0.0035000000000000001 -0.97999999999999998
c 342 -0.0034991000000000696 -0.97999999999999998
c 343 -0.0030000000000000001 -0.97999999999999998
c 344 -0.0029991000000000696 -0.97999999999999998
c 345 -0.0025000000000000001 -0.97999999999999998
c 346 -0.0024991000000000696 -0.97999999999999998
c 347 -0.002 -0.97999999999999998
c 348 -0.0019991000000000696 -0.97999999999999998
c 349 -0.0015 -0.97999999999999998
c 350 -0.0014991000000000696 -0.97999999999999998
c 351 -0.001 -0.97999999999999998
c 352 -0.00099910000000006955 -0.97999999999999998
c 353 -0.00050000000000000001 -0.97999999999999998
c 354 -0.00049910000000006954 -0.97999999999999998
c 355 0 -0.97999999999999998
c 356 8.9999999993047264e-007 -0.97999999999999998
c 357 0.0005 -0.97999999999999998
c 358 0.00050089999999993048 -0.97999999999999998
c 359 0.001 -0.97999999999999998
c 360 0.0019982000000001391 -0.97999999999999998
c 361 0.002 -0.97999999999999998
c 362 0.0020008999999999305 -0.97999999999999998
c 363 0.003 -0.97999999999999998
c 364 -0.0070000000000000001 -0.97546900000000003
c 365 -0.0069991000000000679 -0.97546900000000003
c 366 -0.0060000000000000001 -0.97546900000000003
c 367 -0.0059982000000001357 -0.97546900000000003
c 368 -0.0050000000000000001 -0.97546900000000003
c 369 -0.0049991000000000679 -0.97546900000000003
c 370 -0.0044999999999999997 -0.97546900000000003
c 371 -0.0044991000000000675 -0.97546900000000003
c 372 -0.0040000000000000001 -0.97546900000000003
c 373 -0.0039991000000000679 -0.97546900000000003
c 374 -0.0035000000000000001 -0.97546900000000003
c 375 -0.0034991000000000679 -0.97546900000000003
c 376 -0.0030000000000000001 -0.97546900000000003
c 377 -0.0029991000000000679 -0.97546900000000003
c 378 -0.0025000000000000001 -0.97546900000000003
c 379 -0.0024991000000000678 -0.97546900000000003
c 380 -0.002 -0.97546900000000003
c 381 -0.0019991000000000678 -0.97546900000000003
c 382 -0.0015 -0.97546900000000003
c 383 -0.0014991000000000678 -0.97546900000000003
c 384 -0.001 -0.97546900000000003
c 385 -0.00099910000000006782 -0.97546900000000003
c 386 -0.00050000000000000001 -0.97546900000000003
c 387 -0.00049910000000006781 -0.97546900000000003
c 388 0 -0.97546900000000003
c 389 8.9999999993220736e-007 -0.97546900000000003
c 390 0.0005 -0.97546900000000003
c 391 0.00050089999999993222 -0.97546900000000003
c 392 0.001 -0.97546900000000003
c 393 0.0019982000000001356 -0.97546900000000003
c 394 0.002 -0.97546900000000003
c 395 0.0020008999999999322 -0.97546900000000003
c 396 0.003 -0.97546900000000003
c 397 -0.0070000000000000001 -0.96906199999999998
c 398 -0.0069991000000000679 -0.96906199999999998
c 399 -0.0060000000000000001 -0.96906199999999998
c 400 -0.0059982000000001357 -0.96906199999999998
c 401 -0.0050000000000000001 -0.96906199999999998
c 402 -0.0049991000000000679 -0.96906199999999998
c 403 -0.0044999999999999997 -0.96906199999999998
c 404 -0.0044991000000000675 -0.96906199999999998
c 405 -0.0040000000000000001 -0.96906199999999998
c 406 -0.0039991000000000679 -0.96906199999999998
c 407 -0.0035000000000000001 -0.96906199999999998
c 408 -0.0034991000000000679 -0.96906199999999998
c 409 -0.0030000000000000001 -0.96906199999999998
c 410 -0.0029991000000000679 -0.96906199999999998
c 411 -0.0025000000000000001 -0.96906199999999998
c 412 -0.0024991000000000678 -0.96906199999999998
c 413 -0.002 -0.96906199999999998
c 414 -0.0019991000000000678 -0.96906199999999998
c 415 -0.0015 -0.96906199999999998
c 416 -0.0014991000000000678 -0.96906199999999998
c 417 -0.001 -0.96906199999999998
c 418 -0.00099910000000006782 -0.96906199999999998
c 419 -0.00050000000000000001 -0.96906199999999998
c 420 -0.00049910000000006781 -0.96906199999999998
c 421 0 -0.96906199999999998
c 422 8.9999999993220736e-007 -0.96906199999999998
c 423 0.0005 -0.96906199999999998
c 424 0.00050089999999993222 -0.96906199999999998
c 425 0.001 -0.96906199999999998
c 426 0.0019982000000001356 -0.96906199999999998
c 427 0.002 -0.96906199999999998
c 428 0.0020008999999999322 -0.96906199999999998
c 429 0.003 -0.96906199999999998
c 430 -0.0070000000000000001 -0.95999999999999996
c 431 -0.0069991000000000679 -0.95999999999999996
c 432 -0.0060000000000000001 -0.95999999999999996
c 433 -0.0059982000000001357 -0.95999999999999996
c 434 -0.0050000000000000001 -0.95999999999999996
c 435 -0.0049991000000000679 -0.95999999999999996
c 436 -0.0044999999999999997 -0.95999999999999996
c 437 -0.0044991000000000675 -0.95999999999999996
c 438 -0.0040000000000000001 -0.95999999999999996
c 439 -0.0039991000000000679 -0.95999999999999996
c 440 -0.0035000000000000001 -0.95999999999999996
c 441 -0.0034991000000000679 -0.95999999999999996
c 442 -0.0030000000000000001 -0.95999999999999996
c 443 -0.0029991000000000679 -0.95999999999999996
c 444 -0.0025000000000000001 -0.95999999999999996
c 445 -0.0024991000000000678 -0.95999999999999996
c 446 -0.002 -0.95999999999999996
c 447 -0.0019991000000000678 -0.95999999999999996
c 448 -0.0015 -0.95999999999999996
c 449 -0.0014991000000000678 -0.95999999999999996
c 450 -0.001 -0.95999999999999996
c 451 -0.00099910000000006782 -0.95999999999999996
c 452 -0.00050000000000000001 -0.95999999999999996
c 453 -0.00049910000000006781 -0.95999999999999996
c 454 0 -0.95999999999999996
c 455 8.9999999993220736e-007 -0.95999999999999996
c 456 0.0005 -0.95999999999999996
c 457 0.00050089999999993222 -0.95999999999999996
c 458 0.001 -0.95999999999999996
c 459 0.0019982000000001356 -0.95999999999999996
c 460 0.002 -0.95999999999999996
c 461 0.0020008999999999322 -0.95999999999999996
c 462 0.003 -0.95999999999999996
c 463 -0.0070000000000000001 -0.95142899999999997
c 464 -0.0069991000000000679 -0.95142899999999997
c 465 -0.0060000000000000001 -0.95142899999999997
c 466 -0.0059982000000001357 -0.95142899999999997
c 467 -0.0050000000000000001 -0.95142899999999997
c 468 -0.0049991000000000679 -0.95142899999999997
c 469 -0.0044999999999999997 -0.95142899999999997
c 470 -0.0044991000000000675 -0.95142899999999997
c 471 -0.0040000000000000001 -0.95142899999999997
c 472 -0.0039991000000000679 -0.95142899999999997
c 473 -0.0035000000000000001 -0.95142899999999997
c 474 -0.0034991000000000679 -0.95142899999999997
c 475 -0.0030000000000000001 -0.95142899999999997
c 476 -0.0029991000000000679 -0.95142899999999997
c 477 -0.0025000000000000001 -0.95142899999999997
c 478 -0.0024991000000000678 -0.95142899999999997
c 479 -0.002 -0.95142899999999997
c 480 -0.0019991000000000678 -0.95142899999999997
c 481 -0.0015 -0.95142899999999997
c 482 -0.0014991000000000678 -0.95142899999999997
c 483 -0.001 -0.95142899999999997
c 484 -0.00099910000000006782 -0.95142899999999997
c 485 -0.00050000000000000001 -0.95142899999999997
c 486 -0.00049910000000006781 -0.95142899999999997
c 487 0 -0.95142899999999997
c 488 8.9999999993220736e-007 -0.95142899999999997
c 489 0.0005 -0.95142899999999997
c 490 0.00050089999999993222 -0.95142899999999997
c 491 0.001 -0.95142899999999997
c 492 0.0019982000000001356 -0.95142899999999997
c 493 0.002 -0.95142899999999997
c 494 0.0020008999999999322 -0.95142899999999997
c 495 0.003 -0.95142899999999997
c 496 -0.0070000000000000001 -0.93999999999999995
c 497 -0.0069991000000000662 -0.93999999999999995
c 498 -0.0060000000000000001 -0.93999999999999995
c 499 -0.0059982000000001322 -0.93999999999999995
c 500 -0.0050000000000000001 -0.93999999999999995
c 501 -0.0049991000000000662 -0.93999999999999995
c 502 -0.0044999999999999997 -0.93999999999999995
c 503 -0.0044991000000000657 -0.93999999999999995
c 504 -0.0040000000000000001 -0.93999999999999995
c 505 -0.0039991000000000661 -0.93999999999999995
c 506 -0.0035000000000000001 -0.93999999999999995
c 507 -0.0034991000000000661 -0.93999999999999995
c 508 -0.0030000000000000001 -0.93999999999999995
c 509 -0.0029991000000000661 -0.93999999999999995
c 510 -0.0025000000000000001 -0.93999999999999995
c 511 -0.0024991000000000661 -0.93999999999999995
c 512 -0.002 -0.93999999999999995
c 513 -0.0019991000000000661 -0.93999999999999995
c 514 -0.0015 -0.93999999999999995
c 515 -0.0014991000000000661 -0.93999999999999995
c 516 -0.001 -0.93999999999999995
c 517 -0.00099910000000006608 -0.93999999999999995
c 518 -0.00050000000000000001 -0.93999999999999995
c 519 -0.00049910000000006607 -0.93999999999999995
c 520 0 -0.93999999999999995
c 521 8.9999999993394208e-007 -0.93999999999999995
c 522 0.0005 -0.93999999999999995
c 523 0.00050089999999993395 -0.93999999999999995
c 524 0.001 -0.93999999999999995
c 525 0.0019982000000001322 -0.93999999999999995
c 526 0.002 -0.93999999999999995
c 527 0.002000899999999934 -0.93999999999999995
c 528 0.003 -0.93999999999999995
c 529 -0.0070000000000000001 -0.92000000000000004
c 530 -0.0069991000000000645 -0.92000000000000004
c 531 -0.0060000000000000001 -0.92000000000000004
c 532 -0.0059982000000001288 -0.92000000000000004
c 533 -0.0050000000000000001 -0.92000000000000004
c 534 -0.0049991000000000644 -0.92000000000000004
c 535 -0.0044999999999999997 -0.92000000000000004
c 536 -0.004499100000000064 -0.92000000000000004
c 537 -0.0040000000000000001 -0.92000000000000004
c 538 -0.0039991000000000644 -0.92000000000000004
c 539 -0.0035000000000000001 -0.92000000000000004
c 540 -0.0034991000000000644 -0.92000000000000004
c 541 -0.0030000000000000001 -0.92000000000000004
c 542 -0.0029991000000000644 -0.92000000000000004
c 543 -0.0025000000000000001 -0.92000000000000004
c 544 -0.0024991000000000644 -0.92000000000000004
c 545 -0.002 -0.92000000000000004
c 546 -0.0019991000000000644 -0.92000000000000004
c 547 -0.0015 -0.92000000000000004
c 548 -0.0014991000000000644 -0.92000000000000004
c 549 -0.001 -0.92000000000000004
c 550 -0.00099910000000006435 -0.92000000000000004
c 551 -0.00050000000000000001 -0.92000000000000004
c 552 -0.00049910000000006434 -0.92000000000000004
c 553 0 -0.92000000000000004
c 554 8.9999999993567681e-007 -0.92000000000000004
c 555 0.0005 -0.92000000000000004
c 556 0.00050089999999993568 -0.92000000000000004
c 557 0.001 -0.92000000000000004
c 558 0.0019982000000001287 -0.92000000000000004
c 559 0.002 -0.92000000000000004
c 560 0.0020008999999999357 -0.92000000000000004
c 561 0.003 -0.92000000000000004
c 562 -0.0070000000000000001 -0.90000000000000002
c 563 -0.0069991000000000645 -0.90000000000000002
c 564 -0.0060000000000000001 -0.90000000000000002
c 565 -0.0059982000000001288 -0.90000000000000002
c 566 -0.0050000000000000001 -0.90000000000000002
c 567 -0.0049991000000000644 -0.90000000000000002
c 568 -0.0044999999999999997 -0.90000000000000002
c 569 -0.004499100000000064 -0.90000000000000002
c 570 -0.0040000000000000001 -0.90000000000000002
c 571 -0.0039991000000000644 -0.90000000000000002
c 572 -0.0035000000000000001 -0.90000000000000002
c 573 -0.0034991000000000644 -0.90000000000000002
c 574 -0.0030000000000000001 -0.90000000000000002
c 575 -0.0029991000000000644 -0.90000000000000002
c 576 -0.0025000000000000001 -0.90000000000000002
c 577 -0.0024991000000000644 -0.90000000000000002
c 578 -0.002 -0.90000000000000002
c 579 -0.0019991000000000644 -0.90000000000000002
c 580 -0.0015 -0.90000000000000002
c 581 -0.0014991000000000644 -0.90000000000000002
c 582 -0.001 -0.90000000000000002
c 583 -0.00099910000000006435 -0.90000000000000002
c 584 -0.00050000000000000001 -0.90000000000000002
c 585 -0.00049910000000006434 -0.90000000000000002
c 586 0 -0.90000000000000002
c 587 8.9999999993567681e-007 -0.90000000000000002
c 588 0.0005 -0.90000000000000002
c 589 0.00050089999999993568 -0.90000000000000002
c 590 0.001 -0.90000000000000002
c 591 0.0019982000000001287 -0.90000000000000002
c 592 0.002 -0.90000000000000002
c 593 0.0020008999999999357 -0.90000000000000002
c 594 0.003 -0.90000000000000002
c 595 -0.0070000000000000001 -0.88
c 596 -0.0069991000000000627 -0.88
c 597 -0.0060000000000000001 -0.88
c 598 -0.0059982000000001253 -0.88
c 599 -0.0050000000000000001 -0.88
c 600 -0.0049991000000000627 -0.88
c 601 -0.0044999999999999997 -0.88
c 602 -0.0044991000000000623 -0.88
c 603 -0.0040000000000000001 -0.88
c 604 -0.0039991000000000627 -0.88
c 605 -0.0035000000000000001 -0.88
c 606 -0.0034991000000000627 -0.88
c 607 -0.0030000000000000001 -0.88
c 608 -0.0029991000000000627 -0.88
c 609 -0.0025000000000000001 -0.88
c 610 -0.0024991000000000626 -0.88
c 611 -0.002 -0.88
c 612 -0.0019991000000000626 -0.88
c 613 -0.0015 -0.88
c 614 -0.0014991000000000626 -0.88
c 615 -0.001 -0.88
c 616 -0.00099910000000006261 -0.88
c 617 -0.00050000000000000001 -0.88
c 618 -0.0004991000000000626 -0.88
c 619 0 -0.88
c 620 8.9999999993741153e-007 -0.88
c 621 0.0005 -0.88
c 622 0.00050089999999993742 -0.88
c 623 0.001 -0.88
c 624 0.0019982000000001252 -0.88
c 625 0.002 -0.88
c 626 0.0020008999999999375 -0.88
c 627 0.003 -0.88
c 628 -0.0070000000000000001 -0.85999999999999999
c 629 -0.006999100000000061 -0.85999999999999999
c 630 -0.0060000000000000001 -0.85999999999999999
c 631 -0.0059982000000001218 -0.85999999999999999
c 632 -0.0050000000000000001 -0.85999999999999999
c 633 -0.004999100000000061 -0.85999999999999999
c 634 -0.0044999999999999997 -0.85999999999999999
c 635 -0.0044991000000000605 -0.85999999999999999
c 636 -0.0040000000000000001 -0.85999999999999999
c 637 -0.0039991000000000609 -0.85999999999999999
c 638 -0.0035000000000000001 -0.85999999999999999
c 639 -0.0034991000000000609 -0.85999999999999999
c 640 -0.0030000000000000001 -0.85999999999999999
c 641 -0.0029991000000000609 -0.85999999999999999
c 642 -0.0025000000000000001 -0.85999999999999999
c 643 -0.0024991000000000609 -0.85999999999999999
c 644 -0.002 -0.85999999999999999
c 645 -0.0019991000000000609 -0.85999999999999999
c 646 -0.0015 -0.85999999999999999
c 647 -0.0014991000000000609 -0.85999999999999999
c 648 -0.001 -0.85999999999999999
c 649 -0.00099910000000006088 -0.85999999999999999
c 650 -0.00050000000000000001 -0.85999999999999999
c 651 -0.00049910000000006087 -0.85999999999999999
c 652 0 -0.85999999999999999
c 653 8.9999999993914625e-007 -0.85999999999999999
c 654 0.0005 -0.85999999999999999
c 655 0.00050089999999993915 -0.85999999999999999
c 656 0.001 -0.85999999999999999
c 657 0.0019982000000001218 -0.85999999999999999
c 658 0.002 -0.85999999999999999
c 659 0.0020008999999999392 -0.85999999999999999
c 660 0.003 -0.85999999999999999
c 661 -0.0070000000000000001 -0.83999999999999997
c 662 -0.006999100000000061 -0.83999999999999997
c 663 -0.0060000000000000001 -0.83999999999999997
c 664 -0.0059982000000001218 -0.83999999999999997
c 665 -0.0050000000000000001 -0.83999999999999997
c 666 -0.004999100000000061 -0.83999999999999997
c 667 -0.0044999999999999997 -0.83999999999999997
c 668 -0.0044991000000000605 -0.83999999999999997
c 669 -0.0040000000000000001 -0.83999999999999997
c 670 -0.0039991000000000609 -0.83999999999999997
c 671 -0.0035000000000000001 -0.83999999999999997
c 672 -0.0034991000000000609 -0.83999999999999997
c 673 -0.0030000000000000001 -0.83999999999999997
c 674 -0.0029991000000000609 -0.83999999999999997
c 675 -0.0025000000000000001 -0.83999999999999997
c 676 -0.0024991000000000609 -0.83999999999999997
c 677 -0.002 -0.83999999999999997
c 678 -0.0019991000000000609 -0.83999999999999997
c 679 -0.0015 -0.83999999999999997
c 680 -0.0014991000000000609 -0.83999999999999997
c 681 -0.001 -0.83999999999999997
c 682 -0.00099910000000006088 -0.83999999999999997
c 683 -0.00050000000000000001 -0.83999999999999997
c 684 -0.00049910000000006087 -0.83999999999999997
c 685 0 -0.83999999999999997
c 686 8.9999999993914625e-007 -0.83999999999999997
c 687 0.0005 -0.83999999999999997
c 688 0.00050089999999993915 -0.83999999999999997
c 689 0.001 -0.83999999999999997
c 690 0.0019982000000001218 -0.83999999999999997
c 691 0.002 -0.83999999999999997
c 692 0.0020008999999999392 -0.83999999999999997
c 693 0.003 -0.83999999999999997
c 694 -0.0070000000000000001 -0.81999999999999995
c 695 -0.0069991000000000593 -0.81999999999999995
c 696 -0.0060000000000000001 -0.81999999999999995
c 697 -0.0059982000000001184 -0.81999999999999995
c 698 -0.0050000000000000001 -0.81999999999999995
c 699 -0.0049991000000000592 -0.81999999999999995
c 700 -0.0044999999999999997 -0.81999999999999995
c 701 -0.0044991000000000588 -0.81999999999999995
c 702 -0.0040000000000000001 -0.81999999999999995
c 703 -0.0039991000000000592 -0.81999999999999995
c 704 -0.0035000000000000001 -0.81999999999999995
c 705 -0.0034991000000000592 -0.81999999999999995
c 706 -0.0030000000000000001 -0.81999999999999995
c 707 -0.0029991000000000592 -0.81999999999999995
c 708 -0.0025000000000000001 -0.81999999999999995
c 709 -0.0024991000000000592 -0.81999999999999995
c 710 -0.002 -0.81999999999999995
c 711 -0.0019991000000000592 -0.81999999999999995
c 712 -0.0015 -0.81999999999999995
c 713 -0.0014991000000000592 -0.81999999999999995
c 714 -0.001 -0.81999999999999995
c 715 -0.00099910000000005914 -0.81999999999999995
c 716 -0.00050000000000000001 -0.81999999999999995
c 717 -0.00049910000000005913 -0.81999999999999995
c 718 0 -0.81999999999999995
c 719 8.9999999994088098e-007 -0.81999999999999995
c 720 0.0005 -0.81999999999999995
c 721 0.00050089999999994089 -0.81999999999999995
c 722 0.001 -0.81999999999999995
c 723 0.0019982000000001183 -0.81999999999999995
c 724 0.002 -0.81999999999999995
c 725 0.0020008999999999409 -0.81999999999999995
c 726 0.003 -0.81999999999999995
c 727 -0.0070000000000000001 -0.80000000000000004
c 728 -0.0069991000000000575 -0.80000000000000004
c 729 -0.0060000000000000001 -0.80000000000000004
c 730 -0.0059982000000001149 -0.80000000000000004
c 731 -0.0050000000000000001 -0.80000000000000004
c 732 -0.0049991000000000575 -0.80000000000000004
c 733 -0.0044999999999999997 -0.80000000000000004
c 734 -0.004499100000000057 -0.80000000000000004
c 735 -0.0040000000000000001 -0.80000000000000004
c 736 -0.0039991000000000575 -0.80000000000000004
c 737 -0.0035000000000000001 -0.80000000000000004
c 738 -0.0034991000000000575 -0.80000000000000004
c 739 -0.0030000000000000001 -0.80000000000000004
c 740 -0.0029991000000000574 -0.80000000000000004
c 741 -0.0025000000000000001 -0.80000000000000004
c 742 -0.0024991000000000574 -0.80000000000000004
c 743 -0.002 -0.80000000000000004
c 744 -0.0019991000000000574 -0.80000000000000004
c 745 -0.0015 -0.80000000000000004
c 746 -0.0014991000000000574 -0.80000000000000004
c 747 -0.001 -0.80000000000000004
c 748 -0.00099910000000005741 -0.80000000000000004
c 749 -0.00050000000000000001 -0.80000000000000004
c 750 -0.0004991000000000574 -0.80000000000000004
c 751 0 -0.80000000000000004
c 752 8.999999999426157e-007 -0.80000000000000004
c 753 0.0005 -0.80000000000000004
c 754 0.00050089999999994262 -0.80000000000000004
c 755 0.001 -0.80000000000000004
c 756 0.0019982000000001148 -0.80000000000000004
c 757 0.002 -0.80000000000000004
c 758 0.0020008999999999427 -0.80000000000000004
c 759 0.003 -0.80000000000000004
c 760 -0.0070000000000000001 -0.78000000000000003
c 761 -0.0069991000000000575 -0.78000000000000003
c 762 -0.0060000000000000001 -0.78000000000000003
c 763 -0.0059982000000001149 -0.78000000000000003
c 764 -0.0050000000000000001 -0.78000000000000003
c 765 -0.0049991000000000575 -0.78000000000000003
c 766 -0.0044999999999999997 -0.78000000000000003
c 767 -0.004499100000000057 -0.78000000000000003
c 768 -0.0040000000000000001 -0.78000000000000003
c 769 -0.0039991000000000575 -0.78000000000000003
c 770 -0.0035000000000000001 -0.78000000000000003
c 771 -0.0034991000000000575 -0.78000000000000003
c 772 -0.0030000000000000001 -0.78000000000000003
c 773 -0.0029991000000000574 -0.78000000000000003
c 774 -0.0025000000000000001 -0.78000000000000003
c 775 -0.0024991000000000574 -0.78000000000000003
c 776 -0.002 -0.78000000000000003
c 777 -0.0019991000000000574 -0.78000000000000003
c 778 -0.0015 -0.78000000000000003
c 779 -0.0014991000000000574 -0.78000000000000003
c 780 -0.001 -0.78000000000000003
c 781 -0.00099910000000005741 -0.78000000000000003
c 782 -0.00050000000000000001 -0.78000000000000003
c 783 -0.0004991000000000574 -0.78000000000000003
c 784 0 -0.78000000000000003
c 785 8.999999999426157e-007 -0.78000000000000003
c 786 0.0005 -0.78000000000000003
c 787 0.00050089999999994262 -0.78000000000000003
c 788 0.001 -0.78000000000000003
c 789 0.0019982000000001148 -0.78000000000000003
c 790 0.002 -0.78000000000000003
c 791 0.0020008999999999427 -0.78000000000000003
c 792 0.003 -0.78000000000000003
c 793 -0.0070000000000000001 -0.76000000000000001
c 794 -0.0069991000000000558 -0.76000000000000001
c 795 -0.0060000000000000001 -0.76000000000000001
c 796 -0.0059982000000001114 -0.76000000000000001
c 797 -0.0050000000000000001 -0.76000000000000001
c 798 -0.0049991000000000558 -0.76000000000000001
c 799 -0.0044999999999999997 -0.76000000000000001
c 800 -0.0044991000000000553 -0.76000000000000001
c 801 -0.0040000000000000001 -0.76000000000000001
c 802 -0.0039991000000000557 -0.76000000000000001
c 803 -0.0035000000000000001 -0.76000000000000001
c 804 -0.0034991000000000557 -0.76000000000000001
c 805 -0.0030000000000000001 -0.76000000000000001
c 806 -0.0029991000000000557 -0.76000000000000001
c 807 -0.0025000000000000001 -0.76000000000000001
c 808 -0.0024991000000000557 -0.76000000000000001
c 809 -0.002 -0.76000000000000001
c 810 -0.0019991000000000557 -0.76000000000000001
c 811 -0.0015 -0.76000000000000001
c 812 -0.0014991000000000557 -0.76000000000000001
c 813 -0.001 -0.76000000000000001
c 814 -0.00099910000000005567 -0.76000000000000001
c 815 -0.00050000000000000001 -0.76000000000000001
c 816 -0.00049910000000005566 -0.76000000000000001
c 817 0 -0.76000000000000001
c 818 8.9999999994435042e-007 -0.76000000000000001
c 819 0.0005 -0.76000000000000001
c 820 0.00050089999999994436 -0.76000000000000001
c 821 0.001 -0.76000000000000001
c 822 0.0019982000000001113 -0.76000000000000001
c 823 0.002 -0.76000000000000001
c 824 0.0020008999999999444 -0.76000000000000001
c 825 0.003 -0.76000000000000001
c 826 -0.0070000000000000001 -0.73999999999999999
c 827 -0.0069991000000000541 -0.73999999999999999
c 828 -0.0060000000000000001 -0.73999999999999999
c 829 -0.005998200000000108 -0.73999999999999999
c 830 -0.0050000000000000001 -0.73999999999999999
c 831 -0.004999100000000054 -0.73999999999999999
c 832 -0.0044999999999999997 -0.73999999999999999
c 833 -0.0044991000000000536 -0.73999999999999999
c 834 -0.0040000000000000001 -0.73999999999999999
c 835 -0.003999100000000054 -0.73999999999999999
c 836 -0.0035000000000000001 -0.73999999999999999
c 837 -0.003499100000000054 -0.73999999999999999
c 838 -0.0030000000000000001 -0.73999999999999999
c 839 -0.002999100000000054 -0.73999999999999999
c 840 -0.0025000000000000001 -0.73999999999999999
c 841 -0.002499100000000054 -0.73999999999999999
c 842 -0.002 -0.73999999999999999
c 843 -0.001999100000000054 -0.73999999999999999
c 844 -0.0015 -0.73999999999999999
c 845 -0.0014991000000000539 -0.73999999999999999
c 846 -0.001 -0.73999999999999999
c 847 -0.00099910000000005394 -0.73999999999999999
c 848 -0.00050000000000000001 -0.73999999999999999
c 849 -0.00049910000000005393 -0.73999999999999999
c 850 0 -0.73999999999999999
c 851 8.9999999994608515e-007 -0.73999999999999999
c 852 0.0005 -0.73999999999999999
c 853 0.00050089999999994609 -0.73999999999999999
c 854 0.001 -0.73999999999999999
c 855 0.0019982000000001079 -0.73999999999999999
c 856 0.002 -0.73999999999999999
c 857 0.0020008999999999461 -0.73999999999999999
c 858 0.003 -0.73999999999999999
c 859 -0.0070000000000000001 -0.71999999999999997
c 860 -0.0069991000000000523 -0.71999999999999997
c 861 -0.0060000000000000001 -0.71999999999999997
c 862 -0.0059982000000001045 -0.71999999999999997
c 863 -0.0050000000000000001 -0.71999999999999997
c 864 -0.0049991000000000523 -0.71999999999999997
c 865 -0.0044999999999999997 -0.71999999999999997
c 866 -0.0044991000000000518 -0.71999999999999997
c 867 -0.0040000000000000001 -0.71999999999999997
c 868 -0.0039991000000000523 -0.71999999999999997
c 869 -0.0035000000000000001 -0.71999999999999997
c 870 -0.0034991000000000523 -0.71999999999999997
c 871 -0.0030000000000000001 -0.71999999999999997
c 872 -0.0029991000000000522 -0.71999999999999997
c 873 -0.0025000000000000001 -0.71999999999999997
c 874 -0.0024991000000000522 -0.71999999999999997
c 875 -0.002 -0.71999999999999997
c 876 -0.0019991000000000522 -0.71999999999999997
c 877 -0.0015 -0.71999999999999997
c 878 -0.0014991000000000522 -0.71999999999999997
c 879 -0.001 -0.71999999999999997
c 880 -0.0009991000000000522 -0.71999999999999997
c 881 -0.00050000000000000001 -0.71999999999999997
c 882 -0.00049910000000005219 -0.71999999999999997
c 883 0 -0.71999999999999997
c 884 8.9999999994781987e-007 -0.71999999999999997
c 885 0.0005 -0.71999999999999997
c 886 0.00050089999999994783 -0.71999999999999997
c 887 0.001 -0.71999999999999997
c 888 0.0019982000000001044 -0.71999999999999997
c 889 0.002 -0.71999999999999997
c 890 0.0020008999999999479 -0.71999999999999997
c 891 0.003 -0.71999999999999997
c 892 -0.0070000000000000001 -0.69999999999999996
c 893 -0.0069991000000000523 -0.69999999999999996
c 894 -0.0060000000000000001 -0.69999999999999996
c 895 -0.0059982000000001045 -0.69999999999999996
c 896 -0.0050000000000000001 -0.69999999999999996
c 897 -0.0049991000000000523 -0.69999999999999996
c 898 -0.0044999999999999997 -0.69999999999999996
c 899 -0.0044991000000000518 -0.69999999999999996
c 900 -0.0040000000000000001 -0.69999999999999996
c 901 -0.0039991000000000523 -0.69999999999999996
c 902 -0.0035000000000000001 -0.69999999999999996
c 903 -0.0034991000000000523 -0.69999999999999996
c 904 -0.0030000000000000001 -0.69999999999999996
c 905 -0.0029991000000000522 -0.69999999999999996
c 906 -0.0025000000000000001 -0.69999999999999996
c 907 -0.0024991000000000522 -0.69999999999999996
c 908 -0.002 -0.69999999999999996
c 909 -0.0019991000000000522 -0.69999999999999996
c 910 -0.0015 -0.69999999999999996
c 911 -0.0014991000000000522 -0.69999999999999996
c 912 -0.001 -0.69999999999999996
c 913 -0.0009991000000000522 -0.69999999999999996
c 914 -0.00050000000000000001 -0.69999999999999996
c 915 -0.00049910000000005219 -0.69999999999999996
c 916 0 -0.69999999999999996
c 917 8.9999999994781987e-007 -0.69999999999999996
c 918 0.0005 -0.69999999999999996
c 919 0.00050089999999994783 -0.69999999999999996
c 920 0.001 -0.69999999999999996
c 921 0.0019982000000001044 -0.69999999999999996
c 922 0.002 -0.69999999999999996
c 923 0.0020008999999999479 -0.69999999999999996
c 924 0.003 -0.69999999999999996
c 925 -0.0070000000000000001 -0.68000000000000005
c 926 -0.0069991000000000506 -0.68000000000000005
c 927 -0.0060000000000000001 -0.68000000000000005
c 928 -0.005998200000000101 -0.68000000000000005
c 929 -0.0050000000000000001 -0.68000000000000005
c 930 -0.0049991000000000506 -0.68000000000000005
c 931 -0.0044999999999999997 -0.68000000000000005
c 932 -0.0044991000000000501 -0.68000000000000005
c 933 -0.0040000000000000001 -0.68000000000000005
c 934 -0.0039991000000000505 -0.68000000000000005
c 935 -0.0035000000000000001 -0.68000000000000005
c 936 -0.0034991000000000505 -0.68000000000000005
c 937 -0.0030000000000000001 -0.68000000000000005
c 938 -0.0029991000000000505 -0.68000000000000005
c 939 -0.0025000000000000001 -0.68000000000000005
c 940 -0.0024991000000000505 -0.68000000000000005
c 941 -0.002 -0.68000000000000005
c 942 -0.0019991000000000505 -0.68000000000000005
c 943 -0.0015 -0.68000000000000005
c 944 -0.0014991000000000505 -0.68000000000000005
c 945 -0.001 -0.68000000000000005
c 946 -0.00099910000000005047 -0.68000000000000005
c 947 -0.00050000000000000001 -0.68000000000000005
c 948 -0.00049910000000005046 -0.68000000000000005
c 949 0 -0.68000000000000005
c 950 8.9999999994955459e-007 -0.68000000000000005
c 951 0.0005 -0.68000000000000005
c 952 0.00050089999999994956 -0.68000000000000005
c 953 0.001 -0.68000000000000005
c 954 0.0019982000000001009 -0.68000000000000005
c 955 0.002 -0.68000000000000005
c 956 0.0020008999999999496 -0.68000000000000005
c 957 0.003 -0.68000000000000005
c 958 -0.0070000000000000001 -0.66000000000000003
c 959 -0.0069991000000000489 -0.66000000000000003
c 960 -0.0060000000000000001 -0.66000000000000003
c 961 -0.0059982000000000976 -0.66000000000000003
c 962 -0.0050000000000000001 -0.66000000000000003
c 963 -0.0049991000000000488 -0.66000000000000003
c 964 -0.0044999999999999997 -0.66000000000000003
c 965 -0.0044991000000000484 -0.66000000000000003
c 966 -0.0040000000000000001 -0.66000000000000003
c 967 -0.0039991000000000488 -0.66000000000000003
c 968 -0.0035000000000000001 -0.66000000000000003
c 969 -0.0034991000000000488 -0.66000000000000003
c 970 -0.0030000000000000001 -0.66000000000000003
c 971 -0.0029991000000000488 -0.66000000000000003
c 972 -0.0025000000000000001 -0.66000000000000003
c 973 -0.0024991000000000488 -0.66000000000000003
c 974 -0.002 -0.66000000000000003
c 975 -0.0019991000000000488 -0.66000000000000003
c 976 -0.0015 -0.66000000000000003
c 977 -0.0014991000000000487 -0.66000000000000003
c 978 -0.001 -0.66000000000000003
c 979 -0.00099910000000004873 -0.66000000000000003
c 980 -0.00050000000000000001 -0.66000000000000003
c 981 -0.00049910000000004872 -0.66000000000000003
c 982 0 -0.66000000000000003
c 983 8.9999999995128932e-007 -0.66000000000000003
c 984 0.0005 -0.66000000000000003
c 985 0.0005008999999999513 -0.66000000000000003
c 986 0.001 -0.66000000000000003
c 987 0.0019982000000000975 -0.66000000000000003
c 988 0.002 -0.66000000000000003
c 989 0.0020008999999999513 -0.66000000000000003
c 990 0.003 -0.66000000000000003
c 991 -0.0070000000000000001 -0.64000000000000001
c 992 -0.0069991000000000489 -0.64000000000000001
c 993 -0.0060000000000000001 -0.64000000000000001
c 994 -0.0059982000000000976 -0.64000000000000001
c 995 -0.0050000000000000001 -0.64000000000000001
c 996 -0.0049991000000000488 -0.64000000000000001
c 997 -0.0044999999999999997 -0.64000000000000001
c 998 -0.0044991000000000484 -0.64000000000000001
c 999 -0.0040000000000000001 -0.64000000000000001
c 1000 -0.0039991000000000488 -0.64000000000000001
c 1001 -0.0035000000000000001 -0.64000000000000001
c 1002 -0.0034991000000000488 -0.64000000000000001
c 1003 -0.0030000000000000001 -0.64000000000000001
c 1004 -0.0029991000000000488 -0.64000000000000001
c 1005 -0.0025000000000000001 -0.64000000000000001
c 1006 -0.0024991000000000488 -0.64000000000000001
c 1007 -0.002 -0.64000000000000001
c 1008 -0.0019991000000000488 -0.64000000000000001
c 1009 -0.0015 -0.64000000000000001
c 1010 -0.0014991000000000487 -0.64000000000000001
c 1011 -0.001 -0.64000000000000001
c 1012 -0.00099910000000004873 -0.64000000000000001
c 1013 -0.00050000000000000001 -0.64000000000000001
c 1014 -0.00049910000000004872 -0.64000000000000001
c 1015 0 -0.64000000000000001
c 1016 8.9999999995128932e-007 -0.64000000000000001
c 1017 0.0005 -0.64000000000000001
c 1018 0.0005008999999999513 -0.64000000000000001
c 1019 0.001 -0.64000000000000001
c 1020 0.0019982000000000975 -0.64000000000000001
c 1021 0.002 -0.64000000000000001
c 1022 0.0020008999999999513 -0.64000000000000001
c 1023 0.003 -0.64000000000000001
c 1024 -0.0070000000000000001 -0.62
c 1025 -0.0069991000000000471 -0.62
c 1026 -0.0060000000000000001 -0.62
c 1027 -0.0059982000000000941 -0.62
c 1028 -0.0050000000000000001 -0.62
c 1029 -0.0049991000000000471 -0.62
c 1030 -0.0044999999999999997 -0.62
c 1031 -0.0044991000000000466 -0.62
c 1032 -0.0040000000000000001 -0.62
c 1033 -0.0039991000000000471 -0.62
c 1034 -0.0035000000000000001 -0.62
c 1035 -0.0034991000000000471 -0.62
c 1036 -0.0030000000000000001 -0.62
c 1037 -0.002999100000000047 -0.62
c 1038 -0.0025000000000000001 -0.62
c 1039 -0.002499100000000047 -0.62
c 1040 -0.002 -0.62
c 1041 -0.001999100000000047 -0.62
c 1042 -0.0015 -0.62
c 1043 -0.001499100000000047 -0.62
c 1044 -0.001 -0.62
c 1045 -0.000999100000000047 -0.62
c 1046 -0.00050000000000000001 -0.62
c 1047 -0.00049910000000004699 -0.62
c 1048 0 -0.62
c 1049 8.9999999995302404e-007 -0.62
c 1050 0.0005 -0.62
c 1051 0.00050089999999995303 -0.62
c 1052 0.001 -0.62
c 1053 0.001998200000000094 -0.62
c 1054 0.002 -0.62
c 1055 0.0020008999999999531 -0.62
c 1056 0.003 -0.62
c 1057 -0.0070000000000000001 -0.59999999999999998
c 1058 -0.0069991000000000454 -0.59999999999999998
c 1059 -0.0060000000000000001 -0.59999999999999998
c 1060 -0.0059982000000000906 -0.59999999999999998
c 1061 -0.0050000000000000001 -0.59999999999999998
c 1062 -0.0049991000000000453 -0.59999999999999998
c 1063 -0.0044999999999999997 -0.59999999999999998
c 1064 -0.0044991000000000449 -0.59999999999999998
c 1065 -0.0040000000000000001 -0.59999999999999998
c 1066 -0.0039991000000000453 -0.59999999999999998
c 1067 -0.0035000000000000001 -0.59999999999999998
c 1068 -0.0034991000000000453 -0.59999999999999998
c 1069 -0.0030000000000000001 -0.59999999999999998
c 1070 -0.0029991000000000453 -0.59999999999999998
c 1071 -0.0025000000000000001 -0.59999999999999998
c 1072 -0.0024991000000000453 -0.59999999999999998
c 1073 -0.002 -0.59999999999999998
c 1074 -0.0019991000000000453 -0.59999999999999998
c 1075 -0.0015 -0.59999999999999998
c 1076 -0.0014991000000000453 -0.59999999999999998
c 1077 -0.001 -0.59999999999999998
c 1078 -0.00099910000000004526 -0.59999999999999998
c 1079 -0.00050000000000000001 -0.59999999999999998
c 1080 -0.00049910000000004525 -0.59999999999999998
c 1081 0 -0.59999999999999998
c 1082 8.9999999995475876e-007 -0.59999999999999998
c 1083 0.0005 -0.59999999999999998
c 1084 0.00050089999999995477 -0.59999999999999998
c 1085 0.001 -0.59999999999999998
c 1086 0.0019982000000000905 -0.59999999999999998
c 1087 0.002 -0.59999999999999998
c 1088 0.0020008999999999548 -0.59999999999999998
c 1089 0.003 -0.59999999999999998
c 1090 -0.0070000000000000001 -0.57999999999999996
c 1091 -0.0069991000000000437 -0.57999999999999996
c 1092 -0.0060000000000000001 -0.57999999999999996
c 1093 -0.0059982000000000871 -0.57999999999999996
c 1094 -0.0050000000000000001 -0.57999999999999996
c 1095 -0.0049991000000000436 -0.57999999999999996
c 1096 -0.0044999999999999997 -0.57999999999999996
c 1097 -0.0044991000000000432 -0.57999999999999996
c 1098 -0.0040000000000000001 -0.57999999999999996
c 1099 -0.0039991000000000436 -0.57999999999999996
c 1100 -0.0035000000000000001 -0.57999999999999996
c 1101 -0.0034991000000000436 -0.57999999999999996
c 1102 -0.0030000000000000001 -0.57999999999999996
c 1103 -0.0029991000000000436 -0.57999999999999996
c 1104 -0.0025000000000000001 -0.57999999999999996
c 1105 -0.0024991000000000436 -0.57999999999999996
c 1106 -0.002 -0.57999999999999996
c 1107 -0.0019991000000000436 -0.57999999999999996
c 1108 -0.0015 -0.57999999999999996
c 1109 -0.0014991000000000435 -0.57999999999999996
c 1110 -0.001 -0.57999999999999996
c 1111 -0.00099910000000004353 -0.57999999999999996
c 1112 -0.00050000000000000001 -0.57999999999999996
c 1113 -0.00049910000000004352 -0.57999999999999996
c 1114 0 -0.57999999999999996
c 1115 8.9999999995649349e-007 -0.57999999999999996
c 1116 0.0005 -0.57999999999999996
c 1117 0.0005008999999999565 -0.57999999999999996
c 1118 0.001 -0.57999999999999996
c 1119 0.0019982000000000871 -0.57999999999999996
c 1120 0.002 -0.57999999999999996
c 1121 0.0020008999999999565 -0.57999999999999996
c 1122 0.003 -0.57999999999999996
c 1123 -0.0070000000000000001 -0.56000000000000005
c 1124 -0.0069991000000000437 -0.56000000000000005
c 1125 -0.0060000000000000001 -0.56000000000000005
c 1126 -0.0059982000000000871 -0.56000000000000005
c 1127 -0.0050000000000000001 -0.56000000000000005
c 1128 -0.0049991000000000436 -0.56000000000000005
c 1129 -0.0044999999999999997 -0.56000000000000005
c 1130 -0.0044991000000000432 -0.56000000000000005
c 1131 -0.0040000000000000001 -0.56000000000000005
c 1132 -0.0039991000000000436 -0.56000000000000005
c 1133 -0.0035000000000000001 -0.56000000000000005
c 1134 -0.0034991000000000436 -0.56000000000000005
c 1135 -0.0030000000000000001 -0.56000000000000005
c 1136 -0.0029991000000000436 -0.56000000000000005
c 1137 -0.0025000000000000001 -0.56000000000000005
c 1138 -0.0024991000000000436 -0.56000000000000005
c 1139 -0.002 -0.56000000000000005
c 1140 -0.0019991000000000436 -0.56000000000000005
c 1141 -0.0015 -0.56000000000000005
c 1142 -0.0014991000000000435 -0.56000000000000005
c 1143 -0.001 -0.56000000000000005
c 1144 -0.00099910000000004353 -0.56000000000000005
c 1145 -0.00050000000000000001 -0.56000000000000005
c 1146 -0.00049910000000004352 -0.56000000000000005
c 1147 0 -0.56000000000000005
c 1148 8.9999999995649349e-007 -0.56000000000000005
c 1149 0.0005 -0.56000000000000005
c 1150 0.0005008999999999565 -0.56000000000000005
c 1151 0.001 -0.56000000000000005
c 1152 0.0019982000000000871 -0.56000000000000005
c 1153 0.002 -0.56000000000000005
c 1154 0.0020008999999999565 -0.56000000000000005
c 1155 0.003 -0.56000000000000005
c 1156 -0.0070000000000000001 -0.54000000000000004
c 1157 -0.0069991000000000419 -0.54000000000000004
c 1158 -0.0060000000000000001 -0.54000000000000004
c 1159 -0.0059982000000000837 -0.54000000000000004
c 1160 -0.0050000000000000001 -0.54000000000000004
c 1161 -0.0049991000000000419 -0.54000000000000004
c 1162 -0.0044999999999999997 -0.54000000000000004
c 1163 -0.0044991000000000414 -0.54000000000000004
c 1164 -0.0040000000000000001 -0.54000000000000004
c 1165 -0.0039991000000000419 -0.54000000000000004
c 1166 -0.0035000000000000001 -0.54000000000000004
c 1167 -0.0034991000000000418 -0.54000000000000004
c 1168 -0.0030000000000000001 -0.54000000000000004
c 1169 -0.0029991000000000418 -0.54000000000000004
c 1170 -0.0025000000000000001 -0.54000000000000004
c 1171 -0.0024991000000000418 -0.54000000000000004
c 1172 -0.002 -0.54000000000000004
c 1173 -0.0019991000000000418 -0.54000000000000004
c 1174 -0.0015 -0.54000000000000004
c 1175 -0.0014991000000000418 -0.54000000000000004
c 1176 -0.001 -0.54000000000000004
c 1177 -0.00099910000000004179 -0.54000000000000004
c 1178 -0.00050000000000000001 -0.54000000000000004
c 1179 -0.00049910000000004178 -0.54000000000000004
c 1180 0 -0.54000000000000004
c 1181 8.9999999995822821e-007 -0.54000000000000004
c 1182 0.0005 -0.54000000000000004
c 1183 0.00050089999999995824 -0.54000000000000004
c 1184 0.001 -0.54000000000000004
c 1185 0.0019982000000000836 -0.54000000000000004
c 1186 0.002 -0.54000000000000004
c 1187 0.0020008999999999583 -0.54000000000000004
c 1188 0.003 -0.54000000000000004
c 1189 -0.0070000000000000001 -0.52000000000000002
c 1190 -0.0069991000000000402 -0.52000000000000002
c 1191 -0.0060000000000000001 -0.52000000000000002
c 1192 -0.0059982000000000802 -0.52000000000000002
c 1193 -0.0050000000000000001 -0.52000000000000002
c 1194 -0.0049991000000000401 -0.52000000000000002
c 1195 -0.0044999999999999997 -0.52000000000000002
c 1196 -0.0044991000000000397 -0.52000000000000002
c 1197 -0.0040000000000000001 -0.52000000000000002
c 1198 -0.0039991000000000401 -0.52000000000000002
c 1199 -0.0035000000000000001 -0.52000000000000002
c 1200 -0.0034991000000000401 -0.52000000000000002
c 1201 -0.0030000000000000001 -0.52000000000000002
c 1202 -0.0029991000000000401 -0.52000000000000002
c 1203 -0.0025000000000000001 -0.52000000000000002
c 1204 -0.0024991000000000401 -0.52000000000000002
c 1205 -0.002 -0.52000000000000002
c 1206 -0.0019991000000000401 -0.52000000000000002
c 1207 -0.0015 -0.52000000000000002
c 1208 -0.0014991000000000401 -0.52000000000000002
c 1209 -0.001 -0.52000000000000002
c 1210 -0.00099910000000004006 -0.52000000000000002
c 1211 -0.00050000000000000001 -0.52000000000000002
c 1212 -0.00049910000000004005 -0.52000000000000002
c 1213 0 -0.52000000000000002
c 1214 8.9999999995996294e-007 -0.52000000000000002
c 1215 0.0005 -0.52000000000000002
c 1216 0.00050089999999995997 -0.52000000000000002
c 1217 0.001 -0.52000000000000002
c 1218 0.0019982000000000801 -0.52000000000000002
c 1219 0.002 -0.52000000000000002
c 1220 0.00200089999999996 -0.52000000000000002
c 1221 0.003 -0.52000000000000002
c 1222 -0.0070000000000000001 -0.5
c 1223 -0.0069991000000000402 -0.5
c 1224 -0.0060000000000000001 -0.5
c 1225 -0.0059982000000000802 -0.5
c 1226 -0.0050000000000000001 -0.5
c 1227 -0.0049991000000000401 -0.5
c 1228 -0.0044999999999999997 -0.5
c 1229 -0.0044991000000000397 -0.5
c 1230 -0.0040000000000000001 -0.5
c 1231 -0.0039991000000000401 -0.5
c 1232 -0.0035000000000000001 -0.5
c 1233 -0.0034991000000000401 -0.5
c 1234 -0.0030000000000000001 -0.5
c 1235 -0.0029991000000000401 -0.5
c 1236 -0.0025000000000000001 -0.5
c 1237 -0.0024991000000000401 -0.5
c 1238 -0.002 -0.5
c 1239 -0.0019991000000000401 -0.5
c 1240 -0.0015 -0.5
c 1241 -0.0014991000000000401 -0.5
c 1242 -0.001 -0.5
c 1243 -0.00099910000000004006 -0.5
c 1244 -0.00050000000000000001 -0.5
c 1245 -0.00049910000000004005 -0.5
c 1246 0 -0.5
c 1247 8.9999999995996294e-007 -0.5
c 1248 0.0005 -0.5
c 1249 0.00050089999999995997 -0.5
c 1250 0.001 -0.5
c 1251 0.0019982000000000801 -0.5
c 1252 0.002 -0.5
c 1253 0.00200089999999996 -0.5
c 1254 0.003 -0.5
c 1255 -0.0070000000000000001 -0.47999999999999998
c 1256 -0.0069991000000000385 -0.47999999999999998
c 1257 -0.0060000000000000001 -0.47999999999999998
c 1258 -0.0059982000000000767 -0.47999999999999998
c 1259 -0.0050000000000000001 -0.47999999999999998
c 1260 -0.0049991000000000384 -0.47999999999999998
c 1261 -0.0044999999999999997 -0.47999999999999998
c 1262 -0.004499100000000038 -0.47999999999999998
c 1263 -0.0040000000000000001 -0.47999999999999998
c 1264 -0.0039991000000000384 -0.47999999999999998
c 1265 -0.0035000000000000001 -0.47999999999999998
c 1266 -0.0034991000000000384 -0.47999999999999998
c 1267 -0.0030000000000000001 -0.47999999999999998
c 1268 -0.0029991000000000384 -0.47999999999999998
c 1269 -0.0025000000000000001 -0.47999999999999998
c 1270 -0.0024991000000000384 -0.47999999999999998
c 1271 -0.002 -0.47999999999999998
c 1272 -0.0019991000000000383 -0.47999999999999998
c 1273 -0.0015 -0.47999999999999998
c 1274 -0.0014991000000000383 -0.47999999999999998
c 1275 -0.001 -0.47999999999999998
c 1276 -0.00099910000000003833 -0.47999999999999998
c 1277 -0.00050000000000000001 -0.47999999999999998
c 1278 -0.00049910000000003832 -0.47999999999999998
c 1279 0 -0.47999999999999998
c 1280 8.9999999996169766e-007 -0.47999999999999998
c 1281 0.0005 -0.47999999999999998
c 1282 0.00050089999999996171 -0.47999999999999998
c 1283 0.001 -0.47999999999999998
c 1284 0.0019982000000000767 -0.47999999999999998
c 1285 0.002 -0.47999999999999998
c 1286 0.0020008999999999617 -0.47999999999999998
c 1287 0.003 -0.47999999999999998
c 1288 -0.0070000000000000001 -0.46000000000000002
c 1289 -0.0069991000000000367 -0.46000000000000002
c 1290 -0.0060000000000000001 -0.46000000000000002
c 1291 -0.0059982000000000733 -0.46000000000000002
c 1292 -0.0050000000000000001 -0.46000000000000002
c 1293 -0.0049991000000000367 -0.46000000000000002
c 1294 -0.0044999999999999997 -0.46000000000000002
c 1295 -0.0044991000000000362 -0.46000000000000002
c 1296 -0.0040000000000000001 -0.46000000000000002
c 1297 -0.0039991000000000367 -0.46000000000000002
c 1298 -0.0035000000000000001 -0.46000000000000002
c 1299 -0.0034991000000000366 -0.46000000000000002
c 1300 -0.0030000000000000001 -0.46000000000000002
c 1301 -0.0029991000000000366 -0.46000000000000002
c 1302 -0.0025000000000000001 -0.46000000000000002
c 1303 -0.0024991000000000366 -0.46000000000000002
c 1304 -0.002 -0.46000000000000002
c 1305 -0.0019991000000000366 -0.46000000000000002
c 1306 -0.0015 -0.46000000000000002
c 1307 -0.0014991000000000366 -0.46000000000000002
c 1308 -0.001 -0.46000000000000002
c 1309 -0.00099910000000003659 -0.46000000000000002
c 1310 -0.00050000000000000001 -0.46000000000000002
c 1311 -0.00049910000000003658 -0.46000000000000002
c 1312 0 -0.46000000000000002
c 1313 8.9999999996343238e-007 -0.46000000000000002
c 1314 0.0005 -0.46000000000000002
c 1315 0.00050089999999996344 -0.46000000000000002
c 1316 0.001 -0.46000000000000002
c 1317 0.0019982000000000732 -0.46000000000000002
c 1318 0.002 -0.46000000000000002
c 1319 0.0020008999999999635 -0.46000000000000002
c 1320 0.003 -0.46000000000000002
c 1321 -0.0070000000000000001 -0.44
c 1322 -0.0069991000000000367 -0.44
c 1323 -0.0060000000000000001 -0.44
c 1324 -0.0059982000000000733 -0.44
c 1325 -0.0050000000000000001 -0.44
c 1326 -0.0049991000000000367 -0.44
c 1327 -0.0044999999999999997 -0.44
c 1328 -0.0044991000000000362 -0.44
c 1329 -0.0040000000000000001 -0.44
c 1330 -0.0039991000000000367 -0.44
c 1331 -0.0035000000000000001 -0.44
c 1332 -0.0034991000000000366 -0.44
c 1333 -0.0030000000000000001 -0.44
c 1334 -0.0029991000000000366 -0.44
c 1335 -0.0025000000000000001 -0.44
c 1336 -0.0024991000000000366 -0.44
c 1337 -0.002 -0.44
c 1338 -0.0019991000000000366 -0.44
c 1339 -0.0015 -0.44
c 1340 -0.0014991000000000366 -0.44
c 1341 -0.001 -0.44
c 1342 -0.00099910000000003659 -0.44
c 1343 -0.00050000000000000001 -0.44
c 1344 -0.00049910000000003658 -0.44
c 1345 0 -0.44
c 1346 8.9999999996343238e-007 -0.44
c 1347 0.0005 -0.44
c 1348 0.00050089999999996344 -0.44
c 1349 0.001 -0.44
c 1350 0.0019982000000000732 -0.44
c 1351 0.002 -0.44
c 1352 0.0020008999999999635 -0.44
c 1353 0.003 -0.44
c 1354 -0.0070000000000000001 -0.41999999999999998
c 1355 -0.006999100000000035 -0.41999999999999998
c 1356 -0.0060000000000000001 -0.41999999999999998
c 1357 -0.0059982000000000698 -0.41999999999999998
c 1358 -0.0050000000000000001 -0.41999999999999998
c 1359 -0.0049991000000000349 -0.41999999999999998
c 1360 -0.0044999999999999997 -0.41999999999999998
c 1361 -0.0044991000000000345 -0.41999999999999998
c 1362 -0.0040000000000000001 -0.41999999999999998
c 1363 -0.0039991000000000349 -0.41999999999999998
c 1364 -0.0035000000000000001 -0.41999999999999998
c 1365 -0.0034991000000000349 -0.41999999999999998
c 1366 -0.0030000000000000001 -0.41999999999999998
c 1367 -0.0029991000000000349 -0.41999999999999998
c 1368 -0.0025000000000000001 -0.41999999999999998
c 1369 -0.0024991000000000349 -0.41999999999999998
c 1370 -0.002 -0.41999999999999998
c 1371 -0.0019991000000000349 -0.41999999999999998
c 1372 -0.0015 -0.41999999999999998
c 1373 -0.0014991000000000349 -0.41999999999999998
c 1374 -0.001 -0.41999999999999998
c 1375 -0.00099910000000003486 -0.41999999999999998
c 1376 -0.00050000000000000001 -0.41999999999999998
c 1377 -0.00049910000000003485 -0.41999999999999998
c 1378 0 -0.41999999999999998
c 1379 8.9999999996516711e-007 -0.41999999999999998
c 1380 0.0005 -0.41999999999999998
c 1381 0.00050089999999996518 -0.41999999999999998
c 1382 0.001 -0.41999999999999998
c 1383 0.0019982000000000697 -0.41999999999999998
c 1384 0.002 -0.41999999999999998
c 1385 0.0020008999999999652 -0.41999999999999998
c 1386 0.003 -0.41999999999999998
c 1387 -0.0070000000000000001 -0.40000000000000002
c 1388 -0.0069991000000000332 -0.40000000000000002
c 1389 -0.0060000000000000001 -0.40000000000000002
c 1390 -0.0059982000000000663 -0.40000000000000002
c 1391 -0.0050000000000000001 -0.40000000000000002
c 1392 -0.0049991000000000332 -0.40000000000000002
c 1393 -0.0044999999999999997 -0.40000000000000002
c 1394 -0.0044991000000000328 -0.40000000000000002
c 1395 -0.0040000000000000001 -0.40000000000000002
c 1396 -0.0039991000000000332 -0.40000000000000002
c 1397 -0.0035000000000000001 -0.40000000000000002
c 1398 -0.0034991000000000332 -0.40000000000000002
c 1399 -0.0030000000000000001 -0.40000000000000002
c 1400 -0.0029991000000000332 -0.40000000000000002
c 1401 -0.0025000000000000001 -0.40000000000000002
c 1402 -0.0024991000000000332 -0.40000000000000002
c 1403 -0.002 -0.40000000000000002
c 1404 -0.0019991000000000331 -0.40000000000000002
c 1405 -0.0015 -0.40000000000000002
c 1406 -0.0014991000000000331 -0.40000000000000002
c 1407 -0.001 -0.40000000000000002
c 1408 -0.00099910000000003312 -0.40000000000000002
c 1409 -0.00050000000000000001 -0.40000000000000002
c 1410 -0.00049910000000003311 -0.40000000000000002
c 1411 0 -0.40000000000000002
c 1412 8.9999999996690183e-007 -0.40000000000000002
c 1413 0.0005 -0.40000000000000002
c 1414 0.00050089999999996691 -0.40000000000000002
c 1415 0.001 -0.40000000000000002
c 1416 0.0019982000000000662 -0.40000000000000002
c 1417 0.002 -0.40000000000000002
c 1418 0.0020008999999999669 -0.40000000000000002
c 1419 0.003 -0.40000000000000002
c 1420 -0.0070000000000000001 -0.38
c 1421 -0.0069991000000000315 -0.38
c 1422 -0.0060000000000000001 -0.38
c 1423 -0.0059982000000000629 -0.38
c 1424 -0.0050000000000000001 -0.38
c 1425 -0.0049991000000000315 -0.38
c 1426 -0.0044999999999999997 -0.38
c 1427 -0.004499100000000031 -0.38
c 1428 -0.0040000000000000001 -0.38
c 1429 -0.0039991000000000314 -0.38
c 1430 -0.0035000000000000001 -0.38
c 1431 -0.0034991000000000314 -0.38
c 1432 -0.0030000000000000001 -0.38
c 1433 -0.0029991000000000314 -0.38
c 1434 -0.0025000000000000001 -0.38
c 1435 -0.0024991000000000314 -0.38
c 1436 -0.002 -0.38
c 1437 -0.0019991000000000314 -0.38
c 1438 -0.0015 -0.38
c 1439 -0.0014991000000000314 -0.38
c 1440 -0.001 -0.38
c 1441 -0.00099910000000003139 -0.38
c 1442 -0.00050000000000000001 -0.38
c 1443 -0.00049910000000003138 -0.38
c 1444 0 -0.38
c 1445 8.9999999996863655e-007 -0.38
c 1446 0.0005 -0.38
c 1447 0.00050089999999996864 -0.38
c 1448 0.001 -0.38
c 1449 0.0019982000000000628 -0.38
c 1450 0.002 -0.38
c 1451 0.0020008999999999687 -0.38
c 1452 0.003 -0.38
c 1453 -0.0070000000000000001 -0.35999999999999999
c 1454 -0.0069991000000000315 -0.35999999999999999
c 1455 -0.0060000000000000001 -0.35999999999999999
c 1456 -0.0059982000000000629 -0.35999999999999999
c 1457 -0.0050000000000000001 -0.35999999999999999
c 1458 -0.0049991000000000315 -0.35999999999999999
c 1459 -0.0044999999999999997 -0.35999999999999999
c 1460 -0.004499100000000031 -0.35999999999999999
c 1461 -0.0040000000000000001 -0.35999999999999999
c 1462 -0.0039991000000000314 -0.35999999999999999
c 1463 -0.0035000000000000001 -0.35999999999999999
c 1464 -0.0034991000000000314 -0.35999999999999999
c 1465 -0.0030000000000000001 -0.35999999999999999
c 1466 -0.0029991000000000314 -0.35999999999999999
c 1467 -0.0025000000000000001 -0.35999999999999999
c 1468 -0.0024991000000000314 -0.35999999999999999
c 1469 -0.002 -0.35999999999999999
c 1470 -0.0019991000000000314 -0.35999999999999999
c 1471 -0.0015 -0.35999999999999999
c 1472 -0.0014991000000000314 -0.35999999999999999
c 1473 -0.001 -0.35999999999999999
c 1474 -0.00099910000000003139 -0.35999999999999999
c 1475 -0.00050000000000000001 -0.35999999999999999
c 1476 -0.00049910000000003138 -0.35999999999999999
c 1477 0 -0.35999999999999999
c 1478 8.9999999996863655e-007 -0.35999999999999999
c 1479 0.0005 -0.35999999999999999
c 1480 0.00050089999999996864 -0.35999999999999999
c 1481 0.001 -0.35999999999999999
c 1482 0.0019982000000000628 -0.35999999999999999
c 1483 0.002 -0.35999999999999999
c 1484 0.0020008999999999687 -0.35999999999999999
c 1485 0.003 -0.35999999999999999
c 1486 -0.0070000000000000001 -0.34000000000000002
c 1487 -0.0069991000000000298 -0.34000000000000002
c 1488 -0.0060000000000000001 -0.34000000000000002
c 1489 -0.0059982000000000594 -0.34000000000000002
c 1490 -0.0050000000000000001 -0.34000000000000002
c 1491 -0.0049991000000000297 -0.34000000000000002
c 1492 -0.0044999999999999997 -0.34000000000000002
c 1493 -0.0044991000000000293 -0.34000000000000002
c 1494 -0.0040000000000000001 -0.34000000000000002
c 1495 -0.0039991000000000297 -0.34000000000000002
c 1496 -0.0035000000000000001 -0.34000000000000002
c 1497 -0.0034991000000000297 -0.34000000000000002
c 1498 -0.0030000000000000001 -0.34000000000000002
c 1499 -0.0029991000000000297 -0.34000000000000002
c 1500 -0.0025000000000000001 -0.34000000000000002
c 1501 -0.0024991000000000297 -0.34000000000000002
c 1502 -0.002 -0.34000000000000002
c 1503 -0.0019991000000000297 -0.34000000000000002
c 1504 -0.0015 -0.34000000000000002
c 1505 -0.0014991000000000297 -0.34000000000000002
c 1506 -0.001 -0.34000000000000002
c 1507 -0.00099910000000002965 -0.34000000000000002
c 1508 -0.00050000000000000001 -0.34000000000000002
c 1509 -0.00049910000000002964 -0.34000000000000002
c 1510 0 -0.34000000000000002
c 1511 8.9999999997037128e-007 -0.34000000000000002
c 1512 0.0005 -0.34000000000000002
c 1513 0.00050089999999997038 -0.34000000000000002
c 1514 0.001 -0.34000000000000002
c 1515 0.0019982000000000593 -0.34000000000000002
c 1516 0.002 -0.34000000000000002
c 1517 0.0020008999999999704 -0.34000000000000002
c 1518 0.003 -0.34000000000000002
c 1519 -0.0070000000000000001 -0.32000000000000001
c 1520 -0.006999100000000028 -0.32000000000000001
c 1521 -0.0060000000000000001 -0.32000000000000001
c 1522 -0.0059982000000000559 -0.32000000000000001
c 1523 -0.0050000000000000001 -0.32000000000000001
c 1524 -0.004999100000000028 -0.32000000000000001
c 1525 -0.0044999999999999997 -0.32000000000000001
c 1526 -0.0044991000000000276 -0.32000000000000001
c 1527 -0.0040000000000000001 -0.32000000000000001
c 1528 -0.003999100000000028 -0.32000000000000001
c 1529 -0.0035000000000000001 -0.32000000000000001
c 1530 -0.003499100000000028 -0.32000000000000001
c 1531 -0.0030000000000000001 -0.32000000000000001
c 1532 -0.002999100000000028 -0.32000000000000001
c 1533 -0.0025000000000000001 -0.32000000000000001
c 1534 -0.0024991000000000279 -0.32000000000000001
c 1535 -0.002 -0.32000000000000001
c 1536 -0.0019991000000000279 -0.32000000000000001
c 1537 -0.0015 -0.32000000000000001
c 1538 -0.0014991000000000279 -0.32000000000000001
c 1539 -0.001 -0.32000000000000001
c 1540 -0.00099910000000002792 -0.32000000000000001
c 1541 -0.00050000000000000001 -0.32000000000000001
c 1542 -0.00049910000000002791 -0.32000000000000001
c 1543 0 -0.32000000000000001
c 1544 8.99999999972106e-007 -0.32000000000000001
c 1545 0.0005 -0.32000000000000001
c 1546 0.00050089999999997211 -0.32000000000000001
c 1547 0.001 -0.32000000000000001
c 1548 0.0019982000000000558 -0.32000000000000001
c 1549 0.002 -0.32000000000000001
c 1550 0.0020008999999999721 -0.32000000000000001
c 1551 0.003 -0.32000000000000001
c 1552 -0.0070000000000000001 -0.29999999999999999
c 1553 -0.006999100000000028 -0.29999999999999999
c 1554 -0.0060000000000000001 -0.29999999999999999
c 1555 -0.0059982000000000559 -0.29999999999999999
c 1556 -0.0050000000000000001 -0.29999999999999999
c 1557 -0.004999100000000028 -0.29999999999999999
c 1558 -0.0044999999999999997 -0.29999999999999999
c 1559 -0.0044991000000000276 -0.29999999999999999
c 1560 -0.0040000000000000001 -0.29999999999999999
c 1561 -0.003999100000000028 -0.29999999999999999
c 1562 -0.0035000000000000001 -0.29999999999999999
c 1563 -0.003499100000000028 -0.29999999999999999
c 1564 -0.0030000000000000001 -0.29999999999999999
c 1565 -0.002999100000000028 -0.29999999999999999
c 1566 -0.0025000000000000001 -0.29999999999999999
c 1567 -0.0024991000000000279 -0.29999999999999999
c 1568 -0.002 -0.29999999999999999
c 1569 -0.0019991000000000279 -0.29999999999999999
c 1570 -0.0015 -0.29999999999999999
c 1571 -0.0014991000000000279 -0.29999999999999999
c 1572 -0.001 -0.29999999999999999
c 1573 -0.00099910000000002792 -0.29999999999999999
c 1574 -0.00050000000000000001 -0.29999999999999999
c 1575 -0.00049910000000002791 -0.29999999999999999
c 1576 0 -0.29999999999999999
c 1577 8.99999999972106e-007 -0.29999999999999999
c 1578 0.0005 -0.29999999999999999
c 1579 0.00050089999999997211 -0.29999999999999999
c 1580 0.001 -0.29999999999999999
c 1581 0.0019982000000000558 -0.29999999999999999
c 1582 0.002 -0.29999999999999999
c 1583 0.0020008999999999721 -0.29999999999999999
c 1584 0.003 -0.29999999999999999
c 1585 -0.0070000000000000001 -0.28000000000000003
c 1586 -0.0069991000000000263 -0.28000000000000003
c 1587 -0.0060000000000000001 -0.28000000000000003
c 1588 -0.0059982000000000524 -0.28000000000000003
c 1589 -0.0050000000000000001 -0.28000000000000003
c 1590 -0.0049991000000000263 -0.28000000000000003
c 1591 -0.0044999999999999997 -0.28000000000000003
c 1592 -0.0044991000000000258 -0.28000000000000003
c 1593 -0.0040000000000000001 -0.28000000000000003
c 1594 -0.0039991000000000262 -0.28000000000000003
c 1595 -0.0035000000000000001 -0.28000000000000003
c 1596 -0.0034991000000000262 -0.28000000000000003
c 1597 -0.0030000000000000001 -0.28000000000000003
c 1598 -0.0029991000000000262 -0.28000000000000003
c 1599 -0.0025000000000000001 -0.28000000000000003
c 1600 -0.0024991000000000262 -0.28000000000000003
c 1601 -0.002 -0.28000000000000003
c 1602 -0.0019991000000000262 -0.28000000000000003
c 1603 -0.0015 -0.28000000000000003
c 1604 -0.0014991000000000262 -0.28000000000000003
c 1605 -0.001 -0.28000000000000003
c 1606 -0.00099910000000002618 -0.28000000000000003
c 1607 -0.00050000000000000001 -0.28000000000000003
c 1608 -0.00049910000000002617 -0.28000000000000003
c 1609 0 -0.28000000000000003
c 1610 8.9999999997384072e-007 -0.28000000000000003
c 1611 0.0005 -0.28000000000000003
c 1612 0.00050089999999997385 -0.28000000000000003
c 1613 0.001 -0.28000000000000003
c 1614 0.0019982000000000524 -0.28000000000000003
c 1615 0.002 -0.28000000000000003
c 1616 0.0020008999999999739 -0.28000000000000003
c 1617 0.003 -0.28000000000000003
c 1618 -0.0070000000000000001 -0.26000000000000001
c 1619 -0.0069991000000000246 -0.26000000000000001
c 1620 -0.0060000000000000001 -0.26000000000000001
c 1621 -0.005998200000000049 -0.26000000000000001
c 1622 -0.0050000000000000001 -0.26000000000000001
c 1623 -0.0049991000000000245 -0.26000000000000001
c 1624 -0.0044999999999999997 -0.26000000000000001
c 1625 -0.0044991000000000241 -0.26000000000000001
c 1626 -0.0040000000000000001 -0.26000000000000001
c 1627 -0.0039991000000000245 -0.26000000000000001
c 1628 -0.0035000000000000001 -0.26000000000000001
c 1629 -0.0034991000000000245 -0.26000000000000001
c 1630 -0.0030000000000000001 -0.26000000000000001
c 1631 -0.0029991000000000245 -0.26000000000000001
c 1632 -0.0025000000000000001 -0.26000000000000001
c 1633 -0.0024991000000000245 -0.26000000000000001
c 1634 -0.002 -0.26000000000000001
c 1635 -0.0019991000000000245 -0.26000000000000001
c 1636 -0.0015 -0.26000000000000001
c 1637 -0.0014991000000000245 -0.26000000000000001
c 1638 -0.001 -0.26000000000000001
c 1639 -0.00099910000000002445 -0.26000000000000001
c 1640 -0.00050000000000000001 -0.26000000000000001
c 1641 -0.00049910000000002444 -0.26000000000000001
c 1642 0 -0.26000000000000001
c 1643 8.9999999997557545e-007 -0.26000000000000001
c 1644 0.0005 -0.26000000000000001
c 1645 0.00050089999999997558 -0.26000000000000001
c 1646 0.001 -0.26000000000000001
c 1647 0.0019982000000000489 -0.26000000000000001
c 1648 0.002 -0.26000000000000001
c 1649 0.0020008999999999756 -0.26000000000000001
c 1650 0.003 -0.26000000000000001
c 1651 -0.0070000000000000001 -0.23999999999999999
c 1652 -0.0069991000000000228 -0.23999999999999999
c 1653 -0.0060000000000000001 -0.23999999999999999
c 1654 -0.0059982000000000455 -0.23999999999999999
c 1655 -0.0050000000000000001 -0.23999999999999999
c 1656 -0.0049991000000000228 -0.23999999999999999
c 1657 -0.0044999999999999997 -0.23999999999999999
c 1658 -0.0044991000000000224 -0.23999999999999999
c 1659 -0.0040000000000000001 -0.23999999999999999
c 1660 -0.0039991000000000228 -0.23999999999999999
c 1661 -0.0035000000000000001 -0.23999999999999999
c 1662 -0.0034991000000000228 -0.23999999999999999
c 1663 -0.0030000000000000001 -0.23999999999999999
c 1664 -0.0029991000000000228 -0.23999999999999999
c 1665 -0.0025000000000000001 -0.23999999999999999
c 1666 -0.0024991000000000227 -0.23999999999999999
c 1667 -0.002 -0.23999999999999999
c 1668 -0.0019991000000000227 -0.23999999999999999
c 1669 -0.0015 -0.23999999999999999
c 1670 -0.0014991000000000227 -0.23999999999999999
c 1671 -0.001 -0.23999999999999999
c 1672 -0.00099910000000002271 -0.23999999999999999
c 1673 -0.00050000000000000001 -0.23999999999999999
c 1674 -0.0004991000000000227 -0.23999999999999999
c 1675 0 -0.23999999999999999
c 1676 8.9999999997731017e-007 -0.23999999999999999
c 1677 0.0005 -0.23999999999999999
c 1678 0.00050089999999997732 -0.23999999999999999
c 1679 0.001 -0.23999999999999999
c 1680 0.0019982000000000454 -0.23999999999999999
c 1681 0.002 -0.23999999999999999
c 1682 0.0020008999999999773 -0.23999999999999999
c 1683 0.003 -0.23999999999999999
c 1684 -0.0070000000000000001 -0.22
c 1685 -0.0069991000000000228 -0.22
c 1686 -0.0060000000000000001 -0.22
c 1687 -0.0059982000000000455 -0.22
c 1688 -0.0050000000000000001 -0.22
c 1689 -0.0049991000000000228 -0.22
c 1690 -0.0044999999999999997 -0.22
c 1691 -0.0044991000000000224 -0.22
c 1692 -0.0040000000000000001 -0.22
c 1693 -0.0039991000000000228 -0.22
c 1694 -0.0035000000000000001 -0.22
c 1695 -0.0034991000000000228 -0.22
c 1696 -0.0030000000000000001 -0.22
c 1697 -0.0029991000000000228 -0.22
c 1698 -0.0025000000000000001 -0.22
c 1699 -0.0024991000000000227 -0.22
c 1700 -0.002 -0.22
c 1701 -0.0019991000000000227 -0.22
c 1702 -0.0015 -0.22
c 1703 -0.0014991000000000227 -0.22
c 1704 -0.001 -0.22
c 1705 -0.00099910000000002271 -0.22
c 1706 -0.00050000000000000001 -0.22
c 1707 -0.0004991000000000227 -0.22
c 1708 0 -0.22
c 1709 8.9999999997731017e-007 -0.22
c 1710 0.0005 -0.22
c 1711 0.00050089999999997732 -0.22
c 1712 0.001 -0.22
c 1713 0.0019982000000000454 -0.22
c 1714 0.002 -0.22
c 1715 0.0020008999999999773 -0.22
c 1716 0.003 -0.22
c 1717 -0.0070000000000000001 -0.20000000000000001
c 1718 -0.0069991000000000211 -0.20000000000000001
c 1719 -0.0060000000000000001 -0.20000000000000001
c 1720 -0.005998200000000042 -0.20000000000000001
c 1721 -0.0050000000000000001 -0.20000000000000001
c 1722 -0.0049991000000000211 -0.20000000000000001
c 1723 -0.0044999999999999997 -0.20000000000000001
c 1724 -0.0044991000000000206 -0.20000000000000001
c 1725 -0.0040000000000000001 -0.20000000000000001
c 1726 -0.003999100000000021 -0.20000000000000001
c 1727 -0.0035000000000000001 -0.20000000000000001
c 1728 -0.003499100000000021 -0.20000000000000001
c 1729 -0.0030000000000000001 -0.20000000000000001
c 1730 -0.002999100000000021 -0.20000000000000001
c 1731 -0.0025000000000000001 -0.20000000000000001
c 1732 -0.002499100000000021 -0.20000000000000001
c 1733 -0.002 -0.20000000000000001
c 1734 -0.001999100000000021 -0.20000000000000001
c 1735 -0.0015 -0.20000000000000001
c 1736 -0.001499100000000021 -0.20000000000000001
c 1737 -0.001 -0.20000000000000001
c 1738 -0.00099910000000002098 -0.20000000000000001
c 1739 -0.00050000000000000001 -0.20000000000000001
c 1740 -0.00049910000000002097 -0.20000000000000001
c 1741 0 -0.20000000000000001
c 1742 8.9999999997904489e-007 -0.20000000000000001
c 1743 0.0005 -0.20000000000000001
c 1744 0.00050089999999997905 -0.20000000000000001
c 1745 0.001 -0.20000000000000001
c 1746 0.001998200000000042 -0.20000000000000001
c 1747 0.002 -0.20000000000000001
c 1748 0.0020008999999999791 -0.20000000000000001
c 1749 0.003 -0.20000000000000001
c 1750 -0.0070000000000000001 -0.17999999999999999
c 1751 -0.0069991000000000194 -0.17999999999999999
c 1752 -0.0060000000000000001 -0.17999999999999999
c 1753 -0.0059982000000000386 -0.17999999999999999
c 1754 -0.0050000000000000001 -0.17999999999999999
c 1755 -0.0049991000000000193 -0.17999999999999999
c 1756 -0.0044999999999999997 -0.17999999999999999
c 1757 -0.0044991000000000189 -0.17999999999999999
c 1758 -0.0040000000000000001 -0.17999999999999999
c 1759 -0.0039991000000000193 -0.17999999999999999
c 1760 -0.0035000000000000001 -0.17999999999999999
c 1761 -0.0034991000000000193 -0.17999999999999999
c 1762 -0.0030000000000000001 -0.17999999999999999
c 1763 -0.0029991000000000193 -0.17999999999999999
c 1764 -0.0025000000000000001 -0.17999999999999999
c 1765 -0.0024991000000000193 -0.17999999999999999
c 1766 -0.002 -0.17999999999999999
c 1767 -0.0019991000000000193 -0.17999999999999999
c 1768 -0.0015 -0.17999999999999999
c 1769 -0.0014991000000000193 -0.17999999999999999
c 1770 -0.001 -0.17999999999999999
c 1771 -0.00099910000000001924 -0.17999999999999999
c 1772 -0.00050000000000000001 -0.17999999999999999
c 1773 -0.00049910000000001923 -0.17999999999999999
c 1774 0 -0.17999999999999999
c 1775 8.9999999998077962e-007 -0.17999999999999999
c 1776 0.0005 -0.17999999999999999
c 1777 0.00050089999999998079 -0.17999999999999999
c 1778 0.001 -0.17999999999999999
c 1779 0.0019982000000000385 -0.17999999999999999
c 1780 0.002 -0.17999999999999999
c 1781 0.0020008999999999808 -0.17999999999999999
c 1782 0.003 -0.17999999999999999
c 1783 -0.0070000000000000001 -0.16
c 1784 -0.0069991000000000194 -0.16
c 1785 -0.0060000000000000001 -0.16
c 1786 -0.0059982000000000386 -0.16
c 1787 -0.0050000000000000001 -0.16
c 1788 -0.0049991000000000193 -0.16
c 1789 -0.0044999999999999997 -0.16
c 1790 -0.0044991000000000189 -0.16
c 1791 -0.0040000000000000001 -0.16
c 1792 -0.0039991000000000193 -0.16
c 1793 -0.0035000000000000001 -0.16
c 1794 -0.0034991000000000193 -0.16
c 1795 -0.0030000000000000001 -0.16
c 1796 -0.0029991000000000193 -0.16
c 1797 -0.0025000000000000001 -0.16
c 1798 -0.0024991000000000193 -0.16
c 1799 -0.002 -0.16
c 1800 -0.0019991000000000193 -0.16
c 1801 -0.0015 -0.16
c 1802 -0.0014991000000000193 -0.16
c 1803 -0.001 -0.16
c 1804 -0.00099910000000001924 -0.16
c 1805 -0.00050000000000000001 -0.16
c 1806 -0.00049910000000001923 -0.16
c 1807 0 -0.16
c 1808 8.9999999998077962e-007 -0.16
c 1809 0.0005 -0.16
c 1810 0.00050089999999998079 -0.16
c 1811 0.001 -0.16
c 1812 0.0019982000000000385 -0.16
c 1813 0.002 -0.16
c 1814 0.0020008999999999808 -0.16
c 1815 0.003 -0.16
c 1816 -0.0070000000000000001 -0.14000000000000001
c 1817 -0.0069991000000000176 -0.14000000000000001
c 1818 -0.0060000000000000001 -0.14000000000000001
c 1819 -0.0059982000000000351 -0.14000000000000001
c 1820 -0.0050000000000000001 -0.14000000000000001
c 1821 -0.0049991000000000176 -0.14000000000000001
c 1822 -0.0044999999999999997 -0.14000000000000001
c 1823 -0.0044991000000000171 -0.14000000000000001
c 1824 -0.0040000000000000001 -0.14000000000000001
c 1825 -0.0039991000000000176 -0.14000000000000001
c 1826 -0.0035000000000000001 -0.14000000000000001
c 1827 -0.0034991000000000176 -0.14000000000000001
c 1828 -0.0030000000000000001 -0.14000000000000001
c 1829 -0.0029991000000000176 -0.14000000000000001
c 1830 -0.0025000000000000001 -0.14000000000000001
c 1831 -0.0024991000000000175 -0.14000000000000001
c 1832 -0.002 -0.14000000000000001
c 1833 -0.0019991000000000175 -0.14000000000000001
c 1834 -0.0015 -0.14000000000000001
c 1835 -0.0014991000000000175 -0.14000000000000001
c 1836 -0.001 -0.14000000000000001
c 1837 -0.00099910000000001751 -0.14000000000000001
c 1838 -0.00050000000000000001 -0.14000000000000001
c 1839 -0.0004991000000000175 -0.14000000000000001
c 1840 0 -0.14000000000000001
c 1841 8.9999999998251434e-007 -0.14000000000000001
c 1842 0.0005 -0.14000000000000001
c 1843 0.00050089999999998252 -0.14000000000000001
c 1844 0.001 -0.14000000000000001
c 1845 0.001998200000000035 -0.14000000000000001
c 1846 0.002 -0.14000000000000001
c 1847 0.0020008999999999826 -0.14000000000000001
c 1848 0.003 -0.14000000000000001
c 1849 -0.0070000000000000001 -0.12
c 1850 -0.0069991000000000159 -0.12
c 1851 -0.0060000000000000001 -0.12
c 1852 -0.0059982000000000316 -0.12
c 1853 -0.0050000000000000001 -0.12
c 1854 -0.0049991000000000159 -0.12
c 1855 -0.0044999999999999997 -0.12
c 1856 -0.0044991000000000154 -0.12
c 1857 -0.0040000000000000001 -0.12
c 1858 -0.0039991000000000158 -0.12
c 1859 -0.0035000000000000001 -0.12
c 1860 -0.0034991000000000158 -0.12
c 1861 -0.0030000000000000001 -0.12
c 1862 -0.0029991000000000158 -0.12
c 1863 -0.0025000000000000001 -0.12
c 1864 -0.0024991000000000158 -0.12
c 1865 -0.002 -0.12
c 1866 -0.0019991000000000158 -0.12
c 1867 -0.0015 -0.12
c 1868 -0.0014991000000000158 -0.12
c 1869 -0.001 -0.12
c 1870 -0.00099910000000001577 -0.12
c 1871 -0.00050000000000000001 -0.12
c 1872 -0.00049910000000001576 -0.12
c 1873 0 -0.12
c 1874 8.9999999998424906e-007 -0.12
c 1875 0.0005 -0.12
c 1876 0.00050089999999998426 -0.12
c 1877 0.001 -0.12
c 1878 0.0019982000000000315 -0.12
c 1879 0.002 -0.12
c 1880 0.0020008999999999843 -0.12
c 1881 0.003 -0.12
c 1882 -0.0070000000000000001 -0.10000000000000001
c 1883 -0.0069991000000000159 -0.10000000000000001
c 1884 -0.0060000000000000001 -0.10000000000000001
c 1885 -0.0059982000000000316 -0.10000000000000001
c 1886 -0.0050000000000000001 -0.10000000000000001
c 1887 -0.0049991000000000159 -0.10000000000000001
c 1888 -0.0044999999999999997 -0.10000000000000001
c 1889 -0.0044991000000000154 -0.10000000000000001
c 1890 -0.0040000000000000001 -0.10000000000000001
c 1891 -0.0039991000000000158 -0.10000000000000001
c 1892 -0.0035000000000000001 -0.10000000000000001
c 1893 -0.0034991000000000158 -0.10000000000000001
c 1894 -0.0030000000000000001 -0.10000000000000001
c 1895 -0.0029991000000000158 -0.10000000000000001
c 1896 -0.0025000000000000001 -0.10000000000000001
c 1897 -0.0024991000000000158 -0.10000000000000001
c 1898 -0.002 -0.10000000000000001
c 1899 -0.0019991000000000158 -0.10000000000000001
c 1900 -0.0015 -0.10000000000000001
c 1901 -0.0014991000000000158 -0.10000000000000001
c 1902 -0.001 -0.10000000000000001
c 1903 -0.00099910000000001577 -0.10000000000000001
c 1904 -0.00050000000000000001 -0.10000000000000001
c 1905 -0.00049910000000001576 -0.10000000000000001
c 1906 0 -0.10000000000000001
c 1907 8.9999999998424906e-007 -0.10000000000000001
c 1908 0.0005 -0.10000000000000001
c 1909 0.00050089999999998426 -0.10000000000000001
c 1910 0.001 -0.10000000000000001
c 1911 0.0019982000000000315 -0.10000000000000001
c 1912 0.002 -0.10000000000000001
c 1913 0.0020008999999999843 -0.10000000000000001
c 1914 0.003 -0.10000000000000001
c 1915 -0.0070000000000000001 -0.078697100000000006
c 1916 -0.0069991000000000142 -0.078697100000000006
c 1917 -0.0060000000000000001 -0.078697100000000006
c 1918 -0.0059982000000000282 -0.078697100000000006
c 1919 -0.0050000000000000001 -0.078697100000000006
c 1920 -0.0049991000000000141 -0.078697100000000006
c 1921 -0.0044999999999999997 -0.078697100000000006
c 1922 -0.0044991000000000137 -0.078697100000000006
c 1923 -0.0040000000000000001 -0.078697100000000006
c 1924 -0.0039991000000000141 -0.078697100000000006
c 1925 -0.0035000000000000001 -0.078697100000000006
c 1926 -0.0034991000000000141 -0.078697100000000006
c 1927 -0.0030000000000000001 -0.078697100000000006
c 1928 -0.0029991000000000141 -0.078697100000000006
c 1929 -0.0025000000000000001 -0.078697100000000006
c 1930 -0.0024991000000000141 -0.078697100000000006
c 1931 -0.002 -0.078697100000000006
c 1932 -0.0019991000000000141 -0.078697100000000006
c 1933 -0.0015 -0.078697100000000006
c 1934 -0.001499100000000014 -0.078697100000000006
c 1935 -0.001 -0.078697100000000006
c 1936 -0.00099910000000001404 -0.078697100000000006
c 1937 -0.00050000000000000001 -0.078697100000000006
c 1938 -0.00049910000000001403 -0.078697100000000006
c 1939 0 -0.078697100000000006
c 1940 8.9999999998598379e-007 -0.078697100000000006
c 1941 0.0005 -0.078697100000000006
c 1942 0.00050089999999998599 -0.078697100000000006
c 1943 0.001 -0.078697100000000006
c 1944 0.0019982000000000281 -0.078697100000000006
c 1945 0.002 -0.078697100000000006
c 1946 0.002000899999999986 -0.078697100000000006
c 1947 0.003 -0.078697100000000006
c 1948 -0.0070000000000000001 -0.062426700000000002
c 1949 -0.0069991000000000124 -0.062426700000000002
c 1950 -0.0060000000000000001 -0.062426700000000002
c 1951 -0.0059982000000000247 -0.062426700000000002
c 1952 -0.0050000000000000001 -0.062426700000000002
c 1953 -0.0049991000000000124 -0.062426700000000002
c 1954 -0.0044999999999999997 -0.062426700000000002
c 1955 -0.0044991000000000119 -0.062426700000000002
c 1956 -0.0040000000000000001 -0.062426700000000002
c 1957 -0.0039991000000000124 -0.062426700000000002
c 1958 -0.0035000000000000001 -0.062426700000000002
c 1959 -0.0034991000000000124 -0.062426700000000002
c 1960 -0.0030000000000000001 -0.062426700000000002
c 1961 -0.0029991000000000123 -0.062426700000000002
c 1962 -0.0025000000000000001 -0.062426700000000002
c 1963 -0.0024991000000000123 -0.062426700000000002
c 1964 -0.002 -0.062426700000000002
c 1965 -0.0019991000000000123 -0.062426700000000002
c 1966 -0.0015 -0.062426700000000002
c 1967 -0.0014991000000000123 -0.062426700000000002
c 1968 -0.001 -0.062426700000000002
c 1969 -0.0009991000000000123 -0.062426700000000002
c 1970 -0.00050000000000000001 -0.062426700000000002
c 1971 -0.00049910000000001229 -0.062426700000000002
c 1972 0 -0.062426700000000002
c 1973 8.9999999998771851e-007 -0.062426700000000002
c 1974 0.0005 -0.062426700000000002
c 1975 0.00050089999999998773 -0.062426700000000002
c 1976 0.001 -0.062426700000000002
c 1977 0.0019982000000000246 -0.062426700000000002
c 1978 0.002 -0.062426700000000002
c 1979 0.0020008999999999878 -0.062426700000000002
c 1980 0.003 -0.062426700000000002
c 1981 -0.0070000000000000001 -0.050000000000000003
c 1982 -0.0069991000000000124 -0.050000000000000003
c 1983 -0.0060000000000000001 -0.050000000000000003
c 1984 -0.0059982000000000247 -0.050000000000000003
c 1985 -0.0050000000000000001 -0.050000000000000003
c 1986 -0.0049991000000000124 -0.050000000000000003
c 1987 -0.0044999999999999997 -0.050000000000000003
c 1988 -0.0044991000000000119 -0.050000000000000003
c 1989 -0.0040000000000000001 -0.050000000000000003
c 1990 -0.0039991000000000124 -0.050000000000000003
c 1991 -0.0035000000000000001 -0.050000000000000003
c 1992 -0.0034991000000000124 -0.050000000000000003
c 1993 -0.0030000000000000001 -0.050000000000000003
c 1994 -0.0029991000000000123 -0.050000000000000003
c 1995 -0.0025000000000000001 -0.050000000000000003
c 1996 -0.0024991000000000123 -0.050000000000000003
c 1997 -0.002 -0.050000000000000003
c 1998 -0.0019991000000000123 -0.050000000000000003
c 1999 -0.0015 -0.050000000000000003
c 2000 -0.0014991000000000123 -0.050000000000000003
c 2001 -0.001 -0.050000000000000003
c 2002 -0.0009991000000000123 -0.050000000000000003
c 2003 -0.00050000000000000001 -0.050000000000000003
c 2004 -0.00049910000000001229 -0.050000000000000003
c 2005 0 -0.050000000000000003
c 2006 8.9999999998771851e-007 -0.050000000000000003
c 2007 0.0005 -0.050000000000000003
c 2008 0.00050089999999998773 -0.050000000000000003
c 2009 0.001 -0.050000000000000003
c 2010 0.0019982000000000246 -0.050000000000000003
c 2011 0.002 -0.050000000000000003
c 2012 0.0020008999999999878 -0.050000000000000003
c 2013 0.003 -0.050000000000000003
c 2014 -0.0070000000000000001 -0.040786700000000002
c 2015 -0.0069991000000000107 -0.040786700000000002
c 2016 -0.0060000000000000001 -0.040786700000000002
c 2017 -0.0059982000000000212 -0.040786700000000002
c 2018 -0.0050000000000000001 -0.040786700000000002
c 2019 -0.0049991000000000107 -0.040786700000000002
c 2020 -0.0044999999999999997 -0.040786700000000002
c 2021 -0.0044991000000000102 -0.040786700000000002
c 2022 -0.0040000000000000001 -0.040786700000000002
c 2023 -0.0039991000000000106 -0.040786700000000002
c 2024 -0.0035000000000000001 -0.040786700000000002
c 2025 -0.0034991000000000106 -0.040786700000000002
c 2026 -0.0030000000000000001 -0.040786700000000002
c 2027 -0.0029991000000000106 -0.040786700000000002
c 2028 -0.0025000000000000001 -0.040786700000000002
c 2029 -0.0024991000000000106 -0.040786700000000002
c 2030 -0.002 -0.040786700000000002
c 2031 -0.0019991000000000106 -0.040786700000000002
c 2032 -0.0015 -0.040786700000000002
c 2033 -0.0014991000000000106 -0.040786700000000002
c 2034 -0.001 -0.040786700000000002
c 2035 -0.00099910000000001057 -0.040786700000000002
c 2036 -0.00050000000000000001 -0.040786700000000002
c 2037 -0.00049910000000001056 -0.040786700000000002
c 2038 0 -0.040786700000000002
c 2039 8.9999999998945323e-007 -0.040786700000000002
c 2040 0.0005 -0.040786700000000002
c 2041 0.00050089999999998946 -0.040786700000000002
c 2042 0.001 -0.040786700000000002
c 2043 0.0019982000000000211 -0.040786700000000002
c 2044 0.002 -0.040786700000000002
c 2045 0.0020008999999999895 -0.040786700000000002
c 2046 0.003 -0.040786700000000002
c 2047 -0.0070000000000000001 -0.034644500000000002
c 2048 -0.0069991000000000107 -0.034644500000000002
c 2049 -0.0060000000000000001 -0.034644500000000002
c 2050 -0.0059982000000000212 -0.034644500000000002
c 2051 -0.0050000000000000001 -0.034644500000000002
c 2052 -0.0049991000000000107 -0.034644500000000002
c 2053 -0.0044999999999999997 -0.034644500000000002
c 2054 -0.0044991000000000102 -0.034644500000000002
c 2055 -0.0040000000000000001 -0.034644500000000002
c 2056 -0.0039991000000000106 -0.034644500000000002
c 2057 -0.0035000000000000001 -0.034644500000000002
c 2058 -0.0034991000000000106 -0.034644500000000002
c 2059 -0.0030000000000000001 -0.034644500000000002
c 2060 -0.0029991000000000106 -0.034644500000000002
c 2061 -0.0025000000000000001 -0.034644500000000002
c 2062 -0.0024991000000000106 -0.034644500000000002
c 2063 -0.002 -0.034644500000000002
c 2064 -0.0019991000000000106 -0.034644500000000002
c 2065 -0.0015 -0.034644500000000002
c 2066 -0.0014991000000000106 -0.034644500000000002
c 2067 -0.001 -0.034644500000000002
c 2068 -0.00099910000000001057 -0.034644500000000002
c 2069 -0.00050000000000000001 -0.034644500000000002
c 2070 -0.00049910000000001056 -0.034644500000000002
c 2071 0 -0.034644500000000002
c 2072 8.9999999998945323e-007 -0.034644500000000002
c 2073 0.0005 -0.034644500000000002
c 2074 0.00050089999999998946 -0.034644500000000002
c 2075 0.001 -0.034644500000000002
c 2076 0.0019982000000000211 -0.034644500000000002
c 2077 0.002 -0.034644500000000002
c 2078 0.0020008999999999895 -0.034644500000000002
c 2079 0.003 -0.034644500000000002
c 2080 -0.0070000000000000001 -0.030549799999999998
c 2081 -0.0069991000000000107 -0.030549799999999998
c 2082 -0.0060000000000000001 -0.030549799999999998
c 2083 -0.0059982000000000212 -0.030549799999999998
c 2084 -0.0050000000000000001 -0.030549799999999998
c 2085 -0.0049991000000000107 -0.030549799999999998
c 2086 -0.0044999999999999997 -0.030549799999999998
c 2087 -0.0044991000000000102 -0.030549799999999998
c 2088 -0.0040000000000000001 -0.030549799999999998
c 2089 -0.0039991000000000106 -0.030549799999999998
c 2090 -0.0035000000000000001 -0.030549799999999998
c 2091 -0.0034991000000000106 -0.030549799999999998
c 2092 -0.0030000000000000001 -0.030549799999999998
c 2093 -0.0029991000000000106 -0.030549799999999998
c 2094 -0.0025000000000000001 -0.030549799999999998
c 2095 -0.0024991000000000106 -0.030549799999999998
c 2096 -0.002 -0.030549799999999998
c 2097 -0.0019991000000000106 -0.030549799999999998
c 2098 -0.0015 -0.030549799999999998
c 2099 -0.0014991000000000106 -0.030549799999999998
c 2100 -0.001 -0.030549799999999998
c 2101 -0.00099910000000001057 -0.030549799999999998
c 2102 -0.00050000000000000001 -0.030549799999999998
c 2103 -0.00049910000000001056 -0.030549799999999998
c 2104 0 -0.030549799999999998
c 2105 8.9999999998945323e-007 -0.030549799999999998
c 2106 0.0005 -0.030549799999999998
c 2107 0.00050089999999998946 -0.030549799999999998
c 2108 0.001 -0.030549799999999998
c 2109 0.0019982000000000211 -0.030549799999999998
c 2110 0.002 -0.030549799999999998
c 2111 0.0020008999999999895 -0.030549799999999998
c 2112 0.003 -0.030549799999999998
c 2113 -0.0070000000000000001 -0.027819900000000002
c 2114 -0.0069991000000000107 -0.027819900000000002
c 2115 -0.0060000000000000001 -0.027819900000000002
c 2116 -0.0059982000000000212 -0.027819900000000002
c 2117 -0.0050000000000000001 -0.027819900000000002
c 2118 -0.0049991000000000107 -0.027819900000000002
c 2119 -0.0044999999999999997 -0.027819900000000002
c 2120 -0.0044991000000000102 -0.027819900000000002
c 2121 -0.0040000000000000001 -0.027819900000000002
c 2122 -0.0039991000000000106 -0.027819900000000002
c 2123 -0.0035000000000000001 -0.027819900000000002
c 2124 -0.0034991000000000106 -0.027819900000000002
c 2125 -0.0030000000000000001 -0.027819900000000002
c 2126 -0.0029991000000000106 -0.027819900000000002
c 2127 -0.0025000000000000001 -0.027819900000000002
c 2128 -0.0024991000000000106 -0.027819900000000002
c 2129 -0.002 -0.027819900000000002
c 2130 -0.0019991000000000106 -0.027819900000000002
c 2131 -0.0015 -0.027819900000000002
c 2132 -0.0014991000000000106 -0.027819900000000002
c 2133 -0.001 -0.027819900000000002
c 2134 -0.00099910000000001057 -0.027819900000000002
c 2135 -0.00050000000000000001 -0.027819900000000002
c 2136 -0.00049910000000001056 -0.027819900000000002
c 2137 0 -0.027819900000000002
c 2138 8.9999999998945323e-007 -0.027819900000000002
c 2139 0.0005 -0.027819900000000002
c 2140 0.00050089999999998946 -0.027819900000000002
c 2141 0.001 -0.027819900000000002
c 2142 0.0019982000000000211 -0.027819900000000002
c 2143 0.002 -0.027819900000000002
c 2144 0.0020008999999999895 -0.027819900000000002
c 2145 0.003 -0.027819900000000002
c 2146 -0.0070000000000000001 -0.025999999999999999
c 2147 -0.0069991000000000107 -0.025999999999999999
c 2148 -0.0060000000000000001 -0.025999999999999999
c 2149 -0.0059982000000000212 -0.025999999999999999
c 2150 -0.0050000000000000001 -0.025999999999999999
c 2151 -0.0049991000000000107 -0.025999999999999999
c 2152 -0.0044999999999999997 -0.025999999999999999
c 2153 -0.0044991000000000102 -0.025999999999999999
c 2154 -0.0040000000000000001 -0.025999999999999999
c 2155 -0.0039991000000000106 -0.025999999999999999
c 2156 -0.0035000000000000001 -0.025999999999999999
c 2157 -0.0034991000000000106 -0.025999999999999999
c 2158 -0.0030000000000000001 -0.025999999999999999
c 2159 -0.0029991000000000106 -0.025999999999999999
c 2160 -0.0025000000000000001 -0.025999999999999999
c 2161 -0.0024991000000000106 -0.025999999999999999
c 2162 -0.002 -0.025999999999999999
c 2163 -0.0019991000000000106 -0.025999999999999999
c 2164 -0.0015 -0.025999999999999999
c 2165 -0.0014991000000000106 -0.025999999999999999
c 2166 -0.001 -0.025999999999999999
c 2167 -0.00099910000000001057 -0.025999999999999999
c 2168 -0.00050000000000000001 -0.025999999999999999
c 2169 -0.00049910000000001056 -0.025999999999999999
c 2170 0 -0.025999999999999999
c 2171 8.9999999998945323e-007 -0.025999999999999999
c 2172 0.0005 -0.025999999999999999
c 2173 0.00050089999999998946 -0.025999999999999999
c 2174 0.001 -0.025999999999999999
c 2175 0.0019982000000000211 -0.025999999999999999
c 2176 0.002 -0.025999999999999999
c 2177 0.0020008999999999895 -0.025999999999999999
c 2178 0.003 -0.025999999999999999
c 2179 -0.0070000000000000001 -0.025000000000000001
c 2180 -0.0069991000000000107 -0.025000000000000001
c 2181 -0.0060000000000000001 -0.025000000000000001
c 2182 -0.0059982000000000212 -0.025000000000000001
c 2183 -0.0050000000000000001 -0.025000000000000001
c 2184 -0.0049991000000000107 -0.025000000000000001
c 2185 -0.0044999999999999997 -0.025000000000000001
c 2186 -0.0044991000000000102 -0.025000000000000001
c 2187 -0.0040000000000000001 -0.025000000000000001
c 2188 -0.0039991000000000106 -0.025000000000000001
c 2189 -0.0035000000000000001 -0.025000000000000001
c 2190 -0.0034991000000000106 -0.025000000000000001
c 2191 -0.0030000000000000001 -0.025000000000000001
c 2192 -0.0029991000000000106 -0.025000000000000001
c 2193 -0.0025000000000000001 -0.025000000000000001
c 2194 -0.0024991000000000106 -0.025000000000000001
c 2195 -0.002 -0.025000000000000001
c 2196 -0.0019991000000000106 -0.025000000000000001
c 2197 -0.0015 -0.025000000000000001
c 2198 -0.0014991000000000106 -0.025000000000000001
c 2199 -0.001 -0.025000000000000001
c 2200 -0.00099910000000001057 -0.025000000000000001
c 2201 -0.00050000000000000001 -0.025000000000000001
c 2202 -0.00049910000000001056 -0.025000000000000001
c 2203 0 -0.025000000000000001
c 2204 8.9999999998945323e-007 -0.025000000000000001
c 2205 0.0005 -0.025000000000000001
c 2206 0.00050089999999998946 -0.025000000000000001
c 2207 0.001 -0.025000000000000001
c 2208 0.0019982000000000211 -0.025000000000000001
c 2209 0.002 -0.025000000000000001
c 2210 0.0020008999999999895 -0.025000000000000001
c 2211 0.003 -0.025000000000000001
c 2212 -0.0070000000000000001 -0.024
c 2213 -0.0069991000000000107 -0.024
c 2214 -0.0060000000000000001 -0.024
c 2215 -0.0059982000000000212 -0.024
c 2216 -0.0050000000000000001 -0.024
c 2217 -0.0049991000000000107 -0.024
c 2218 -0.0044999999999999997 -0.024
c 2219 -0.0044991000000000102 -0.024
c 2220 -0.0040000000000000001 -0.024
c 2221 -0.0039991000000000106 -0.024
c 2222 -0.0035000000000000001 -0.024
c 2223 -0.0034991000000000106 -0.024
c 2224 -0.0030000000000000001 -0.024
c 2225 -0.0029991000000000106 -0.024
c 2226 -0.0025000000000000001 -0.024
c 2227 -0.0024991000000000106 -0.024
c 2228 -0.002 -0.024
c 2229 -0.0019991000000000106 -0.024
c 2230 -0.0015 -0.024
c 2231 -0.0014991000000000106 -0.024
c 2232 -0.001 -0.024
c 2233 -0.00099910000000001057 -0.024
c 2234 -0.00050000000000000001 -0.024
c 2235 -0.00049910000000001056 -0.024
c 2236 0 -0.024
c 2237 8.9999999998945323e-007 -0.024
c 2238 0.0005 -0.024
c 2239 0.00050089999999998946 -0.024
c 2240 0.001 -0.024
c 2241 0.0019982000000000211 -0.024
c 2242 0.002 -0.024
c 2243 0.0020008999999999895 -0.024
c 2244 0.003 -0.024
c 2245 -0.0070000000000000001 -0.023
c 2246 -0.0069991000000000107 -0.023
c 2247 -0.0060000000000000001 -0.023
c 2248 -0.0059982000000000212 -0.023
c 2249 -0.0050000000000000001 -0.023
c 2250 -0.0049991000000000107 -0.023
c 2251 -0.0044999999999999997 -0.023
c 2252 -0.0044991000000000102 -0.023
c 2253 -0.0040000000000000001 -0.023
c 2254 -0.0039991000000000106 -0.023
c 2255 -0.0035000000000000001 -0.023
c 2256 -0.0034991000000000106 -0.023
c 2257 -0.0030000000000000001 -0.023
c 2258 -0.0029991000000000106 -0.023
c 2259 -0.0025000000000000001 -0.023
c 2260 -0.0024991000000000106 -0.023
c 2261 -0.002 -0.023
c 2262 -0.0019991000000000106 -0.023
c 2263 -0.0015 -0.023
c 2264 -0.0014991000000000106 -0.023
c 2265 -0.001 -0.023
c 2266 -0.00099910000000001057 -0.023
c 2267 -0.00050000000000000001 -0.023
c 2268 -0.00049910000000001056 -0.023
c 2269 0 -0.023
c 2270 8.9999999998945323e-007 -0.023
c 2271 0.0005 -0.023
c 2272 0.00050089999999998946 -0.023
c 2273 0.001 -0.023
c 2274 0.0019982000000000211 -0.023
c 2275 0.002 -0.023
c 2276 0.0020008999999999895 -0.023
c 2277 0.003 -0.023
c 2278 -0.0070000000000000001 -0.021999999999999999
c 2279 -0.0069991000000000107 -0.021999999999999999
c 2280 -0.0060000000000000001 -0.021999999999999999
c 2281 -0.0059982000000000212 -0.021999999999999999
c 2282 -0.0050000000000000001 -0.021999999999999999
c 2283 -0.0049991000000000107 -0.021999999999999999
c 2284 -0.0044999999999999997 -0.021999999999999999
c 2285 -0.0044991000000000102 -0.021999999999999999
c 2286 -0.0040000000000000001 -0.021999999999999999
c 2287 -0.0039991000000000106 -0.021999999999999999
c 2288 -0.0035000000000000001 -0.021999999999999999
c 2289 -0.0034991000000000106 -0.021999999999999999
c 2290 -0.0030000000000000001 -0.021999999999999999
c 2291 -0.0029991000000000106 -0.021999999999999999
c 2292 -0.0025000000000000001 -0.021999999999999999
c 2293 -0.0024991000000000106 -0.021999999999999999
c 2294 -0.002 -0.021999999999999999
c 2295 -0.0019991000000000106 -0.021999999999999999
c 2296 -0.0015 -0.021999999999999999
c 2297 -0.0014991000000000106 -0.021999999999999999
c 2298 -0.001 -0.021999999999999999
c 2299 -0.00099910000000001057 -0.021999999999999999
c 2300 -0.00050000000000000001 -0.021999999999999999
c 2301 -0.00049910000000001056 -0.021999999999999999
c 2302 0 -0.021999999999999999
c 2303 8.9999999998945323e-007 -0.021999999999999999
c 2304 0.0005 -0.021999999999999999
c 2305 0.00050089999999998946 -0.021999999999999999
c 2306 0.001 -0.021999999999999999
c 2307 0.0019982000000000211 -0.021999999999999999
c 2308 0.002 -0.021999999999999999
c 2309 0.0020008999999999895 -0.021999999999999999
c 2310 0.003 -0.021999999999999999
c 2311 -0.0070000000000000001 -0.021000000000000001
c 2312 -0.0069991000000000107 -0.021000000000000001
c 2313 -0.0060000000000000001 -0.021000000000000001
c 2314 -0.0059982000000000212 -0.021000000000000001
c 2315 -0.0050000000000000001 -0.021000000000000001
c 2316 -0.0049991000000000107 -0.021000000000000001
c 2317 -0.0044999999999999997 -0.021000000000000001
c 2318 -0.0044991000000000102 -0.021000000000000001
c 2319 -0.0040000000000000001 -0.021000000000000001
c 2320 -0.0039991000000000106 -0.021000000000000001
c 2321 -0.0035000000000000001 -0.021000000000000001
c 2322 -0.0034991000000000106 -0.021000000000000001
c 2323 -0.0030000000000000001 -0.021000000000000001
c 2324 -0.0029991000000000106 -0.021000000000000001
c 2325 -0.0025000000000000001 -0.021000000000000001
c 2326 -0.0024991000000000106 -0.021000000000000001
c 2327 -0.002 -0.021000000000000001
c 2328 -0.0019991000000000106 -0.021000000000000001
c 2329 -0.0015 -0.021000000000000001
c 2330 -0.0014991000000000106 -0.021000000000000001
c 2331 -0.001 -0.021000000000000001
c 2332 -0.00099910000000001057 -0.021000000000000001
c 2333 -0.00050000000000000001 -0.021000000000000001
c 2334 -0.00049910000000001056 -0.021000000000000001
c 2335 0 -0.021000000000000001
c 2336 8.9999999998945323e-007 -0.021000000000000001
c 2337 0.0005 -0.021000000000000001
c 2338 0.00050089999999998946 -0.021000000000000001
c 2339 0.001 -0.021000000000000001
c 2340 0.0019982000000000211 -0.021000000000000001
c 2341 0.002 -0.021000000000000001
c 2342 0.0020008999999999895 -0.021000000000000001
c 2343 0.003 -0.021000000000000001
c 2344 -0.0070000000000000001 -0.02
c 2345 -0.0069991000000000107 -0.02
c 2346 -0.0060000000000000001 -0.02
c 2347 -0.0059982000000000212 -0.02
c 2348 -0.0050000000000000001 -0.02
c 2349 -0.0049991000000000107 -0.02
c 2350 -0.0044999999999999997 -0.02
c 2351 -0.0044991000000000102 -0.02
c 2352 -0.0040000000000000001 -0.02
c 2353 -0.0039991000000000106 -0.02
c 2354 -0.0035000000000000001 -0.02
c 2355 -0.0034991000000000106 -0.02
c 2356 -0.0030000000000000001 -0.02
c 2357 -0.0029991000000000106 -0.02
c 2358 -0.0025000000000000001 -0.02
c 2359 -0.0024991000000000106 -0.02
c 2360 -0.002 -0.02
c 2361 -0.0019991000000000106 -0.02
c 2362 -0.0015 -0.02
c 2363 -0.0014991000000000106 -0.02
c 2364 -0.001 -0.02
c 2365 -0.00099910000000001057 -0.02
c 2366 -0.00050000000000000001 -0.02
c 2367 -0.00049910000000001056 -0.02
c 2368 0 -0.02
c 2369 8.9999999998945323e-007 -0.02
c 2370 0.0005 -0.02
c 2371 0.00050089999999998946 -0.02
c 2372 0.001 -0.02
c 2373 0.0019982000000000211 -0.02
c 2374 0.002 -0.02
c 2375 0.0020008999999999895 -0.02
c 2376 0.003 -0.02
c 2377 -0.0070000000000000001 -0.019
c 2378 -0.0069991000000000107 -0.019
c 2379 -0.0060000000000000001 -0.019
c 2380 -0.0059982000000000212 -0.019
c 2381 -0.0050000000000000001 -0.019
c 2382 -0.0049991000000000107 -0.019
c 2383 -0.0044999999999999997 -0.019
c 2384 -0.0044991000000000102 -0.019
c 2385 -0.0040000000000000001 -0.019
c 2386 -0.0039991000000000106 -0.019
c 2387 -0.0035000000000000001 -0.019
c 2388 -0.0034991000000000106 -0.019
c 2389 -0.0030000000000000001 -0.019
c 2390 -0.0029991000000000106 -0.019
c 2391 -0.0025000000000000001 -0.019
c 2392 -0.0024991000000000106 -0.019
c 2393 -0.002 -0.019
c 2394 -0.0019991000000000106 -0.019
c 2395 -0.0015 -0.019
c 2396 -0.0014991000000000106 -0.019
c 2397 -0.001 -0.019
c 2398 -0.00099910000000001057 -0.019
c 2399 -0.00050000000000000001 -0.019
c 2400 -0.00049910000000001056 -0.019
c 2401 0 -0.019
c 2402 8.9999999998945323e-007 -0.019
c 2403 0.0005 -0.019
c 2404 0.00050089999999998946 -0.019
c 2405 0.001 -0.019
c 2406 0.0019982000000000211 -0.019
c 2407 0.002 -0.019
c 2408 0.0020008999999999895 -0.019
c 2409 0.003 -0.019
c 2410 -0.0070000000000000001 -0.017999999999999999
c 2411 -0.0069991000000000107 -0.017999999999999999
c 2412 -0.0060000000000000001 -0.017999999999999999
c 2413 -0.0059982000000000212 -0.017999999999999999
c 2414 -0.0050000000000000001 -0.017999999999999999
c 2415 -0.0049991000000000107 -0.017999999999999999
c 2416 -0.0044999999999999997 -0.017999999999999999
c 2417 -0.0044991000000000102 -0.017999999999999999
c 2418 -0.0040000000000000001 -0.017999999999999999
c 2419 -0.0039991000000000106 -0.017999999999999999
c 2420 -0.0035000000000000001 -0.017999999999999999
c 2421 -0.0034991000000000106 -0.017999999999999999
c 2422 -0.0030000000000000001 -0.017999999999999999
c 2423 -0.0029991000000000106 -0.017999999999999999
c 2424 -0.0025000000000000001 -0.017999999999999999
c 2425 -0.0024991000000000106 -0.017999999999999999
c 2426 -0.002 -0.017999999999999999
c 2427 -0.0019991000000000106 -0.017999999999999999
c 2428 -0.0015 -0.017999999999999999
c 2429 -0.0014991000000000106 -0.017999999999999999
c 2430 -0.001 -0.017999999999999999
c 2431 -0.00099910000000001057 -0.017999999999999999
c 2432 -0.00050000000000000001 -0.017999999999999999
c 2433 -0.00049910000000001056 -0.017999999999999999
c 2434 0 -0.017999999999999999
c 2435 8.9999999998945323e-007 -0.017999999999999999
c 2436 0.0005 -0.017999999999999999
c 2437 0.00050089999999998946 -0.017999999999999999
c 2438 0.001 -0.017999999999999999
c 2439 0.0019982000000000211 -0.017999999999999999
c 2440 0.002 -0.017999999999999999
c 2441 0.0020008999999999895 -0.017999999999999999
c 2442 0.003 -0.017999999999999999
c 2443 -0.0070000000000000001 -0.017000000000000001
c 2444 -0.0069991000000000107 -0.017000000000000001
c 2445 -0.0060000000000000001 -0.017000000000000001
c 2446 -0.0059982000000000212 -0.017000000000000001
c 2447 -0.0050000000000000001 -0.017000000000000001
c 2448 -0.0049991000000000107 -0.017000000000000001
c 2449 -0.0044999999999999997 -0.017000000000000001
c 2450 -0.0044991000000000102 -0.017000000000000001
c 2451 -0.0040000000000000001 -0.017000000000000001
c 2452 -0.0039991000000000106 -0.017000000000000001
c 2453 -0.0035000000000000001 -0.017000000000000001
c 2454 -0.0034991000000000106 -0.017000000000000001
c 2455 -0.0030000000000000001 -0.017000000000000001
c 2456 -0.0029991000000000106 -0.017000000000000001
c 2457 -0.0025000000000000001 -0.017000000000000001
c 2458 -0.0024991000000000106 -0.017000000000000001
c 2459 -0.002 -0.017000000000000001
c 2460 -0.0019991000000000106 -0.017000000000000001
c 2461 -0.0015 -0.017000000000000001
c 2462 -0.0014991000000000106 -0.017000000000000001
c 2463 -0.001 -0.017000000000000001
c 2464 -0.00099910000000001057 -0.017000000000000001
c 2465 -0.00050000000000000001 -0.017000000000000001
c 2466 -0.00049910000000001056 -0.017000000000000001
c 2467 0 -0.017000000000000001
c 2468 8.9999999998945323e-007 -0.017000000000000001
c 2469 0.0005 -0.017000000000000001
c 2470 0.00050089999999998946 -0.017000000000000001
c 2471 0.001 -0.017000000000000001
c 2472 0.0019982000000000211 -0.017000000000000001
c 2473 0.002 -0.017000000000000001
c 2474 0.0020008999999999895 -0.017000000000000001
c 2475 0.003 -0.017000000000000001
c 2476 -0.0070000000000000001 -0.016
c 2477 -0.0069991000000000107 -0.016
c 2478 -0.0060000000000000001 -0.016
c 2479 -0.0059982000000000212 -0.016
c 2480 -0.0050000000000000001 -0.016
c 2481 -0.0049991000000000107 -0.016
c 2482 -0.0044999999999999997 -0.016
c 2483 -0.0044991000000000102 -0.016
c 2484 -0.0040000000000000001 -0.016
c 2485 -0.0039991000000000106 -0.016
c 2486 -0.0035000000000000001 -0.016
c 2487 -0.0034991000000000106 -0.016
c 2488 -0.0030000000000000001 -0.016
c 2489 -0.0029991000000000106 -0.016
c 2490 -0.0025000000000000001 -0.016
c 2491 -0.0024991000000000106 -0.016
c 2492 -0.002 -0.016
c 2493 -0.0019991000000000106 -0.016
c 2494 -0.0015 -0.016
c 2495 -0.0014991000000000106 -0.016
c 2496 -0.001 -0.016
c 2497 -0.00099910000000001057 -0.016
c 2498 -0.00050000000000000001 -0.016
c 2499 -0.00049910000000001056 -0.016
c 2500 0 -0.016
c 2501 8.9999999998945323e-007 -0.016
c 2502 0.0005 -0.016
c 2503 0.00050089999999998946 -0.016
c 2504 0.001 -0.016
c 2505 0.0019982000000000211 -0.016
c 2506 0.002 -0.016
c 2507 0.0020008999999999895 -0.016
c 2508 0.003 -0.016
c 2509 -0.0070000000000000001 -0.014999999999999999
c 2510 -0.0069991000000000107 -0.014999999999999999
c 2511 -0.0060000000000000001 -0.014999999999999999
c 2512 -0.0059982000000000212 -0.014999999999999999
c 2513 -0.0050000000000000001 -0.014999999999999999
c 2514 -0.0049991000000000107 -0.014999999999999999
c 2515 -0.0044999999999999997 -0.014999999999999999
c 2516 -0.0044991000000000102 -0.014999999999999999
c 2517 -0.0040000000000000001 -0.014999999999999999
c 2518 -0.0039991000000000106 -0.014999999999999999
c 2519 -0.0035000000000000001 -0.014999999999999999
c 2520 -0.0034991000000000106 -0.014999999999999999
c 2521 -0.0030000000000000001 -0.014999999999999999
c 2522 -0.0029991000000000106 -0.014999999999999999
c 2523 -0.0025000000000000001 -0.014999999999999999
c 2524 -0.0024991000000000106 -0.014999999999999999
c 2525 -0.002 -0.014999999999999999
c 2526 -0.0019991000000000106 -0.014999999999999999
c 2527 -0.0015 -0.014999999999999999
c 2528 -0.0014991000000000106 -0.014999999999999999
c 2529 -0.001 -0.014999999999999999
c 2530 -0.00099910000000001057 -0.014999999999999999
c 2531 -0.00050000000000000001 -0.014999999999999999
c 2532 -0.00049910000000001056 -0.014999999999999999
c 2533 0 -0.014999999999999999
c 2534 8.9999999998945323e-007 -0.014999999999999999
c 2535 0.0005 -0.014999999999999999
c 2536 0.00050089999999998946 -0.014999999999999999
c 2537 0.001 -0.014999999999999999
c 2538 0.0019982000000000211 -0.014999999999999999
c 2539 0.002 -0.014999999999999999
c 2540 0.0020008999999999895 -0.014999999999999999
c 2541 0.003 -0.014999999999999999
c 2542 -0.0070000000000000001 -0.014
c 2543 -0.006999100000000009 -0.014
c 2544 -0.0060000000000000001 -0.014
c 2545 -0.0059982000000000178 -0.014
c 2546 -0.0050000000000000001 -0.014
c 2547 -0.0049991000000000089 -0.014
c 2548 -0.0044999999999999997 -0.014
c 2549 -0.0044991000000000085 -0.014
c 2550 -0.0040000000000000001 -0.014
c 2551 -0.0039991000000000089 -0.014
c 2552 -0.0035000000000000001 -0.014
c 2553 -0.0034991000000000089 -0.014
c 2554 -0.0030000000000000001 -0.014
c 2555 -0.0029991000000000089 -0.014
c 2556 -0.0025000000000000001 -0.014
c 2557 -0.0024991000000000089 -0.014
c 2558 -0.002 -0.014
c 2559 -0.0019991000000000089 -0.014
c 2560 -0.0015 -0.014
c 2561 -0.0014991000000000088 -0.014
c 2562 -0.001 -0.014
c 2563 -0.00099910000000000884 -0.014
c 2564 -0.00050000000000000001 -0.014
c 2565 -0.00049910000000000882 -0.014
c 2566 0 -0.014
c 2567 8.9999999999118796e-007 -0.014
c 2568 0.0005 -0.014
c 2569 0.0005008999999999912 -0.014
c 2570 0.001 -0.014
c 2571 0.0019982000000000177 -0.014
c 2572 0.002 -0.014
c 2573 0.0020008999999999912 -0.014
c 2574 0.003 -0.014
c 2575 -0.0070000000000000001 -0.012999999999999999
c 2576 -0.006999100000000009 -0.012999999999999999
c 2577 -0.0060000000000000001 -0.012999999999999999
c 2578 -0.0059982000000000178 -0.012999999999999999
c 2579 -0.0050000000000000001 -0.012999999999999999
c 2580 -0.0049991000000000089 -0.012999999999999999
c 2581 -0.0044999999999999997 -0.012999999999999999
c 2582 -0.0044991000000000085 -0.012999999999999999
c 2583 -0.0040000000000000001 -0.012999999999999999
c 2584 -0.0039991000000000089 -0.012999999999999999
c 2585 -0.0035000000000000001 -0.012999999999999999
c 2586 -0.0034991000000000089 -0.012999999999999999
c 2587 -0.0030000000000000001 -0.012999999999999999
c 2588 -0.0029991000000000089 -0.012999999999999999
c 2589 -0.0025000000000000001 -0.012999999999999999
c 2590 -0.0024991000000000089 -0.012999999999999999
c 2591 -0.002 -0.012999999999999999
c 2592 -0.0019991000000000089 -0.012999999999999999
c 2593 -0.0015 -0.012999999999999999
c 2594 -0.0014991000000000088 -0.012999999999999999
c 2595 -0.001 -0.012999999999999999
c 2596 -0.00099910000000000884 -0.012999999999999999
c 2597 -0.00050000000000000001 -0.012999999999999999
c 2598 -0.00049910000000000882 -0.012999999999999999
c 2599 0 -0.012999999999999999
c 2600 8.9999999999118796e-007 -0.012999999999999999
c 2601 0.0005 -0.012999999999999999
c 2602 0.0005008999999999912 -0.012999999999999999
c 2603 0.001 -0.012999999999999999
c 2604 0.0019982000000000177 -0.012999999999999999
c 2605 0.002 -0.012999999999999999
c 2606 0.0020008999999999912 -0.012999999999999999
c 2607 0.003 -0.012999999999999999
c 2608 -0.0070000000000000001 -0.012
c 2609 -0.006999100000000009 -0.012
c 2610 -0.0060000000000000001 -0.012
c 2611 -0.0059982000000000178 -0.012
c 2612 -0.0050000000000000001 -0.012
c 2613 -0.0049991000000000089 -0.012
c 2614 -0.0044999999999999997 -0.012
c 2615 -0.0044991000000000085 -0.012
c 2616 -0.0040000000000000001 -0.012
c 2617 -0.0039991000000000089 -0.012
c 2618 -0.0035000000000000001 -0.012
c 2619 -0.0034991000000000089 -0.012
c 2620 -0.0030000000000000001 -0.012
c 2621 -0.0029991000000000089 -0.012
c 2622 -0.0025000000000000001 -0.012
c 2623 -0.0024991000000000089 -0.012
c 2624 -0.002 -0.012
c 2625 -0.0019991000000000089 -0.012
c 2626 -0.0015 -0.012
c 2627 -0.0014991000000000088 -0.012
c 2628 -0.001 -0.012
c 2629 -0.00099910000000000884 -0.012
c 2630 -0.00050000000000000001 -0.012
c 2631 -0.00049910000000000882 -0.012
c 2632 0 -0.012
c 2633 8.9999999999118796e-007 -0.012
c 2634 0.0005 -0.012
c 2635 0.0005008999999999912 -0.012
c 2636 0.001 -0.012
c 2637 0.0019982000000000177 -0.012
c 2638 0.002 -0.012
c 2639 0.0020008999999999912 -0.012
c 2640 0.003 -0.012
c 2641 -0.0070000000000000001 -0.010999999999999999
c 2642 -0.006999100000000009 -0.010999999999999999
c 2643 -0.0060000000000000001 -0.010999999999999999
c 2644 -0.0059982000000000178 -0.010999999999999999
c 2645 -0.0050000000000000001 -0.010999999999999999
c 2646 -0.0049991000000000089 -0.010999999999999999
c 2647 -0.0044999999999999997 -0.010999999999999999
c 2648 -0.0044991000000000085 -0.010999999999999999
c 2649 -0.0040000000000000001 -0.010999999999999999
c 2650 -0.0039991000000000089 -0.010999999999999999
c 2651 -0.0035000000000000001 -0.010999999999999999
c 2652 -0.0034991000000000089 -0.010999999999999999
c 2653 -0.0030000000000000001 -0.010999999999999999
c 2654 -0.0029991000000000089 -0.010999999999999999
c 2655 -0.0025000000000000001 -0.010999999999999999
c 2656 -0.0024991000000000089 -0.010999999999999999
c 2657 -0.002 -0.010999999999999999
c 2658 -0.0019991000000000089 -0.010999999999999999
c 2659 -0.0015 -0.010999999999999999
c 2660 -0.0014991000000000088 -0.010999999999999999
c 2661 -0.001 -0.010999999999999999
c 2662 -0.00099910000000000884 -0.010999999999999999
c 2663 -0.00050000000000000001 -0.010999999999999999
c 2664 -0.00049910000000000882 -0.010999999999999999
c 2665 0 -0.010999999999999999
c 2666 8.9999999999118796e-007 -0.010999999999999999
c 2667 0.0005 -0.010999999999999999
c 2668 0.0005008999999999912 -0.010999999999999999
c 2669 0.001 -0.010999999999999999
c 2670 0.0019982000000000177 -0.010999999999999999
c 2671 0.002 -0.010999999999999999
c 2672 0.0020008999999999912 -0.010999999999999999
c 2673 0.003 -0.010999999999999999
c 2674 -0.0070000000000000001 -0.01
c 2675 -0.006999100000000009 -0.01
c 2676 -0.0060000000000000001 -0.01
c 2677 -0.0059982000000000178 -0.01
c 2678 -0.0050000000000000001 -0.01
c 2679 -0.0049991000000000089 -0.01
c 2680 -0.0044999999999999997 -0.01
c 2681 -0.0044991000000000085 -0.01
c 2682 -0.0040000000000000001 -0.01
c 2683 -0.0039991000000000089 -0.01
c 2684 -0.0035000000000000001 -0.01
c 2685 -0.0034991000000000089 -0.01
c 2686 -0.0030000000000000001 -0.01
c 2687 -0.0029991000000000089 -0.01
c 2688 -0.0025000000000000001 -0.01
c 2689 -0.0024991000000000089 -0.01
c 2690 -0.002 -0.01
c 2691 -0.0019991000000000089 -0.01
c 2692 -0.0015 -0.01
c 2693 -0.0014991000000000088 -0.01
c 2694 -0.001 -0.01
c 2695 -0.00099910000000000884 -0.01
c 2696 -0.00050000000000000001 -0.01
c 2697 -0.00049910000000000882 -0.01
c 2698 0 -0.01
c 2699 8.9999999999118796e-007 -0.01
c 2700 0.0005 -0.01
c 2701 0.0005008999999999912 -0.01
c 2702 0.001 -0.01
c 2703 0.0019982000000000177 -0.01
c 2704 0.002 -0.01
c 2705 0.0020008999999999912 -0.01
c 2706 0.003 -0.01
c 2707 -0.0070000000000000001 -0.0089999999999999993
c 2708 -0.006999100000000009 -0.0089999999999999993
c 2709 -0.0060000000000000001 -0.0089999999999999993
c 2710 -0.0059982000000000178 -0.0089999999999999993
c 2711 -0.0050000000000000001 -0.0089999999999999993
c 2712 -0.0049991000000000089 -0.0089999999999999993
c 2713 -0.0044999999999999997 -0.0089999999999999993
c 2714 -0.0044991000000000085 -0.0089999999999999993
c 2715 -0.0040000000000000001 -0.0089999999999999993
c 2716 -0.0039991000000000089 -0.0089999999999999993
c 2717 -0.0035000000000000001 -0.0089999999999999993
c 2718 -0.0034991000000000089 -0.0089999999999999993
c 2719 -0.0030000000000000001 -0.0089999999999999993
c 2720 -0.0029991000000000089 -0.0089999999999999993
c 2721 -0.0025000000000000001 -0.0089999999999999993
c 2722 -0.0024991000000000089 -0.0089999999999999993
c 2723 -0.002 -0.0089999999999999993
c 2724 -0.0019991000000000089 -0.0089999999999999993
c 2725 -0.0015 -0.0089999999999999993
c 2726 -0.0014991000000000088 -0.0089999999999999993
c 2727 -0.001 -0.0089999999999999993
c 2728 -0.00099910000000000884 -0.0089999999999999993
c 2729 -0.00050000000000000001 -0.0089999999999999993
c 2730 -0.00049910000000000882 -0.0089999999999999993
c 2731 0 -0.0089999999999999993
c 2732 8.9999999999118796e-007 -0.0089999999999999993
c 2733 0.0005 -0.0089999999999999993
c 2734 0.0005008999999999912 -0.0089999999999999993
c 2735 0.001 -0.0089999999999999993
c 2736 0.0019982000000000177 -0.0089999999999999993
c 2737 0.002 -0.0089999999999999993
c 2738 0.0020008999999999912 -0.0089999999999999993
c 2739 0.003 -0.0089999999999999993
c 2740 -0.0070000000000000001 -0.0080000000000000002
c 2741 -0.006999100000000009 -0.0080000000000000002
c 2742 -0.0060000000000000001 -0.0080000000000000002
c 2743 -0.0059982000000000178 -0.0080000000000000002
c 2744 -0.0050000000000000001 -0.0080000000000000002
c 2745 -0.0049991000000000089 -0.0080000000000000002
c 2746 -0.0044999999999999997 -0.0080000000000000002
c 2747 -0.0044991000000000085 -0.0080000000000000002
c 2748 -0.0040000000000000001 -0.0080000000000000002
c 2749 -0.0039991000000000089 -0.0080000000000000002
c 2750 -0.0035000000000000001 -0.0080000000000000002
c 2751 -0.0034991000000000089 -0.0080000000000000002
c 2752 -0.0030000000000000001 -0.0080000000000000002
c 2753 -0.0029991000000000089 -0.0080000000000000002
c 2754 -0.0025000000000000001 -0.0080000000000000002
c 2755 -0.0024991000000000089 -0.0080000000000000002
c 2756 -0.002 -0.0080000000000000002
c 2757 -0.0019991000000000089 -0.0080000000000000002
c 2758 -0.0015 -0.0080000000000000002
c 2759 -0.0014991000000000088 -0.0080000000000000002
c 2760 -0.001 -0.0080000000000000002
c 2761 -0.00099910000000000884 -0.0080000000000000002
c 2762 -0.00050000000000000001 -0.0080000000000000002
c 2763 -0.00049910000000000882 -0.0080000000000000002
c 2764 0 -0.0080000000000000002
c 2765 8.9999999999118796e-007 -0.0080000000000000002
c 2766 0.0005 -0.0080000000000000002
c 2767 0.0005008999999999912 -0.0080000000000000002
c 2768 0.001 -0.0080000000000000002
c 2769 0.0019982000000000177 -0.0080000000000000002
c 2770 0.002 -0.0080000000000000002
c 2771 0.0020008999999999912 -0.0080000000000000002
c 2772 0.003 -0.0080000000000000002
c 2773 -0.0070000000000000001 -0.007000000000000001
c 2774 -0.006999100000000009 -0.007000000000000001
c 2775 -0.0060000000000000001 -0.007000000000000001
c 2776 -0.0059982000000000178 -0.007000000000000001
c 2777 -0.0050000000000000001 -0.007000000000000001
c 2778 -0.0049991000000000089 -0.007000000000000001
c 2779 -0.0044999999999999997 -0.007000000000000001
c 2780 -0.0044991000000000085 -0.007000000000000001
c 2781 -0.0040000000000000001 -0.007000000000000001
c 2782 -0.0039991000000000089 -0.007000000000000001
c 2783 -0.0035000000000000001 -0.007000000000000001
c 2784 -0.0034991000000000089 -0.007000000000000001
c 2785 -0.0030000000000000001 -0.007000000000000001
c 2786 -0.0029991000000000089 -0.007000000000000001
c 2787 -0.0025000000000000001 -0.007000000000000001
c 2788 -0.0024991000000000089 -0.007000000000000001
c 2789 -0.002 -0.007000000000000001
c 2790 -0.0019991000000000089 -0.007000000000000001
c 2791 -0.0015 -0.007000000000000001
c 2792 -0.0014991000000000088 -0.007000000000000001
c 2793 -0.001 -0.007000000000000001
c 2794 -0.00099910000000000884 -0.007000000000000001
c 2795 -0.00050000000000000001 -0.007000000000000001
c 2796 -0.00049910000000000882 -0.007000000000000001
c 2797 0 -0.007000000000000001
c 2798 8.9999999999118796e-007 -0.007000000000000001
c 2799 0.0005 -0.007000000000000001
c 2800 0.0005008999999999912 -0.007000000000000001
c 2801 0.001 -0.007000000000000001
c 2802 0.0019982000000000177 -0.007000000000000001
c 2803 0.002 -0.007000000000000001
c 2804 0.0020008999999999912 -0.007000000000000001
c 2805 0.003 -0.007000000000000001
c 2806 -0.0070000000000000001 -0.006000000000000001
c 2807 -0.006999100000000009 -0.006000000000000001
c 2808 -0.0060000000000000001 -0.006000000000000001
c 2809 -0.0059982000000000178 -0.006000000000000001
c 2810 -0.0050000000000000001 -0.006000000000000001
c 2811 -0.0049991000000000089 -0.006000000000000001
c 2812 -0.0044999999999999997 -0.006000000000000001
c 2813 -0.0044991000000000085 -0.006000000000000001
c 2814 -0.0040000000000000001 -0.006000000000000001
c 2815 -0.0039991000000000089 -0.006000000000000001
c 2816 -0.0035000000000000001 -0.006000000000000001
c 2817 -0.0034991000000000089 -0.006000000000000001
c 2818 -0.0030000000000000001 -0.006000000000000001
c 2819 -0.0029991000000000089 -0.006000000000000001
c 2820 -0.0025000000000000001 -0.006000000000000001
c 2821 -0.0024991000000000089 -0.006000000000000001
c 2822 -0.002 -0.006000000000000001
c 2823 -0.0019991000000000089 -0.006000000000000001
c 2824 -0.0015 -0.006000000000000001
c 2825 -0.0014991000000000088 -0.006000000000000001
c 2826 -0.001 -0.006000000000000001
c 2827 -0.00099910000000000884 -0.006000000000000001
c 2828 -0.00050000000000000001 -0.006000000000000001
c 2829 -0.00049910000000000882 -0.006000000000000001
c 2830 0 -0.006000000000000001
c 2831 8.9999999999118796e-007 -0.006000000000000001
c 2832 0.0005 -0.006000000000000001
c 2833 0.0005008999999999912 -0.006000000000000001
c 2834 0.001 -0.006000000000000001
c 2835 0.0019982000000000177 -0.006000000000000001
c 2836 0.002 -0.006000000000000001
c 2837 0.0020008999999999912 -0.006000000000000001
c 2838 0.003 -0.006000000000000001
c 2839 -0.0070000000000000001 -0.005000000000000001
c 2840 -0.006999100000000009 -0.005000000000000001
c 2841 -0.0060000000000000001 -0.005000000000000001
c 2842 -0.0059982000000000178 -0.005000000000000001
c 2843 -0.0050000000000000001 -0.005000000000000001
c 2844 -0.0049991000000000089 -0.005000000000000001
c 2845 -0.0044999999999999997 -0.005000000000000001
c 2846 -0.0044991000000000085 -0.005000000000000001
c 2847 -0.0040000000000000001 -0.005000000000000001
c 2848 -0.0039991000000000089 -0.005000000000000001
c 2849 -0.0035000000000000001 -0.005000000000000001
c 2850 -0.0034991000000000089 -0.005000000000000001
c 2851 -0.0030000000000000001 -0.005000000000000001
c 2852 -0.0029991000000000089 -0.005000000000000001
c 2853 -0.0025000000000000001 -0.005000000000000001
c 2854 -0.0024991000000000089 -0.005000000000000001
c 2855 -0.002 -0.005000000000000001
c 2856 -0.0019991000000000089 -0.005000000000000001
c 2857 -0.0015 -0.005000000000000001
c 2858 -0.0014991000000000088 -0.005000000000000001
c 2859 -0.001 -0.005000000000000001
c 2860 -0.00099910000000000884 -0.005000000000000001
c 2861 -0.00050000000000000001 -0.005000000000000001
c 2862 -0.00049910000000000882 -0.005000000000000001
c 2863 0 -0.005000000000000001
c 2864 8.9999999999118796e-007 -0.005000000000000001
c 2865 0.0005 -0.005000000000000001
c 2866 0.0005008999999999912 -0.005000000000000001
c 2867 0.001 -0.005000000000000001
c 2868 0.0019982000000000177 -0.005000000000000001
c 2869 0.002 -0.005000000000000001
c 2870 0.0020008999999999912 -0.005000000000000001
c 2871 0.003 -0.005000000000000001
c 2872 -0.0070000000000000001 -0.004000000000000001
c 2873 -0.006999100000000009 -0.004000000000000001
c 2874 -0.0060000000000000001 -0.004000000000000001
c 2875 -0.0059982000000000178 -0.004000000000000001
c 2876 -0.0050000000000000001 -0.004000000000000001
c 2877 -0.0049991000000000089 -0.004000000000000001
c 2878 -0.0044999999999999997 -0.004000000000000001
c 2879 -0.0044991000000000085 -0.004000000000000001
c 2880 -0.0040000000000000001 -0.004000000000000001
c 2881 -0.0039991000000000089 -0.004000000000000001
c 2882 -0.0035000000000000001 -0.004000000000000001
c 2883 -0.0034991000000000089 -0.004000000000000001
c 2884 -0.0030000000000000001 -0.004000000000000001
c 2885 -0.0029991000000000089 -0.004000000000000001
c 2886 -0.0025000000000000001 -0.004000000000000001
c 2887 -0.0024991000000000089 -0.004000000000000001
c 2888 -0.002 -0.004000000000000001
c 2889 -0.0019991000000000089 -0.004000000000000001
c 2890 -0.0015 -0.004000000000000001
c 2891 -0.0014991000000000088 -0.004000000000000001
c 2892 -0.001 -0.004000000000000001
c 2893 -0.00099910000000000884 -0.004000000000000001
c 2894 -0.00050000000000000001 -0.004000000000000001
c 2895 -0.00049910000000000882 -0.004000000000000001
c 2896 0 -0.004000000000000001
c 2897 8.9999999999118796e-007 -0.004000000000000001
c 2898 0.0005 -0.004000000000000001
c 2899 0.0005008999999999912 -0.004000000000000001
c 2900 0.001 -0.004000000000000001
c 2901 0.0019982000000000177 -0.004000000000000001
c 2902 0.002 -0.004000000000000001
c 2903 0.0020008999999999912 -0.004000000000000001
c 2904 0.003 -0.004000000000000001
c 2905 -0.0070000000000000001 -0.0030000000000000005
c 2906 -0.006999100000000009 -0.0030000000000000005
c 2907 -0.0060000000000000001 -0.0030000000000000005
c 2908 -0.0059982000000000178 -0.0030000000000000005
c 2909 -0.0050000000000000001 -0.0030000000000000005
c 2910 -0.0049991000000000089 -0.0030000000000000005
c 2911 -0.0044999999999999997 -0.0030000000000000005
c 2912 -0.0044991000000000085 -0.0030000000000000005
c 2913 -0.0040000000000000001 -0.0030000000000000005
c 2914 -0.0039991000000000089 -0.0030000000000000005
c 2915 -0.0035000000000000001 -0.0030000000000000005
c 2916 -0.0034991000000000089 -0.0030000000000000005
c 2917 -0.0030000000000000001 -0.0030000000000000005
c 2918 -0.0029991000000000089 -0.0030000000000000005
c 2919 -0.0025000000000000001 -0.0030000000000000005
c 2920 -0.0024991000000000089 -0.0030000000000000005
c 2921 -0.002 -0.0030000000000000005
c 2922 -0.0019991000000000089 -0.0030000000000000005
c 2923 -0.0015 -0.0030000000000000005
c 2924 -0.0014991000000000088 -0.0030000000000000005
c 2925 -0.001 -0.0030000000000000005
c 2926 -0.00099910000000000884 -0.0030000000000000005
c 2927 -0.00050000000000000001 -0.0030000000000000005
c 2928 -0.00049910000000000882 -0.0030000000000000005
c 2929 0 -0.0030000000000000005
c 2930 8.9999999999118796e-007 -0.0030000000000000005
c 2931 0.0005 -0.0030000000000000005
c 2932 0.0005008999999999912 -0.0030000000000000005
c 2933 0.001 -0.0030000000000000005
c 2934 0.0019982000000000177 -0.0030000000000000005
c 2935 0.002 -0.0030000000000000005
c 2936 0.0020008999999999912 -0.0030000000000000005
c 2937 0.003 -0.0030000000000000005
c 2938 -0.0070000000000000001 -0.0020000000000000005
c 2939 -0.006999100000000009 -0.0020000000000000005
c 2940 -0.0060000000000000001 -0.0020000000000000005
c 2941 -0.0059982000000000178 -0.0020000000000000005
c 2942 -0.0050000000000000001 -0.0020000000000000005
c 2943 -0.0049991000000000089 -0.0020000000000000005
c 2944 -0.0044999999999999997 -0.0020000000000000005
c 2945 -0.0044991000000000085 -0.0020000000000000005
c 2946 -0.0040000000000000001 -0.0020000000000000005
c 2947 -0.0039991000000000089 -0.0020000000000000005
c 2948 -0.0035000000000000001 -0.0020000000000000005
c 2949 -0.0034991000000000089 -0.0020000000000000005
c 2950 -0.0030000000000000001 -0.0020000000000000005
c 2951 -0.0029991000000000089 -0.0020000000000000005
c 2952 -0.0025000000000000001 -0.0020000000000000005
c 2953 -0.0024991000000000089 -0.0020000000000000005
c 2954 -0.002 -0.0020000000000000005
c 2955 -0.0019991000000000089 -0.0020000000000000005
c 2956 -0.0015 -0.0020000000000000005
c 2957 -0.0014991000000000088 -0.0020000000000000005
c 2958 -0.001 -0.0020000000000000005
c 2959 -0.00099910000000000884 -0.0020000000000000005
c 2960 -0.00050000000000000001 -0.0020000000000000005
c 2961 -0.00049910000000000882 -0.0020000000000000005
c 2962 0 -0.0020000000000000005
c 2963 8.9999999999118796e-007 -0.0020000000000000005
c 2964 0.0005 -0.0020000000000000005
c 2965 0.0005008999999999912 -0.0020000000000000005
c 2966 0.001 -0.0020000000000000005
c 2967 0.0019982000000000177 -0.0020000000000000005
c 2968 0.002 -0.0020000000000000005
c 2969 0.0020008999999999912 -0.0020000000000000005
c 2970 0.003 -0.0020000000000000005
c 2971 -0.0070000000000000001 -0.0010000000000000007
c 2972 -0.006999100000000009 -0.0010000000000000007
c 2973 -0.0060000000000000001 -0.0010000000000000007
c 2974 -0.0059982000000000178 -0.0010000000000000007
c 2975 -0.0050000000000000001 -0.0010000000000000007
c 2976 -0.0049991000000000089 -0.0010000000000000007
c 2977 -0.0044999999999999997 -0.0010000000000000007
c 2978 -0.0044991000000000085 -0.0010000000000000007
c 2979 -0.0040000000000000001 -0.0010000000000000007
c 2980 -0.0039991000000000089 -0.0010000000000000007
c 2981 -0.0035000000000000001 -0.0010000000000000007
c 2982 -0.0034991000000000089 -0.0010000000000000007
c 2983 -0.0030000000000000001 -0.0010000000000000007
c 2984 -0.0029991000000000089 -0.0010000000000000007
c 2985 -0.0025000000000000001 -0.0010000000000000007
c 2986 -0.0024991000000000089 -0.0010000000000000007
c 2987 -0.002 -0.0010000000000000007
c 2988 -0.0019991000000000089 -0.0010000000000000007
c 2989 -0.0015 -0.0010000000000000007
c 2990 -0.0014991000000000088 -0.0010000000000000007
c 2991 -0.001 -0.0010000000000000007
c 2992 -0.00099910000000000884 -0.0010000000000000007
c 2993 -0.00050000000000000001 -0.0010000000000000007
c 2994 -0.00049910000000000882 -0.0010000000000000007
c 2995 0 -0.0010000000000000007
c 2996 8.9999999999118796e-007 -0.0010000000000000007
c 2997 0.0005 -0.0010000000000000007
c 2998 0.0005008999999999912 -0.0010000000000000007
c 2999 0.001 -0.0010000000000000007
c 3000 0.0019982000000000177 -0.0010000000000000007
c 3001 0.002 -0.0010000000000000007
c 3002 0.0020008999999999912 -0.0010000000000000007
c 3003 0.003 -0.0010000000000000007
c 3004 -0.0070000000000000001 -5.4638325114320142e-019
c 3005 -0.006999100000000009 -5.4638325114320142e-019
c 3006 -0.0060000000000000001 -5.4638325114320142e-019
c 3007 -0.0059982000000000178 -5.4638325114320142e-019
c 3008 -0.0050000000000000001 -5.4638325114320142e-019
c 3009 -0.0049991000000000089 -5.4638325114320142e-019
c 3010 -0.0044999999999999997 -5.4638325114320142e-019
c 3011 -0.0044991000000000085 -5.4638325114320142e-019
c 3012 -0.0040000000000000001 -5.4638325114320142e-019
c 3013 -0.0039991000000000089 -5.4638325114320142e-019
c 3014 -0.0035000000000000001 -5.4638325114320142e-019
c 3015 -0.0034991000000000089 -5.4638325114320142e-019
c 3016 -0.0030000000000000001 -5.4638325114320142e-019
c 3017 -0.0029991000000000089 -5.4638325114320142e-019
c 3018 -0.0025000000000000001 -5.4638325114320142e-019
c 3019 -0.0024991000000000089 -5.4638325114320142e-019
c 3020 -0.002 -5.4638325114320142e-019
c 3021 -0.0019991000000000089 -5.4638325114320142e-019
c 3022 -0.0015 -5.4638325114320142e-019
c 3023 -0.0014991000000000088 -5.4638325114320142e-019
c 3024 -0.001 -5.4638325114320142e-019
c 3025 -0.00099910000000000884 -5.4638325114320142e-019
c 3026 -0.00050000000000000001 -5.4638325114320142e-019
c 3027 -0.00049910000000000882 -5.4638325114320142e-019
c 3028 0 -5.4638325114320142e-019
c 3029 8.9999999999118796e-007 -5.4638325114320142e-019
c 3030 0.0005 -5.4638325114320142e-019
c 3031 0.0005008999999999912 -5.4638325114320142e-019
c 3032 0.001 -5.4638325114320142e-019
c 3033 0.0019982000000000177 -5.4638325114320142e-019
c 3034 0.002 -5.4638325114320142e-019
c 3035 0.0020008999999999912 -5.4638325114320142e-019
c 3036 0.003 -5.4638325114320142e-019
e 1 3009 3010 0
e -1 114 114 2
e -1 114 114 2
e 4 3009 3008 0
e -1 114 114 2
e 6 3010 3011 0
e -1 114 114 2
e -1 114 114 2
e -1 114 114 2
e -1 114 114 2
e -1 114 114 2
e -1 114 114 2
e -1 114 114 2
e -1 114 114 2
e -1 114 114 2
e -1 114 114 2
e -1 114 114 2
e -1 114 114 2
e -1 114 114 2
e -1 114 114 2
e -1 114 114 2
e -1 114 114 2
e -1 114 114 2
e -1 114 114 2
e -1 114 114 2
e -1 114 114 2
e -1 114 114 2
e -1 114 114 2
e -1 114 114 2
e -1 114 114 2
e -1 114 114 2
e -1 114 114 2
e -1 114 114 2
e -1 114 114 2
e -1 114 114 2
e -1 114 114 2
e -1 114 114 2
e -1 114 114 2
e -1 114 114 2
e -1 114 114 2
e -1 114 114 2
e -1 114 114 2
e -1 114 114 2
e -1 114 114 2
e -1 114 114 2
e -1 114 114 2
e -1 114 114 2
e -1 114 114 2
e -1 114 114 2
e -1 114 114 2
e -1 114 114 2
e -1 114 114 2
e -1 114 114 2
e -1 114 114 2
e -1 114 114 2
e -1 114 114 2
e -1 114 114 2
e -1 114 114 2
e -1 114 114 2
e -1 114 114 2
e -1 114 114 2
e -1 114 114 2
e -1 114 114 2
e -1 114 114 2
e -1 114 114 2
e -1 114 114 2
e -1 114 114 2
e -1 114 114 2
e -1 114 114 2
e -1 114 114 2
e -1 114 114 2
e -1 114 114 2
e -1 114 114 2
e -1 114 114 2
e -1 114 114 2
e -1 114 114 2
e -1 114 114 2
e -1 114 114 2
e -1 114 114 2
e -1 114 114 2
e -1 114 114 2
e -1 114 114 2
e -1 114 114 2
e -1 114 114 2
e -1 114 114 2
e -1 114 114 2
e -1 114 114 2
e -1 114 114 2
e -1 114 114 2
e -1 114 114 2
e -1 114 114 2
e -1 114 114 2
e -1 114 114 2
e -1 114 114 2
e -1 114 114 2
e -1 114 114 2
e -1 114 114 2
e -1 114 114 2
e -1 114 114 2
e -1 114 114 2
e -1 114 114 2
e -1 114 114 2
e -1 114 114 2
e -1 114 114 2
e -1 114 114 2
e -1 114 114 2
e -1 114 114 2
e -1 114 114 2
e -1 114 114 2
e -1 114 114 2
e -1 114 114 2
e -1 114 114 2
e -1 114 114 2
e -1 114 114 2
e -1 114 114 2
e -1 114 114 2
e -1 114 114 2
e -1 114 114 2
e -1 114 114 2
e -1 114 114 2
e -1 114 114 2
e -1 114 114 2
e -1 114 114 2
e -1 114 114 2
e -1 114 114 2
e -1 114 114 2
e -1 114 114 2
e -1 114 114 2
e -1 114 114 2
e -1 114 114 2
e -1 114 114 2
e -1 114 114 2
e -1 114 114 2
e -1 114 114 2
e -1 114 114 2
e -1 114 114 2
e -1 114 114 2
e -1 114 114 2
e -1 114 114 2
e -1 114 114 2
e -1 114 114 2
e -1 114 114 2
e -1 114 114 2
e -1 114 114 2
e -1 114 114 2
e -1 114 114 2
e -1 114 114 2
e -1 114 114 2
e -1 114 114 2
e -1 114 114 2
e -1 114 114 2
e -1 114 114 2
e -1 114 114 2
e -1 114 114 2
e -1 114 114 2
e -1 114 114 2
e -1 114 114 2
e -1 114 114 2
e -1 114 114 2
e -1 114 114 2
e -1 114 114 2
e -1 114 114 2
e -1 114 114 2
e -1 114 114 2
e -1 114 114 2
e -1 114 114 2
e -1 114 114 2
e -1 114 114 2
e -1 114 114 2
e -1 114 114 2
e -1 114 114 2
e -1 114 114 2
e -1 114 114 2
e -1 114 114 2
e -1 114 114 2
e -1 114 114 2
e -1 114 114 2
e -1 114 114 2
e -1 114 114 2
e -1 114 114 2
e -1 114 114 2
e -1 114 114 2
e -1 114 114 2
e -1 114 114 2
e -1 114 114 2
e -1 114 114 2
e -1 114 114 2
e -1 114 114 2
e -1 114 114 2
e -1 114 114 2
e -1 114 114 2
e -1 114 114 2
e -1 114 114 2
e -1 114 114 2
e -1 114 114 2
e -1 114 114 2
e -1 114 114 2
e -1 114 114 2
e -1 114 114 2
e -1 114 114 2
e -1 114 114 2
e -1 114 114 2
e -1 114 114 2
e -1 114 114 2
e -1 114 114 2
e -1 114 114 2
e -1 114 114 2
e -1 114 114 2
e -1 114 114 2
e -1 114 114 2
e -1 114 114 2
e -1 114 114 2
e -1 114 114 2
e -1 114 114 2
e -1 114 114 2
e -1 114 114 2
e -1 114 114 2
e -1 114 114 2
e -1 114 114 2
e -1 114 114 2
e -1 114 114 2
e -1 114 114 2
e -1 114 114 2
e -1 114 114 2
e -1 114 114 2
e -1 114 114 2
e -1 114 114 2
e -1 114 114 2
e -1 114 114 2
e -1 114 114 2
e -1 114 114 2
e -1 114 114 2
e -1 114 114 2
e -1 114 114 2
e -1 114 114 2
e -1 114 114 2
e -1 114 114 2
e -1 114 114 2
e -1 114 114 2
e -1 114 114 2
e -1 114 114 2
e -1 114 114 2
e -1 114 114 2
e -1 114 114 2
e -1 114 114 2
e -1 114 114 2
e -1 114 114 2
e -1 114 114 2
e -1 114 114 2
e -1 114 114 2
e -1 114 114 2
e -1 114 114 2
e -1 114 114 2
e -1 114 114 2
e -1 114 114 2
e -1 114 114 2
e -1 114 114 2
e -1 114 114 2
e -1 114 114 2
e -1 114 114 2
e -1 114 114 2
e -1 114 114 2
e -1 114 114 2
e -1 114 114 2
e -1 114 114 2
e -1 114 114 2
e -1 114 114 2
e -1 114 114 2
e -1 114 114 2
e -1 114 114 2
e -1 114 114 2
e -1 114 114 2
e -1 114 114 2
e -1 114 114 2
e -1 114 114 2
e -1 114 114 2
e -1 114 114 2
e -1 114 114 2
e -1 114 114 2
e -1 114 114 2
e -1 114 114 2
e -1 114 114 2
e -1 114 114 2
e -1 114 114 2
e -1 114 114 2
e -1 114 114 2
e -1 114 114 2
e -1 114 114 2
e -1 114 114 2
e -1 114 114 2
e -1 114 114 2
e -1 114 114 2
e -1 114 114 2
e -1 114 114 2
e -1 114 114 2
e -1 114 114 2
e -1 114 114 2
e -1 114 114 2
e -1 114 114 2
e -1 114 114 2
e -1 114 114 2
e -1 114 114 2
e -1 114 114 2
e -1 114 114 2
e -1 114 114 2
e -1 114 114 2
e -1 114 114 2
e -1 114 114 2
e -1 114 114 2
e -1 114 114 2
e -1 114 114 2
e -1 114 114 2
e -1 114 114 2
e -1 114 114 2
e -1 114 114 2
e -1 114 114 2
e -1 114 114 2
e -1 114 114 2
e -1 114 114 2
e -1 114 114 2
e -1 114 114 2
e -1 114 114 2
e -1 114 114 2
e -1 114 114 2
e -1 114 114 2
e -1 114 114 2
e -1 114 114 2
e -1 114 114 2
e -1 114 114 2
e -1 114 114 2
e -1 114 114 2
e -1 114 114 2
e -1 114 114 2
e -1 114 114 2
e -1 114 114 2
e -1 114 114 2
e -1 114 114 2
e -1 114 114 2
e -1 114 114 2
e -1 114 114 2
e -1 114 114 2
e -1 114 114 2
e -1 114 114 2
e -1 114 114 2
e -1 114 114 2
e -1 114 114 2
e -1 114 114 2
e -1 114 114 2
e -1 114 114 2
e -1 114 114 2
e -1 114 114 2
e -1 114 114 2
e -1 114 114 2
e -1 114 114 2
e -1 114 114 2
e -1 114 114 2
e -1 114 114 2
e -1 114 114 2
e -1 114 114 2
e -1 114 114 2
e -1 114 114 2
e -1 114 114 2
e -1 114 114 2
e -1 114 114 2
e -1 114 114 2
e -1 114 114 2
e -1 114 114 2
e -1 114 114 2
e -1 114 114 2
e -1 114 114 2
e -1 114 114 2
e -1 114 114 2
e -1 114 114 2
e -1 114 114 2
e -1 114 114 2
e -1 114 114 2
e -1 114 114 2
e -1 114 114 2
e -1 114 114 2
e -1 114 114 2
e -1 114 114 2
e -1 114 114 2
e -1 114 114 2
e -1 114 114 2
e -1 114 114 2
e -1 114 114 2
e -1 114 114 2
e -1 114 114 2
e -1 114 114 2
e -1 114 114 2
e -1 114 114 2
e -1 114 114 2
e -1 114 114 2
e -1 114 114 2
e -1 114 114 2
e -1 114 114 2
e -1 114 114 2
e -1 114 114 2
e -1 114 114 2
e -1 114 114 2
e -1 114 114 2
e -1 114 114 2
e -1 114 114 2
e -1 114 114 2
e -1 114 114 2
e -1 114 114 2
e -1 114 114 2
e -1 114 114 2
e -1 114 114 2
e -1 114 114 2
e -1 114 114 2
e -1 114 114 2
e -1 114 114 2
e -1 114 114 2
e -1 114 114 2
e -1 114 114 2
e -1 114 114 2
e -1 114 114 2
e -1 114 114 2
e -1 114 114 2
e -1 114 114 2
e -1 114 114 2
e -1 114 114 2
e -1 114 114 2
e -1 114 114 2
e -1 114 114 2
e -1 114 114 2
e -1 114 114 2
e -1 114 114 2
e -1 114 114 2
e -1 114 114 2
e -1 114 114 2
e -1 114 114 2
e -1 114 114 2
e -1 114 114 2
e -1 114 114 2
e -1 114 114 2
e -1 114 114 2
e -1 114 114 2
e -1 114 114 2
e -1 114 114 2
e -1 114 114 2
e -1 114 114 2
e -1 114 114 2
e -1 114 114 2
e -1 114 114 2
e -1 114 114 2
e -1 114 114 2
e -1 114 114 2
e -1 114 114 2
e -1 114 114 2
e -1 114 114 2
e -1 114 114 2
e -1 114 114 2
e -1 114 114 2
e -1 114 114 2
e -1 114 114 2
e -1 114 114 2
e -1 114 114 2
e -1 114 114 2
e -1 114 114 2
e -1 114 114 2
e -1 114 114 2
e -1 114 114 2
e -1 114 114 2
e -1 114 114 2
e -1 114 114 2
e -1 114 114 2
e -1 114 114 2
e -1 114 114 2
e -1 114 114 2
e -1 114 114 2
e -1 114 114 2
e -1 114 114 2
e -1 114 114 2
e -1 114 114 2
e -1 114 114 2
e -1 114 114 2
e -1 114 114 2
e -1 114 114 2
e -1 114 114 2
e -1 114 114 2
e -1 114 114 2
e -1 114 114 2
e -1 114 114 2
e -1 114 114 2
e -1 114 114 2
e -1 114 114 2
e -1 114 114 2
e -1 114 114 2
e -1 114 114 2
e -1 114 114 2
e -1 114 114 2
e -1 114 114 2
e -1 114 114 2
e -1 114 114 2
e -1 114 114 2
e -1 114 114 2
e -1 114 114 2
e -1 114 114 2
e -1 114 114 2
e -1 114 114 2
e -1 114 114 2
e -1 114 114 2
e -1 114 114 2
e -1 114 114 2
e -1 114 114 2
e -1 114 114 2
e -1 114 114 2
e -1 114 114 2
e -1 114 114 2
e -1 114 114 2
e -1 114 114 2
e -1 114 114 2
e -1 114 114 2
e -1 114 114 2
e -1 114 114 2
e -1 114 114 2
e -1 114 114 2
e -1 114 114 2
e -1 114 114 2
e -1 114 114 2
e -1 114 114 2
e -1 114 114 2
e -1 114 114 2
e -1 114 114 2
e -1 114 114 2
e -1 114 114 2
e -1 114 114 2
e -1 114 114 2
e -1 114 114 2
e -1 114 114 2
e -1 114 114 2
e -1 114 114 2
e -1 114 114 2
e -1 114 114 2
e -1 114 114 2
e -1 114 114 2
e -1 114 114 2
e -1 114 114 2
e -1 114 114 2
e -1 114 114 2
e -1 114 114 2
e -1 114 114 2
e -1 114 114 2
e -1 114 114 2
e -1 114 114 2
e -1 114 114 2
e -1 114 114 2
e -1 114 114 2
e -1 114 114 2
e -1 114 114 2
e -1 114 114 2
e -1 114 114 2
e -1 114 114 2
e -1 114 114 2
e -1 114 114 2
e -1 114 114 2
e -1 114 114 2
e -1 114 114 2
e -1 114 114 2
e -1 114 114 2
e -1 114 114 2
e -1 114 114 2
e -1 114 114 2
e -1 114 114 2
e -1 114 114 2
e -1 114 114 2
e -1 114 114 2
e -1 114 114 2
e -1 114 114 2
e -1 114 114 2
e -1 114 114 2
e -1 114 114 2
e -1 114 114 2
e -1 114 114 2
e -1 114 114 2
e -1 114 114 2
e -1 114 114 2
e -1 114 114 2
e -1 114 114 2
e -1 114 114 2
e -1 114 114 2
e -1 114 114 2
e -1 114 114 2
e -1 114 114 2
e -1 114 114 2
e -1 114 114 2
e -1 114 114 2
e -1 114 114 2
e -1 114 114 2
e -1 114 114 2
e -1 114 114 2
e -1 114 114 2
e -1 114 114 2
e -1 114 114 2
e -1 114 114 2
e -1 114 114 2
e -1 114 114 2
e -1 114 114 2
e -1 114 114 2
e -1 114 114 2
e -1 114 114 2
e -1 114 114 2
e -1 114 114 2
e -1 114 114 2
e -1 114 114 2
e -1 114 114 2
e -1 114 114 2
e -1 114 114 2
e -1 114 114 2
e -1 114 114 2
e -1 114 114 2
e -1 114 114 2
e -1 114 114 2
e -1 114 114 2
e -1 114 114 2
e -1 114 114 2
e -1 114 114 2
e -1 114 114 2
e -1 114 114 2
e -1 114 114 2
e -1 114 114 2
e -1 114 114 2
e -1 114 114 2
e -1 114 114 2
e -1 114 114 2
e -1 114 114 2
e -1 114 114 2
e -1 114 114 2
e -1 114 114 2
e -1 114 114 2
e -1 114 114 2
e -1 114 114 2
e -1 114 114 2
e -1 114 114 2
e -1 114 114 2
e -1 114 114 2
e -1 114 114 2
e -1 114 114 2
e -1 114 114 2
e -1 114 114 2
e -1 114 114 2
e -1 114 114 2
e -1 114 114 2
e -1 114 114 2
e -1 114 114 2
e -1 114 114 2
e -1 114 114 2
e -1 114 114 2
e -1 114 114 2
e -1 114 114 2
e -1 114 114 2
e -1 114 114 2
e -1 114 114 2
e -1 114 114 2
e -1 114 114 2
e -1 114 114 2
e -1 114 114 2
e -1 114 114 2
e -1 114 114 2
e -1 114 114 2
e -1 114 114 2
e -1 114 114 2
e -1 114 114 2
e -1 114 114 2
e -1 114 114 2
e -1 114 114 2
e -1 114 114 2
e -1 114 114 2
e -1 114 114 2
e -1 114 114 2
e -1 114 114 2
e -1 114 114 2
e -1 114 114 2
e -1 114 114 2
e -1 114 114 2
e -1 114 114 2
e -1 114 114 2
e -1 114 114 2
e -1 114 114 2
e -1 114 114 2
e -1 114 114 2
e -1 114 114 2
e -1 114 114 2
e -1 114 114 2
e -1 114 114 2
e -1 114 114 2
e -1 114 114 2
e -1 114 114 2
e -1 114 114 2
e -1 114 114 2
e -1 114 114 2
e -1 114 114 2
e -1 114 114 2
e -1 114 114 2
e -1 114 114 2
e -1 114 114 2
e -1 114 114 2
e -1 114 114 2
e -1 114 114 2
e -1 114 114 2
e -1 114 114 2
e -1 114 114 2
e -1 114 114 2
e -1 114 114 2
e -1 114 114 2
e -1 114 114 2
e -1 114 114 2
e -1 114 114 2
e -1 114 114 2
e -1 114 114 2
e -1 114 114 2
e -1 114 114 2
e -1 114 114 2
e -1 114 114 2
e -1 114 114 2
e -1 114 114 2
e -1 114 114 2
e -1 114 114 2
e -1 114 114 2
e -1 114 114 2
e -1 114 114 2
e -1 114 114 2
e -1 114 114 2
e -1 114 114 2
e -1 114 114 2
e 728 6 7 0
e -1 114 114 2
e 730 6 5 0
e 731 7 8 0
e 732 3008 2975 0
e 733 3008 2975 0
e 734 3008 3007 0
e 735 2975 2942 0
e 736 2975 2942 0
e -1 114 114 2
e -1 114 114 2
e 739 2942 2909 0
e 740 2942 2909 0
e -1 114 114 2
e -1 114 114 2
e 743 2909 2876 0
e 744 2909 2876 0
e -1 114 114 2
e -1 114 114 2
e 747 2876 2843 0
e 748 2876 2843 0
e -1 114 114 2
e -1 114 114 2
e 751 2843 2810 0
e 752 2843 2810 0
e -1 114 114 2
e -1 114 114 2
e 755 2810 2777 0
e 756 2810 2777 0
e -1 114 114 2
e -1 114 114 2
e 759 2777 2744 0
e 760 2777 2744 0
e -1 114 114 2
e -1 114 114 2
e 763 2744 2711 0
e 764 2744 2711 0
e -1 114 114 2
e -1 114 114 2
e 767 2711 2678 0
e 768 2711 2678 0
e -1 114 114 2
e -1 114 114 2
e 771 2678 2645 0
e 772 2678 2645 0
e -1 114 114 2
e -1 114 114 2
e 775 2645 2612 0
e 776 2645 2612 0
e -1 114 114 2
e -1 114 114 2
e 779 2612 2579 0
e 780 2612 2579 0
e -1 114 114 2
e -1 114 114 2
e 783 2579 2546 0
e 784 2579 2546 0
e -1 114 114 2
e -1 114 114 2
e 787 2546 2513 0
e 788 2546 2513 0
e -1 114 114 2
e -1 114 114 2
e 791 2513 2480 0
e 792 2513 2480 0
e -1 114 114 2
e -1 114 114 2
e 795 2480 2447 0
e 796 2480 2447 0
e -1 114 114 2
e -1 114 114 2
e 799 2447 2414 0
e 800 2447 2414 0
e -1 114 114 2
e -1 114 114 2
e 803 2414 2381 0
e 804 2414 2381 0
e -1 114 114 2
e -1 114 114 2
e 807 2381 2348 0
e 808 2381 2348 0
e -1 114 114 2
e -1 114 114 2
e 811 2348 2315 0
e 812 2348 2315 0
e -1 114 114 2
e 814 2348 2347 0
e 815 2348 2347 0
e 816 2315 2282 0
e 817 2315 2282 0
e -1 114 114 2
e -1 114 114 2
e 820 2282 2249 0
e 821 2282 2249 0
e -1 114 114 2
e -1 114 114 2
e 824 2249 2216 0
e 825 2249 2216 0
e -1 114 114 2
e -1 114 114 2
e 828 2216 2183 0
e 829 2216 2183 0
e -1 114 114 2
e -1 114 114 2
e 832 2183 2150 0
e 833 2183 2150 0
e -1 114 114 2
e -1 114 114 2
e 836 2150 2117 0
e 837 2150 2117 0
e -1 114 114 2
e -1 114 114 2
e 840 2117 2084 0
e 841 2117 2084 0
e -1 114 114 2
e -1 114 114 2
e 844 2084 2051 0
e 845 2084 2051 0
e -1 114 114 2
e -1 114 114 2
e 848 2051 2018 0
e 849 2051 2018 0
e -1 114 114 2
e -1 114 114 2
e 852 2018 1985 0
e 853 2018 1985 0
e -1 114 114 2
e -1 114 114 2
e 856 1985 1952 0
e 857 1985 1952 0
e -1 114 114 2
e -1 114 114 2
e 860 1952 1919 0
e 861 1952 1919 0
e -1 114 114 2
e -1 114 114 2
e 864 1919 1886 0
e 865 1919 1886 0
e -1 114 114 2
e -1 114 114 2
e 868 1886 1853 0
e 869 1886 1853 0
e -1 114 114 2
e -1 114 114 2
e 872 1853 1820 0
e 873 1853 1820 0
e -1 114 114 2
e -1 114 114 2
e 876 1820 1787 0
e 877 1820 1787 0
e -1 114 114 2
e -1 114 114 2
e 880 1787 1754 0
e 881 1787 1754 0
e -1 114 114 2
e -1 114 114 2
e 884 1754 1721 0
e 885 1754 1721 0
e -1 114 114 2
e -1 114 114 2
e 888 1721 1688 0
e 889 1721 1688 0
e -1 114 114 2
e -1 114 114 2
e 892 1688 1655 0
e 893 1688 1655 0
e -1 114 114 2
e -1 114 114 2
e 896 1655 1622 0
e 897 1655 1622 0
e -1 114 114 2
e -1 114 114 2
e 900 1622 1589 0
e 901 1622 1589 0
e -1 114 114 2
e -1 114 114 2
e 904 1589 1556 0
e 905 1589 1556 0
e -1 114 114 2
e -1 114 114 2
e 908 1556 1523 0
e 909 1556 1523 0
e -1 114 114 2
e -1 114 114 2
e 912 1523 1490 0
e 913 1523 1490 0
e -1 114 114 2
e -1 114 114 2
e 916 1490 1457 0
e 917 1490 1457 0
e -1 114 114 2
e -1 114 114 2
e 920 1457 1424 0
e 921 1457 1424 0
e -1 114 114 2
e -1 114 114 2
e 924 1424 1391 0
e 925 1424 1391 0
e -1 114 114 2
e -1 114 114 2
e 928 1391 1358 0
e 929 1391 1358 0
e -1 114 114 2
e -1 114 114 2
e 932 1358 1325 0
e 933 1358 1325 0
e -1 114 114 2
e -1 114 114 2
e 936 1325 1292 0
e 937 1325 1292 0
e -1 114 114 2
e -1 114 114 2
e 940 1292 1259 0
e 941 1292 1259 0
e -1 114 114 2
e -1 114 114 2
e 944 1259 1226 0
e 945 1259 1226 0
e -1 114 114 2
e -1 114 114 2
e 948 1226 1193 0
e 949 1226 1193 0
e -1 114 114 2
e -1 114 114 2
e 952 1193 1160 0
e 953 1193 1160 0
e -1 114 114 2
e -1 114 114 2
e 956 1160 1127 0
e 957 1160 1127 0
e -1 114 114 2
e -1 114 114 2
e 960 1127 1094 0
e 961 1127 1094 0
e -1 114 114 2
e -1 114 114 2
e 964 1094 1061 0
e 965 1094 1061 0
e -1 114 114 2
e -1 114 114 2
e 968 1061 1028 0
e 969 1061 1028 0
e -1 114 114 2
e -1 114 114 2
e 972 1028 995 0
e 973 1028 995 0
e -1 114 114 2
e -1 114 114 2
e 976 995 962 0
e 977 995 962 0
e -1 114 114 2
e -1 114 114 2
e 980 962 929 0
e 981 962 929 0
e -1 114 114 2
e -1 114 114 2
e 984 929 896 0
e 985 929 896 0
e -1 114 114 2
e -1 114 114 2
e 988 896 863 0
e 989 896 863 0
e -1 114 114 2
e -1 114 114 2
e 992 863 830 0
e 993 863 830 0
e -1 114 114 2
e -1 114 114 2
e 996 830 797 0
e 997 830 797 0
e -1 114 114 2
e -1 114 114 2
e 1000 797 764 0
e 1001 797 764 0
e -1 114 114 2
e -1 114 114 2
e 1004 764 731 0
e 1005 764 731 0
e -1 114 114 2
e -1 114 114 2
e 1008 731 698 0
e 1009 731 698 0
e -1 114 114 2
e -1 114 114 2
e 1012 698 665 0
e 1013 698 665 0
e -1 114 114 2
e -1 114 114 2
e 1016 665 632 0
e 1017 665 632 0
e -1 114 114 2
e -1 114 114 2
e 1020 632 599 0
e 1021 632 599 0
e -1 114 114 2
e -1 114 114 2
e 1024 599 566 0
e 1025 599 566 0
e -1 114 114 2
e -1 114 114 2
e 1028 566 533 0
e 1029 566 533 0
e -1 114 114 2
e -1 114 114 2
e 1032 533 500 0
e 1033 533 500 0
e -1 114 114 2
e -1 114 114 2
e 1036 500 467 0
e 1037 500 467 0
e -1 114 114 2
e -1 114 114 2
e 1040 467 434 0
e 1041 467 434 0
e -1 114 114 2
e -1 114 114 2
e 1044 434 401 0
e 1045 434 401 0
e -1 114 114 2
e -1 114 114 2
e 1048 401 368 0
e 1049 401 368 0
e -1 114 114 2
e -1 114 114 2
e 1052 368 335 0
e 1053 368 335 0
e -1 114 114 2
e -1 114 114 2
e 1056 335 302 0
e 1057 335 302 0
e -1 114 114 2
e -1 114 114 2
e 1060 302 269 0
e 1061 302 269 0
e -1 114 114 2
e -1 114 114 2
e 1064 269 236 0
e 1065 269 236 0
e -1 114 114 2
e -1 114 114 2
e 1068 236 203 0
e 1069 236 203 0
e -1 114 114 2
e -1 114 114 2
e 1072 203 170 0
e 1073 203 170 0
e -1 114 114 2
e -1 114 114 2
e 1076 170 137 0
e 1077 170 137 0
e -1 114 114 2
e -1 114 114 2
e 1080 137 104 0
e 1081 137 104 0
e -1 114 114 2
e -1 114 114 2
e 1084 104 71 0
e 1085 104 71 0
e -1 114 114 2
e -1 114 114 2
e 1088 71 38 0
e 1089 71 38 0
e -1 114 114 2
e -1 114 114 2
e 1092 38 5 0
e 1093 38 5 0
e -1 114 114 2
e -1 114 114 2
e -1 114 114 2
e 1097 5 4 0
e 1098 3011 3012 0
e -1 114 114 2
e -1 114 114 2
e -1 114 114 2
e 1102 3012 3013 0
e -1 114 114 2
e -1 114 114 2
e -1 114 114 2
e -1 114 114 2
e -1 114 114 2
e -1 114 114 2
e -1 114 114 2
e -1 114 114 2
e -1 114 114 2
e -1 114 114 2
e -1 114 114 2
e -1 114 114 2
e -1 114 114 2
e -1 114 114 2
e -1 114 114 2
e -1 114 114 2
e -1 114 114 2
e -1 114 114 2
e -1 114 114 2
e -1 114 114 2
e -1 114 114 2
e -1 114 114 2
e -1 114 114 2
e -1 114 114 2
e -1 114 114 2
e -1 114 114 2
e -1 114 114 2
e -1 114 114 2
e -1 114 114 2
e -1 114 114 2
e -1 114 114 2
e -1 114 114 2
e -1 114 114 2
e -1 114 114 2
e -1 114 114 2
e -1 114 114 2
e -1 114 114 2
e -1 114 114 2
e -1 114 114 2
e -1 114 114 2
e -1 114 114 2
e -1 114 114 2
e -1 114 114 2
e -1 114 114 2
e -1 114 114 2
e -1 114 114 2
e -1 114 114 2
e -1 114 114 2
e -1 114 114 2
e -1 114 114 2
e -1 114 114 2
e -1 114 114 2
e -1 114 114 2
e -1 114 114 2
e -1 114 114 2
e -1 114 114 2
e -1 114 114 2
e -1 114 114 2
e -1 114 114 2
e -1 114 114 2
e -1 114 114 2
e -1 114 114 2
e -1 114 114 2
e -1 114 114 2
e -1 114 114 2
e -1 114 114 2
e -1 114 114 2
e -1 114 114 2
e -1 114 114 2
e -1 114 114 2
e -1 114 114 2
e -1 114 114 2
e -1 114 114 2
e -1 114 114 2
e -1 114 114 2
e -1 114 114 2
e -1 114 114 2
e -1 114 114 2
e -1 114 114 2
e -1 114 114 2
e -1 114 114 2
e -1 114 114 2
e -1 114 114 2
e -1 114 114 2
e -1 114 114 2
e -1 114 114 2
e -1 114 114 2
e -1 114 114 2
e -1 114 114 2
e -1 114 114 2
e -1 114 114 2
e -1 114 114 2
e -1 114 114 2
e -1 114 114 2
e -1 114 114 2
e -1 114 114 2
e -1 114 114 2
e -1 114 114 2
e -1 114 114 2
e -1 114 114 2
e -1 114 114 2
e -1 114 114 2
e -1 114 114 2
e -1 114 114 2
e -1 114 114 2
e -1 114 114 2
e -1 114 114 2
e -1 114 114 2
e -1 114 114 2
e -1 114 114 2
e -1 114 114 2
e -1 114 114 2
e -1 114 114 2
e -1 114 114 2
e -1 114 114 2
e -1 114 114 2
e -1 114 114 2
e -1 114 114 2
e -1 114 114 2
e -1 114 114 2
e -1 114 114 2
e -1 114 114 2
e -1 114 114 2
e -1 114 114 2
e -1 114 114 2
e -1 114 114 2
e -1 114 114 2
e -1 114 114 2
e -1 114 114 2
e -1 114 114 2
e -1 114 114 2
e -1 114 114 2
e -1 114 114 2
e -1 114 114 2
e -1 114 114 2
e -1 114 114 2
e -1 114 114 2
e -1 114 114 2
e -1 114 114 2
e -1 114 114 2
e -1 114 114 2
e -1 114 114 2
e -1 114 114 2
e -1 114 114 2
e -1 114 114 2
e -1 114 114 2
e -1 114 114 2
e -1 114 114 2
e 1251 2187 2154 0
e 1252 2187 2154 0
e 1253 2187 2188 0
e 1254 2187 2188 0
e -1 114 114 2
e -1 114 114 2
e -1 114 114 2
e -1 114 114 2
e 1259 2154 2121 0
e 1260 2154 2121 0
e -1 114 114 2
e -1 114 114 2
e -1 114 114 2
e -1 114 114 2
e -1 114 114 2
e 1266 2121 2088 0
e 1267 2121 2088 0
e -1 114 114 2
e -1 114 114 2
e -1 114 114 2
e -1 114 114 2
e -1 114 114 2
e 1273 2088 2055 0
e 1274 2088 2055 0
e -1 114 114 2
e -1 114 114 2
e -1 114 114 2
e -1 114 114 2
e -1 114 114 2
e 1280 2055 2022 0
e 1281 2055 2022 0
e -1 114 114 2
e -1 114 114 2
e -1 114 114 2
e -1 114 114 2
e -1 114 114 2
e 1287 2022 1989 0
e 1288 2022 1989 0
e -1 114 114 2
e -1 114 114 2
e -1 114 114 2
e -1 114 114 2
e -1 114 114 2
e 1294 1989 1956 0
e 1295 1989 1956 0
e -1 114 114 2
e -1 114 114 2
e -1 114 114 2
e -1 114 114 2
e -1 114 114 2
e 1301 1956 1923 0
e 1302 1956 1923 0
e -1 114 114 2
e -1 114 114 2
e -1 114 114 2
e -1 114 114 2
e -1 114 114 2
e 1308 1923 1890 0
e 1309 1923 1890 0
e -1 114 114 2
e -1 114 114 2
e -1 114 114 2
e -1 114 114 2
e -1 114 114 2
e 1315 1890 1857 0
e 1316 1890 1857 0
e -1 114 114 2
e -1 114 114 2
e -1 114 114 2
e -1 114 114 2
e -1 114 114 2
e 1322 1857 1824 0
e 1323 1857 1824 0
e -1 114 114 2
e -1 114 114 2
e -1 114 114 2
e -1 114 114 2
e -1 114 114 2
e 1329 1824 1791 0
e 1330 1824 1791 0
e -1 114 114 2
e -1 114 114 2
e -1 114 114 2
e -1 114 114 2
e -1 114 114 2
e 1336 1791 1758 0
e 1337 1791 1758 0
e -1 114 114 2
e -1 114 114 2
e -1 114 114 2
e -1 114 114 2
e -1 114 114 2
e 1343 1758 1725 0
e 1344 1758 1725 0
e -1 114 114 2
e -1 114 114 2
e -1 114 114 2
e -1 114 114 2
e -1 114 114 2
e 1350 1725 1692 0
e 1351 1725 1692 0
e -1 114 114 2
e -1 114 114 2
e -1 114 114 2
e -1 114 114 2
e -1 114 114 2
e 1357 1692 1659 0
e 1358 1692 1659 0
e -1 114 114 2
e -1 114 114 2
e -1 114 114 2
e -1 114 114 2
e -1 114 114 2
e 1364 1659 1626 0
e 1365 1659 1626 0
e -1 114 114 2
e -1 114 114 2
e -1 114 114 2
e -1 114 114 2
e -1 114 114 2
e 1371 1626 1593 0
e 1372 1626 1593 0
e -1 114 114 2
e -1 114 114 2
e -1 114 114 2
e -1 114 114 2
e -1 114 114 2
e 1378 1593 1560 0
e 1379 1593 1560 0
e -1 114 114 2
e -1 114 114 2
e -1 114 114 2
e -1 114 114 2
e -1 114 114 2
e 1385 1560 1527 0
e 1386 1560 1527 0
e -1 114 114 2
e -1 114 114 2
e -1 114 114 2
e -1 114 114 2
e -1 114 114 2
e 1392 1527 1494 0
e 1393 1527 1494 0
e -1 114 114 2
e -1 114 114 2
e -1 114 114 2
e -1 114 114 2
e -1 114 114 2
e 1399 1494 1461 0
e 1400 1494 1461 0
e -1 114 114 2
e -1 114 114 2
e -1 114 114 2
e -1 114 114 2
e -1 114 114 2
e 1406 1461 1428 0
e 1407 1461 1428 0
e -1 114 114 2
e -1 114 114 2
e -1 114 114 2
e -1 114 114 2
e -1 114 114 2
e 1413 1428 1395 0
e 1414 1428 1395 0
e -1 114 114 2
e -1 114 114 2
e -1 114 114 2
e -1 114 114 2
e -1 114 114 2
e 1420 1395 1362 0
e 1421 1395 1362 0
e -1 114 114 2
e -1 114 114 2
e -1 114 114 2
e -1 114 114 2
e -1 114 114 2
e 1427 1362 1329 0
e 1428 1362 1329 0
e -1 114 114 2
e -1 114 114 2
e -1 114 114 2
e -1 114 114 2
e -1 114 114 2
e 1434 1329 1296 0
e 1435 1329 1296 0
e -1 114 114 2
e -1 114 114 2
e -1 114 114 2
e -1 114 114 2
e -1 114 114 2
e 1441 1296 1263 0
e 1442 1296 1263 0
e -1 114 114 2
e -1 114 114 2
e -1 114 114 2
e -1 114 114 2
e -1 114 114 2
e 1448 1263 1230 0
e 1449 1263 1230 0
e -1 114 114 2
e -1 114 114 2
e -1 114 114 2
e -1 114 114 2
e -1 114 114 2
e 1455 1230 1197 0
e 1456 1230 1197 0
e -1 114 114 2
e -1 114 114 2
e -1 114 114 2
e -1 114 114 2
e -1 114 114 2
e 1462 1197 1164 0
e 1463 1197 1164 0
e -1 114 114 2
e -1 114 114 2
e -1 114 114 2
e -1 114 114 2
e -1 114 114 2
e 1469 1164 1131 0
e 1470 1164 1131 0
e -1 114 114 2
e -1 114 114 2
e -1 114 114 2
e -1 114 114 2
e -1 114 114 2
e 1476 1131 1098 0
e 1477 1131 1098 0
e -1 114 114 2
e -1 114 114 2
e -1 114 114 2
e -1 114 114 2
e -1 114 114 2
e 1483 1098 1065 0
e 1484 1098 1065 0
e -1 114 114 2
e -1 114 114 2
e -1 114 114 2
e -1 114 114 2
e -1 114 114 2
e 1490 1065 1032 0
e 1491 1065 1032 0
e -1 114 114 2
e -1 114 114 2
e -1 114 114 2
e -1 114 114 2
e -1 114 114 2
e 1497 1032 999 0
e 1498 1032 999 0
e -1 114 114 2
e -1 114 114 2
e -1 114 114 2
e -1 114 114 2
e -1 114 114 2
e 1504 999 966 0
e 1505 999 966 0
e -1 114 114 2
e -1 114 114 2
e -1 114 114 2
e -1 114 114 2
e -1 114 114 2
e 1511 966 933 0
e 1512 966 933 0
e -1 114 114 2
e -1 114 114 2
e -1 114 114 2
e -1 114 114 2
e -1 114 114 2
e 1518 933 900 0
e 1519 933 900 0
e -1 114 114 2
e -1 114 114 2
e -1 114 114 2
e -1 114 114 2
e -1 114 114 2
e 1525 900 867 0
e 1526 900 867 0
e -1 114 114 2
e -1 114 114 2
e -1 114 114 2
e -1 114 114 2
e -1 114 114 2
e 1532 867 834 0
e 1533 867 834 0
e -1 114 114 2
e -1 114 114 2
e -1 114 114 2
e -1 114 114 2
e -1 114 114 2
e 1539 834 801 0
e 1540 834 801 0
e -1 114 114 2
e -1 114 114 2
e -1 114 114 2
e -1 114 114 2
e -1 114 114 2
e 1546 801 768 0
e 1547 801 768 0
e -1 114 114 2
e -1 114 114 2
e -1 114 114 2
e -1 114 114 2
e -1 114 114 2
e 1553 768 735 0
e 1554 768 735 0
e -1 114 114 2
e -1 114 114 2
e -1 114 114 2
e -1 114 114 2
e -1 114 114 2
e 1560 735 702 0
e 1561 735 702 0
e -1 114 114 2
e -1 114 114 2
e -1 114 114 2
e -1 114 114 2
e -1 114 114 2
e 1567 702 669 0
e 1568 702 669 0
e -1 114 114 2
e -1 114 114 2
e -1 114 114 2
e -1 114 114 2
e -1 114 114 2
e 1574 669 636 0
e 1575 669 636 0
e -1 114 114 2
e -1 114 114 2
e -1 114 114 2
e -1 114 114 2
e -1 114 114 2
e 1581 636 603 0
e 1582 636 603 0
e -1 114 114 2
e -1 114 114 2
e -1 114 114 2
e -1 114 114 2
e -1 114 114 2
e 1588 603 570 0
e 1589 603 570 0
e -1 114 114 2
e -1 114 114 2
e -1 114 114 2
e -1 114 114 2
e -1 114 114 2
e 1595 570 537 0
e 1596 570 537 0
e -1 114 114 2
e -1 114 114 2
e -1 114 114 2
e -1 114 114 2
e -1 114 114 2
e 1602 537 504 0
e 1603 537 504 0
e -1 114 114 2
e -1 114 114 2
e -1 114 114 2
e -1 114 114 2
e -1 114 114 2
e 1609 504 471 0
e 1610 504 471 0
e -1 114 114 2
e -1 114 114 2
e -1 114 114 2
e -1 114 114 2
e -1 114 114 2
e 1616 471 438 0
e 1617 471 438 0
e -1 114 114 2
e -1 114 114 2
e -1 114 114 2
e -1 114 114 2
e -1 114 114 2
e 1623 438 405 0
e 1624 438 405 0
e -1 114 114 2
e -1 114 114 2
e -1 114 114 2
e -1 114 114 2
e -1 114 114 2
e 1630 405 372 0
e 1631 405 372 0
e -1 114 114 2
e -1 114 114 2
e -1 114 114 2
e -1 114 114 2
e -1 114 114 2
e 1637 372 339 0
e 1638 372 339 0
e -1 114 114 2
e -1 114 114 2
e -1 114 114 2
e -1 114 114 2
e -1 114 114 2
e 1644 339 306 0
e 1645 339 306 0
e -1 114 114 2
e -1 114 114 2
e -1 114 114 2
e -1 114 114 2
e -1 114 114 2
e 1651 306 273 0
e 1652 306 273 0
e -1 114 114 2
e -1 114 114 2
e -1 114 114 2
e -1 114 114 2
e -1 114 114 2
e 1658 273 240 0
e 1659 273 240 0
e -1 114 114 2
e -1 114 114 2
e -1 114 114 2
e -1 114 114 2
e -1 114 114 2
e 1665 240 207 0
e 1666 240 207 0
e -1 114 114 2
e -1 114 114 2
e -1 114 114 2
e -1 114 114 2
e -1 114 114 2
e 1672 207 174 0
e 1673 207 174 0
e -1 114 114 2
e -1 114 114 2
e -1 114 114 2
e -1 114 114 2
e -1 114 114 2
e 1679 174 141 0
e 1680 174 141 0
e -1 114 114 2
e -1 114 114 2
e -1 114 114 2
e -1 114 114 2
e -1 114 114 2
e 1686 141 108 0
e 1687 141 108 0
e -1 114 114 2
e -1 114 114 2
e -1 114 114 2
e -1 114 114 2
e -1 114 114 2
e 1693 108 75 0
e 1694 108 75 0
e -1 114 114 2
e -1 114 114 2
e -1 114 114 2
e -1 114 114 2
e -1 114 114 2
e 1700 75 42 0
e 1701 75 42 0
e -1 114 114 2
e -1 114 114 2
e -1 114 114 2
e -1 114 114 2
e -1 114 114 2
e 1707 42 9 0
e 1708 42 9 0
e -1 114 114 2
e -1 114 114 2
e 1711 8 9 0
e 1712 9 10 0
e 1713 3013 3014 0
e -1 114 114 2
e -1 114 114 2
e -1 114 114 2
e 1717 3014 3015 0
e -1 114 114 2
e -1 114 114 2
e -1 114 114 2
e -1 114 114 2
e -1 114 114 2
e -1 114 114 2
e -1 114 114 2
e -1 114 114 2
e -1 114 114 2
e -1 114 114 2
e -1 114 114 2
e -1 114 114 2
e -1 114 114 2
e -1 114 114 2
e -1 114 114 2
e -1 114 114 2
e -1 114 114 2
e -1 114 114 2
e -1 114 114 2
e -1 114 114 2
e -1 114 114 2
e -1 114 114 2
e -1 114 114 2
e -1 114 114 2
e -1 114 114 2
e -1 114 114 2
e -1 114 114 2
e -1 114 114 2
e -1 114 114 2
e -1 114 114 2
e -1 114 114 2
e -1 114 114 2
e -1 114 114 2
e -1 114 114 2
e -1 114 114 2
e -1 114 114 2
e -1 114 114 2
e -1 114 114 2
e -1 114 114 2
e -1 114 114 2
e -1 114 114 2
e -1 114 114 2
e -1 114 114 2
e -1 114 114 2
e -1 114 114 2
e -1 114 114 2
e -1 114 114 2
e -1 114 114 2
e -1 114 114 2
e -1 114 114 2
e -1 114 114 2
e -1 114 114 2
e -1 114 114 2
e -1 114 114 2
e -1 114 114 2
e -1 114 114 2
e -1 114 114 2
e -1 114 114 2
e -1 114 114 2
e -1 114 114 2
e -1 114 114 2
e -1 114 114 2
e -1 114 114 2
e -1 114 114 2
e -1 114 114 2
e -1 114 114 2
e -1 114 114 2
e -1 114 114 2
e -1 114 114 2
e -1 114 114 2
e -1 114 114 2
e -1 114 114 2
e -1 114 114 2
e -1 114 114 2
e -1 114 114 2
e -1 114 114 2
e -1 114 114 2
e -1 114 114 2
e -1 114 114 2
e -1 114 114 2
e -1 114 114 2
e -1 114 114 2
e -1 114 114 2
e -1 114 114 2
e -1 114 114 2
e -1 114 114 2
e -1 114 114 2
e -1 114 114 2
e -1 114 114 2
e -1 114 114 2
e -1 114 114 2
e -1 114 114 2
e -1 114 114 2
e -1 114 114 2
e -1 114 114 2
e -1 114 114 2
e -1 114 114 2
e -1 114 114 2
e -1 114 114 2
e -1 114 114 2
e -1 114 114 2
e -1 114 114 2
e -1 114 114 2
e -1 114 114 2
e -1 114 114 2
e -1 114 114 2
e -1 114 114 2
e -1 114 114 2
e -1 114 114 2
e -1 114 114 2
e -1 114 114 2
e -1 114 114 2
e -1 114 114 2
e -1 114 114 2
e -1 114 114 2
e -1 114 114 2
e -1 114 114 2
e -1 114 114 2
e -1 114 114 2
e -1 114 114 2
e -1 114 114 2
e -1 114 114 2
e -1 114 114 2
e -1 114 114 2
e -1 114 114 2
e -1 114 114 2
e -1 114 114 2
e -1 114 114 2
e -1 114 114 2
e -1 114 114 2
e -1 114 114 2
e -1 114 114 2
e -1 114 114 2
e -1 114 114 2
e -1 114 114 2
e -1 114 114 2
e -1 114 114 2
e -1 114 114 2
e -1 114 114 2
e -1 114 114 2
e -1 114 114 2
e -1 114 114 2
e -1 114 114 2
e -1 114 114 2
e -1 114 114 2
e 1863 2188 2189 0
e 1864 2188 2189 0
e -1 114 114 2
e -1 114 114 2
e 1867 2189 2190 0
e 1868 2189 2190 0
e -1 114 114 2
e -1 114 114 2
e 1871 3015 3016 0
e -1 114 114 2
e -1 114 114 2
e -1 114 114 2
e 1875 3016 3017 0
e -1 114 114 2
e -1 114 114 2
e -1 114 114 2
e -1 114 114 2
e -1 114 114 2
e -1 114 114 2
e -1 114 114 2
e -1 114 114 2
e -1 114 114 2
e -1 114 114 2
e -1 114 114 2
e -1 114 114 2
e -1 114 114 2
e -1 114 114 2
e -1 114 114 2
e -1 114 114 2
e -1 114 114 2
e -1 114 114 2
e -1 114 114 2
e -1 114 114 2
e -1 114 114 2
e -1 114 114 2
e -1 114 114 2
e -1 114 114 2
e -1 114 114 2
e -1 114 114 2
e -1 114 114 2
e -1 114 114 2
e -1 114 114 2
e -1 114 114 2
e -1 114 114 2
e -1 114 114 2
e -1 114 114 2
e -1 114 114 2
e -1 114 114 2
e -1 114 114 2
e -1 114 114 2
e -1 114 114 2
e -1 114 114 2
e -1 114 114 2
e -1 114 114 2
e -1 114 114 2
e -1 114 114 2
e -1 114 114 2
e -1 114 114 2
e -1 114 114 2
e -1 114 114 2
e -1 114 114 2
e -1 114 114 2
e -1 114 114 2
e -1 114 114 2
e -1 114 114 2
e -1 114 114 2
e -1 114 114 2
e -1 114 114 2
e -1 114 114 2
e -1 114 114 2
e -1 114 114 2
e -1 114 114 2
e -1 114 114 2
e -1 114 114 2
e -1 114 114 2
e -1 114 114 2
e -1 114 114 2
e -1 114 114 2
e -1 114 114 2
e -1 114 114 2
e -1 114 114 2
e -1 114 114 2
e -1 114 114 2
e -1 114 114 2
e -1 114 114 2
e -1 114 114 2
e -1 114 114 2
e -1 114 114 2
e -1 114 114 2
e -1 114 114 2
e -1 114 114 2
e -1 114 114 2
e -1 114 114 2
e -1 114 114 2
e -1 114 114 2
e -1 114 114 2
e -1 114 114 2
e -1 114 114 2
e -1 114 114 2
e -1 114 114 2
e -1 114 114 2
e -1 114 114 2
e -1 114 114 2
e -1 114 114 2
e -1 114 114 2
e -1 114 114 2
e -1 114 114 2
e -1 114 114 2
e -1 114 114 2
e -1 114 114 2
e -1 114 114 2
e -1 114 114 2
e -1 114 114 2
e -1 114 114 2
e -1 114 114 2
e -1 114 114 2
e -1 114 114 2
e -1 114 114 2
e -1 114 114 2
e -1 114 114 2
e -1 114 114 2
e -1 114 114 2
e -1 114 114 2
e -1 114 114 2
e -1 114 114 2
e -1 114 114 2
e -1 114 114 2
e -1 114 114 2
e -1 114 114 2
e -1 114 114 2
e -1 114 114 2
e -1 114 114 2
e -1 114 114 2
e -1 114 114 2
e -1 114 114 2
e -1 114 114 2
e -1 114 114 2
e -1 114 114 2
e -1 114 114 2
e -1 114 114 2
e -1 114 114 2
e -1 114 114 2
e -1 114 114 2
e -1 114 114 2
e -1 114 114 2
e -1 114 114 2
e -1 114 114 2
e -1 114 114 2
e -1 114 114 2
e -1 114 114 2
e -1 114 114 2
e -1 114 114 2
e -1 114 114 2
e -1 114 114 2
e -1 114 114 2
e -1 114 114 2
e -1 114 114 2
e -1 114 114 2
e 2021 2190 2191 0
e 2022 2190 2191 0
e -1 114 114 2
e -1 114 114 2
e 2025 2191 2192 0
e 2026 2191 2192 0
e -1 114 114 2
e -1 114 114 2
e 2029 3017 3018 0
e -1 114 114 2
e -1 114 114 2
e -1 114 114 2
e 2033 3018 3019 0
e -1 114 114 2
e -1 114 114 2
e -1 114 114 2
e -1 114 114 2
e -1 114 114 2
e -1 114 114 2
e -1 114 114 2
e -1 114 114 2
e -1 114 114 2
e -1 114 114 2
e -1 114 114 2
e -1 114 114 2
e -1 114 114 2
e -1 114 114 2
e -1 114 114 2
e -1 114 114 2
e -1 114 114 2
e -1 114 114 2
e -1 114 114 2
e -1 114 114 2
e -1 114 114 2
e -1 114 114 2
e -1 114 114 2
e -1 114 114 2
e -1 114 114 2
e -1 114 114 2
e -1 114 114 2
e -1 114 114 2
e -1 114 114 2
e -1 114 114 2
e -1 114 114 2
e -1 114 114 2
e -1 114 114 2
e -1 114 114 2
e -1 114 114 2
e -1 114 114 2
e -1 114 114 2
e -1 114 114 2
e -1 114 114 2
e -1 114 114 2
e -1 114 114 2
e -1 114 114 2
e -1 114 114 2
e -1 114 114 2
e -1 114 114 2
e -1 114 114 2
e -1 114 114 2
e -1 114 114 2
e -1 114 114 2
e -1 114 114 2
e -1 114 114 2
e -1 114 114 2
e -1 114 114 2
e -1 114 114 2
e -1 114 114 2
e -1 114 114 2
e -1 114 114 2
e -1 114 114 2
e -1 114 114 2
e -1 114 114 2
e -1 114 114 2
e -1 114 114 2
e -1 114 114 2
e -1 114 114 2
e -1 114 114 2
e -1 114 114 2
e -1 114 114 2
e -1 114 114 2
e -1 114 114 2
e -1 114 114 2
e -1 114 114 2
e -1 114 114 2
e -1 114 114 2
e -1 114 114 2
e -1 114 114 2
e -1 114 114 2
e -1 114 114 2
e -1 114 114 2
e -1 114 114 2
e -1 114 114 2
e -1 114 114 2
e -1 114 114 2
e -1 114 114 2
e -1 114 114 2
e -1 114 114 2
e -1 114 114 2
e -1 114 114 2
e -1 114 114 2
e -1 114 114 2
e -1 114 114 2
e -1 114 114 2
e -1 114 114 2
e -1 114 114 2
e -1 114 114 2
e -1 114 114 2
e -1 114 114 2
e -1 114 114 2
e -1 114 114 2
e -1 114 114 2
e -1 114 114 2
e -1 114 114 2
e -1 114 114 2
e -1 114 114 2
e -1 114 114 2
e -1 114 114 2
e -1 114 114 2
e -1 114 114 2
e -1 114 114 2
e -1 114 114 2
e -1 114 114 2
e -1 114 114 2
e -1 114 114 2
e -1 114 114 2
e -1 114 114 2
e -1 114 114 2
e -1 114 114 2
e -1 114 114 2
e -1 114 114 2
e -1 114 114 2
e -1 114 114 2
e -1 114 114 2
e -1 114 114 2
e -1 114 114 2
e -1 114 114 2
e -1 114 114 2
e -1 114 114 2
e -1 114 114 2
e -1 114 114 2
e -1 114 114 2
e -1 114 114 2
e -1 114 114 2
e -1 114 114 2
e -1 114 114 2
e -1 114 114 2
e -1 114 114 2
e -1 114 114 2
e -1 114 114 2
e -1 114 114 2
e -1 114 114 2
e -1 114 114 2
e -1 114 114 2
e -1 114 114 2
e -1 114 114 2
e -1 114 114 2
e -1 114 114 2
e 2179 2192 2193 0
e 2180 2192 2193 0
e -1 114 114 2
e -1 114 114 2
e 2183 2193 2194 0
e 2184 2193 2194 0
e -1 114 114 2
e -1 114 114 2
e 2187 3019 3020 0
e -1 114 114 2
e -1 114 114 2
e -1 114 114 2
e 2191 3020 3021 0
e -1 114 114 2
e -1 114 114 2
e -1 114 114 2
e -1 114 114 2
e -1 114 114 2
e -1 114 114 2
e -1 114 114 2
e -1 114 114 2
e -1 114 114 2
e -1 114 114 2
e -1 114 114 2
e -1 114 114 2
e -1 114 114 2
e -1 114 114 2
e -1 114 114 2
e -1 114 114 2
e -1 114 114 2
e -1 114 114 2
e -1 114 114 2
e -1 114 114 2
e -1 114 114 2
e -1 114 114 2
e -1 114 114 2
e -1 114 114 2
e -1 114 114 2
e -1 114 114 2
e -1 114 114 2
e -1 114 114 2
e -1 114 114 2
e -1 114 114 2
e -1 114 114 2
e -1 114 114 2
e -1 114 114 2
e -1 114 114 2
e -1 114 114 2
e -1 114 114 2
e -1 114 114 2
e -1 114 114 2
e -1 114 114 2
e -1 114 114 2
e -1 114 114 2
e -1 114 114 2
e -1 114 114 2
e -1 114 114 2
e -1 114 114 2
e -1 114 114 2
e -1 114 114 2
e -1 114 114 2
e -1 114 114 2
e -1 114 114 2
e -1 114 114 2
e -1 114 114 2
e -1 114 114 2
e -1 114 114 2
e -1 114 114 2
e -1 114 114 2
e -1 114 114 2
e -1 114 114 2
e -1 114 114 2
e -1 114 114 2
e -1 114 114 2
e -1 114 114 2
e -1 114 114 2
e -1 114 114 2
e -1 114 114 2
e -1 114 114 2
e -1 114 114 2
e -1 114 114 2
e -1 114 114 2
e -1 114 114 2
e -1 114 114 2
e -1 114 114 2
e -1 114 114 2
e -1 114 114 2
e -1 114 114 2
e -1 114 114 2
e -1 114 114 2
e -1 114 114 2
e -1 114 114 2
e -1 114 114 2
e -1 114 114 2
e -1 114 114 2
e -1 114 114 2
e -1 114 114 2
e -1 114 114 2
e -1 114 114 2
e -1 114 114 2
e -1 114 114 2
e -1 114 114 2
e -1 114 114 2
e -1 114 114 2
e -1 114 114 2
e -1 114 114 2
e -1 114 114 2
e -1 114 114 2
e -1 114 114 2
e -1 114 114 2
e -1 114 114 2
e -1 114 114 2
e -1 114 114 2
e -1 114 114 2
e -1 114 114 2
e -1 114 114 2
e -1 114 114 2
e -1 114 114 2
e -1 114 114 2
e -1 114 114 2
e -1 114 114 2
e -1 114 114 2
e -1 114 114 2
e -1 114 114 2
e -1 114 114 2
e -1 114 114 2
e -1 114 114 2
e -1 114 114 2
e -1 114 114 2
e -1 114 114 2
e -1 114 114 2
e -1 114 114 2
e -1 114 114 2
e -1 114 114 2
e -1 114 114 2
e -1 114 114 2
e -1 114 114 2
e -1 114 114 2
e -1 114 114 2
e -1 114 114 2
e -1 114 114 2
e -1 114 114 2
e -1 114 114 2
e -1 114 114 2
e -1 114 114 2
e -1 114 114 2
e -1 114 114 2
e -1 114 114 2
e -1 114 114 2
e -1 114 114 2
e -1 114 114 2
e -1 114 114 2
e -1 114 114 2
e -1 114 114 2
e -1 114 114 2
e -1 114 114 2
e -1 114 114 2
e -1 114 114 2
e 2337 2194 2195 0
e 2338 2194 2195 0
e -1 114 114 2
e -1 114 114 2
e 2341 2195 2196 0
e 2342 2195 2196 0
e -1 114 114 2
e -1 114 114 2
e 2345 3021 3022 0
e -1 114 114 2
e -1 114 114 2
e -1 114 114 2
e 2349 3022 3023 0
e -1 114 114 2
e -1 114 114 2
e -1 114 114 2
e -1 114 114 2
e -1 114 114 2
e -1 114 114 2
e -1 114 114 2
e -1 114 114 2
e -1 114 114 2
e -1 114 114 2
e -1 114 114 2
e -1 114 114 2
e -1 114 114 2
e -1 114 114 2
e -1 114 114 2
e -1 114 114 2
e -1 114 114 2
e -1 114 114 2
e -1 114 114 2
e -1 114 114 2
e -1 114 114 2
e -1 114 114 2
e -1 114 114 2
e -1 114 114 2
e -1 114 114 2
e -1 114 114 2
e -1 114 114 2
e -1 114 114 2
e -1 114 114 2
e -1 114 114 2
e -1 114 114 2
e -1 114 114 2
e -1 114 114 2
e -1 114 114 2
e -1 114 114 2
e -1 114 114 2
e -1 114 114 2
e -1 114 114 2
e -1 114 114 2
e -1 114 114 2
e -1 114 114 2
e -1 114 114 2
e -1 114 114 2
e -1 114 114 2
e -1 114 114 2
e -1 114 114 2
e -1 114 114 2
e -1 114 114 2
e -1 114 114 2
e -1 114 114 2
e -1 114 114 2
e -1 114 114 2
e -1 114 114 2
e -1 114 114 2
e -1 114 114 2
e -1 114 114 2
e -1 114 114 2
e -1 114 114 2
e -1 114 114 2
e -1 114 114 2
e -1 114 114 2
e -1 114 114 2
e -1 114 114 2
e -1 114 114 2
e -1 114 114 2
e -1 114 114 2
e -1 114 114 2
e -1 114 114 2
e -1 114 114 2
e -1 114 114 2
e -1 114 114 2
e -1 114 114 2
e -1 114 114 2
e -1 114 114 2
e -1 114 114 2
e -1 114 114 2
e -1 114 114 2
e -1 114 114 2
e -1 114 114 2
e -1 114 114 2
e -1 114 114 2
e -1 114 114 2
e -1 114 114 2
e -1 114 114 2
e -1 114 114 2
e -1 114 114 2
e -1 114 114 2
e -1 114 114 2
e -1 114 114 2
e -1 114 114 2
e -1 114 114 2
e -1 114 114 2
e -1 114 114 2
e -1 114 114 2
e -1 114 114 2
e -1 114 114 2
e -1 114 114 2
e -1 114 114 2
e -1 114 114 2
e -1 114 114 2
e -1 114 114 2
e -1 114 114 2
e -1 114 114 2
e -1 114 114 2
e -1 114 114 2
e -1 114 114 2
e -1 114 114 2
e -1 114 114 2
e -1 114 114 2
e -1 114 114 2
e -1 114 114 2
e -1 114 114 2
e -1 114 114 2
e -1 114 114 2
e -1 114 114 2
e -1 114 114 2
e -1 114 114 2
e -1 114 114 2
e -1 114 114 2
e -1 114 114 2
e -1 114 114 2
e -1 114 114 2
e -1 114 114 2
e -1 114 114 2
e -1 114 114 2
e -1 114 114 2
e -1 114 114 2
e -1 114 114 2
e -1 114 114 2
e -1 114 114 2
e -1 114 114 2
e -1 114 114 2
e -1 114 114 2
e -1 114 114 2
e -1 114 114 2
e -1 114 114 2
e -1 114 114 2
e -1 114 114 2
e -1 114 114 2
e -1 114 114 2
e -1 114 114 2
e -1 114 114 2
e -1 114 114 2
e -1 114 114 2
e -1 114 114 2
e 2495 2196 2197 0
e 2496 2196 2197 0
e -1 114 114 2
e -1 114 114 2
e 2499 2197 2198 0
e 2500 2197 2198 0
e -1 114 114 2
e -1 114 114 2
e 2503 3023 3024 0
e -1 114 114 2
e -1 114 114 2
e -1 114 114 2
e 2507 3024 3025 0
e -1 114 114 2
e -1 114 114 2
e -1 114 114 2
e -1 114 114 2
e -1 114 114 2
e -1 114 114 2
e -1 114 114 2
e -1 114 114 2
e -1 114 114 2
e -1 114 114 2
e -1 114 114 2
e -1 114 114 2
e -1 114 114 2
e -1 114 114 2
e -1 114 114 2
e -1 114 114 2
e -1 114 114 2
e -1 114 114 2
e -1 114 114 2
e -1 114 114 2
e -1 114 114 2
e -1 114 114 2
e -1 114 114 2
e -1 114 114 2
e -1 114 114 2
e -1 114 114 2
e -1 114 114 2
e -1 114 114 2
e -1 114 114 2
e -1 114 114 2
e -1 114 114 2
e -1 114 114 2
e -1 114 114 2
e -1 114 114 2
e -1 114 114 2
e -1 114 114 2
e -1 114 114 2
e -1 114 114 2
e -1 114 114 2
e -1 114 114 2
e -1 114 114 2
e -1 114 114 2
e -1 114 114 2
e -1 114 114 2
e -1 114 114 2
e -1 114 114 2
e -1 114 114 2
e -1 114 114 2
e -1 114 114 2
e -1 114 114 2
e -1 114 114 2
e -1 114 114 2
e -1 114 114 2
e -1 114 114 2
e -1 114 114 2
e -1 114 114 2
e -1 114 114 2
e -1 114 114 2
e -1 114 114 2
e -1 114 114 2
e -1 114 114 2
e -1 114 114 2
e -1 114 114 2
e -1 114 114 2
e -1 114 114 2
e -1 114 114 2
e -1 114 114 2
e -1 114 114 2
e -1 114 114 2
e -1 114 114 2
e -1 114 114 2
e -1 114 114 2
e -1 114 114 2
e -1 114 114 2
e -1 114 114 2
e -1 114 114 2
e -1 114 114 2
e -1 114 114 2
e -1 114 114 2
e -1 114 114 2
e -1 114 114 2
e -1 114 114 2
e -1 114 114 2
e -1 114 114 2
e -1 114 114 2
e -1 114 114 2
e -1 114 114 2
e -1 114 114 2
e -1 114 114 2
e -1 114 114 2
e -1 114 114 2
e -1 114 114 2
e -1 114 114 2
e -1 114 114 2
e -1 114 114 2
e -1 114 114 2
e -1 114 114 2
e -1 114 114 2
e -1 114 114 2
e -1 114 114 2
e -1 114 114 2
e -1 114 114 2
e -1 114 114 2
e -1 114 114 2
e -1 114 114 2
e -1 114 114 2
e -1 114 114 2
e -1 114 114 2
e -1 114 114 2
e -1 114 114 2
e -1 114 114 2
e -1 114 114 2
e -1 114 114 2
e -1 114 114 2
e -1 114 114 2
e -1 114 114 2
e -1 114 114 2
e -1 114 114 2
e -1 114 114 2
e -1 114 114 2
e -1 114 114 2
e -1 114 114 2
e -1 114 114 2
e -1 114 114 2
e -1 114 114 2
e -1 114 114 2
e -1 114 114 2
e -1 114 114 2
e -1 114 114 2
e -1 114 114 2
e -1 114 114 2
e -1 114 114 2
e -1 114 114 2
e -1 114 114 2
e -1 114 114 2
e -1 114 114 2
e -1 114 114 2
e -1 114 114 2
e -1 114 114 2
e -1 114 114 2
e -1 114 114 2
e -1 114 114 2
e -1 114 114 2
e -1 114 114 2
e -1 114 114 2
e 2653 2198 2199 0
e 2654 2198 2199 0
e -1 114 114 2
e -1 114 114 2
e 2657 2199 2200 0
e 2658 2199 2200 0
e -1 114 114 2
e -1 114 114 2
e 2661 3025 3026 0
e -1 114 114 2
e -1 114 114 2
e -1 114 114 2
e 2665 3026 3027 0
e -1 114 114 2
e -1 114 114 2
e -1 114 114 2
e -1 114 114 2
e -1 114 114 2
e -1 114 114 2
e -1 114 114 2
e -1 114 114 2
e -1 114 114 2
e -1 114 114 2
e -1 114 114 2
e -1 114 114 2
e -1 114 114 2
e -1 114 114 2
e -1 114 114 2
e -1 114 114 2
e -1 114 114 2
e -1 114 114 2
e -1 114 114 2
e -1 114 114 2
e -1 114 114 2
e -1 114 114 2
e -1 114 114 2
e -1 114 114 2
e -1 114 114 2
e -1 114 114 2
e -1 114 114 2
e -1 114 114 2
e -1 114 114 2
e -1 114 114 2
e -1 114 114 2
e -1 114 114 2
e -1 114 114 2
e -1 114 114 2
e -1 114 114 2
e -1 114 114 2
e -1 114 114 2
e -1 114 114 2
e -1 114 114 2
e -1 114 114 2
e -1 114 114 2
e -1 114 114 2
e -1 114 114 2
e -1 114 114 2
e -1 114 114 2
e -1 114 114 2
e -1 114 114 2
e -1 114 114 2
e -1 114 114 2
e -1 114 114 2
e -1 114 114 2
e -1 114 114 2
e -1 114 114 2
e -1 114 114 2
e -1 114 114 2
e -1 114 114 2
e -1 114 114 2
e -1 114 114 2
e -1 114 114 2
e -1 114 114 2
e -1 114 114 2
e -1 114 114 2
e -1 114 114 2
e -1 114 114 2
e -1 114 114 2
e -1 114 114 2
e -1 114 114 2
e -1 114 114 2
e -1 114 114 2
e -1 114 114 2
e -1 114 114 2
e -1 114 114 2
e -1 114 114 2
e -1 114 114 2
e -1 114 114 2
e -1 114 114 2
e -1 114 114 2
e -1 114 114 2
e -1 114 114 2
e -1 114 114 2
e -1 114 114 2
e -1 114 114 2
e -1 114 114 2
e -1 114 114 2
e -1 114 114 2
e -1 114 114 2
e -1 114 114 2
e -1 114 114 2
e -1 114 114 2
e -1 114 114 2
e -1 114 114 2
e -1 114 114 2
e -1 114 114 2
e -1 114 114 2
e -1 114 114 2
e -1 114 114 2
e -1 114 114 2
e -1 114 114 2
e -1 114 114 2
e -1 114 114 2
e -1 114 114 2
e -1 114 114 2
e -1 114 114 2
e -1 114 114 2
e -1 114 114 2
e -1 114 114 2
e -1 114 114 2
e -1 114 114 2
e -1 114 114 2
e -1 114 114 2
e -1 114 114 2
e -1 114 114 2
e -1 114 114 2
e -1 114 114 2
e -1 114 114 2
e -1 114 114 2
e -1 114 114 2
e -1 114 114 2
e -1 114 114 2
e -1 114 114 2
e -1 114 114 2
e -1 114 114 2
e -1 114 114 2
e -1 114 114 2
e -1 114 114 2
e -1 114 114 2
e -1 114 114 2
e -1 114 114 2
e -1 114 114 2
e -1 114 114 2
e -1 114 114 2
e -1 114 114 2
e -1 114 114 2
e -1 114 114 2
e -1 114 114 2
e -1 114 114 2
e -1 114 114 2
e -1 114 114 2
e -1 114 114 2
e -1 114 114 2
e -1 114 114 2
e -1 114 114 2
e -1 114 114 2
e -1 114 114 2
e -1 114 114 2
e 2811 2200 2201 0
e 2812 2200 2201 0
e -1 114 114 2
e -1 114 114 2
e 2815 2201 2202 0
e 2816 2201 2202 0
e -1 114 114 2
e -1 114 114 2
e 2819 3027 3028 0
e -1 114 114 2
e -1 114 114 2
e -1 114 114 2
e 2823 3028 3029 0
e -1 114 114 2
e -1 114 114 2
e -1 114 114 2
e -1 114 114 2
e -1 114 114 2
e -1 114 114 2
e -1 114 114 2
e -1 114 114 2
e -1 114 114 2
e -1 114 114 2
e -1 114 114 2
e -1 114 114 2
e -1 114 114 2
e -1 114 114 2
e -1 114 114 2
e -1 114 114 2
e -1 114 114 2
e -1 114 114 2
e -1 114 114 2
e -1 114 114 2
e -1 114 114 2
e -1 114 114 2
e -1 114 114 2
e -1 114 114 2
e -1 114 114 2
e -1 114 114 2
e -1 114 114 2
e -1 114 114 2
e -1 114 114 2
e -1 114 114 2
e -1 114 114 2
e -1 114 114 2
e -1 114 114 2
e -1 114 114 2
e -1 114 114 2
e -1 114 114 2
e -1 114 114 2
e -1 114 114 2
e -1 114 114 2
e -1 114 114 2
e -1 114 114 2
e -1 114 114 2
e -1 114 114 2
e -1 114 114 2
e -1 114 114 2
e -1 114 114 2
e -1 114 114 2
e -1 114 114 2
e -1 114 114 2
e -1 114 114 2
e -1 114 114 2
e -1 114 114 2
e -1 114 114 2
e -1 114 114 2
e -1 114 114 2
e -1 114 114 2
e -1 114 114 2
e -1 114 114 2
e -1 114 114 2
e -1 114 114 2
e -1 114 114 2
e -1 114 114 2
e -1 114 114 2
e -1 114 114 2
e -1 114 114 2
e -1 114 114 2
e -1 114 114 2
e -1 114 114 2
e -1 114 114 2
e -1 114 114 2
e -1 114 114 2
e -1 114 114 2
e -1 114 114 2
e -1 114 114 2
e -1 114 114 2
e -1 114 114 2
e -1 114 114 2
e -1 114 114 2
e -1 114 114 2
e -1 114 114 2
e -1 114 114 2
e -1 114 114 2
e -1 114 114 2
e -1 114 114 2
e -1 114 114 2
e -1 114 114 2
e -1 114 114 2
e -1 114 114 2
e -1 114 114 2
e -1 114 114 2
e -1 114 114 2
e -1 114 114 2
e -1 114 114 2
e -1 114 114 2
e -1 114 114 2
e -1 114 114 2
e -1 114 114 2
e -1 114 114 2
e -1 114 114 2
e -1 114 114 2
e -1 114 114 2
e -1 114 114 2
e -1 114 114 2
e -1 114 114 2
e -1 114 114 2
e -1 114 114 2
e -1 114 114 2
e -1 114 114 2
e -1 114 114 2
e -1 114 114 2
e -1 114 114 2
e -1 114 114 2
e -1 114 114 2
e -1 114 114 2
e -1 114 114 2
e -1 114 114 2
e -1 114 114 2
e -1 114 114 2
e -1 114 114 2
e -1 114 114 2
e -1 114 114 2
e -1 114 114 2
e -1 114 114 2
e -1 114 114 2
e -1 114 114 2
e -1 114 114 2
e -1 114 114 2
e -1 114 114 2
e -1 114 114 2
e -1 114 114 2
e -1 114 114 2
e -1 114 114 2
e -1 114 114 2
e -1 114 114 2
e -1 114 114 2
e -1 114 114 2
e -1 114 114 2
e -1 114 114 2
e -1 114 114 2
e -1 114 114 2
e -1 114 114 2
e -1 114 114 2
e -1 114 114 2
e -1 114 114 2
e -1 114 114 2
e 2969 2202 2203 0
e 2970 2202 2203 0
e -1 114 114 2
e -1 114 114 2
e -1 114 114 2
e -1 114 114 2
e 2975 2203 2170 0
e 2976 2203 2170 0
e 2977 3029 3030 0
e -1 114 114 2
e -1 114 114 2
e -1 114 114 2
e 2981 3030 3031 0
e -1 114 114 2
e -1 114 114 2
e -1 114 114 2
e -1 114 114 2
e -1 114 114 2
e -1 114 114 2
e -1 114 114 2
e -1 114 114 2
e -1 114 114 2
e -1 114 114 2
e -1 114 114 2
e -1 114 114 2
e -1 114 114 2
e -1 114 114 2
e -1 114 114 2
e -1 114 114 2
e -1 114 114 2
e -1 114 114 2
e -1 114 114 2
e -1 114 114 2
e -1 114 114 2
e -1 114 114 2
e -1 114 114 2
e -1 114 114 2
e -1 114 114 2
e -1 114 114 2
e -1 114 114 2
e -1 114 114 2
e -1 114 114 2
e -1 114 114 2
e -1 114 114 2
e -1 114 114 2
e -1 114 114 2
e -1 114 114 2
e -1 114 114 2
e -1 114 114 2
e -1 114 114 2
e -1 114 114 2
e -1 114 114 2
e -1 114 114 2
e -1 114 114 2
e -1 114 114 2
e -1 114 114 2
e -1 114 114 2
e -1 114 114 2
e -1 114 114 2
e -1 114 114 2
e -1 114 114 2
e -1 114 114 2
e -1 114 114 2
e -1 114 114 2
e -1 114 114 2
e -1 114 114 2
e -1 114 114 2
e -1 114 114 2
e -1 114 114 2
e -1 114 114 2
e -1 114 114 2
e -1 114 114 2
e -1 114 114 2
e -1 114 114 2
e -1 114 114 2
e -1 114 114 2
e -1 114 114 2
e -1 114 114 2
e -1 114 114 2
e -1 114 114 2
e -1 114 114 2
e -1 114 114 2
e -1 114 114 2
e -1 114 114 2
e -1 114 114 2
e -1 114 114 2
e -1 114 114 2
e -1 114 114 2
e -1 114 114 2
e -1 114 114 2
e -1 114 114 2
e -1 114 114 2
e -1 114 114 2
e -1 114 114 2
e -1 114 114 2
e -1 114 114 2
e -1 114 114 2
e -1 114 114 2
e -1 114 114 2
e -1 114 114 2
e -1 114 114 2
e -1 114 114 2
e -1 114 114 2
e -1 114 114 2
e -1 114 114 2
e -1 114 114 2
e -1 114 114 2
e -1 114 114 2
e -1 114 114 2
e -1 114 114 2
e -1 114 114 2
e -1 114 114 2
e -1 114 114 2
e -1 114 114 2
e -1 114 114 2
e -1 114 114 2
e -1 114 114 2
e -1 114 114 2
e -1 114 114 2
e -1 114 114 2
e -1 114 114 2
e -1 114 114 2
e -1 114 114 2
e -1 114 114 2
e -1 114 114 2
e -1 114 114 2
e -1 114 114 2
e -1 114 114 2
e -1 114 114 2
e -1 114 114 2
e -1 114 114 2
e -1 114 114 2
e -1 114 114 2
e -1 114 114 2
e -1 114 114 2
e -1 114 114 2
e -1 114 114 2
e -1 114 114 2
e -1 114 114 2
e -1 114 114 2
e -1 114 114 2
e -1 114 114 2
e -1 114 114 2
e -1 114 114 2
e -1 114 114 2
e -1 114 114 2
e -1 114 114 2
e -1 114 114 2
e -1 114 114 2
e -1 114 114 2
e -1 114 114 2
e -1 114 114 2
e -1 114 114 2
e -1 114 114 2
e -1 114 114 2
e -1 114 114 2
e -1 114 114 2
e -1 114 114 2
e -1 114 114 2
e -1 114 114 2
e -1 114 114 2
e -1 114 114 2
e -1 114 114 2
e -1 114 114 2
e -1 114 114 2
e -1 114 114 2
e -1 114 114 2
e -1 114 114 2
e -1 114 114 2
e -1 114 114 2
e -1 114 114 2
e -1 114 114 2
e -1 114 114 2
e -1 114 114 2
e -1 114 114 2
e -1 114 114 2
e -1 114 114 2
e -1 114 114 2
e -1 114 114 2
e -1 114 114 2
e -1 114 114 2
e -1 114 114 2
e -1 114 114 2
e -1 114 114 2
e -1 114 114 2
e -1 114 114 2
e -1 114 114 2
e -1 114 114 2
e -1 114 114 2
e -1 114 114 2
e -1 114 114 2
e -1 114 114 2
e -1 114 114 2
e -1 114 114 2
e -1 114 114 2
e -1 114 114 2
e -1 114 114 2
e -1 114 114 2
e -1 114 114 2
e -1 114 114 2
e -1 114 114 2
e -1 114 114 2
e -1 114 114 2
e -1 114 114 2
e -1 114 114 2
e -1 114 114 2
e -1 114 114 2
e -1 114 114 2
e -1 114 114 2
e -1 114 114 2
e -1 114 114 2
e -1 114 114 2
e -1 114 114 2
e -1 114 114 2
e -1 114 114 2
e -1 114 114 2
e -1 114 114 2
e -1 114 114 2
e -1 114 114 2
e -1 114 114 2
e -1 114 114 2
e -1 114 114 2
e -1 114 114 2
e -1 114 114 2
e -1 114 114 2
e -1 114 114 2
e -1 114 114 2
e -1 114 114 2
e -1 114 114 2
e -1 114 114 2
e -1 114 114 2
e -1 114 114 2
e -1 114 114 2
e -1 114 114 2
e -1 114 114 2
e -1 114 114 2
e -1 114 114 2
e -1 114 114 2
e -1 114 114 2
e -1 114 114 2
e -1 114 114 2
e -1 114 114 2
e -1 114 114 2
e -1 114 114 2
e -1 114 114 2
e -1 114 114 2
e -1 114 114 2
e -1 114 114 2
e -1 114 114 2
e -1 114 114 2
e -1 114 114 2
e -1 114 114 2
e -1 114 114 2
e -1 114 114 2
e -1 114 114 2
e -1 114 114 2
e -1 114 114 2
e -1 114 114 2
e -1 114 114 2
e -1 114 114 2
e -1 114 114 2
e -1 114 114 2
e -1 114 114 2
e -1 114 114 2
e -1 114 114 2
e -1 114 114 2
e -1 114 114 2
e -1 114 114 2
e -1 114 114 2
e -1 114 114 2
e -1 114 114 2
e -1 114 114 2
e -1 114 114 2
e -1 114 114 2
e -1 114 114 2
e -1 114 114 2
e -1 114 114 2
e -1 114 114 2
e -1 114 114 2
e -1 114 114 2
e -1 114 114 2
e -1 114 114 2
e -1 114 114 2
e -1 114 114 2
e -1 114 114 2
e -1 114 114 2
e -1 114 114 2
e -1 114 114 2
e -1 114 114 2
e -1 114 114 2
e -1 114 114 2
e -1 114 114 2
e -1 114 114 2
e -1 114 114 2
e -1 114 114 2
e -1 114 114 2
e -1 114 114 2
e -1 114 114 2
e -1 114 114 2
e -1 114 114 2
e -1 114 114 2
e -1 114 114 2
e -1 114 114 2
e -1 114 114 2
e -1 114 114 2
e -1 114 114 2
e -1 114 114 2
e -1 114 114 2
e -1 114 114 2
e -1 114 114 2
e -1 114 114 2
e -1 114 114 2
e -1 114 114 2
e -1 114 114 2
e -1 114 114 2
e -1 114 114 2
e -1 114 114 2
e -1 114 114 2
e -1 114 114 2
e -1 114 114 2
e -1 114 114 2
e -1 114 114 2
e -1 114 114 2
e -1 114 114 2
e -1 114 114 2
e -1 114 114 2
e -1 114 114 2
e -1 114 114 2
e -1 114 114 2
e -1 114 114 2
e -1 114 114 2
e -1 114 114 2
e -1 114 114 2
e -1 114 114 2
e -1 114 114 2
e -1 114 114 2
e -1 114 114 2
e -1 114 114 2
e -1 114 114 2
e -1 114 114 2
e -1 114 114 2
e -1 114 114 2
e -1 114 114 2
e -1 114 114 2
e -1 114 114 2
e -1 114 114 2
e -1 114 114 2
e -1 114 114 2
e -1 114 114 2
e -1 114 114 2
e -1 114 114 2
e -1 114 114 2
e -1 114 114 2
e -1 114 114 2
e -1 114 114 2
e -1 114 114 2
e -1 114 114 2
e -1 114 114 2
e -1 114 114 2
e -1 114 114 2
e -1 114 114 2
e -1 114 114 2
e -1 114 114 2
e -1 114 114 2
e -1 114 114 2
e -1 114 114 2
e -1 114 114 2
e -1 114 114 2
e -1 114 114 2
e -1 114 114 2
e -1 114 114 2
e -1 114 114 2
e -1 114 114 2
e -1 114 114 2
e -1 114 114 2
e -1 114 114 2
e -1 114 114 2
e -1 114 114 2
e -1 114 114 2
e -1 114 114 2
e -1 114 114 2
e -1 114 114 2
e -1 114 114 2
e -1 114 114 2
e -1 114 114 2
e -1 114 114 2
e -1 114 114 2
e -1 114 114 2
e -1 114 114 2
e -1 114 114 2
e -1 114 114 2
e -1 114 114 2
e -1 114 114 2
e -1 114 114 2
e -1 114 114 2
e -1 114 114 2
e -1 114 114 2
e -1 114 114 2
e -1 114 114 2
e -1 114 114 2
e -1 114 114 2
e -1 114 114 2
e -1 114 114 2
e -1 114 114 2
e -1 114 114 2
e -1 114 114 2
e -1 114 114 2
e -1 114 114 2
e -1 114 114 2
e -1 114 114 2
e -1 114 114 2
e -1 114 114 2
e -1 114 114 2
e -1 114 114 2
e -1 114 114 2
e -1 114 114 2
e -1 114 114 2
e -1 114 114 2
e -1 114 114 2
e -1 114 114 2
e -1 114 114 2
e -1 114 114 2
e -1 114 114 2
e -1 114 114 2
e -1 114 114 2
e -1 114 114 2
e -1 114 114 2
e -1 114 114 2
e -1 114 114 2
e -1 114 114 2
e -1 114 114 2
e -1 114 114 2
e -1 114 114 2
e -1 114 114 2
e -1 114 114 2
e -1 114 114 2
e -1 114 114 2
e -1 114 114 2
e -1 114 114 2
e -1 114 114 2
e -1 114 114 2
e -1 114 114 2
e -1 114 114 2
e -1 114 114 2
e -1 114 114 2
e -1 114 114 2
e -1 114 114 2
e -1 114 114 2
e -1 114 114 2
e -1 114 114 2
e -1 114 114 2
e -1 114 114 2
e -1 114 114 2
e -1 114 114 2
e -1 114 114 2
e -1 114 114 2
e -1 114 114 2
e -1 114 114 2
e -1 114 114 2
e -1 114 114 2
e -1 114 114 2
e -1 114 114 2
e -1 114 114 2
e -1 114 114 2
e -1 114 114 2
e -1 114 114 2
e -1 114 114 2
e -1 114 114 2
e -1 114 114 2
e -1 114 114 2
e -1 114 114 2
e -1 114 114 2
e -1 114 114 2
e -1 114 114 2
e -1 114 114 2
e -1 114 114 2
e -1 114 114 2
e -1 114 114 2
e -1 114 114 2
e -1 114 114 2
e -1 114 114 2
e -1 114 114 2
e -1 114 114 2
e -1 114 114 2
e -1 114 114 2
e -1 114 114 2
e -1 114 114 2
e -1 114 114 2
e -1 114 114 2
e -1 114 114 2
e -1 114 114 2
e -1 114 114 2
e -1 114 114 2
e -1 114 114 2
e -1 114 114 2
e -1 114 114 2
e -1 114 114 2
e -1 114 114 2
e -1 114 114 2
e -1 114 114 2
e -1 114 114 2
e -1 114 114 2
e -1 114 114 2
e -1 114 114 2
e -1 114 114 2
e -1 114 114 2
e -1 114 114 2
e -1 114 114 2
e -1 114 114 2
e -1 114 114 2
e -1 114 114 2
e -1 114 114 2
e -1 114 114 2
e -1 114 114 2
e -1 114 114 2
e -1 114 114 2
e -1 114 114 2
e -1 114 114 2
e -1 114 114 2
e -1 114 114 2
e -1 114 114 2
e -1 114 114 2
e -1 114 114 2
e -1 114 114 2
e -1 114 114 2
e -1 114 114 2
e -1 114 114 2
e -1 114 114 2
e -1 114 114 2
e -1 114 114 2
e -1 114 114 2
e -1 114 114 2
e -1 114 114 2
e -1 114 114 2
e -1 114 114 2
e -1 114 114 2
e -1 114 114 2
e -1 114 114 2
e -1 114 114 2
e -1 114 114 2
e -1 114 114 2
e -1 114 114 2
e -1 114 114 2
e -1 114 114 2
e -1 114 114 2
e -1 114 114 2
e -1 114 114 2
e -1 114 114 2
e -1 114 114 2
e -1 114 114 2
e -1 114 114 2
e -1 114 114 2
e -1 114 114 2
e -1 114 114 2
e -1 114 114 2
e -1 114 114 2
e -1 114 114 2
e -1 114 114 2
e -1 114 114 2
e -1 114 114 2
e -1 114 114 2
e -1 114 114 2
e -1 114 114 2
e -1 114 114 2
e -1 114 114 2
e -1 114 114 2
e -1 114 114 2
e -1 114 114 2
e -1 114 114 2
e -1 114 114 2
e -1 114 114 2
e -1 114 114 2
e -1 114 114 2
e -1 114 114 2
e -1 114 114 2
e -1 114 114 2
e -1 114 114 2
e -1 114 114 2
e -1 114 114 2
e -1 114 114 2
e -1 114 114 2
e -1 114 114 2
e -1 114 114 2
e -1 114 114 2
e -1 114 114 2
e -1 114 114 2
e -1 114 114 2
e -1 114 114 2
e -1 114 114 2
e -1 114 114 2
e -1 114 114 2
e -1 114 114 2
e -1 114 114 2
e -1 114 114 2
e -1 114 114 2
e -1 114 114 2
e -1 114 114 2
e -1 114 114 2
e -1 114 114 2
e -1 114 114 2
e -1 114 114 2
e -1 114 114 2
e -1 114 114 2
e -1 114 114 2
e -1 114 114 2
e -1 114 114 2
e -1 114 114 2
e -1 114 114 2
e -1 114 114 2
e -1 114 114 2
e -1 114 114 2
e -1 114 114 2
e -1 114 114 2
e -1 114 114 2
e -1 114 114 2
e -1 114 114 2
e -1 114 114 2
e -1 114 114 2
e -1 114 114 2
e -1 114 114 2
e -1 114 114 2
e -1 114 114 2
e -1 114 114 2
e -1 114 114 2
e -1 114 114 2
e -1 114 114 2
e -1 114 114 2
e -1 114 114 2
e -1 114 114 2
e -1 114 114 2
e -1 114 114 2
e -1 114 114 2
e -1 114 114 2
e -1 114 114 2
e -1 114 114 2
e -1 114 114 2
e -1 114 114 2
e -1 114 114 2
e -1 114 114 2
e -1 114 114 2
e -1 114 114 2
e -1 114 114 2
e -1 114 114 2
e -1 114 114 2
e -1 114 114 2
e -1 114 114 2
e -1 114 114 2
e -1 114 114 2
e -1 114 114 2
e -1 114 114 2
e -1 114 114 2
e -1 114 114 2
e -1 114 114 2
e -1 114 114 2
e -1 114 114 2
e -1 114 114 2
e -1 114 114 2
e -1 114 114 2
e -1 114 114 2
e -1 114 114 2
e -1 114 114 2
e -1 114 114 2
e -1 114 114 2
e -1 114 114 2
e -1 114 114 2
e -1 114 114 2
e -1 114 114 2
e -1 114 114 2
e -1 114 114 2
e -1 114 114 2
e -1 114 114 2
e -1 114 114 2
e -1 114 114 2
e -1 114 114 2
e -1 114 114 2
e -1 114 114 2
e -1 114 114 2
e -1 114 114 2
e -1 114 114 2
e -1 114 114 2
e -1 114 114 2
e -1 114 114 2
e -1 114 114 2
e 3652 26 27 0
e -1 114 114 2
e 3654 26 25 0
e 3655 27 28 0
e 3656 2170 2137 0
e 3657 2170 2137 0
e -1 114 114 2
e 3659 2137 2104 0
e 3660 2137 2104 0
e -1 114 114 2
e -1 114 114 2
e 3663 2104 2071 0
e 3664 2104 2071 0
e -1 114 114 2
e -1 114 114 2
e 3667 2071 2038 0
e 3668 2071 2038 0
e -1 114 114 2
e -1 114 114 2
e 3671 2038 2005 0
e 3672 2038 2005 0
e -1 114 114 2
e -1 114 114 2
e 3675 2005 1972 0
e 3676 2005 1972 0
e -1 114 114 2
e -1 114 114 2
e 3679 1972 1939 0
e 3680 1972 1939 0
e -1 114 114 2
e -1 114 114 2
e 3683 1939 1906 0
e 3684 1939 1906 0
e -1 114 114 2
e -1 114 114 2
e 3687 1906 1873 0
e 3688 1906 1873 0
e -1 114 114 2
e -1 114 114 2
e 3691 1873 1840 0
e 3692 1873 1840 0
e -1 114 114 2
e -1 114 114 2
e 3695 1840 1807 0
e 3696 1840 1807 0
e -1 114 114 2
e -1 114 114 2
e 3699 1807 1774 0
e 3700 1807 1774 0
e -1 114 114 2
e -1 114 114 2
e 3703 1774 1741 0
e 3704 1774 1741 0
e -1 114 114 2
e -1 114 114 2
e 3707 1741 1708 0
e 3708 1741 1708 0
e -1 114 114 2
e -1 114 114 2
e 3711 1708 1675 0
e 3712 1708 1675 0
e -1 114 114 2
e -1 114 114 2
e 3715 1675 1642 0
e 3716 1675 1642 0
e -1 114 114 2
e -1 114 114 2
e 3719 1642 1609 0
e 3720 1642 1609 0
e -1 114 114 2
e -1 114 114 2
e 3723 1609 1576 0
e 3724 1609 1576 0
e -1 114 114 2
e -1 114 114 2
e 3727 1576 1543 0
e 3728 1576 1543 0
e -1 114 114 2
e -1 114 114 2
e 3731 1543 1510 0
e 3732 1543 1510 0
e -1 114 114 2
e -1 114 114 2
e 3735 1510 1477 0
e 3736 1510 1477 0
e -1 114 114 2
e -1 114 114 2
e 3739 1477 1444 0
e 3740 1477 1444 0
e -1 114 114 2
e -1 114 114 2
e 3743 1444 1411 0
e 3744 1444 1411 0
e -1 114 114 2
e -1 114 114 2
e 3747 1411 1378 0
e 3748 1411 1378 0
e -1 114 114 2
e -1 114 114 2
e 3751 1378 1345 0
e 3752 1378 1345 0
e -1 114 114 2
e -1 114 114 2
e 3755 1345 1312 0
e 3756 1345 1312 0
e -1 114 114 2
e -1 114 114 2
e 3759 1312 1279 0
e 3760 1312 1279 0
e -1 114 114 2
e -1 114 114 2
e 3763 1279 1246 0
e 3764 1279 1246 0
e -1 114 114 2
e -1 114 114 2
e 3767 1246 1213 0
e 3768 1246 1213 0
e -1 114 114 2
e -1 114 114 2
e 3771 1213 1180 0
e 3772 1213 1180 0
e -1 114 114 2
e -1 114 114 2
e 3775 1180 1147 0
e 3776 1180 1147 0
e -1 114 114 2
e -1 114 114 2
e 3779 1147 1114 0
e 3780 1147 1114 0
e -1 114 114 2
e -1 114 114 2
e 3783 1114 1081 0
e 3784 1114 1081 0
e -1 114 114 2
e -1 114 114 2
e 3787 1081 1048 0
e 3788 1081 1048 0
e -1 114 114 2
e -1 114 114 2
e 3791 1048 1015 0
e 3792 1048 1015 0
e -1 114 114 2
e -1 114 114 2
e 3795 1015 982 0
e 3796 1015 982 0
e -1 114 114 2
e -1 114 114 2
e 3799 982 949 0
e 3800 982 949 0
e -1 114 114 2
e -1 114 114 2
e 3803 949 916 0
e 3804 949 916 0
e -1 114 114 2
e -1 114 114 2
e 3807 916 883 0
e 3808 916 883 0
e -1 114 114 2
e -1 114 114 2
e 3811 883 850 0
e 3812 883 850 0
e -1 114 114 2
e -1 114 114 2
e 3815 850 817 0
e 3816 850 817 0
e -1 114 114 2
e -1 114 114 2
e 3819 817 784 0
e 3820 817 784 0
e -1 114 114 2
e -1 114 114 2
e 3823 784 751 0
e 3824 784 751 0
e -1 114 114 2
e -1 114 114 2
e 3827 751 718 0
e 3828 751 718 0
e -1 114 114 2
e -1 114 114 2
e 3831 718 685 0
e 3832 718 685 0
e -1 114 114 2
e -1 114 114 2
e 3835 685 652 0
e 3836 685 652 0
e -1 114 114 2
e -1 114 114 2
e 3839 652 619 0
e 3840 652 619 0
e -1 114 114 2
e -1 114 114 2
e 3843 619 586 0
e 3844 619 586 0
e -1 114 114 2
e -1 114 114 2
e 3847 586 553 0
e 3848 586 553 0
e -1 114 114 2
e -1 114 114 2
e 3851 553 520 0
e 3852 553 520 0
e -1 114 114 2
e -1 114 114 2
e 3855 520 487 0
e 3856 520 487 0
e -1 114 114 2
e -1 114 114 2
e 3859 487 454 0
e 3860 487 454 0
e -1 114 114 2
e -1 114 114 2
e 3863 454 421 0
e 3864 454 421 0
e -1 114 114 2
e -1 114 114 2
e 3867 421 388 0
e 3868 421 388 0
e -1 114 114 2
e -1 114 114 2
e 3871 388 355 0
e 3872 388 355 0
e -1 114 114 2
e -1 114 114 2
e 3875 355 322 0
e 3876 355 322 0
e -1 114 114 2
e -1 114 114 2
e 3879 322 289 0
e 3880 322 289 0
e -1 114 114 2
e -1 114 114 2
e 3883 289 256 0
e 3884 289 256 0
e -1 114 114 2
e -1 114 114 2
e 3887 256 223 0
e 3888 256 223 0
e -1 114 114 2
e -1 114 114 2
e 3891 223 190 0
e 3892 223 190 0
e -1 114 114 2
e -1 114 114 2
e 3895 190 157 0
e 3896 190 157 0
e -1 114 114 2
e -1 114 114 2
e 3899 157 124 0
e 3900 157 124 0
e -1 114 114 2
e -1 114 114 2
e 3903 124 91 0
e 3904 124 91 0
e -1 114 114 2
e -1 114 114 2
e 3907 91 58 0
e 3908 91 58 0
e -1 114 114 2
e -1 114 114 2
e 3911 58 25 0
e 3912 58 25 0
e -1 114 114 2
e -1 114 114 2
e -1 114 114 2
e 3916 25 24 0
e 3917 3031 3032 0
e -1 114 114 2
e -1 114 114 2
e 3920 3032 2999 0
e 3921 3032 2999 0
e 3922 3032 3033 0
e -1 114 114 2
e -1 114 114 2
e -1 114 114 2
e -1 114 114 2
e 3927 2999 2966 0
e 3928 2999 2966 0
e -1 114 114 2
e -1 114 114 2
e -1 114 114 2
e -1 114 114 2
e -1 114 114 2
e 3934 2966 2933 0
e 3935 2966 2933 0
e -1 114 114 2
e -1 114 114 2
e -1 114 114 2
e -1 114 114 2
e -1 114 114 2
e 3941 2933 2900 0
e 3942 2933 2900 0
e -1 114 114 2
e -1 114 114 2
e -1 114 114 2
e -1 114 114 2
e -1 114 114 2
e 3948 2900 2867 0
e 3949 2900 2867 0
e -1 114 114 2
e -1 114 114 2
e -1 114 114 2
e -1 114 114 2
e -1 114 114 2
e 3955 2867 2834 0
e 3956 2867 2834 0
e -1 114 114 2
e -1 114 114 2
e -1 114 114 2
e -1 114 114 2
e -1 114 114 2
e 3962 2834 2801 0
e 3963 2834 2801 0
e -1 114 114 2
e -1 114 114 2
e -1 114 114 2
e -1 114 114 2
e -1 114 114 2
e 3969 2801 2768 0
e 3970 2801 2768 0
e -1 114 114 2
e -1 114 114 2
e -1 114 114 2
e -1 114 114 2
e -1 114 114 2
e 3976 2768 2735 0
e 3977 2768 2735 0
e -1 114 114 2
e -1 114 114 2
e -1 114 114 2
e -1 114 114 2
e -1 114 114 2
e 3983 2735 2702 0
e 3984 2735 2702 0
e -1 114 114 2
e -1 114 114 2
e -1 114 114 2
e -1 114 114 2
e -1 114 114 2
e 3990 2702 2669 0
e 3991 2702 2669 0
e -1 114 114 2
e -1 114 114 2
e -1 114 114 2
e -1 114 114 2
e -1 114 114 2
e 3997 2669 2636 0
e 3998 2669 2636 0
e -1 114 114 2
e -1 114 114 2
e -1 114 114 2
e -1 114 114 2
e -1 114 114 2
e 4004 2636 2603 0
e 4005 2636 2603 0
e -1 114 114 2
e -1 114 114 2
e -1 114 114 2
e -1 114 114 2
e -1 114 114 2
e 4011 2603 2570 0
e 4012 2603 2570 0
e -1 114 114 2
e -1 114 114 2
e -1 114 114 2
e -1 114 114 2
e -1 114 114 2
e 4018 2570 2537 0
e 4019 2570 2537 0
e -1 114 114 2
e -1 114 114 2
e -1 114 114 2
e -1 114 114 2
e -1 114 114 2
e 4025 2537 2504 0
e 4026 2537 2504 0
e -1 114 114 2
e -1 114 114 2
e -1 114 114 2
e -1 114 114 2
e -1 114 114 2
e 4032 2504 2471 0
e 4033 2504 2471 0
e -1 114 114 2
e -1 114 114 2
e -1 114 114 2
e -1 114 114 2
e -1 114 114 2
e 4039 2471 2438 0
e 4040 2471 2438 0
e -1 114 114 2
e -1 114 114 2
e -1 114 114 2
e -1 114 114 2
e -1 114 114 2
e 4046 2438 2405 0
e 4047 2438 2405 0
e -1 114 114 2
e -1 114 114 2
e -1 114 114 2
e -1 114 114 2
e -1 114 114 2
e 4053 2405 2372 0
e 4054 2405 2372 0
e -1 114 114 2
e -1 114 114 2
e -1 114 114 2
e -1 114 114 2
e -1 114 114 2
e 4060 2372 2339 0
e 4061 2372 2339 0
e 4062 2372 2373 0
e 4063 2372 2373 0
e -1 114 114 2
e -1 114 114 2
e -1 114 114 2
e -1 114 114 2
e 4068 2339 2306 0
e 4069 2339 2306 0
e -1 114 114 2
e -1 114 114 2
e -1 114 114 2
e -1 114 114 2
e -1 114 114 2
e 4075 2306 2273 0
e 4076 2306 2273 0
e -1 114 114 2
e -1 114 114 2
e -1 114 114 2
e -1 114 114 2
e -1 114 114 2
e 4082 2273 2240 0
e 4083 2273 2240 0
e -1 114 114 2
e -1 114 114 2
e -1 114 114 2
e -1 114 114 2
e -1 114 114 2
e 4089 2240 2207 0
e 4090 2240 2207 0
e -1 114 114 2
e -1 114 114 2
e -1 114 114 2
e -1 114 114 2
e -1 114 114 2
e 4096 2207 2174 0
e 4097 2207 2174 0
e -1 114 114 2
e -1 114 114 2
e -1 114 114 2
e -1 114 114 2
e -1 114 114 2
e 4103 2174 2141 0
e 4104 2174 2141 0
e -1 114 114 2
e -1 114 114 2
e -1 114 114 2
e -1 114 114 2
e -1 114 114 2
e 4110 2141 2108 0
e 4111 2141 2108 0
e -1 114 114 2
e -1 114 114 2
e -1 114 114 2
e -1 114 114 2
e -1 114 114 2
e 4117 2108 2075 0
e 4118 2108 2075 0
e -1 114 114 2
e -1 114 114 2
e -1 114 114 2
e -1 114 114 2
e -1 114 114 2
e 4124 2075 2042 0
e 4125 2075 2042 0
e -1 114 114 2
e -1 114 114 2
e -1 114 114 2
e -1 114 114 2
e -1 114 114 2
e 4131 2042 2009 0
e 4132 2042 2009 0
e -1 114 114 2
e -1 114 114 2
e -1 114 114 2
e -1 114 114 2
e -1 114 114 2
e 4138 2009 1976 0
e 4139 2009 1976 0
e -1 114 114 2
e -1 114 114 2
e -1 114 114 2
e -1 114 114 2
e -1 114 114 2
e 4145 1976 1943 0
e 4146 1976 1943 0
e -1 114 114 2
e -1 114 114 2
e -1 114 114 2
e -1 114 114 2
e -1 114 114 2
e 4152 1943 1910 0
e 4153 1943 1910 0
e -1 114 114 2
e -1 114 114 2
e -1 114 114 2
e -1 114 114 2
e -1 114 114 2
e 4159 1910 1877 0
e 4160 1910 1877 0
e -1 114 114 2
e -1 114 114 2
e -1 114 114 2
e -1 114 114 2
e -1 114 114 2
e 4166 1877 1844 0
e 4167 1877 1844 0
e -1 114 114 2
e -1 114 114 2
e -1 114 114 2
e -1 114 114 2
e -1 114 114 2
e 4173 1844 1811 0
e 4174 1844 1811 0
e -1 114 114 2
e -1 114 114 2
e -1 114 114 2
e -1 114 114 2
e -1 114 114 2
e 4180 1811 1778 0
e 4181 1811 1778 0
e -1 114 114 2
e -1 114 114 2
e -1 114 114 2
e -1 114 114 2
e -1 114 114 2
e 4187 1778 1745 0
e 4188 1778 1745 0
e -1 114 114 2
e -1 114 114 2
e -1 114 114 2
e -1 114 114 2
e -1 114 114 2
e 4194 1745 1712 0
e 4195 1745 1712 0
e -1 114 114 2
e -1 114 114 2
e -1 114 114 2
e -1 114 114 2
e -1 114 114 2
e 4201 1712 1679 0
e 4202 1712 1679 0
e -1 114 114 2
e -1 114 114 2
e -1 114 114 2
e -1 114 114 2
e -1 114 114 2
e 4208 1679 1646 0
e 4209 1679 1646 0
e -1 114 114 2
e -1 114 114 2
e -1 114 114 2
e -1 114 114 2
e -1 114 114 2
e 4215 1646 1613 0
e 4216 1646 1613 0
e -1 114 114 2
e -1 114 114 2
e -1 114 114 2
e -1 114 114 2
e -1 114 114 2
e 4222 1613 1580 0
e 4223 1613 1580 0
e -1 114 114 2
e -1 114 114 2
e -1 114 114 2
e -1 114 114 2
e -1 114 114 2
e 4229 1580 1547 0
e 4230 1580 1547 0
e -1 114 114 2
e -1 114 114 2
e -1 114 114 2
e -1 114 114 2
e -1 114 114 2
e 4236 1547 1514 0
e 4237 1547 1514 0
e -1 114 114 2
e -1 114 114 2
e -1 114 114 2
e -1 114 114 2
e -1 114 114 2
e 4243 1514 1481 0
e 4244 1514 1481 0
e -1 114 114 2
e -1 114 114 2
e -1 114 114 2
e -1 114 114 2
e -1 114 114 2
e 4250 1481 1448 0
e 4251 1481 1448 0
e -1 114 114 2
e -1 114 114 2
e -1 114 114 2
e -1 114 114 2
e -1 114 114 2
e 4257 1448 1415 0
e 4258 1448 1415 0
e -1 114 114 2
e -1 114 114 2
e -1 114 114 2
e -1 114 114 2
e -1 114 114 2
e 4264 1415 1382 0
e 4265 1415 1382 0
e -1 114 114 2
e -1 114 114 2
e -1 114 114 2
e -1 114 114 2
e -1 114 114 2
e 4271 1382 1349 0
e 4272 1382 1349 0
e -1 114 114 2
e -1 114 114 2
e -1 114 114 2
e -1 114 114 2
e -1 114 114 2
e 4278 1349 1316 0
e 4279 1349 1316 0
e -1 114 114 2
e -1 114 114 2
e -1 114 114 2
e -1 114 114 2
e -1 114 114 2
e 4285 1316 1283 0
e 4286 1316 1283 0
e -1 114 114 2
e -1 114 114 2
e -1 114 114 2
e -1 114 114 2
e -1 114 114 2
e 4292 1283 1250 0
e 4293 1283 1250 0
e -1 114 114 2
e -1 114 114 2
e -1 114 114 2
e -1 114 114 2
e -1 114 114 2
e 4299 1250 1217 0
e 4300 1250 1217 0
e -1 114 114 2
e -1 114 114 2
e -1 114 114 2
e -1 114 114 2
e -1 114 114 2
e 4306 1217 1184 0
e 4307 1217 1184 0
e -1 114 114 2
e -1 114 114 2
e -1 114 114 2
e -1 114 114 2
e -1 114 114 2
e 4313 1184 1151 0
e 4314 1184 1151 0
e -1 114 114 2
e -1 114 114 2
e -1 114 114 2
e -1 114 114 2
e -1 114 114 2
e 4320 1151 1118 0
e 4321 1151 1118 0
e -1 114 114 2
e -1 114 114 2
e -1 114 114 2
e -1 114 114 2
e -1 114 114 2
e 4327 1118 1085 0
e 4328 1118 1085 0
e -1 114 114 2
e -1 114 114 2
e -1 114 114 2
e -1 114 114 2
e -1 114 114 2
e 4334 1085 1052 0
e 4335 1085 1052 0
e -1 114 114 2
e -1 114 114 2
e -1 114 114 2
e -1 114 114 2
e -1 114 114 2
e 4341 1052 1019 0
e 4342 1052 1019 0
e -1 114 114 2
e -1 114 114 2
e -1 114 114 2
e -1 114 114 2
e -1 114 114 2
e 4348 1019 986 0
e 4349 1019 986 0
e -1 114 114 2
e -1 114 114 2
e -1 114 114 2
e -1 114 114 2
e -1 114 114 2
e 4355 986 953 0
e 4356 986 953 0
e -1 114 114 2
e -1 114 114 2
e -1 114 114 2
e -1 114 114 2
e -1 114 114 2
e 4362 953 920 0
e 4363 953 920 0
e -1 114 114 2
e -1 114 114 2
e -1 114 114 2
e -1 114 114 2
e -1 114 114 2
e 4369 920 887 0
e 4370 920 887 0
e -1 114 114 2
e -1 114 114 2
e -1 114 114 2
e -1 114 114 2
e -1 114 114 2
e 4376 887 854 0
e 4377 887 854 0
e -1 114 114 2
e -1 114 114 2
e -1 114 114 2
e -1 114 114 2
e -1 114 114 2
e 4383 854 821 0
e 4384 854 821 0
e -1 114 114 2
e -1 114 114 2
e -1 114 114 2
e -1 114 114 2
e -1 114 114 2
e 4390 821 788 0
e 4391 821 788 0
e -1 114 114 2
e -1 114 114 2
e -1 114 114 2
e -1 114 114 2
e -1 114 114 2
e 4397 788 755 0
e 4398 788 755 0
e -1 114 114 2
e -1 114 114 2
e -1 114 114 2
e -1 114 114 2
e -1 114 114 2
e 4404 755 722 0
e 4405 755 722 0
e -1 114 114 2
e -1 114 114 2
e -1 114 114 2
e -1 114 114 2
e -1 114 114 2
e 4411 722 689 0
e 4412 722 689 0
e -1 114 114 2
e -1 114 114 2
e -1 114 114 2
e -1 114 114 2
e -1 114 114 2
e 4418 689 656 0
e 4419 689 656 0
e -1 114 114 2
e -1 114 114 2
e -1 114 114 2
e -1 114 114 2
e -1 114 114 2
e 4425 656 623 0
e 4426 656 623 0
e -1 114 114 2
e -1 114 114 2
e -1 114 114 2
e -1 114 114 2
e -1 114 114 2
e 4432 623 590 0
e 4433 623 590 0
e -1 114 114 2
e -1 114 114 2
e -1 114 114 2
e -1 114 114 2
e -1 114 114 2
e 4439 590 557 0
e 4440 590 557 0
e -1 114 114 2
e -1 114 114 2
e -1 114 114 2
e -1 114 114 2
e -1 114 114 2
e 4446 557 524 0
e 4447 557 524 0
e -1 114 114 2
e -1 114 114 2
e -1 114 114 2
e -1 114 114 2
e -1 114 114 2
e 4453 524 491 0
e 4454 524 491 0
e -1 114 114 2
e -1 114 114 2
e -1 114 114 2
e -1 114 114 2
e -1 114 114 2
e 4460 491 458 0
e 4461 491 458 0
e -1 114 114 2
e -1 114 114 2
e -1 114 114 2
e -1 114 114 2
e -1 114 114 2
e 4467 458 425 0
e 4468 458 425 0
e -1 114 114 2
e -1 114 114 2
e -1 114 114 2
e -1 114 114 2
e -1 114 114 2
e 4474 425 392 0
e 4475 425 392 0
e -1 114 114 2
e -1 114 114 2
e -1 114 114 2
e -1 114 114 2
e -1 114 114 2
e 4481 392 359 0
e 4482 392 359 0
e -1 114 114 2
e -1 114 114 2
e -1 114 114 2
e -1 114 114 2
e -1 114 114 2
e 4488 359 326 0
e 4489 359 326 0
e -1 114 114 2
e -1 114 114 2
e -1 114 114 2
e -1 114 114 2
e -1 114 114 2
e 4495 326 293 0
e 4496 326 293 0
e -1 114 114 2
e -1 114 114 2
e -1 114 114 2
e -1 114 114 2
e -1 114 114 2
e 4502 293 260 0
e 4503 293 260 0
e -1 114 114 2
e -1 114 114 2
e -1 114 114 2
e -1 114 114 2
e -1 114 114 2
e 4509 260 227 0
e 4510 260 227 0
e -1 114 114 2
e -1 114 114 2
e -1 114 114 2
e -1 114 114 2
e -1 114 114 2
e 4516 227 194 0
e 4517 227 194 0
e -1 114 114 2
e -1 114 114 2
e -1 114 114 2
e -1 114 114 2
e -1 114 114 2
e 4523 194 161 0
e 4524 194 161 0
e -1 114 114 2
e -1 114 114 2
e -1 114 114 2
e -1 114 114 2
e -1 114 114 2
e 4530 161 128 0
e 4531 161 128 0
e -1 114 114 2
e -1 114 114 2
e -1 114 114 2
e -1 114 114 2
e -1 114 114 2
e 4537 128 95 0
e 4538 128 95 0
e -1 114 114 2
e -1 114 114 2
e -1 114 114 2
e -1 114 114 2
e -1 114 114 2
e 4544 95 62 0
e 4545 95 62 0
e -1 114 114 2
e -1 114 114 2
e -1 114 114 2
e -1 114 114 2
e -1 114 114 2
e 4551 62 29 0
e 4552 62 29 0
e -1 114 114 2
e -1 114 114 2
e 4555 28 29 0
e 4556 29 30 0
e -1 114 114 2
e -1 114 114 2
e -1 114 114 2
e -1 114 114 2
e -1 114 114 2
e -1 114 114 2
e -1 114 114 2
e -1 114 114 2
e -1 114 114 2
e -1 114 114 2
e -1 114 114 2
e -1 114 114 2
e -1 114 114 2
e -1 114 114 2
e -1 114 114 2
e -1 114 114 2
e -1 114 114 2
e -1 114 114 2
e -1 114 114 2
e -1 114 114 2
e -1 114 114 2
e -1 114 114 2
e -1 114 114 2
e -1 114 114 2
e -1 114 114 2
e -1 114 114 2
e -1 114 114 2
e -1 114 114 2
e -1 114 114 2
e -1 114 114 2
e -1 114 114 2
e -1 114 114 2
e -1 114 114 2
e -1 114 114 2
e -1 114 114 2
e -1 114 114 2
e -1 114 114 2
e -1 114 114 2
e -1 114 114 2
e -1 114 114 2
e -1 114 114 2
e -1 114 114 2
e -1 114 114 2
e -1 114 114 2
e -1 114 114 2
e -1 114 114 2
e -1 114 114 2
e -1 114 114 2
e -1 114 114 2
e -1 114 114 2
e -1 114 114 2
e -1 114 114 2
e -1 114 114 2
e -1 114 114 2
e -1 114 114 2
e -1 114 114 2
e -1 114 114 2
e -1 114 114 2
e -1 114 114 2
e -1 114 114 2
e -1 114 114 2
e -1 114 114 2
e -1 114 114 2
e -1 114 114 2
e -1 114 114 2
e -1 114 114 2
e -1 114 114 2
e -1 114 114 2
e -1 114 114 2
e -1 114 114 2
e -1 114 114 2
e -1 114 114 2
e -1 114 114 2
e -1 114 114 2
e -1 114 114 2
e -1 114 114 2
e -1 114 114 2
e -1 114 114 2
e -1 114 114 2
e -1 114 114 2
e -1 114 114 2
e -1 114 114 2
e -1 114 114 2
e -1 114 114 2
e -1 114 114 2
e -1 114 114 2
e -1 114 114 2
e -1 114 114 2
e -1 114 114 2
e -1 114 114 2
e -1 114 114 2
e -1 114 114 2
e -1 114 114 2
e -1 114 114 2
e -1 114 114 2
e -1 114 114 2
e -1 114 114 2
e -1 114 114 2
e -1 114 114 2
e -1 114 114 2
e -1 114 114 2
e -1 114 114 2
e -1 114 114 2
e -1 114 114 2
e -1 114 114 2
e -1 114 114 2
e -1 114 114 2
e -1 114 114 2
e -1 114 114 2
e -1 114 114 2
e -1 114 114 2
e -1 114 114 2
e -1 114 114 2
e -1 114 114 2
e -1 114 114 2
e -1 114 114 2
e -1 114 114 2
e -1 114 114 2
e -1 114 114 2
e -1 114 114 2
e -1 114 114 2
e -1 114 114 2
e -1 114 114 2
e -1 114 114 2
e -1 114 114 2
e -1 114 114 2
e -1 114 114 2
e -1 114 114 2
e -1 114 114 2
e -1 114 114 2
e -1 114 114 2
e -1 114 114 2
e -1 114 114 2
e -1 114 114 2
e -1 114 114 2
e -1 114 114 2
e -1 114 114 2
e -1 114 114 2
e -1 114 114 2
e -1 114 114 2
e -1 114 114 2
e -1 114 114 2
e -1 114 114 2
e -1 114 114 2
e -1 114 114 2
e -1 114 114 2
e -1 114 114 2
e -1 114 114 2
e -1 114 114 2
e -1 114 114 2
e -1 114 114 2
e -1 114 114 2
e -1 114 114 2
e -1 114 114 2
e -1 114 114 2
e -1 114 114 2
e -1 114 114 2
e -1 114 114 2
e -1 114 114 2
e -1 114 114 2
e -1 114 114 2
e -1 114 114 2
e -1 114 114 2
e -1 114 114 2
e -1 114 114 2
e -1 114 114 2
e -1 114 114 2
e -1 114 114 2
e -1 114 114 2
e -1 114 114 2
e -1 114 114 2
e -1 114 114 2
e -1 114 114 2
e -1 114 114 2
e -1 114 114 2
e -1 114 114 2
e -1 114 114 2
e -1 114 114 2
e -1 114 114 2
e -1 114 114 2
e -1 114 114 2
e -1 114 114 2
e -1 114 114 2
e -1 114 114 2
e -1 114 114 2
e -1 114 114 2
e -1 114 114 2
e -1 114 114 2
e -1 114 114 2
e -1 114 114 2
e -1 114 114 2
e -1 114 114 2
e -1 114 114 2
e -1 114 114 2
e -1 114 114 2
e -1 114 114 2
e -1 114 114 2
e -1 114 114 2
e -1 114 114 2
e -1 114 114 2
e -1 114 114 2
e -1 114 114 2
e -1 114 114 2
e -1 114 114 2
e -1 114 114 2
e -1 114 114 2
e -1 114 114 2
e -1 114 114 2
e -1 114 114 2
e -1 114 114 2
e -1 114 114 2
e -1 114 114 2
e -1 114 114 2
e -1 114 114 2
e -1 114 114 2
e -1 114 114 2
e -1 114 114 2
e -1 114 114 2
e -1 114 114 2
e -1 114 114 2
e -1 114 114 2
e -1 114 114 2
e -1 114 114 2
e -1 114 114 2
e -1 114 114 2
e -1 114 114 2
e -1 114 114 2
e -1 114 114 2
e -1 114 114 2
e -1 114 114 2
e -1 114 114 2
e -1 114 114 2
e -1 114 114 2
e -1 114 114 2
e -1 114 114 2
e -1 114 114 2
e -1 114 114 2
e -1 114 114 2
e -1 114 114 2
e -1 114 114 2
e -1 114 114 2
e -1 114 114 2
e -1 114 114 2
e -1 114 114 2
e -1 114 114 2
e -1 114 114 2
e -1 114 114 2
e -1 114 114 2
e -1 114 114 2
e -1 114 114 2
e -1 114 114 2
e -1 114 114 2
e -1 114 114 2
e -1 114 114 2
e -1 114 114 2
e -1 114 114 2
e -1 114 114 2
e -1 114 114 2
e -1 114 114 2
e -1 114 114 2
e -1 114 114 2
e -1 114 114 2
e -1 114 114 2
e -1 114 114 2
e -1 114 114 2
e -1 114 114 2
e -1 114 114 2
e -1 114 114 2
e -1 114 114 2
e -1 114 114 2
e -1 114 114 2
e -1 114 114 2
e -1 114 114 2
e -1 114 114 2
e -1 114 114 2
e -1 114 114 2
e -1 114 114 2
e -1 114 114 2
e -1 114 114 2
e -1 114 114 2
e -1 114 114 2
e -1 114 114 2
e -1 114 114 2
e -1 114 114 2
e -1 114 114 2
e -1 114 114 2
e -1 114 114 2
e -1 114 114 2
e -1 114 114 2
e -1 114 114 2
e -1 114 114 2
e -1 114 114 2
e -1 114 114 2
e -1 114 114 2
e -1 114 114 2
e -1 114 114 2
e -1 114 114 2
e -1 114 114 2
e -1 114 114 2
e -1 114 114 2
e -1 114 114 2
e -1 114 114 2
e -1 114 114 2
e -1 114 114 2
e -1 114 114 2
e -1 114 114 2
e -1 114 114 2
e -1 114 114 2
e -1 114 114 2
e -1 114 114 2
e -1 114 114 2
e -1 114 114 2
e -1 114 114 2
e -1 114 114 2
e -1 114 114 2
e -1 114 114 2
e -1 114 114 2
e -1 114 114 2
e -1 114 114 2
e -1 114 114 2
e -1 114 114 2
e -1 114 114 2
e -1 114 114 2
e -1 114 114 2
e -1 114 114 2
e -1 114 114 2
e -1 114 114 2
e -1 114 114 2
e -1 114 114 2
e -1 114 114 2
e -1 114 114 2
e -1 114 114 2
e -1 114 114 2
e -1 114 114 2
e -1 114 114 2
e -1 114 114 2
e -1 114 114 2
e -1 114 114 2
e -1 114 114 2
e -1 114 114 2
e -1 114 114 2
e -1 114 114 2
e -1 114 114 2
e -1 114 114 2
e -1 114 114 2
e -1 114 114 2
e -1 114 114 2
e -1 114 114 2
e -1 114 114 2
e -1 114 114 2
e -1 114 114 2
e -1 114 114 2
e -1 114 114 2
e -1 114 114 2
e -1 114 114 2
e -1 114 114 2
e -1 114 114 2
e -1 114 114 2
e -1 114 114 2
e -1 114 114 2
e -1 114 114 2
e -1 114 114 2
e -1 114 114 2
e -1 114 114 2
e -1 114 114 2
e -1 114 114 2
e -1 114 114 2
e -1 114 114 2
e -1 114 114 2
e -1 114 114 2
e -1 114 114 2
e -1 114 114 2
e -1 114 114 2
e -1 114 114 2
e -1 114 114 2
e -1 114 114 2
e -1 114 114 2
e -1 114 114 2
e -1 114 114 2
e -1 114 114 2
e -1 114 114 2
e -1 114 114 2
e -1 114 114 2
e -1 114 114 2
e -1 114 114 2
e -1 114 114 2
e -1 114 114 2
e -1 114 114 2
e -1 114 114 2
e -1 114 114 2
e 4947 10 11 0
e 4948 11 12 0
e -1 114 114 2
e -1 114 114 2
e -1 114 114 2
e -1 114 114 2
e -1 114 114 2
e -1 114 114 2
e -1 114 114 2
e -1 114 114 2
e -1 114 114 2
e -1 114 114 2
e -1 114 114 2
e -1 114 114 2
e -1 114 114 2
e -1 114 114 2
e -1 114 114 2
e -1 114 114 2
e -1 114 114 2
e -1 114 114 2
e -1 114 114 2
e -1 114 114 2
e -1 114 114 2
e -1 114 114 2
e -1 114 114 2
e -1 114 114 2
e -1 114 114 2
e -1 114 114 2
e -1 114 114 2
e -1 114 114 2
e -1 114 114 2
e -1 114 114 2
e -1 114 114 2
e -1 114 114 2
e -1 114 114 2
e -1 114 114 2
e -1 114 114 2
e -1 114 114 2
e -1 114 114 2
e -1 114 114 2
e -1 114 114 2
e -1 114 114 2
e -1 114 114 2
e -1 114 114 2
e -1 114 114 2
e -1 114 114 2
e -1 114 114 2
e -1 114 114 2
e -1 114 114 2
e -1 114 114 2
e -1 114 114 2
e -1 114 114 2
e -1 114 114 2
e -1 114 114 2
e -1 114 114 2
e -1 114 114 2
e -1 114 114 2
e -1 114 114 2
e -1 114 114 2
e -1 114 114 2
e -1 114 114 2
e -1 114 114 2
e -1 114 114 2
e -1 114 114 2
e -1 114 114 2
e -1 114 114 2
e -1 114 114 2
e -1 114 114 2
e -1 114 114 2
e -1 114 114 2
e -1 114 114 2
e -1 114 114 2
e -1 114 114 2
e -1 114 114 2
e -1 114 114 2
e -1 114 114 2
e -1 114 114 2
e -1 114 114 2
e -1 114 114 2
e -1 114 114 2
e -1 114 114 2
e -1 114 114 2
e -1 114 114 2
e -1 114 114 2
e -1 114 114 2
e -1 114 114 2
e -1 114 114 2
e -1 114 114 2
e -1 114 114 2
e -1 114 114 2
e -1 114 114 2
e -1 114 114 2
e -1 114 114 2
e -1 114 114 2
e -1 114 114 2
e -1 114 114 2
e -1 114 114 2
e -1 114 114 2
e -1 114 114 2
e -1 114 114 2
e -1 114 114 2
e -1 114 114 2
e -1 114 114 2
e -1 114 114 2
e -1 114 114 2
e -1 114 114 2
e -1 114 114 2
e -1 114 114 2
e -1 114 114 2
e -1 114 114 2
e -1 114 114 2
e -1 114 114 2
e -1 114 114 2
e -1 114 114 2
e -1 114 114 2
e -1 114 114 2
e -1 114 114 2
e -1 114 114 2
e -1 114 114 2
e -1 114 114 2
e -1 114 114 2
e -1 114 114 2
e -1 114 114 2
e -1 114 114 2
e -1 114 114 2
e -1 114 114 2
e -1 114 114 2
e -1 114 114 2
e -1 114 114 2
e -1 114 114 2
e -1 114 114 2
e -1 114 114 2
e -1 114 114 2
e -1 114 114 2
e -1 114 114 2
e -1 114 114 2
e -1 114 114 2
e -1 114 114 2
e -1 114 114 2
e -1 114 114 2
e -1 114 114 2
e -1 114 114 2
e -1 114 114 2
e -1 114 114 2
e -1 114 114 2
e -1 114 114 2
e -1 114 114 2
e -1 114 114 2
e -1 114 114 2
e -1 114 114 2
e -1 114 114 2
e -1 114 114 2
e -1 114 114 2
e -1 114 114 2
e -1 114 114 2
e -1 114 114 2
e -1 114 114 2
e -1 114 114 2
e -1 114 114 2
e -1 114 114 2
e -1 114 114 2
e -1 114 114 2
e -1 114 114 2
e -1 114 114 2
e -1 114 114 2
e -1 114 114 2
e -1 114 114 2
e -1 114 114 2
e -1 114 114 2
e -1 114 114 2
e -1 114 114 2
e -1 114 114 2
e -1 114 114 2
e -1 114 114 2
e -1 114 114 2
e -1 114 114 2
e -1 114 114 2
e -1 114 114 2
e -1 114 114 2
e -1 114 114 2
e -1 114 114 2
e -1 114 114 2
e -1 114 114 2
e -1 114 114 2
e -1 114 114 2
e -1 114 114 2
e -1 114 114 2
e -1 114 114 2
e -1 114 114 2
e -1 114 114 2
e -1 114 114 2
e -1 114 114 2
e -1 114 114 2
e -1 114 114 2
e -1 114 114 2
e -1 114 114 2
e -1 114 114 2
e -1 114 114 2
e -1 114 114 2
e -1 114 114 2
e -1 114 114 2
e -1 114 114 2
e -1 114 114 2
e -1 114 114 2
e -1 114 114 2
e -1 114 114 2
e -1 114 114 2
e -1 114 114 2
e -1 114 114 2
e -1 114 114 2
e -1 114 114 2
e -1 114 114 2
e -1 114 114 2
e -1 114 114 2
e -1 114 114 2
e -1 114 114 2
e -1 114 114 2
e -1 114 114 2
e -1 114 114 2
e -1 114 114 2
e -1 114 114 2
e -1 114 114 2
e -1 114 114 2
e -1 114 114 2
e -1 114 114 2
e -1 114 114 2
e -1 114 114 2
e -1 114 114 2
e -1 114 114 2
e -1 114 114 2
e -1 114 114 2
e -1 114 114 2
e -1 114 114 2
e -1 114 114 2
e -1 114 114 2
e -1 114 114 2
e -1 114 114 2
e -1 114 114 2
e -1 114 114 2
e -1 114 114 2
e -1 114 114 2
e -1 114 114 2
e -1 114 114 2
e -1 114 114 2
e -1 114 114 2
e -1 114 114 2
e -1 114 114 2
e -1 114 114 2
e -1 114 114 2
e -1 114 114 2
e -1 114 114 2
e -1 114 114 2
e -1 114 114 2
e -1 114 114 2
e -1 114 114 2
e -1 114 114 2
e -1 114 114 2
e -1 114 114 2
e -1 114 114 2
e -1 114 114 2
e -1 114 114 2
e -1 114 114 2
e -1 114 114 2
e -1 114 114 2
e -1 114 114 2
e -1 114 114 2
e -1 114 114 2
e -1 114 114 2
e -1 114 114 2
e -1 114 114 2
e -1 114 114 2
e -1 114 114 2
e -1 114 114 2
e -1 114 114 2
e -1 114 114 2
e -1 114 114 2
e -1 114 114 2
e -1 114 114 2
e -1 114 114 2
e -1 114 114 2
e -1 114 114 2
e -1 114 114 2
e -1 114 114 2
e -1 114 114 2
e -1 114 114 2
e -1 114 114 2
e -1 114 114 2
e -1 114 114 2
e -1 114 114 2
e -1 114 114 2
e -1 114 114 2
e -1 114 114 2
e -1 114 114 2
e -1 114 114 2
e -1 114 114 2
e -1 114 114 2
e -1 114 114 2
e -1 114 114 2
e -1 114 114 2
e -1 114 114 2
e -1 114 114 2
e -1 114 114 2
e -1 114 114 2
e -1 114 114 2
e -1 114 114 2
e -1 114 114 2
e -1 114 114 2
e -1 114 114 2
e -1 114 114 2
e -1 114 114 2
e -1 114 114 2
e -1 114 114 2
e -1 114 114 2
e -1 114 114 2
e -1 114 114 2
e -1 114 114 2
e -1 114 114 2
e -1 114 114 2
e -1 114 114 2
e -1 114 114 2
e -1 114 114 2
e -1 114 114 2
e -1 114 114 2
e -1 114 114 2
e -1 114 114 2
e -1 114 114 2
e -1 114 114 2
e -1 114 114 2
e -1 114 114 2
e -1 114 114 2
e -1 114 114 2
e -1 114 114 2
e -1 114 114 2
e -1 114 114 2
e -1 114 114 2
e -1 114 114 2
e -1 114 114 2
e -1 114 114 2
e -1 114 114 2
e -1 114 114 2
e -1 114 114 2
e -1 114 114 2
e -1 114 114 2
e -1 114 114 2
e -1 114 114 2
e -1 114 114 2
e -1 114 114 2
e -1 114 114 2
e -1 114 114 2
e -1 114 114 2
e -1 114 114 2
e -1 114 114 2
e -1 114 114 2
e -1 114 114 2
e -1 114 114 2
e -1 114 114 2
e -1 114 114 2
e -1 114 114 2
e -1 114 114 2
e -1 114 114 2
e -1 114 114 2
e -1 114 114 2
e -1 114 114 2
e -1 114 114 2
e -1 114 114 2
e -1 114 114 2
e -1 114 114 2
e -1 114 114 2
e -1 114 114 2
e -1 114 114 2
e -1 114 114 2
e -1 114 114 2
e -1 114 114 2
e -1 114 114 2
e -1 114 114 2
e -1 114 114 2
e -1 114 114 2
e -1 114 114 2
e -1 114 114 2
e -1 114 114 2
e -1 114 114 2
e -1 114 114 2
e -1 114 114 2
e -1 114 114 2
e -1 114 114 2
e -1 114 114 2
e -1 114 114 2
e -1 114 114 2
e -1 114 114 2
e -1 114 114 2
e -1 114 114 2
e -1 114 114 2
e 5339 12 13 0
e 5340 13 14 0
e -1 114 114 2
e -1 114 114 2
e -1 114 114 2
e -1 114 114 2
e -1 114 114 2
e -1 114 114 2
e -1 114 114 2
e -1 114 114 2
e -1 114 114 2
e -1 114 114 2
e -1 114 114 2
e -1 114 114 2
e -1 114 114 2
e -1 114 114 2
e -1 114 114 2
e -1 114 114 2
e -1 114 114 2
e -1 114 114 2
e -1 114 114 2
e -1 114 114 2
e -1 114 114 2
e -1 114 114 2
e -1 114 114 2
e -1 114 114 2
e -1 114 114 2
e -1 114 114 2
e -1 114 114 2
e -1 114 114 2
e -1 114 114 2
e -1 114 114 2
e -1 114 114 2
e -1 114 114 2
e -1 114 114 2
e -1 114 114 2
e -1 114 114 2
e -1 114 114 2
e -1 114 114 2
e -1 114 114 2
e -1 114 114 2
e -1 114 114 2
e -1 114 114 2
e -1 114 114 2
e -1 114 114 2
e -1 114 114 2
e -1 114 114 2
e -1 114 114 2
e -1 114 114 2
e -1 114 114 2
e -1 114 114 2
e -1 114 114 2
e -1 114 114 2
e -1 114 114 2
e -1 114 114 2
e -1 114 114 2
e -1 114 114 2
e -1 114 114 2
e -1 114 114 2
e -1 114 114 2
e -1 114 114 2
e -1 114 114 2
e -1 114 114 2
e -1 114 114 2
e -1 114 114 2
e -1 114 114 2
e -1 114 114 2
e -1 114 114 2
e -1 114 114 2
e -1 114 114 2
e -1 114 114 2
e -1 114 114 2
e -1 114 114 2
e -1 114 114 2
e -1 114 114 2
e -1 114 114 2
e -1 114 114 2
e -1 114 114 2
e -1 114 114 2
e -1 114 114 2
e -1 114 114 2
e -1 114 114 2
e -1 114 114 2
e -1 114 114 2
e -1 114 114 2
e -1 114 114 2
e -1 114 114 2
e -1 114 114 2
e -1 114 114 2
e -1 114 114 2
e -1 114 114 2
e -1 114 114 2
e -1 114 114 2
e -1 114 114 2
e -1 114 114 2
e -1 114 114 2
e -1 114 114 2
e -1 114 114 2
e -1 114 114 2
e -1 114 114 2
e -1 114 114 2
e -1 114 114 2
e -1 114 114 2
e -1 114 114 2
e -1 114 114 2
e -1 114 114 2
e -1 114 114 2
e -1 114 114 2
e -1 114 114 2
e -1 114 114 2
e -1 114 114 2
e -1 114 114 2
e -1 114 114 2
e -1 114 114 2
e -1 114 114 2
e -1 114 114 2
e -1 114 114 2
e -1 114 114 2
e -1 114 114 2
e -1 114 114 2
e -1 114 114 2
e -1 114 114 2
e -1 114 114 2
e -1 114 114 2
e -1 114 114 2
e -1 114 114 2
e -1 114 114 2
e -1 114 114 2
e -1 114 114 2
e -1 114 114 2
e -1 114 114 2
e -1 114 114 2
e -1 114 114 2
e -1 114 114 2
e -1 114 114 2
e -1 114 114 2
e -1 114 114 2
e -1 114 114 2
e -1 114 114 2
e -1 114 114 2
e -1 114 114 2
e -1 114 114 2
e -1 114 114 2
e -1 114 114 2
e -1 114 114 2
e -1 114 114 2
e -1 114 114 2
e -1 114 114 2
e -1 114 114 2
e -1 114 114 2
e -1 114 114 2
e -1 114 114 2
e -1 114 114 2
e -1 114 114 2
e -1 114 114 2
e -1 114 114 2
e -1 114 114 2
e -1 114 114 2
e -1 114 114 2
e -1 114 114 2
e -1 114 114 2
e -1 114 114 2
e -1 114 114 2
e -1 114 114 2
e -1 114 114 2
e -1 114 114 2
e -1 114 114 2
e -1 114 114 2
e -1 114 114 2
e -1 114 114 2
e -1 114 114 2
e -1 114 114 2
e -1 114 114 2
e -1 114 114 2
e -1 114 114 2
e -1 114 114 2
e -1 114 114 2
e -1 114 114 2
e -1 114 114 2
e -1 114 114 2
e -1 114 114 2
e -1 114 114 2
e -1 114 114 2
e -1 114 114 2
e -1 114 114 2
e -1 114 114 2
e -1 114 114 2
e -1 114 114 2
e -1 114 114 2
e -1 114 114 2
e -1 114 114 2
e -1 114 114 2
e -1 114 114 2
e -1 114 114 2
e -1 114 114 2
e -1 114 114 2
e -1 114 114 2
e -1 114 114 2
e -1 114 114 2
e -1 114 114 2
e -1 114 114 2
e -1 114 114 2
e -1 114 114 2
e -1 114 114 2
e -1 114 114 2
e -1 114 114 2
e -1 114 114 2
e -1 114 114 2
e -1 114 114 2
e -1 114 114 2
e -1 114 114 2
e -1 114 114 2
e -1 114 114 2
e -1 114 114 2
e -1 114 114 2
e -1 114 114 2
e -1 114 114 2
e -1 114 114 2
e -1 114 114 2
e -1 114 114 2
e -1 114 114 2
e -1 114 114 2
e -1 114 114 2
e -1 114 114 2
e -1 114 114 2
e -1 114 114 2
e -1 114 114 2
e -1 114 114 2
e -1 114 114 2
e -1 114 114 2
e -1 114 114 2
e -1 114 114 2
e -1 114 114 2
e -1 114 114 2
e -1 114 114 2
e -1 114 114 2
e -1 114 114 2
e -1 114 114 2
e -1 114 114 2
e -1 114 114 2
e -1 114 114 2
e -1 114 114 2
e -1 114 114 2
e -1 114 114 2
e -1 114 114 2
e -1 114 114 2
e -1 114 114 2
e -1 114 114 2
e -1 114 114 2
e -1 114 114 2
e -1 114 114 2
e -1 114 114 2
e -1 114 114 2
e -1 114 114 2
e -1 114 114 2
e -1 114 114 2
e -1 114 114 2
e -1 114 114 2
e -1 114 114 2
e -1 114 114 2
e -1 114 114 2
e -1 114 114 2
e -1 114 114 2
e -1 114 114 2
e -1 114 114 2
e -1 114 114 2
e -1 114 114 2
e -1 114 114 2
e -1 114 114 2
e -1 114 114 2
e -1 114 114 2
e -1 114 114 2
e -1 114 114 2
e -1 114 114 2
e -1 114 114 2
e -1 114 114 2
e -1 114 114 2
e -1 114 114 2
e -1 114 114 2
e -1 114 114 2
e -1 114 114 2
e -1 114 114 2
e -1 114 114 2
e -1 114 114 2
e -1 114 114 2
e -1 114 114 2
e -1 114 114 2
e -1 114 114 2
e -1 114 114 2
e -1 114 114 2
e -1 114 114 2
e -1 114 114 2
e -1 114 114 2
e -1 114 114 2
e -1 114 114 2
e -1 114 114 2
e -1 114 114 2
e -1 114 114 2
e -1 114 114 2
e -1 114 114 2
e -1 114 114 2
e -1 114 114 2
e -1 114 114 2
e -1 114 114 2
e -1 114 114 2
e -1 114 114 2
e -1 114 114 2
e -1 114 114 2
e -1 114 114 2
e -1 114 114 2
e -1 114 114 2
e -1 114 114 2
e -1 114 114 2
e -1 114 114 2
e -1 114 114 2
e -1 114 114 2
e -1 114 114 2
e -1 114 114 2
e -1 114 114 2
e -1 114 114 2
e -1 114 114 2
e -1 114 114 2
e -1 114 114 2
e -1 114 114 2
e -1 114 114 2
e -1 114 114 2
e -1 114 114 2
e -1 114 114 2
e -1 114 114 2
e -1 114 114 2
e -1 114 114 2
e -1 114 114 2
e -1 114 114 2
e -1 114 114 2
e -1 114 114 2
e -1 114 114 2
e -1 114 114 2
e -1 114 114 2
e -1 114 114 2
e -1 114 114 2
e -1 114 114 2
e -1 114 114 2
e -1 114 114 2
e -1 114 114 2
e -1 114 114 2
e -1 114 114 2
e -1 114 114 2
e -1 114 114 2
e -1 114 114 2
e -1 114 114 2
e -1 114 114 2
e -1 114 114 2
e -1 114 114 2
e -1 114 114 2
e -1 114 114 2
e -1 114 114 2
e -1 114 114 2
e -1 114 114 2
e -1 114 114 2
e -1 114 114 2
e -1 114 114 2
e -1 114 114 2
e -1 114 114 2
e -1 114 114 2
e -1 114 114 2
e -1 114 114 2
e -1 114 114 2
e -1 114 114 2
e -1 114 114 2
e -1 114 114 2
e -1 114 114 2
e -1 114 114 2
e -1 114 114 2
e -1 114 114 2
e -1 114 114 2
e -1 114 114 2
e -1 114 114 2
e -1 114 114 2
e -1 114 114 2
e -1 114 114 2
e -1 114 114 2
e -1 114 114 2
e -1 114 114 2
e -1 114 114 2
e -1 114 114 2
e -1 114 114 2
e -1 114 114 2
e -1 114 114 2
e -1 114 114 2
e -1 114 114 2
e -1 114 114 2
e -1 114 114 2
e 5731 14 15 0
e 5732 15 16 0
e -1 114 114 2
e -1 114 114 2
e -1 114 114 2
e -1 114 114 2
e -1 114 114 2
e -1 114 114 2
e -1 114 114 2
e -1 114 114 2
e -1 114 114 2
e -1 114 114 2
e -1 114 114 2
e -1 114 114 2
e -1 114 114 2
e -1 114 114 2
e -1 114 114 2
e -1 114 114 2
e -1 114 114 2
e -1 114 114 2
e -1 114 114 2
e -1 114 114 2
e -1 114 114 2
e -1 114 114 2
e -1 114 114 2
e -1 114 114 2
e -1 114 114 2
e -1 114 114 2
e -1 114 114 2
e -1 114 114 2
e -1 114 114 2
e -1 114 114 2
e -1 114 114 2
e -1 114 114 2
e -1 114 114 2
e -1 114 114 2
e -1 114 114 2
e -1 114 114 2
e -1 114 114 2
e -1 114 114 2
e -1 114 114 2
e -1 114 114 2
e -1 114 114 2
e -1 114 114 2
e -1 114 114 2
e -1 114 114 2
e -1 114 114 2
e -1 114 114 2
e -1 114 114 2
e -1 114 114 2
e -1 114 114 2
e -1 114 114 2
e -1 114 114 2
e -1 114 114 2
e -1 114 114 2
e -1 114 114 2
e -1 114 114 2
e -1 114 114 2
e -1 114 114 2
e -1 114 114 2
e -1 114 114 2
e -1 114 114 2
e -1 114 114 2
e -1 114 114 2
e -1 114 114 2
e -1 114 114 2
e -1 114 114 2
e -1 114 114 2
e -1 114 114 2
e -1 114 114 2
e -1 114 114 2
e -1 114 114 2
e -1 114 114 2
e -1 114 114 2
e -1 114 114 2
e -1 114 114 2
e -1 114 114 2
e -1 114 114 2
e -1 114 114 2
e -1 114 114 2
e -1 114 114 2
e -1 114 114 2
e -1 114 114 2
e -1 114 114 2
e -1 114 114 2
e -1 114 114 2
e -1 114 114 2
e -1 114 114 2
e -1 114 114 2
e -1 114 114 2
e -1 114 114 2
e -1 114 114 2
e -1 114 114 2
e -1 114 114 2
e -1 114 114 2
e -1 114 114 2
e -1 114 114 2
e -1 114 114 2
e -1 114 114 2
e -1 114 114 2
e -1 114 114 2
e -1 114 114 2
e -1 114 114 2
e -1 114 114 2
e -1 114 114 2
e -1 114 114 2
e -1 114 114 2
e -1 114 114 2
e -1 114 114 2
e -1 114 114 2
e -1 114 114 2
e -1 114 114 2
e -1 114 114 2
e -1 114 114 2
e -1 114 114 2
e -1 114 114 2
e -1 114 114 2
e -1 114 114 2
e -1 114 114 2
e -1 114 114 2
e -1 114 114 2
e -1 114 114 2
e -1 114 114 2
e -1 114 114 2
e -1 114 114 2
e -1 114 114 2
e -1 114 114 2
e -1 114 114 2
e -1 114 114 2
e -1 114 114 2
e -1 114 114 2
e -1 114 114 2
e -1 114 114 2
e -1 114 114 2
e -1 114 114 2
e -1 114 114 2
e -1 114 114 2
e -1 114 114 2
e -1 114 114 2
e -1 114 114 2
e -1 114 114 2
e -1 114 114 2
e -1 114 114 2
e -1 114 114 2
e -1 114 114 2
e -1 114 114 2
e -1 114 114 2
e -1 114 114 2
e -1 114 114 2
e -1 114 114 2
e -1 114 114 2
e -1 114 114 2
e -1 114 114 2
e -1 114 114 2
e -1 114 114 2
e -1 114 114 2
e -1 114 114 2
e -1 114 114 2
e -1 114 114 2
e -1 114 114 2
e -1 114 114 2
e -1 114 114 2
e -1 114 114 2
e -1 114 114 2
e -1 114 114 2
e -1 114 114 2
e -1 114 114 2
e -1 114 114 2
e -1 114 114 2
e -1 114 114 2
e -1 114 114 2
e -1 114 114 2
e -1 114 114 2
e -1 114 114 2
e -1 114 114 2
e -1 114 114 2
e -1 114 114 2
e -1 114 114 2
e -1 114 114 2
e -1 114 114 2
e -1 114 114 2
e -1 114 114 2
e -1 114 114 2
e -1 114 114 2
e -1 114 114 2
e -1 114 114 2
e -1 114 114 2
e -1 114 114 2
e -1 114 114 2
e -1 114 114 2
e -1 114 114 2
e -1 114 114 2
e -1 114 114 2
e -1 114 114 2
e -1 114 114 2
e -1 114 114 2
e -1 114 114 2
e -1 114 114 2
e -1 114 114 2
e -1 114 114 2
e -1 114 114 2
e -1 114 114 2
e -1 114 114 2
e -1 114 114 2
e -1 114 114 2
e -1 114 114 2
e -1 114 114 2
e -1 114 114 2
e -1 114 114 2
e -1 114 114 2
e -1 114 114 2
e -1 114 114 2
e -1 114 114 2
e -1 114 114 2
e -1 114 114 2
e -1 114 114 2
e -1 114 114 2
e -1 114 114 2
e -1 114 114 2
e -1 114 114 2
e -1 114 114 2
e -1 114 114 2
e -1 114 114 2
e -1 114 114 2
e -1 114 114 2
e -1 114 114 2
e -1 114 114 2
e -1 114 114 2
e -1 114 114 2
e -1 114 114 2
e -1 114 114 2
e -1 114 114 2
e -1 114 114 2
e -1 114 114 2
e -1 114 114 2
e -1 114 114 2
e -1 114 114 2
e -1 114 114 2
e -1 114 114 2
e -1 114 114 2
e -1 114 114 2
e -1 114 114 2
e -1 114 114 2
e -1 114 114 2
e -1 114 114 2
e -1 114 114 2
e -1 114 114 2
e -1 114 114 2
e -1 114 114 2
e -1 114 114 2
e -1 114 114 2
e -1 114 114 2
e -1 114 114 2
e -1 114 114 2
e -1 114 114 2
e -1 114 114 2
e -1 114 114 2
e -1 114 114 2
e -1 114 114 2
e -1 114 114 2
e -1 114 114 2
e -1 114 114 2
e -1 114 114 2
e -1 114 114 2
e -1 114 114 2
e -1 114 114 2
e -1 114 114 2
e -1 114 114 2
e -1 114 114 2
e -1 114 114 2
e -1 114 114 2
e -1 114 114 2
e -1 114 114 2
e -1 114 114 2
e -1 114 114 2
e -1 114 114 2
e -1 114 114 2
e -1 114 114 2
e -1 114 114 2
e -1 114 114 2
e -1 114 114 2
e -1 114 114 2
e -1 114 114 2
e -1 114 114 2
e -1 114 114 2
e -1 114 114 2
e -1 114 114 2
e -1 114 114 2
e -1 114 114 2
e -1 114 114 2
e -1 114 114 2
e -1 114 114 2
e -1 114 114 2
e -1 114 114 2
e -1 114 114 2
e -1 114 114 2
e -1 114 114 2
e -1 114 114 2
e -1 114 114 2
e -1 114 114 2
e -1 114 114 2
e -1 114 114 2
e -1 114 114 2
e -1 114 114 2
e -1 114 114 2
e -1 114 114 2
e -1 114 114 2
e -1 114 114 2
e -1 114 114 2
e -1 114 114 2
e -1 114 114 2
e -1 114 114 2
e -1 114 114 2
e -1 114 114 2
e -1 114 114 2
e -1 114 114 2
e -1 114 114 2
e -1 114 114 2
e -1 114 114 2
e -1 114 114 2
e -1 114 114 2
e -1 114 114 2
e -1 114 114 2
e -1 114 114 2
e -1 114 114 2
e -1 114 114 2
e -1 114 114 2
e -1 114 114 2
e -1 114 114 2
e -1 114 114 2
e -1 114 114 2
e -1 114 114 2
e -1 114 114 2
e -1 114 114 2
e -1 114 114 2
e -1 114 114 2
e -1 114 114 2
e -1 114 114 2
e -1 114 114 2
e -1 114 114 2
e -1 114 114 2
e -1 114 114 2
e -1 114 114 2
e -1 114 114 2
e -1 114 114 2
e -1 114 114 2
e -1 114 114 2
e -1 114 114 2
e -1 114 114 2
e -1 114 114 2
e -1 114 114 2
e -1 114 114 2
e -1 114 114 2
e -1 114 114 2
e -1 114 114 2
e -1 114 114 2
e -1 114 114 2
e -1 114 114 2
e -1 114 114 2
e -1 114 114 2
e -1 114 114 2
e -1 114 114 2
e -1 114 114 2
e -1 114 114 2
e -1 114 114 2
e -1 114 114 2
e -1 114 114 2
e -1 114 114 2
e -1 114 114 2
e -1 114 114 2
e -1 114 114 2
e -1 114 114 2
e -1 114 114 2
e -1 114 114 2
e -1 114 114 2
e -1 114 114 2
e -1 114 114 2
e -1 114 114 2
e -1 114 114 2
e -1 114 114 2
e -1 114 114 2
e -1 114 114 2
e -1 114 114 2
e -1 114 114 2
e -1 114 114 2
e -1 114 114 2
e -1 114 114 2
e -1 114 114 2
e -1 114 114 2
e -1 114 114 2
e -1 114 114 2
e -1 114 114 2
e 6123 16 17 0
e 6124 17 18 0
e -1 114 114 2
e -1 114 114 2
e -1 114 114 2
e -1 114 114 2
e -1 114 114 2
e -1 114 114 2
e -1 114 114 2
e -1 114 114 2
e -1 114 114 2
e -1 114 114 2
e -1 114 114 2
e -1 114 114 2
e -1 114 114 2
e -1 114 114 2
e -1 114 114 2
e -1 114 114 2
e -1 114 114 2
e -1 114 114 2
e -1 114 114 2
e -1 114 114 2
e -1 114 114 2
e -1 114 114 2
e -1 114 114 2
e -1 114 114 2
e -1 114 114 2
e -1 114 114 2
e -1 114 114 2
e -1 114 114 2
e -1 114 114 2
e -1 114 114 2
e -1 114 114 2
e -1 114 114 2
e -1 114 114 2
e -1 114 114 2
e -1 114 114 2
e -1 114 114 2
e -1 114 114 2
e -1 114 114 2
e -1 114 114 2
e -1 114 114 2
e -1 114 114 2
e -1 114 114 2
e -1 114 114 2
e -1 114 114 2
e -1 114 114 2
e -1 114 114 2
e -1 114 114 2
e -1 114 114 2
e -1 114 114 2
e -1 114 114 2
e -1 114 114 2
e -1 114 114 2
e -1 114 114 2
e -1 114 114 2
e -1 114 114 2
e -1 114 114 2
e -1 114 114 2
e -1 114 114 2
e -1 114 114 2
e -1 114 114 2
e -1 114 114 2
e -1 114 114 2
e -1 114 114 2
e -1 114 114 2
e -1 114 114 2
e -1 114 114 2
e -1 114 114 2
e -1 114 114 2
e -1 114 114 2
e -1 114 114 2
e -1 114 114 2
e -1 114 114 2
e -1 114 114 2
e -1 114 114 2
e -1 114 114 2
e -1 114 114 2
e -1 114 114 2
e -1 114 114 2
e -1 114 114 2
e -1 114 114 2
e -1 114 114 2
e -1 114 114 2
e -1 114 114 2
e -1 114 114 2
e -1 114 114 2
e -1 114 114 2
e -1 114 114 2
e -1 114 114 2
e -1 114 114 2
e -1 114 114 2
e -1 114 114 2
e -1 114 114 2
e -1 114 114 2
e -1 114 114 2
e -1 114 114 2
e -1 114 114 2
e -1 114 114 2
e -1 114 114 2
e -1 114 114 2
e -1 114 114 2
e -1 114 114 2
e -1 114 114 2
e -1 114 114 2
e -1 114 114 2
e -1 114 114 2
e -1 114 114 2
e -1 114 114 2
e -1 114 114 2
e -1 114 114 2
e -1 114 114 2
e -1 114 114 2
e -1 114 114 2
e -1 114 114 2
e -1 114 114 2
e -1 114 114 2
e -1 114 114 2
e -1 114 114 2
e -1 114 114 2
e -1 114 114 2
e -1 114 114 2
e -1 114 114 2
e -1 114 114 2
e -1 114 114 2
e -1 114 114 2
e -1 114 114 2
e -1 114 114 2
e -1 114 114 2
e -1 114 114 2
e -1 114 114 2
e -1 114 114 2
e -1 114 114 2
e -1 114 114 2
e -1 114 114 2
e -1 114 114 2
e -1 114 114 2
e -1 114 114 2
e -1 114 114 2
e -1 114 114 2
e -1 114 114 2
e -1 114 114 2
e -1 114 114 2
e -1 114 114 2
e -1 114 114 2
e -1 114 114 2
e -1 114 114 2
e -1 114 114 2
e -1 114 114 2
e -1 114 114 2
e -1 114 114 2
e -1 114 114 2
e -1 114 114 2
e -1 114 114 2
e -1 114 114 2
e -1 114 114 2
e -1 114 114 2
e -1 114 114 2
e -1 114 114 2
e -1 114 114 2
e -1 114 114 2
e -1 114 114 2
e -1 114 114 2
e -1 114 114 2
e -1 114 114 2
e -1 114 114 2
e -1 114 114 2
e -1 114 114 2
e -1 114 114 2
e -1 114 114 2
e -1 114 114 2
e -1 114 114 2
e -1 114 114 2
e -1 114 114 2
e -1 114 114 2
e -1 114 114 2
e -1 114 114 2
e -1 114 114 2
e -1 114 114 2
e -1 114 114 2
e -1 114 114 2
e -1 114 114 2
e -1 114 114 2
e -1 114 114 2
e -1 114 114 2
e -1 114 114 2
e -1 114 114 2
e -1 114 114 2
e -1 114 114 2
e -1 114 114 2
e -1 114 114 2
e -1 114 114 2
e -1 114 114 2
e -1 114 114 2
e -1 114 114 2
e -1 114 114 2
e -1 114 114 2
e -1 114 114 2
e -1 114 114 2
e -1 114 114 2
e -1 114 114 2
e -1 114 114 2
e -1 114 114 2
e -1 114 114 2
e -1 114 114 2
e -1 114 114 2
e -1 114 114 2
e -1 114 114 2
e -1 114 114 2
e -1 114 114 2
e -1 114 114 2
e -1 114 114 2
e -1 114 114 2
e -1 114 114 2
e -1 114 114 2
e -1 114 114 2
e -1 114 114 2
e -1 114 114 2
e -1 114 114 2
e -1 114 114 2
e -1 114 114 2
e -1 114 114 2
e -1 114 114 2
e -1 114 114 2
e -1 114 114 2
e -1 114 114 2
e -1 114 114 2
e -1 114 114 2
e -1 114 114 2
e -1 114 114 2
e -1 114 114 2
e -1 114 114 2
e -1 114 114 2
e -1 114 114 2
e -1 114 114 2
e -1 114 114 2
e -1 114 114 2
e -1 114 114 2
e -1 114 114 2
e -1 114 114 2
e -1 114 114 2
e -1 114 114 2
e -1 114 114 2
e -1 114 114 2
e -1 114 114 2
e -1 114 114 2
e -1 114 114 2
e -1 114 114 2
e -1 114 114 2
e -1 114 114 2
e -1 114 114 2
e -1 114 114 2
e -1 114 114 2
e -1 114 114 2
e -1 114 114 2
e -1 114 114 2
e -1 114 114 2
e -1 114 114 2
e -1 114 114 2
e -1 114 114 2
e -1 114 114 2
e -1 114 114 2
e -1 114 114 2
e -1 114 114 2
e -1 114 114 2
e -1 114 114 2
e -1 114 114 2
e -1 114 114 2
e -1 114 114 2
e -1 114 114 2
e -1 114 114 2
e -1 114 114 2
e -1 114 114 2
e -1 114 114 2
e -1 114 114 2
e -1 114 114 2
e -1 114 114 2
e -1 114 114 2
e -1 114 114 2
e -1 114 114 2
e -1 114 114 2
e -1 114 114 2
e -1 114 114 2
e -1 114 114 2
e -1 114 114 2
e -1 114 114 2
e -1 114 114 2
e -1 114 114 2
e -1 114 114 2
e -1 114 114 2
e -1 114 114 2
e -1 114 114 2
e -1 114 114 2
e -1 114 114 2
e -1 114 114 2
e -1 114 114 2
e -1 114 114 2
e -1 114 114 2
e -1 114 114 2
e -1 114 114 2
e -1 114 114 2
e -1 114 114 2
e -1 114 114 2
e -1 114 114 2
e -1 114 114 2
e -1 114 114 2
e -1 114 114 2
e -1 114 114 2
e -1 114 114 2
e -1 114 114 2
e -1 114 114 2
e -1 114 114 2
e -1 114 114 2
e -1 114 114 2
e -1 114 114 2
e -1 114 114 2
e -1 114 114 2
e -1 114 114 2
e -1 114 114 2
e -1 114 114 2
e -1 114 114 2
e -1 114 114 2
e -1 114 114 2
e -1 114 114 2
e -1 114 114 2
e -1 114 114 2
e -1 114 114 2
e -1 114 114 2
e -1 114 114 2
e -1 114 114 2
e -1 114 114 2
e -1 114 114 2
e -1 114 114 2
e -1 114 114 2
e -1 114 114 2
e -1 114 114 2
e -1 114 114 2
e -1 114 114 2
e -1 114 114 2
e -1 114 114 2
e -1 114 114 2
e -1 114 114 2
e -1 114 114 2
e -1 114 114 2
e -1 114 114 2
e -1 114 114 2
e -1 114 114 2
e -1 114 114 2
e -1 114 114 2
e -1 114 114 2
e -1 114 114 2
e -1 114 114 2
e -1 114 114 2
e -1 114 114 2
e -1 114 114 2
e -1 114 114 2
e -1 114 114 2
e -1 114 114 2
e -1 114 114 2
e -1 114 114 2
e -1 114 114 2
e -1 114 114 2
e -1 114 114 2
e -1 114 114 2
e -1 114 114 2
e -1 114 114 2
e -1 114 114 2
e -1 114 114 2
e -1 114 114 2
e -1 114 114 2
e -1 114 114 2
e -1 114 114 2
e -1 114 114 2
e -1 114 114 2
e -1 114 114 2
e -1 114 114 2
e -1 114 114 2
e -1 114 114 2
e -1 114 114 2
e -1 114 114 2
e -1 114 114 2
e -1 114 114 2
e -1 114 114 2
e -1 114 114 2
e -1 114 114 2
e -1 114 114 2
e -1 114 114 2
e -1 114 114 2
e -1 114 114 2
e -1 114 114 2
e -1 114 114 2
e -1 114 114 2
e 6515 18 19 0
e 6516 19 20 0
e -1 114 114 2
e -1 114 114 2
e -1 114 114 2
e -1 114 114 2
e -1 114 114 2
e -1 114 114 2
e -1 114 114 2
e -1 114 114 2
e -1 114 114 2
e -1 114 114 2
e -1 114 114 2
e -1 114 114 2
e -1 114 114 2
e -1 114 114 2
e -1 114 114 2
e -1 114 114 2
e -1 114 114 2
e -1 114 114 2
e -1 114 114 2
e -1 114 114 2
e -1 114 114 2
e -1 114 114 2
e -1 114 114 2
e -1 114 114 2
e -1 114 114 2
e -1 114 114 2
e -1 114 114 2
e -1 114 114 2
e -1 114 114 2
e -1 114 114 2
e -1 114 114 2
e -1 114 114 2
e -1 114 114 2
e -1 114 114 2
e -1 114 114 2
e -1 114 114 2
e -1 114 114 2
e -1 114 114 2
e -1 114 114 2
e -1 114 114 2
e -1 114 114 2
e -1 114 114 2
e -1 114 114 2
e -1 114 114 2
e -1 114 114 2
e -1 114 114 2
e -1 114 114 2
e -1 114 114 2
e -1 114 114 2
e -1 114 114 2
e -1 114 114 2
e -1 114 114 2
e -1 114 114 2
e -1 114 114 2
e -1 114 114 2
e -1 114 114 2
e -1 114 114 2
e -1 114 114 2
e -1 114 114 2
e -1 114 114 2
e -1 114 114 2
e -1 114 114 2
e -1 114 114 2
e -1 114 114 2
e -1 114 114 2
e -1 114 114 2
e -1 114 114 2
e -1 114 114 2
e -1 114 114 2
e -1 114 114 2
e -1 114 114 2
e -1 114 114 2
e -1 114 114 2
e -1 114 114 2
e -1 114 114 2
e -1 114 114 2
e -1 114 114 2
e -1 114 114 2
e -1 114 114 2
e -1 114 114 2
e -1 114 114 2
e -1 114 114 2
e -1 114 114 2
e -1 114 114 2
e -1 114 114 2
e -1 114 114 2
e -1 114 114 2
e -1 114 114 2
e -1 114 114 2
e -1 114 114 2
e -1 114 114 2
e -1 114 114 2
e -1 114 114 2
e -1 114 114 2
e -1 114 114 2
e -1 114 114 2
e -1 114 114 2
e -1 114 114 2
e -1 114 114 2
e -1 114 114 2
e -1 114 114 2
e -1 114 114 2
e -1 114 114 2
e -1 114 114 2
e -1 114 114 2
e -1 114 114 2
e -1 114 114 2
e -1 114 114 2
e -1 114 114 2
e -1 114 114 2
e -1 114 114 2
e -1 114 114 2
e -1 114 114 2
e -1 114 114 2
e -1 114 114 2
e -1 114 114 2
e -1 114 114 2
e -1 114 114 2
e -1 114 114 2
e -1 114 114 2
e -1 114 114 2
e -1 114 114 2
e -1 114 114 2
e -1 114 114 2
e -1 114 114 2
e -1 114 114 2
e -1 114 114 2
e -1 114 114 2
e -1 114 114 2
e -1 114 114 2
e -1 114 114 2
e -1 114 114 2
e -1 114 114 2
e -1 114 114 2
e -1 114 114 2
e -1 114 114 2
e -1 114 114 2
e -1 114 114 2
e -1 114 114 2
e -1 114 114 2
e -1 114 114 2
e -1 114 114 2
e -1 114 114 2
e -1 114 114 2
e -1 114 114 2
e -1 114 114 2
e -1 114 114 2
e -1 114 114 2
e -1 114 114 2
e -1 114 114 2
e -1 114 114 2
e -1 114 114 2
e -1 114 114 2
e -1 114 114 2
e -1 114 114 2
e -1 114 114 2
e -1 114 114 2
e -1 114 114 2
e -1 114 114 2
e -1 114 114 2
e -1 114 114 2
e -1 114 114 2
e -1 114 114 2
e -1 114 114 2
e -1 114 114 2
e -1 114 114 2
e -1 114 114 2
e -1 114 114 2
e -1 114 114 2
e -1 114 114 2
e -1 114 114 2
e -1 114 114 2
e -1 114 114 2
e -1 114 114 2
e -1 114 114 2
e -1 114 114 2
e -1 114 114 2
e -1 114 114 2
e -1 114 114 2
e -1 114 114 2
e -1 114 114 2
e -1 114 114 2
e -1 114 114 2
e -1 114 114 2
e -1 114 114 2
e -1 114 114 2
e -1 114 114 2
e -1 114 114 2
e -1 114 114 2
e -1 114 114 2
e -1 114 114 2
e -1 114 114 2
e -1 114 114 2
e -1 114 114 2
e -1 114 114 2
e -1 114 114 2
e -1 114 114 2
e -1 114 114 2
e -1 114 114 2
e -1 114 114 2
e -1 114 114 2
e -1 114 114 2
e -1 114 114 2
e -1 114 114 2
e -1 114 114 2
e -1 114 114 2
e -1 114 114 2
e -1 114 114 2
e -1 114 114 2
e -1 114 114 2
e -1 114 114 2
e -1 114 114 2
e -1 114 114 2
e -1 114 114 2
e -1 114 114 2
e -1 114 114 2
e -1 114 114 2
e -1 114 114 2
e -1 114 114 2
e -1 114 114 2
e -1 114 114 2
e -1 114 114 2
e -1 114 114 2
e -1 114 114 2
e -1 114 114 2
e -1 114 114 2
e -1 114 114 2
e -1 114 114 2
e -1 114 114 2
e -1 114 114 2
e -1 114 114 2
e -1 114 114 2
e -1 114 114 2
e -1 114 114 2
e -1 114 114 2
e -1 114 114 2
e -1 114 114 2
e -1 114 114 2
e -1 114 114 2
e -1 114 114 2
e -1 114 114 2
e -1 114 114 2
e -1 114 114 2
e -1 114 114 2
e -1 114 114 2
e -1 114 114 2
e -1 114 114 2
e -1 114 114 2
e -1 114 114 2
e -1 114 114 2
e -1 114 114 2
e -1 114 114 2
e -1 114 114 2
e -1 114 114 2
e -1 114 114 2
e -1 114 114 2
e -1 114 114 2
e -1 114 114 2
e -1 114 114 2
e -1 114 114 2
e -1 114 114 2
e -1 114 114 2
e -1 114 114 2
e -1 114 114 2
e -1 114 114 2
e -1 114 114 2
e -1 114 114 2
e -1 114 114 2
e -1 114 114 2
e -1 114 114 2
e -1 114 114 2
e -1 114 114 2
e -1 114 114 2
e -1 114 114 2
e -1 114 114 2
e -1 114 114 2
e -1 114 114 2
e -1 114 114 2
e -1 114 114 2
e -1 114 114 2
e -1 114 114 2
e -1 114 114 2
e -1 114 114 2
e -1 114 114 2
e -1 114 114 2
e -1 114 114 2
e -1 114 114 2
e -1 114 114 2
e -1 114 114 2
e -1 114 114 2
e -1 114 114 2
e -1 114 114 2
e -1 114 114 2
e -1 114 114 2
e -1 114 114 2
e -1 114 114 2
e -1 114 114 2
e -1 114 114 2
e -1 114 114 2
e -1 114 114 2
e -1 114 114 2
e -1 114 114 2
e -1 114 114 2
e -1 114 114 2
e -1 114 114 2
e -1 114 114 2
e -1 114 114 2
e -1 114 114 2
e -1 114 114 2
e -1 114 114 2
e -1 114 114 2
e -1 114 114 2
e -1 114 114 2
e -1 114 114 2
e -1 114 114 2
e -1 114 114 2
e -1 114 114 2
e -1 114 114 2
e -1 114 114 2
e -1 114 114 2
e -1 114 114 2
e -1 114 114 2
e -1 114 114 2
e -1 114 114 2
e -1 114 114 2
e -1 114 114 2
e -1 114 114 2
e -1 114 114 2
e -1 114 114 2
e -1 114 114 2
e -1 114 114 2
e -1 114 114 2
e -1 114 114 2
e -1 114 114 2
e -1 114 114 2
e -1 114 114 2
e -1 114 114 2
e -1 114 114 2
e -1 114 114 2
e -1 114 114 2
e -1 114 114 2
e -1 114 114 2
e -1 114 114 2
e -1 114 114 2
e -1 114 114 2
e -1 114 114 2
e -1 114 114 2
e -1 114 114 2
e -1 114 114 2
e -1 114 114 2
e -1 114 114 2
e -1 114 114 2
e -1 114 114 2
e -1 114 114 2
e -1 114 114 2
e -1 114 114 2
e -1 114 114 2
e -1 114 114 2
e -1 114 114 2
e -1 114 114 2
e -1 114 114 2
e -1 114 114 2
e -1 114 114 2
e -1 114 114 2
e -1 114 114 2
e -1 114 114 2
e -1 114 114 2
e -1 114 114 2
e -1 114 114 2
e -1 114 114 2
e -1 114 114 2
e -1 114 114 2
e -1 114 114 2
e -1 114 114 2
e -1 114 114 2
e -1 114 114 2
e -1 114 114 2
e -1 114 114 2
e -1 114 114 2
e -1 114 114 2
e -1 114 114 2
e -1 114 114 2
e -1 114 114 2
e -1 114 114 2
e -1 114 114 2
e -1 114 114 2
e -1 114 114 2
e -1 114 114 2
e -1 114 114 2
e -1 114 114 2
e 6907 20 21 0
e 6908 21 22 0
e -1 114 114 2
e -1 114 114 2
e -1 114 114 2
e -1 114 114 2
e -1 114 114 2
e -1 114 114 2
e -1 114 114 2
e -1 114 114 2
e -1 114 114 2
e -1 114 114 2
e -1 114 114 2
e -1 114 114 2
e -1 114 114 2
e -1 114 114 2
e -1 114 114 2
e -1 114 114 2
e -1 114 114 2
e -1 114 114 2
e -1 114 114 2
e -1 114 114 2
e -1 114 114 2
e -1 114 114 2
e -1 114 114 2
e -1 114 114 2
e -1 114 114 2
e -1 114 114 2
e -1 114 114 2
e -1 114 114 2
e -1 114 114 2
e -1 114 114 2
e -1 114 114 2
e -1 114 114 2
e -1 114 114 2
e -1 114 114 2
e -1 114 114 2
e -1 114 114 2
e -1 114 114 2
e -1 114 114 2
e -1 114 114 2
e -1 114 114 2
e -1 114 114 2
e -1 114 114 2
e -1 114 114 2
e -1 114 114 2
e -1 114 114 2
e -1 114 114 2
e -1 114 114 2
e -1 114 114 2
e -1 114 114 2
e -1 114 114 2
e -1 114 114 2
e -1 114 114 2
e -1 114 114 2
e -1 114 114 2
e -1 114 114 2
e -1 114 114 2
e -1 114 114 2
e -1 114 114 2
e -1 114 114 2
e -1 114 114 2
e -1 114 114 2
e -1 114 114 2
e -1 114 114 2
e -1 114 114 2
e -1 114 114 2
e -1 114 114 2
e -1 114 114 2
e -1 114 114 2
e -1 114 114 2
e -1 114 114 2
e -1 114 114 2
e -1 114 114 2
e -1 114 114 2
e -1 114 114 2
e -1 114 114 2
e -1 114 114 2
e -1 114 114 2
e -1 114 114 2
e -1 114 114 2
e -1 114 114 2
e -1 114 114 2
e -1 114 114 2
e -1 114 114 2
e -1 114 114 2
e -1 114 114 2
e -1 114 114 2
e -1 114 114 2
e -1 114 114 2
e -1 114 114 2
e -1 114 114 2
e -1 114 114 2
e -1 114 114 2
e -1 114 114 2
e -1 114 114 2
e -1 114 114 2
e -1 114 114 2
e -1 114 114 2
e -1 114 114 2
e -1 114 114 2
e -1 114 114 2
e -1 114 114 2
e -1 114 114 2
e -1 114 114 2
e -1 114 114 2
e -1 114 114 2
e -1 114 114 2
e -1 114 114 2
e -1 114 114 2
e -1 114 114 2
e -1 114 114 2
e -1 114 114 2
e -1 114 114 2
e -1 114 114 2
e -1 114 114 2
e -1 114 114 2
e -1 114 114 2
e -1 114 114 2
e -1 114 114 2
e -1 114 114 2
e -1 114 114 2
e -1 114 114 2
e -1 114 114 2
e -1 114 114 2
e -1 114 114 2
e -1 114 114 2
e -1 114 114 2
e -1 114 114 2
e -1 114 114 2
e -1 114 114 2
e -1 114 114 2
e -1 114 114 2
e -1 114 114 2
e -1 114 114 2
e -1 114 114 2
e -1 114 114 2
e -1 114 114 2
e -1 114 114 2
e -1 114 114 2
e -1 114 114 2
e -1 114 114 2
e -1 114 114 2
e -1 114 114 2
e -1 114 114 2
e -1 114 114 2
e -1 114 114 2
e -1 114 114 2
e -1 114 114 2
e -1 114 114 2
e -1 114 114 2
e -1 114 114 2
e -1 114 114 2
e -1 114 114 2
e -1 114 114 2
e -1 114 114 2
e -1 114 114 2
e -1 114 114 2
e -1 114 114 2
e -1 114 114 2
e -1 114 114 2
e -1 114 114 2
e -1 114 114 2
e -1 114 114 2
e -1 114 114 2
e -1 114 114 2
e -1 114 114 2
e -1 114 114 2
e -1 114 114 2
e -1 114 114 2
e -1 114 114 2
e -1 114 114 2
e -1 114 114 2
e -1 114 114 2
e -1 114 114 2
e -1 114 114 2
e -1 114 114 2
e -1 114 114 2
e -1 114 114 2
e -1 114 114 2
e -1 114 114 2
e -1 114 114 2
e -1 114 114 2
e -1 114 114 2
e -1 114 114 2
e -1 114 114 2
e -1 114 114 2
e -1 114 114 2
e -1 114 114 2
e -1 114 114 2
e -1 114 114 2
e -1 114 114 2
e -1 114 114 2
e -1 114 114 2
e -1 114 114 2
e -1 114 114 2
e -1 114 114 2
e -1 114 114 2
e -1 114 114 2
e -1 114 114 2
e -1 114 114 2
e -1 114 114 2
e -1 114 114 2
e -1 114 114 2
e -1 114 114 2
e -1 114 114 2
e -1 114 114 2
e -1 114 114 2
e -1 114 114 2
e -1 114 114 2
e -1 114 114 2
e -1 114 114 2
e -1 114 114 2
e -1 114 114 2
e -1 114 114 2
e -1 114 114 2
e -1 114 114 2
e -1 114 114 2
e -1 114 114 2
e -1 114 114 2
e -1 114 114 2
e -1 114 114 2
e -1 114 114 2
e -1 114 114 2
e -1 114 114 2
e -1 114 114 2
e -1 114 114 2
e -1 114 114 2
e -1 114 114 2
e -1 114 114 2
e -1 114 114 2
e -1 114 114 2
e -1 114 114 2
e -1 114 114 2
e -1 114 114 2
e -1 114 114 2
e -1 114 114 2
e -1 114 114 2
e -1 114 114 2
e -1 114 114 2
e -1 114 114 2
e -1 114 114 2
e -1 114 114 2
e -1 114 114 2
e -1 114 114 2
e -1 114 114 2
e -1 114 114 2
e -1 114 114 2
e -1 114 114 2
e -1 114 114 2
e -1 114 114 2
e -1 114 114 2
e -1 114 114 2
e -1 114 114 2
e -1 114 114 2
e -1 114 114 2
e -1 114 114 2
e -1 114 114 2
e -1 114 114 2
e -1 114 114 2
e -1 114 114 2
e -1 114 114 2
e -1 114 114 2
e -1 114 114 2
e -1 114 114 2
e -1 114 114 2
e -1 114 114 2
e -1 114 114 2
e -1 114 114 2
e -1 114 114 2
e -1 114 114 2
e -1 114 114 2
e -1 114 114 2
e -1 114 114 2
e -1 114 114 2
e -1 114 114 2
e -1 114 114 2
e -1 114 114 2
e -1 114 114 2
e -1 114 114 2
e -1 114 114 2
e -1 114 114 2
e -1 114 114 2
e -1 114 114 2
e -1 114 114 2
e -1 114 114 2
e -1 114 114 2
e -1 114 114 2
e -1 114 114 2
e -1 114 114 2
e -1 114 114 2
e -1 114 114 2
e -1 114 114 2
e -1 114 114 2
e -1 114 114 2
e -1 114 114 2
e -1 114 114 2
e -1 114 114 2
e -1 114 114 2
e -1 114 114 2
e -1 114 114 2
e -1 114 114 2
e -1 114 114 2
e -1 114 114 2
e -1 114 114 2
e -1 114 114 2
e -1 114 114 2
e -1 114 114 2
e -1 114 114 2
e -1 114 114 2
e -1 114 114 2
e -1 114 114 2
e -1 114 114 2
e -1 114 114 2
e -1 114 114 2
e -1 114 114 2
e -1 114 114 2
e -1 114 114 2
e -1 114 114 2
e -1 114 114 2
e -1 114 114 2
e -1 114 114 2
e -1 114 114 2
e -1 114 114 2
e -1 114 114 2
e -1 114 114 2
e -1 114 114 2
e -1 114 114 2
e -1 114 114 2
e -1 114 114 2
e -1 114 114 2
e -1 114 114 2
e -1 114 114 2
e -1 114 114 2
e -1 114 114 2
e -1 114 114 2
e -1 114 114 2
e -1 114 114 2
e -1 114 114 2
e -1 114 114 2
e -1 114 114 2
e -1 114 114 2
e -1 114 114 2
e -1 114 114 2
e -1 114 114 2
e -1 114 114 2
e -1 114 114 2
e -1 114 114 2
e -1 114 114 2
e -1 114 114 2
e -1 114 114 2
e -1 114 114 2
e -1 114 114 2
e -1 114 114 2
e -1 114 114 2
e -1 114 114 2
e -1 114 114 2
e -1 114 114 2
e -1 114 114 2
e -1 114 114 2
e -1 114 114 2
e -1 114 114 2
e -1 114 114 2
e -1 114 114 2
e -1 114 114 2
e -1 114 114 2
e -1 114 114 2
e -1 114 114 2
e -1 114 114 2
e -1 114 114 2
e -1 114 114 2
e -1 114 114 2
e -1 114 114 2
e -1 114 114 2
e -1 114 114 2
e -1 114 114 2
e -1 114 114 2
e -1 114 114 2
e -1 114 114 2
e -1 114 114 2
e -1 114 114 2
e -1 114 114 2
e -1 114 114 2
e -1 114 114 2
e -1 114 114 2
e -1 114 114 2
e -1 114 114 2
e -1 114 114 2
e -1 114 114 2
e -1 114 114 2
e -1 114 114 2
e -1 114 114 2
e 7299 22 23 0
e 7300 23 24 0
e -1 114 114 2
e -1 114 114 2
e -1 114 114 2
e -1 114 114 2
e -1 114 114 2
e -1 114 114 2
e -1 114 114 2
e -1 114 114 2
e -1 114 114 2
e -1 114 114 2
e -1 114 114 2
e -1 114 114 2
e -1 114 114 2
e -1 114 114 2
e -1 114 114 2
e -1 114 114 2
e -1 114 114 2
e -1 114 114 2
e -1 114 114 2
e -1 114 114 2
e -1 114 114 2
e -1 114 114 2
e -1 114 114 2
e -1 114 114 2
e -1 114 114 2
e -1 114 114 2
e -1 114 114 2
e -1 114 114 2
e -1 114 114 2
e -1 114 114 2
e -1 114 114 2
e -1 114 114 2
e -1 114 114 2
e -1 114 114 2
e -1 114 114 2
e -1 114 114 2
e -1 114 114 2
e -1 114 114 2
e -1 114 114 2
e -1 114 114 2
e -1 114 114 2
e -1 114 114 2
e -1 114 114 2
e -1 114 114 2
e -1 114 114 2
e -1 114 114 2
e -1 114 114 2
e -1 114 114 2
e -1 114 114 2
e -1 114 114 2
e -1 114 114 2
e -1 114 114 2
e -1 114 114 2
e -1 114 114 2
e -1 114 114 2
e -1 114 114 2
e -1 114 114 2
e -1 114 114 2
e -1 114 114 2
e -1 114 114 2
e -1 114 114 2
e -1 114 114 2
e -1 114 114 2
e -1 114 114 2
e -1 114 114 2
e 7366 3005 3006 0
e -1 114 114 2
e -1 114 114 2
e 7369 3005 3004 0
e -1 114 114 2
e 7371 3006 3007 0
e -1 114 114 2
e -1 114 114 2
e -1 114 114 2
e -1 114 114 2
e -1 114 114 2
e -1 114 114 2
e -1 114 114 2
e -1 114 114 2
e -1 114 114 2
e -1 114 114 2
e -1 114 114 2
e -1 114 114 2
e -1 114 114 2
e -1 114 114 2
e -1 114 114 2
e -1 114 114 2
e -1 114 114 2
e -1 114 114 2
e -1 114 114 2
e -1 114 114 2
e -1 114 114 2
e -1 114 114 2
e -1 114 114 2
e -1 114 114 2
e -1 114 114 2
e -1 114 114 2
e -1 114 114 2
e -1 114 114 2
e -1 114 114 2
e -1 114 114 2
e -1 114 114 2
e -1 114 114 2
e -1 114 114 2
e -1 114 114 2
e -1 114 114 2
e -1 114 114 2
e -1 114 114 2
e -1 114 114 2
e -1 114 114 2
e -1 114 114 2
e -1 114 114 2
e -1 114 114 2
e -1 114 114 2
e -1 114 114 2
e -1 114 114 2
e -1 114 114 2
e -1 114 114 2
e -1 114 114 2
e -1 114 114 2
e -1 114 114 2
e -1 114 114 2
e -1 114 114 2
e -1 114 114 2
e -1 114 114 2
e -1 114 114 2
e -1 114 114 2
e -1 114 114 2
e -1 114 114 2
e -1 114 114 2
e -1 114 114 2
e -1 114 114 2
e -1 114 114 2
e -1 114 114 2
e -1 114 114 2
e -1 114 114 2
e -1 114 114 2
e -1 114 114 2
e -1 114 114 2
e -1 114 114 2
e -1 114 114 2
e -1 114 114 2
e -1 114 114 2
e -1 114 114 2
e -1 114 114 2
e -1 114 114 2
e -1 114 114 2
e -1 114 114 2
e -1 114 114 2
e -1 114 114 2
e -1 114 114 2
e -1 114 114 2
e -1 114 114 2
e -1 114 114 2
e -1 114 114 2
e -1 114 114 2
e -1 114 114 2
e -1 114 114 2
e -1 114 114 2
e -1 114 114 2
e -1 114 114 2
e -1 114 114 2
e -1 114 114 2
e -1 114 114 2
e -1 114 114 2
e -1 114 114 2
e -1 114 114 2
e -1 114 114 2
e -1 114 114 2
e -1 114 114 2
e -1 114 114 2
e -1 114 114 2
e -1 114 114 2
e -1 114 114 2
e -1 114 114 2
e -1 114 114 2
e -1 114 114 2
e -1 114 114 2
e -1 114 114 2
e -1 114 114 2
e -1 114 114 2
e -1 114 114 2
e -1 114 114 2
e -1 114 114 2
e -1 114 114 2
e -1 114 114 2
e -1 114 114 2
e -1 114 114 2
e -1 114 114 2
e -1 114 114 2
e -1 114 114 2
e -1 114 114 2
e -1 114 114 2
e -1 114 114 2
e -1 114 114 2
e -1 114 114 2
e -1 114 114 2
e -1 114 114 2
e -1 114 114 2
e -1 114 114 2
e -1 114 114 2
e -1 114 114 2
e -1 114 114 2
e -1 114 114 2
e -1 114 114 2
e -1 114 114 2
e -1 114 114 2
e -1 114 114 2
e -1 114 114 2
e -1 114 114 2
e -1 114 114 2
e -1 114 114 2
e -1 114 114 2
e -1 114 114 2
e -1 114 114 2
e -1 114 114 2
e -1 114 114 2
e -1 114 114 2
e -1 114 114 2
e -1 114 114 2
e -1 114 114 2
e -1 114 114 2
e -1 114 114 2
e -1 114 114 2
e 7525 2345 2346 0
e 7526 2345 2346 0
e -1 114 114 2
e 7528 2345 2344 0
e 7529 2345 2344 0
e -1 114 114 2
e -1 114 114 2
e 7532 2346 2347 0
e 7533 2346 2347 0
e -1 114 114 2
e 7535 2346 2313 0
e 7536 2346 2313 0
e 7537 3004 2971 0
e 7538 2971 2938 0
e 7539 2938 2905 0
e 7540 2905 2872 0
e 7541 2872 2839 0
e 7542 2839 2806 0
e 7543 2806 2773 0
e 7544 2773 2740 0
e 7545 2740 2707 0
e 7546 2707 2674 0
e 7547 2674 2641 0
e 7548 2641 2608 0
e 7549 2608 2575 0
e 7550 2575 2542 0
e 7551 2542 2509 0
e 7552 2509 2476 0
e 7553 2476 2443 0
e 7554 2443 2410 0
e 7555 2410 2377 0
e 7556 2377 2344 0
e -1 114 114 2
e 7558 2344 2311 0
e -1 114 114 2
e -1 114 114 2
e -1 114 114 2
e -1 114 114 2
e -1 114 114 2
e -1 114 114 2
e -1 114 114 2
e -1 114 114 2
e -1 114 114 2
e -1 114 114 2
e -1 114 114 2
e -1 114 114 2
e -1 114 114 2
e -1 114 114 2
e -1 114 114 2
e -1 114 114 2
e -1 114 114 2
e -1 114 114 2
e -1 114 114 2
e -1 114 114 2
e -1 114 114 2
e 7580 3033 3034 0
e -1 114 114 2
e -1 114 114 2
e -1 114 114 2
e 7584 3034 3035 0
e -1 114 114 2
e -1 114 114 2
e -1 114 114 2
e -1 114 114 2
e -1 114 114 2
e -1 114 114 2
e -1 114 114 2
e -1 114 114 2
e -1 114 114 2
e -1 114 114 2
e -1 114 114 2
e -1 114 114 2
e -1 114 114 2
e -1 114 114 2
e -1 114 114 2
e -1 114 114 2
e -1 114 114 2
e -1 114 114 2
e -1 114 114 2
e -1 114 114 2
e -1 114 114 2
e -1 114 114 2
e -1 114 114 2
e -1 114 114 2
e -1 114 114 2
e -1 114 114 2
e -1 114 114 2
e -1 114 114 2
e -1 114 114 2
e -1 114 114 2
e -1 114 114 2
e -1 114 114 2
e -1 114 114 2
e -1 114 114 2
e -1 114 114 2
e -1 114 114 2
e -1 114 114 2
e -1 114 114 2
e -1 114 114 2
e -1 114 114 2
e -1 114 114 2
e -1 114 114 2
e -1 114 114 2
e -1 114 114 2
e -1 114 114 2
e -1 114 114 2
e -1 114 114 2
e -1 114 114 2
e -1 114 114 2
e -1 114 114 2
e -1 114 114 2
e -1 114 114 2
e -1 114 114 2
e -1 114 114 2
e -1 114 114 2
e -1 114 114 2
e -1 114 114 2
e -1 114 114 2
e -1 114 114 2
e -1 114 114 2
e -1 114 114 2
e -1 114 114 2
e -1 114 114 2
e -1 114 114 2
e -1 114 114 2
e -1 114 114 2
e -1 114 114 2
e -1 114 114 2
e -1 114 114 2
e -1 114 114 2
e -1 114 114 2
e -1 114 114 2
e -1 114 114 2
e -1 114 114 2
e -1 114 114 2
e -1 114 114 2
e -1 114 114 2
e -1 114 114 2
e -1 114 114 2
e -1 114 114 2
e -1 114 114 2
e -1 114 114 2
e -1 114 114 2
e -1 114 114 2
e -1 114 114 2
e -1 114 114 2
e -1 114 114 2
e -1 114 114 2
e -1 114 114 2
e -1 114 114 2
e -1 114 114 2
e -1 114 114 2
e -1 114 114 2
e -1 114 114 2
e -1 114 114 2
e -1 114 114 2
e -1 114 114 2
e -1 114 114 2
e -1 114 114 2
e -1 114 114 2
e -1 114 114 2
e -1 114 114 2
e -1 114 114 2
e -1 114 114 2
e -1 114 114 2
e -1 114 114 2
e -1 114 114 2
e -1 114 114 2
e -1 114 114 2
e -1 114 114 2
e -1 114 114 2
e -1 114 114 2
e -1 114 114 2
e -1 114 114 2
e -1 114 114 2
e 7700 2373 2374 0
e 7701 2373 2374 0
e -1 114 114 2
e -1 114 114 2
e 7704 2374 2375 0
e 7705 2374 2375 0
e 7706 2374 2341 0
e 7707 2374 2341 0
e -1 114 114 2
e 7709 3035 3036 0
e -1 114 114 2
e -1 114 114 2
e 7712 3036 3003 0
e -1 114 114 2
e -1 114 114 2
e -1 114 114 2
e 7716 3003 2970 0
e -1 114 114 2
e -1 114 114 2
e -1 114 114 2
e 7720 2970 2937 0
e -1 114 114 2
e -1 114 114 2
e -1 114 114 2
e 7724 2937 2904 0
e -1 114 114 2
e -1 114 114 2
e -1 114 114 2
e 7728 2904 2871 0
e -1 114 114 2
e -1 114 114 2
e -1 114 114 2
e 7732 2871 2838 0
e -1 114 114 2
e -1 114 114 2
e -1 114 114 2
e 7736 2838 2805 0
e -1 114 114 2
e -1 114 114 2
e -1 114 114 2
e 7740 2805 2772 0
e -1 114 114 2
e -1 114 114 2
e -1 114 114 2
e 7744 2772 2739 0
e -1 114 114 2
e -1 114 114 2
e -1 114 114 2
e 7748 2739 2706 0
e -1 114 114 2
e -1 114 114 2
e -1 114 114 2
e 7752 2706 2673 0
e -1 114 114 2
e -1 114 114 2
e -1 114 114 2
e 7756 2673 2640 0
e -1 114 114 2
e -1 114 114 2
e -1 114 114 2
e 7760 2640 2607 0
e -1 114 114 2
e -1 114 114 2
e -1 114 114 2
e 7764 2607 2574 0
e -1 114 114 2
e -1 114 114 2
e -1 114 114 2
e 7768 2574 2541 0
e -1 114 114 2
e -1 114 114 2
e -1 114 114 2
e 7772 2541 2508 0
e -1 114 114 2
e -1 114 114 2
e -1 114 114 2
e 7776 2508 2475 0
e -1 114 114 2
e -1 114 114 2
e -1 114 114 2
e 7780 2475 2442 0
e -1 114 114 2
e -1 114 114 2
e -1 114 114 2
e 7784 2442 2409 0
e -1 114 114 2
e -1 114 114 2
e -1 114 114 2
e 7788 2409 2376 0
e 7789 2375 2376 0
e 7790 2375 2376 0
e -1 114 114 2
e -1 114 114 2
e 7793 2376 2343 0
e -1 114 114 2
e -1 114 114 2
e -1 114 114 2
e -1 114 114 2
e -1 114 114 2
e -1 114 114 2
e -1 114 114 2
e -1 114 114 2
e -1 114 114 2
e -1 114 114 2
e -1 114 114 2
e -1 114 114 2
e -1 114 114 2
e -1 114 114 2
e -1 114 114 2
e -1 114 114 2
e -1 114 114 2
e -1 114 114 2
e -1 114 114 2
e -1 114 114 2
e -1 114 114 2
e -1 114 114 2
e -1 114 114 2
e -1 114 114 2
e -1 114 114 2
e -1 114 114 2
e -1 114 114 2
e -1 114 114 2
e -1 114 114 2
e -1 114 114 2
e -1 114 114 2
e -1 114 114 2
e -1 114 114 2
e -1 114 114 2
e -1 114 114 2
e -1 114 114 2
e -1 114 114 2
e -1 114 114 2
e -1 114 114 2
e -1 114 114 2
e -1 114 114 2
e -1 114 114 2
e -1 114 114 2
e -1 114 114 2
e -1 114 114 2
e -1 114 114 2
e -1 114 114 2
e -1 114 114 2
e -1 114 114 2
e -1 114 114 2
e -1 114 114 2
e -1 114 114 2
e -1 114 114 2
e -1 114 114 2
e -1 114 114 2
e -1 114 114 2
e -1 114 114 2
e -1 114 114 2
e -1 114 114 2
e -1 114 114 2
e -1 114 114 2
e -1 114 114 2
e -1 114 114 2
e -1 114 114 2
e -1 114 114 2
e -1 114 114 2
e -1 114 114 2
e -1 114 114 2
e -1 114 114 2
e -1 114 114 2
e -1 114 114 2
e -1 114 114 2
e -1 114 114 2
e -1 114 114 2
e -1 114 114 2
e -1 114 114 2
e -1 114 114 2
e -1 114 114 2
e -1 114 114 2
e -1 114 114 2
e -1 114 114 2
e -1 114 114 2
e -1 114 114 2
e -1 114 114 2
e -1 114 114 2
e -1 114 114 2
e -1 114 114 2
e -1 114 114 2
e -1 114 114 2
e -1 114 114 2
e -1 114 114 2
e -1 114 114 2
e -1 114 114 2
e -1 114 114 2
e -1 114 114 2
e -1 114 114 2
e -1 114 114 2
e -1 114 114 2
e -1 114 114 2
e -1 114 114 2
e -1 114 114 2
e -1 114 114 2
e -1 114 114 2
e -1 114 114 2
e -1 114 114 2
e -1 114 114 2
e -1 114 114 2
e -1 114 114 2
e -1 114 114 2
e -1 114 114 2
e -1 114 114 2
e -1 114 114 2
e -1 114 114 2
e -1 114 114 2
e -1 114 114 2
e -1 114 114 2
e -1 114 114 2
e -1 114 114 2
e -1 114 114 2
e -1 114 114 2
e -1 114 114 2
e -1 114 114 2
e -1 114 114 2
e -1 114 114 2
e -1 114 114 2
e -1 114 114 2
e -1 114 114 2
e -1 114 114 2
e -1 114 114 2
e -1 114 114 2
e -1 114 114 2
e -1 114 114 2
e -1 114 114 2
e -1 114 114 2
e -1 114 114 2
e -1 114 114 2
e -1 114 114 2
e -1 114 114 2
e -1 114 114 2
e -1 114 114 2
e -1 114 114 2
e -1 114 114 2
e -1 114 114 2
e -1 114 114 2
e -1 114 114 2
e -1 114 114 2
e -1 114 114 2
e -1 114 114 2
e -1 114 114 2
e -1 114 114 2
e -1 114 114 2
e -1 114 114 2
e -1 114 114 2
e -1 114 114 2
e -1 114 114 2
e -1 114 114 2
e -1 114 114 2
e -1 114 114 2
e -1 114 114 2
e -1 114 114 2
e -1 114 114 2
e -1 114 114 2
e -1 114 114 2
e -1 114 114 2
e -1 114 114 2
e -1 114 114 2
e -1 114 114 2
e -1 114 114 2
e -1 114 114 2
e -1 114 114 2
e -1 114 114 2
e -1 114 114 2
e -1 114 114 2
e -1 114 114 2
e -1 114 114 2
e -1 114 114 2
e -1 114 114 2
e -1 114 114 2
e -1 114 114 2
e -1 114 114 2
e -1 114 114 2
e -1 114 114 2
e -1 114 114 2
e -1 114 114 2
e -1 114 114 2
e -1 114 114 2
e -1 114 114 2
e -1 114 114 2
e -1 114 114 2
e -1 114 114 2
e -1 114 114 2
e -1 114 114 2
e -1 114 114 2
e -1 114 114 2
e -1 114 114 2
e -1 114 114 2
e -1 114 114 2
e -1 114 114 2
e -1 114 114 2
e -1 114 114 2
e -1 114 114 2
e -1 114 114 2
e -1 114 114 2
e -1 114 114 2
e -1 114 114 2
e -1 114 114 2
e -1 114 114 2
e -1 114 114 2
e -1 114 114 2
e -1 114 114 2
e 8004 4 3 0
e 8005 2313 2280 0
e 8006 2313 2280 0
e -1 114 114 2
e 8008 2280 2247 0
e 8009 2280 2247 0
e -1 114 114 2
e -1 114 114 2
e 8012 2247 2214 0
e 8013 2247 2214 0
e -1 114 114 2
e -1 114 114 2
e 8016 2214 2181 0
e 8017 2214 2181 0
e -1 114 114 2
e -1 114 114 2
e 8020 2181 2148 0
e 8021 2181 2148 0
e -1 114 114 2
e -1 114 114 2
e 8024 2148 2115 0
e 8025 2148 2115 0
e -1 114 114 2
e -1 114 114 2
e 8028 2115 2082 0
e 8029 2115 2082 0
e -1 114 114 2
e -1 114 114 2
e 8032 2082 2049 0
e 8033 2082 2049 0
e -1 114 114 2
e -1 114 114 2
e 8036 2049 2016 0
e 8037 2049 2016 0
e -1 114 114 2
e -1 114 114 2
e 8040 2016 1983 0
e 8041 2016 1983 0
e -1 114 114 2
e -1 114 114 2
e 8044 1983 1950 0
e 8045 1983 1950 0
e -1 114 114 2
e -1 114 114 2
e 8048 1950 1917 0
e 8049 1950 1917 0
e -1 114 114 2
e -1 114 114 2
e 8052 1917 1884 0
e 8053 1917 1884 0
e -1 114 114 2
e -1 114 114 2
e 8056 1884 1851 0
e 8057 1884 1851 0
e -1 114 114 2
e -1 114 114 2
e 8060 1851 1818 0
e 8061 1851 1818 0
e -1 114 114 2
e -1 114 114 2
e 8064 1818 1785 0
e 8065 1818 1785 0
e -1 114 114 2
e -1 114 114 2
e 8068 1785 1752 0
e 8069 1785 1752 0
e -1 114 114 2
e -1 114 114 2
e 8072 1752 1719 0
e 8073 1752 1719 0
e -1 114 114 2
e -1 114 114 2
e 8076 1719 1686 0
e 8077 1719 1686 0
e -1 114 114 2
e -1 114 114 2
e 8080 1686 1653 0
e 8081 1686 1653 0
e -1 114 114 2
e -1 114 114 2
e 8084 1653 1620 0
e 8085 1653 1620 0
e -1 114 114 2
e -1 114 114 2
e 8088 1620 1587 0
e 8089 1620 1587 0
e -1 114 114 2
e -1 114 114 2
e 8092 1587 1554 0
e 8093 1587 1554 0
e -1 114 114 2
e -1 114 114 2
e 8096 1554 1521 0
e 8097 1554 1521 0
e -1 114 114 2
e -1 114 114 2
e 8100 1521 1488 0
e 8101 1521 1488 0
e -1 114 114 2
e -1 114 114 2
e 8104 1488 1455 0
e 8105 1488 1455 0
e -1 114 114 2
e -1 114 114 2
e 8108 1455 1422 0
e 8109 1455 1422 0
e -1 114 114 2
e -1 114 114 2
e 8112 1422 1389 0
e 8113 1422 1389 0
e -1 114 114 2
e -1 114 114 2
e 8116 1389 1356 0
e 8117 1389 1356 0
e -1 114 114 2
e -1 114 114 2
e 8120 1356 1323 0
e 8121 1356 1323 0
e -1 114 114 2
e -1 114 114 2
e 8124 1323 1290 0
e 8125 1323 1290 0
e -1 114 114 2
e -1 114 114 2
e 8128 1290 1257 0
e 8129 1290 1257 0
e -1 114 114 2
e -1 114 114 2
e 8132 1257 1224 0
e 8133 1257 1224 0
e -1 114 114 2
e -1 114 114 2
e 8136 1224 1191 0
e 8137 1224 1191 0
e -1 114 114 2
e -1 114 114 2
e 8140 1191 1158 0
e 8141 1191 1158 0
e -1 114 114 2
e -1 114 114 2
e 8144 1158 1125 0
e 8145 1158 1125 0
e -1 114 114 2
e -1 114 114 2
e 8148 1125 1092 0
e 8149 1125 1092 0
e -1 114 114 2
e -1 114 114 2
e 8152 1092 1059 0
e 8153 1092 1059 0
e -1 114 114 2
e -1 114 114 2
e 8156 1059 1026 0
e 8157 1059 1026 0
e -1 114 114 2
e -1 114 114 2
e 8160 1026 993 0
e 8161 1026 993 0
e -1 114 114 2
e -1 114 114 2
e 8164 993 960 0
e 8165 993 960 0
e -1 114 114 2
e -1 114 114 2
e 8168 960 927 0
e 8169 960 927 0
e -1 114 114 2
e -1 114 114 2
e 8172 927 894 0
e 8173 927 894 0
e -1 114 114 2
e -1 114 114 2
e 8176 894 861 0
e 8177 894 861 0
e -1 114 114 2
e -1 114 114 2
e 8180 861 828 0
e 8181 861 828 0
e -1 114 114 2
e -1 114 114 2
e 8184 828 795 0
e 8185 828 795 0
e -1 114 114 2
e -1 114 114 2
e 8188 795 762 0
e 8189 795 762 0
e -1 114 114 2
e -1 114 114 2
e 8192 762 729 0
e 8193 762 729 0
e -1 114 114 2
e -1 114 114 2
e 8196 729 696 0
e 8197 729 696 0
e -1 114 114 2
e -1 114 114 2
e 8200 696 663 0
e 8201 696 663 0
e -1 114 114 2
e -1 114 114 2
e 8204 663 630 0
e 8205 663 630 0
e -1 114 114 2
e -1 114 114 2
e 8208 630 597 0
e 8209 630 597 0
e -1 114 114 2
e -1 114 114 2
e 8212 597 564 0
e 8213 597 564 0
e -1 114 114 2
e -1 114 114 2
e 8216 564 531 0
e 8217 564 531 0
e -1 114 114 2
e -1 114 114 2
e 8220 531 498 0
e 8221 531 498 0
e -1 114 114 2
e -1 114 114 2
e 8224 498 465 0
e 8225 498 465 0
e -1 114 114 2
e -1 114 114 2
e 8228 465 432 0
e 8229 465 432 0
e -1 114 114 2
e -1 114 114 2
e 8232 432 399 0
e 8233 432 399 0
e -1 114 114 2
e -1 114 114 2
e 8236 399 366 0
e 8237 399 366 0
e -1 114 114 2
e -1 114 114 2
e 8240 366 333 0
e 8241 366 333 0
e -1 114 114 2
e -1 114 114 2
e 8244 333 300 0
e 8245 333 300 0
e -1 114 114 2
e -1 114 114 2
e 8248 300 267 0
e 8249 300 267 0
e -1 114 114 2
e -1 114 114 2
e 8252 267 234 0
e 8253 267 234 0
e -1 114 114 2
e -1 114 114 2
e 8256 234 201 0
e 8257 234 201 0
e -1 114 114 2
e -1 114 114 2
e 8260 201 168 0
e 8261 201 168 0
e -1 114 114 2
e -1 114 114 2
e 8264 168 135 0
e 8265 168 135 0
e -1 114 114 2
e -1 114 114 2
e 8268 135 102 0
e 8269 135 102 0
e -1 114 114 2
e -1 114 114 2
e 8272 102 69 0
e 8273 102 69 0
e -1 114 114 2
e -1 114 114 2
e 8276 69 36 0
e 8277 69 36 0
e -1 114 114 2
e -1 114 114 2
e 8280 36 3 0
e 8281 36 3 0
e -1 114 114 2
e -1 114 114 2
e -1 114 114 2
e 8285 3 2 0
e -1 114 114 2
e -1 114 114 2
e -1 114 114 2
e 8289 2341 2308 0
e 8290 2341 2308 0
e -1 114 114 2
e -1 114 114 2
e -1 114 114 2
e -1 114 114 2
e -1 114 114 2
e 8296 2308 2275 0
e 8297 2308 2275 0
e -1 114 114 2
e -1 114 114 2
e -1 114 114 2
e -1 114 114 2
e -1 114 114 2
e 8303 2275 2242 0
e 8304 2275 2242 0
e -1 114 114 2
e -1 114 114 2
e -1 114 114 2
e -1 114 114 2
e -1 114 114 2
e 8310 2242 2209 0
e 8311 2242 2209 0
e -1 114 114 2
e -1 114 114 2
e -1 114 114 2
e -1 114 114 2
e -1 114 114 2
e 8317 2209 2176 0
e 8318 2209 2176 0
e -1 114 114 2
e -1 114 114 2
e -1 114 114 2
e -1 114 114 2
e -1 114 114 2
e 8324 2176 2143 0
e 8325 2176 2143 0
e -1 114 114 2
e -1 114 114 2
e -1 114 114 2
e -1 114 114 2
e -1 114 114 2
e 8331 2143 2110 0
e 8332 2143 2110 0
e -1 114 114 2
e -1 114 114 2
e -1 114 114 2
e -1 114 114 2
e -1 114 114 2
e 8338 2110 2077 0
e 8339 2110 2077 0
e -1 114 114 2
e -1 114 114 2
e -1 114 114 2
e -1 114 114 2
e -1 114 114 2
e 8345 2077 2044 0
e 8346 2077 2044 0
e -1 114 114 2
e -1 114 114 2
e -1 114 114 2
e -1 114 114 2
e -1 114 114 2
e 8352 2044 2011 0
e 8353 2044 2011 0
e -1 114 114 2
e -1 114 114 2
e -1 114 114 2
e -1 114 114 2
e -1 114 114 2
e 8359 2011 1978 0
e 8360 2011 1978 0
e -1 114 114 2
e -1 114 114 2
e -1 114 114 2
e -1 114 114 2
e -1 114 114 2
e 8366 1978 1945 0
e 8367 1978 1945 0
e -1 114 114 2
e -1 114 114 2
e -1 114 114 2
e -1 114 114 2
e -1 114 114 2
e 8373 1945 1912 0
e 8374 1945 1912 0
e -1 114 114 2
e -1 114 114 2
e -1 114 114 2
e -1 114 114 2
e -1 114 114 2
e 8380 1912 1879 0
e 8381 1912 1879 0
e -1 114 114 2
e -1 114 114 2
e -1 114 114 2
e -1 114 114 2
e -1 114 114 2
e 8387 1879 1846 0
e 8388 1879 1846 0
e -1 114 114 2
e -1 114 114 2
e -1 114 114 2
e -1 114 114 2
e -1 114 114 2
e 8394 1846 1813 0
e 8395 1846 1813 0
e -1 114 114 2
e -1 114 114 2
e -1 114 114 2
e -1 114 114 2
e -1 114 114 2
e 8401 1813 1780 0
e 8402 1813 1780 0
e -1 114 114 2
e -1 114 114 2
e -1 114 114 2
e -1 114 114 2
e -1 114 114 2
e 8408 1780 1747 0
e 8409 1780 1747 0
e -1 114 114 2
e -1 114 114 2
e -1 114 114 2
e -1 114 114 2
e -1 114 114 2
e 8415 1747 1714 0
e 8416 1747 1714 0
e -1 114 114 2
e -1 114 114 2
e -1 114 114 2
e -1 114 114 2
e -1 114 114 2
e 8422 1714 1681 0
e 8423 1714 1681 0
e -1 114 114 2
e -1 114 114 2
e -1 114 114 2
e -1 114 114 2
e -1 114 114 2
e 8429 1681 1648 0
e 8430 1681 1648 0
e -1 114 114 2
e -1 114 114 2
e -1 114 114 2
e -1 114 114 2
e -1 114 114 2
e 8436 1648 1615 0
e 8437 1648 1615 0
e -1 114 114 2
e -1 114 114 2
e -1 114 114 2
e -1 114 114 2
e -1 114 114 2
e 8443 1615 1582 0
e 8444 1615 1582 0
e -1 114 114 2
e -1 114 114 2
e -1 114 114 2
e -1 114 114 2
e -1 114 114 2
e 8450 1582 1549 0
e 8451 1582 1549 0
e -1 114 114 2
e -1 114 114 2
e -1 114 114 2
e -1 114 114 2
e -1 114 114 2
e 8457 1549 1516 0
e 8458 1549 1516 0
e -1 114 114 2
e -1 114 114 2
e -1 114 114 2
e -1 114 114 2
e -1 114 114 2
e 8464 1516 1483 0
e 8465 1516 1483 0
e -1 114 114 2
e -1 114 114 2
e -1 114 114 2
e -1 114 114 2
e -1 114 114 2
e 8471 1483 1450 0
e 8472 1483 1450 0
e -1 114 114 2
e -1 114 114 2
e -1 114 114 2
e -1 114 114 2
e -1 114 114 2
e 8478 1450 1417 0
e 8479 1450 1417 0
e -1 114 114 2
e -1 114 114 2
e -1 114 114 2
e -1 114 114 2
e -1 114 114 2
e 8485 1417 1384 0
e 8486 1417 1384 0
e -1 114 114 2
e -1 114 114 2
e -1 114 114 2
e -1 114 114 2
e -1 114 114 2
e 8492 1384 1351 0
e 8493 1384 1351 0
e -1 114 114 2
e -1 114 114 2
e -1 114 114 2
e -1 114 114 2
e -1 114 114 2
e 8499 1351 1318 0
e 8500 1351 1318 0
e -1 114 114 2
e -1 114 114 2
e -1 114 114 2
e -1 114 114 2
e -1 114 114 2
e 8506 1318 1285 0
e 8507 1318 1285 0
e -1 114 114 2
e -1 114 114 2
e -1 114 114 2
e -1 114 114 2
e -1 114 114 2
e 8513 1285 1252 0
e 8514 1285 1252 0
e -1 114 114 2
e -1 114 114 2
e -1 114 114 2
e -1 114 114 2
e -1 114 114 2
e 8520 1252 1219 0
e 8521 1252 1219 0
e -1 114 114 2
e -1 114 114 2
e -1 114 114 2
e -1 114 114 2
e -1 114 114 2
e 8527 1219 1186 0
e 8528 1219 1186 0
e -1 114 114 2
e -1 114 114 2
e -1 114 114 2
e -1 114 114 2
e -1 114 114 2
e 8534 1186 1153 0
e 8535 1186 1153 0
e -1 114 114 2
e -1 114 114 2
e -1 114 114 2
e -1 114 114 2
e -1 114 114 2
e 8541 1153 1120 0
e 8542 1153 1120 0
e -1 114 114 2
e -1 114 114 2
e -1 114 114 2
e -1 114 114 2
e -1 114 114 2
e 8548 1120 1087 0
e 8549 1120 1087 0
e -1 114 114 2
e -1 114 114 2
e -1 114 114 2
e -1 114 114 2
e -1 114 114 2
e 8555 1087 1054 0
e 8556 1087 1054 0
e -1 114 114 2
e -1 114 114 2
e -1 114 114 2
e -1 114 114 2
e -1 114 114 2
e 8562 1054 1021 0
e 8563 1054 1021 0
e -1 114 114 2
e -1 114 114 2
e -1 114 114 2
e -1 114 114 2
e -1 114 114 2
e 8569 1021 988 0
e 8570 1021 988 0
e -1 114 114 2
e -1 114 114 2
e -1 114 114 2
e -1 114 114 2
e -1 114 114 2
e 8576 988 955 0
e 8577 988 955 0
e -1 114 114 2
e -1 114 114 2
e -1 114 114 2
e -1 114 114 2
e -1 114 114 2
e 8583 955 922 0
e 8584 955 922 0
e -1 114 114 2
e -1 114 114 2
e -1 114 114 2
e -1 114 114 2
e -1 114 114 2
e 8590 922 889 0
e 8591 922 889 0
e -1 114 114 2
e -1 114 114 2
e -1 114 114 2
e -1 114 114 2
e -1 114 114 2
e 8597 889 856 0
e 8598 889 856 0
e -1 114 114 2
e -1 114 114 2
e -1 114 114 2
e -1 114 114 2
e -1 114 114 2
e 8604 856 823 0
e 8605 856 823 0
e -1 114 114 2
e -1 114 114 2
e -1 114 114 2
e -1 114 114 2
e -1 114 114 2
e 8611 823 790 0
e 8612 823 790 0
e -1 114 114 2
e -1 114 114 2
e -1 114 114 2
e -1 114 114 2
e -1 114 114 2
e 8618 790 757 0
e 8619 790 757 0
e -1 114 114 2
e -1 114 114 2
e -1 114 114 2
e -1 114 114 2
e -1 114 114 2
e 8625 757 724 0
e 8626 757 724 0
e -1 114 114 2
e -1 114 114 2
e -1 114 114 2
e -1 114 114 2
e -1 114 114 2
e 8632 724 691 0
e 8633 724 691 0
e -1 114 114 2
e -1 114 114 2
e -1 114 114 2
e -1 114 114 2
e -1 114 114 2
e 8639 691 658 0
e 8640 691 658 0
e -1 114 114 2
e -1 114 114 2
e -1 114 114 2
e -1 114 114 2
e -1 114 114 2
e 8646 658 625 0
e 8647 658 625 0
e -1 114 114 2
e -1 114 114 2
e -1 114 114 2
e -1 114 114 2
e -1 114 114 2
e 8653 625 592 0
e 8654 625 592 0
e -1 114 114 2
e -1 114 114 2
e -1 114 114 2
e -1 114 114 2
e -1 114 114 2
e 8660 592 559 0
e 8661 592 559 0
e -1 114 114 2
e -1 114 114 2
e -1 114 114 2
e -1 114 114 2
e -1 114 114 2
e 8667 559 526 0
e 8668 559 526 0
e -1 114 114 2
e -1 114 114 2
e -1 114 114 2
e -1 114 114 2
e -1 114 114 2
e 8674 526 493 0
e 8675 526 493 0
e -1 114 114 2
e -1 114 114 2
e -1 114 114 2
e -1 114 114 2
e -1 114 114 2
e 8681 493 460 0
e 8682 493 460 0
e -1 114 114 2
e -1 114 114 2
e -1 114 114 2
e -1 114 114 2
e -1 114 114 2
e 8688 460 427 0
e 8689 460 427 0
e -1 114 114 2
e -1 114 114 2
e -1 114 114 2
e -1 114 114 2
e -1 114 114 2
e 8695 427 394 0
e 8696 427 394 0
e -1 114 114 2
e -1 114 114 2
e -1 114 114 2
e -1 114 114 2
e -1 114 114 2
e 8702 394 361 0
e 8703 394 361 0
e -1 114 114 2
e -1 114 114 2
e -1 114 114 2
e -1 114 114 2
e -1 114 114 2
e 8709 361 328 0
e 8710 361 328 0
e -1 114 114 2
e -1 114 114 2
e -1 114 114 2
e -1 114 114 2
e -1 114 114 2
e 8716 328 295 0
e 8717 328 295 0
e -1 114 114 2
e -1 114 114 2
e -1 114 114 2
e -1 114 114 2
e -1 114 114 2
e 8723 295 262 0
e 8724 295 262 0
e -1 114 114 2
e -1 114 114 2
e -1 114 114 2
e -1 114 114 2
e -1 114 114 2
e 8730 262 229 0
e 8731 262 229 0
e -1 114 114 2
e -1 114 114 2
e -1 114 114 2
e -1 114 114 2
e -1 114 114 2
e 8737 229 196 0
e 8738 229 196 0
e -1 114 114 2
e -1 114 114 2
e -1 114 114 2
e -1 114 114 2
e -1 114 114 2
e 8744 196 163 0
e 8745 196 163 0
e -1 114 114 2
e -1 114 114 2
e -1 114 114 2
e -1 114 114 2
e -1 114 114 2
e 8751 163 130 0
e 8752 163 130 0
e -1 114 114 2
e -1 114 114 2
e -1 114 114 2
e -1 114 114 2
e -1 114 114 2
e 8758 130 97 0
e 8759 130 97 0
e -1 114 114 2
e -1 114 114 2
e -1 114 114 2
e -1 114 114 2
e -1 114 114 2
e 8765 97 64 0
e 8766 97 64 0
e -1 114 114 2
e -1 114 114 2
e -1 114 114 2
e -1 114 114 2
e -1 114 114 2
e 8772 64 31 0
e 8773 64 31 0
e -1 114 114 2
e -1 114 114 2
e 8776 30 31 0
e 8777 31 32 0
e -1 114 114 2
e -1 114 114 2
e -1 114 114 2
e -1 114 114 2
e -1 114 114 2
e -1 114 114 2
e -1 114 114 2
e -1 114 114 2
e -1 114 114 2
e -1 114 114 2
e -1 114 114 2
e -1 114 114 2
e -1 114 114 2
e -1 114 114 2
e -1 114 114 2
e -1 114 114 2
e -1 114 114 2
e -1 114 114 2
e -1 114 114 2
e -1 114 114 2
e -1 114 114 2
e -1 114 114 2
e -1 114 114 2
e -1 114 114 2
e -1 114 114 2
e -1 114 114 2
e -1 114 114 2
e -1 114 114 2
e -1 114 114 2
e -1 114 114 2
e -1 114 114 2
e -1 114 114 2
e -1 114 114 2
e -1 114 114 2
e -1 114 114 2
e -1 114 114 2
e -1 114 114 2
e -1 114 114 2
e -1 114 114 2
e -1 114 114 2
e -1 114 114 2
e -1 114 114 2
e -1 114 114 2
e -1 114 114 2
e -1 114 114 2
e -1 114 114 2
e -1 114 114 2
e -1 114 114 2
e -1 114 114 2
e -1 114 114 2
e -1 114 114 2
e -1 114 114 2
e -1 114 114 2
e -1 114 114 2
e -1 114 114 2
e -1 114 114 2
e -1 114 114 2
e -1 114 114 2
e -1 114 114 2
e -1 114 114 2
e -1 114 114 2
e -1 114 114 2
e -1 114 114 2
e -1 114 114 2
e -1 114 114 2
e -1 114 114 2
e -1 114 114 2
e -1 114 114 2
e -1 114 114 2
e -1 114 114 2
e -1 114 114 2
e -1 114 114 2
e -1 114 114 2
e -1 114 114 2
e -1 114 114 2
e -1 114 114 2
e -1 114 114 2
e -1 114 114 2
e -1 114 114 2
e -1 114 114 2
e -1 114 114 2
e -1 114 114 2
e -1 114 114 2
e -1 114 114 2
e -1 114 114 2
e -1 114 114 2
e -1 114 114 2
e -1 114 114 2
e -1 114 114 2
e -1 114 114 2
e -1 114 114 2
e -1 114 114 2
e -1 114 114 2
e -1 114 114 2
e -1 114 114 2
e -1 114 114 2
e -1 114 114 2
e -1 114 114 2
e -1 114 114 2
e -1 114 114 2
e -1 114 114 2
e -1 114 114 2
e -1 114 114 2
e -1 114 114 2
e -1 114 114 2
e -1 114 114 2
e -1 114 114 2
e -1 114 114 2
e -1 114 114 2
e -1 114 114 2
e -1 114 114 2
e -1 114 114 2
e -1 114 114 2
e -1 114 114 2
e -1 114 114 2
e -1 114 114 2
e -1 114 114 2
e -1 114 114 2
e -1 114 114 2
e -1 114 114 2
e -1 114 114 2
e -1 114 114 2
e -1 114 114 2
e -1 114 114 2
e -1 114 114 2
e -1 114 114 2
e -1 114 114 2
e -1 114 114 2
e -1 114 114 2
e -1 114 114 2
e -1 114 114 2
e -1 114 114 2
e -1 114 114 2
e -1 114 114 2
e -1 114 114 2
e -1 114 114 2
e -1 114 114 2
e -1 114 114 2
e -1 114 114 2
e -1 114 114 2
e -1 114 114 2
e -1 114 114 2
e -1 114 114 2
e -1 114 114 2
e -1 114 114 2
e -1 114 114 2
e -1 114 114 2
e -1 114 114 2
e -1 114 114 2
e -1 114 114 2
e -1 114 114 2
e -1 114 114 2
e -1 114 114 2
e -1 114 114 2
e -1 114 114 2
e -1 114 114 2
e -1 114 114 2
e -1 114 114 2
e -1 114 114 2
e -1 114 114 2
e -1 114 114 2
e -1 114 114 2
e -1 114 114 2
e -1 114 114 2
e -1 114 114 2
e -1 114 114 2
e -1 114 114 2
e -1 114 114 2
e -1 114 114 2
e -1 114 114 2
e -1 114 114 2
e -1 114 114 2
e -1 114 114 2
e -1 114 114 2
e -1 114 114 2
e -1 114 114 2
e -1 114 114 2
e -1 114 114 2
e -1 114 114 2
e -1 114 114 2
e -1 114 114 2
e -1 114 114 2
e -1 114 114 2
e -1 114 114 2
e -1 114 114 2
e -1 114 114 2
e -1 114 114 2
e -1 114 114 2
e -1 114 114 2
e -1 114 114 2
e -1 114 114 2
e -1 114 114 2
e -1 114 114 2
e -1 114 114 2
e -1 114 114 2
e -1 114 114 2
e -1 114 114 2
e -1 114 114 2
e -1 114 114 2
e -1 114 114 2
e -1 114 114 2
e -1 114 114 2
e -1 114 114 2
e -1 114 114 2
e -1 114 114 2
e -1 114 114 2
e -1 114 114 2
e -1 114 114 2
e -1 114 114 2
e -1 114 114 2
e 8988 2 1 0
e 8989 2311 2278 0
e 8990 2278 2245 0
e 8991 2245 2212 0
e 8992 2212 2179 0
e 8993 2179 2146 0
e 8994 2146 2113 0
e 8995 2113 2080 0
e 8996 2080 2047 0
e 8997 2047 2014 0
e 8998 2014 1981 0
e 8999 1981 1948 0
e 9000 1948 1915 0
e 9001 1915 1882 0
e 9002 1882 1849 0
e 9003 1849 1816 0
e 9004 1816 1783 0
e 9005 1783 1750 0
e 9006 1750 1717 0
e 9007 1717 1684 0
e 9008 1684 1651 0
e 9009 1651 1618 0
e 9010 1618 1585 0
e 9011 1585 1552 0
e 9012 1552 1519 0
e 9013 1519 1486 0
e 9014 1486 1453 0
e 9015 1453 1420 0
e 9016 1420 1387 0
e 9017 1387 1354 0
e 9018 1354 1321 0
e 9019 1321 1288 0
e 9020 1288 1255 0
e 9021 1255 1222 0
e 9022 1222 1189 0
e 9023 1189 1156 0
e 9024 1156 1123 0
e 9025 1123 1090 0
e 9026 1090 1057 0
e 9027 1057 1024 0
e 9028 1024 991 0
e 9029 991 958 0
e 9030 958 925 0
e 9031 925 892 0
e 9032 892 859 0
e 9033 859 826 0
e 9034 826 793 0
e 9035 793 760 0
e 9036 760 727 0
e 9037 727 694 0
e 9038 694 661 0
e 9039 661 628 0
e 9040 628 595 0
e 9041 595 562 0
e 9042 562 529 0
e 9043 529 496 0
e 9044 496 463 0
e 9045 463 430 0
e 9046 430 397 0
e 9047 397 364 0
e 9048 364 331 0
e 9049 331 298 0
e 9050 298 265 0
e 9051 265 232 0
e 9052 232 199 0
e 9053 199 166 0
e 9054 166 133 0
e 9055 133 100 0
e 9056 100 67 0
e 9057 67 34 0
e 9058 34 1 0
e -1 114 114 2
e -1 114 114 2
e -1 114 114 2
e 9062 2343 2310 0
e -1 114 114 2
e -1 114 114 2
e -1 114 114 2
e 9066 2310 2277 0
e -1 114 114 2
e -1 114 114 2
e -1 114 114 2
e 9070 2277 2244 0
e -1 114 114 2
e -1 114 114 2
e -1 114 114 2
e 9074 2244 2211 0
e -1 114 114 2
e -1 114 114 2
e -1 114 114 2
e 9078 2211 2178 0
e -1 114 114 2
e -1 114 114 2
e -1 114 114 2
e 9082 2178 2145 0
e -1 114 114 2
e -1 114 114 2
e -1 114 114 2
e 9086 2145 2112 0
e -1 114 114 2
e -1 114 114 2
e -1 114 114 2
e 9090 2112 2079 0
e -1 114 114 2
e -1 114 114 2
e -1 114 114 2
e 9094 2079 2046 0
e -1 114 114 2
e -1 114 114 2
e -1 114 114 2
e 9098 2046 2013 0
e -1 114 114 2
e -1 114 114 2
e -1 114 114 2
e 9102 2013 1980 0
e -1 114 114 2
e -1 114 114 2
e -1 114 114 2
e 9106 1980 1947 0
e -1 114 114 2
e -1 114 114 2
e -1 114 114 2
e 9110 1947 1914 0
e -1 114 114 2
e -1 114 114 2
e -1 114 114 2
e 9114 1914 1881 0
e -1 114 114 2
e -1 114 114 2
e -1 114 114 2
e 9118 1881 1848 0
e -1 114 114 2
e -1 114 114 2
e -1 114 114 2
e 9122 1848 1815 0
e -1 114 114 2
e -1 114 114 2
e -1 114 114 2
e 9126 1815 1782 0
e -1 114 114 2
e -1 114 114 2
e -1 114 114 2
e 9130 1782 1749 0
e -1 114 114 2
e -1 114 114 2
e -1 114 114 2
e 9134 1749 1716 0
e -1 114 114 2
e -1 114 114 2
e -1 114 114 2
e 9138 1716 1683 0
e -1 114 114 2
e -1 114 114 2
e -1 114 114 2
e 9142 1683 1650 0
e -1 114 114 2
e -1 114 114 2
e -1 114 114 2
e 9146 1650 1617 0
e -1 114 114 2
e -1 114 114 2
e -1 114 114 2
e 9150 1617 1584 0
e -1 114 114 2
e -1 114 114 2
e -1 114 114 2
e 9154 1584 1551 0
e -1 114 114 2
e -1 114 114 2
e -1 114 114 2
e 9158 1551 1518 0
e -1 114 114 2
e -1 114 114 2
e -1 114 114 2
e 9162 1518 1485 0
e -1 114 114 2
e -1 114 114 2
e -1 114 114 2
e 9166 1485 1452 0
e -1 114 114 2
e -1 114 114 2
e -1 114 114 2
e 9170 1452 1419 0
e -1 114 114 2
e -1 114 114 2
e -1 114 114 2
e 9174 1419 1386 0
e -1 114 114 2
e -1 114 114 2
e -1 114 114 2
e 9178 1386 1353 0
e -1 114 114 2
e -1 114 114 2
e -1 114 114 2
e 9182 1353 1320 0
e -1 114 114 2
e -1 114 114 2
e -1 114 114 2
e 9186 1320 1287 0
e -1 114 114 2
e -1 114 114 2
e -1 114 114 2
e 9190 1287 1254 0
e -1 114 114 2
e -1 114 114 2
e -1 114 114 2
e 9194 1254 1221 0
e -1 114 114 2
e -1 114 114 2
e -1 114 114 2
e 9198 1221 1188 0
e -1 114 114 2
e -1 114 114 2
e -1 114 114 2
e 9202 1188 1155 0
e -1 114 114 2
e -1 114 114 2
e -1 114 114 2
e 9206 1155 1122 0
e -1 114 114 2
e -1 114 114 2
e -1 114 114 2
e 9210 1122 1089 0
e -1 114 114 2
e -1 114 114 2
e -1 114 114 2
e 9214 1089 1056 0
e -1 114 114 2
e -1 114 114 2
e -1 114 114 2
e 9218 1056 1023 0
e -1 114 114 2
e -1 114 114 2
e -1 114 114 2
e 9222 1023 990 0
e -1 114 114 2
e -1 114 114 2
e -1 114 114 2
e 9226 990 957 0
e -1 114 114 2
e -1 114 114 2
e -1 114 114 2
e 9230 957 924 0
e -1 114 114 2
e -1 114 114 2
e -1 114 114 2
e 9234 924 891 0
e -1 114 114 2
e -1 114 114 2
e -1 114 114 2
e 9238 891 858 0
e -1 114 114 2
e -1 114 114 2
e -1 114 114 2
e 9242 858 825 0
e -1 114 114 2
e -1 114 114 2
e -1 114 114 2
e 9246 825 792 0
e -1 114 114 2
e -1 114 114 2
e -1 114 114 2
e 9250 792 759 0
e -1 114 114 2
e -1 114 114 2
e -1 114 114 2
e 9254 759 726 0
e -1 114 114 2
e -1 114 114 2
e -1 114 114 2
e 9258 726 693 0
e -1 114 114 2
e -1 114 114 2
e -1 114 114 2
e 9262 693 660 0
e -1 114 114 2
e -1 114 114 2
e -1 114 114 2
e 9266 660 627 0
e -1 114 114 2
e -1 114 114 2
e -1 114 114 2
e 9270 627 594 0
e -1 114 114 2
e -1 114 114 2
e -1 114 114 2
e 9274 594 561 0
e -1 114 114 2
e -1 114 114 2
e -1 114 114 2
e 9278 561 528 0
e -1 114 114 2
e -1 114 114 2
e -1 114 114 2
e 9282 528 495 0
e -1 114 114 2
e -1 114 114 2
e -1 114 114 2
e 9286 495 462 0
e -1 114 114 2
e -1 114 114 2
e -1 114 114 2
e 9290 462 429 0
e -1 114 114 2
e -1 114 114 2
e -1 114 114 2
e 9294 429 396 0
e -1 114 114 2
e -1 114 114 2
e -1 114 114 2
e 9298 396 363 0
e -1 114 114 2
e -1 114 114 2
e -1 114 114 2
e 9302 363 330 0
e -1 114 114 2
e -1 114 114 2
e -1 114 114 2
e 9306 330 297 0
e -1 114 114 2
e -1 114 114 2
e -1 114 114 2
e 9310 297 264 0
e -1 114 114 2
e -1 114 114 2
e -1 114 114 2
e 9314 264 231 0
e -1 114 114 2
e -1 114 114 2
e -1 114 114 2
e 9318 231 198 0
e -1 114 114 2
e -1 114 114 2
e -1 114 114 2
e 9322 198 165 0
e -1 114 114 2
e -1 114 114 2
e -1 114 114 2
e 9326 165 132 0
e -1 114 114 2
e -1 114 114 2
e -1 114 114 2
e 9330 132 99 0
e -1 114 114 2
e -1 114 114 2
e -1 114 114 2
e 9334 99 66 0
e -1 114 114 2
e -1 114 114 2
e -1 114 114 2
e 9338 66 33 0
e 9339 32 33 0
t 1 1 3009 3010 2977 548 2 -1024
t 2 1 3009 2977 2976 3 183 -1024
t 3 1 2976 2977 2944 550 4 -1024
t 4 1 2976 2944 2943 5 185 -1024
t 5 1 2943 2944 2911 552 6 -1024
t 6 1 2943 2911 2910 7 187 -1024
t 7 1 2910 2911 2878 554 8 -1024
t 8 1 2910 2878 2877 9 189 -1024
t 9 1 2877 2878 2845 556 10 -1024
t 10 1 2877 2845 2844 11 191 -1024
t 11 1 2844 2845 2812 558 12 -1024
t 12 1 2844 2812 2811 13 193 -1024
t 13 1 2811 2812 2779 560 14 -1024
t 14 1 2811 2779 2778 15 195 -1024
t 15 1 2778 2779 2746 562 16 -1024
t 16 1 2778 2746 2745 17 197 -1024
t 17 1 2745 2746 2713 564 18 -1024
t 18 1 2745 2713 2712 19 199 -1024
t 19 1 2712 2713 2680 566 20 -1024
t 20 1 2712 2680 2679 21 201 -1024
t 21 1 2679 2680 2647 568 22 -1024
t 22 1 2679 2647 2646 23 203 -1024
t 23 1 2646 2647 2614 570 24 -1024
t 24 1 2646 2614 2613 25 205 -1024
t 25 1 2613 2614 2581 572 26 -1024
t 26 1 2613 2581 2580 27 207 -1024
t 27 1 2580 2581 2548 574 28 -1024
t 28 1 2580 2548 2547 29 209 -1024
t 29 1 2547 2548 2515 576 30 -1024
t 30 1 2547 2515 2514 31 211 -1024
t 31 1 2514 2515 2482 578 32 -1024
t 32 1 2514 2482 2481 33 213 -1024
t 33 1 2481 2482 2449 580 34 -1024
t 34 1 2481 2449 2448 35 215 -1024
t 35 1 2448 2449 2416 582 36 -1024
t 36 1 2448 2416 2415 37 217 -1024
t 37 1 2415 2416 2383 584 38 -1024
t 38 1 2415 2383 2382 39 219 -1024
t 39 1 2382 2383 2350 586 40 -1024
t 40 1 2382 2350 2349 41 221 -1024
t 41 1 2349 2350 2317 588 42 -1024
t 42 1 2349 2317 2316 43 223 -1024
t 43 1 2316 2317 2284 590 44 -1024
t 44 1 2316 2284 2283 45 225 -1024
t 45 1 2283 2284 2251 592 46 -1024
t 46 1 2283 2251 2250 47 227 -1024
t 47 1 2250 2251 2218 594 48 -1024
t 48 1 2250 2218 2217 49 229 -1024
t 49 1 2217 2218 2185 596 50 -1024
t 50 1 2217 2185 2184 51 231 -1024
t 51 1 2184 2185 2152 598 52 -1024
t 52 1 2184 2152 2151 53 233 -1024
t 53 1 2151 2152 2119 600 54 -1024
t 54 1 2151 2119 2118 55 235 -1024
t 55 1 2118 2119 2086 602 56 -1024
t 56 1 2118 2086 2085 57 237 -1024
t 57 1 2085 2086 2053 604 58 -1024
t 58 1 2085 2053 2052 59 239 -1024
t 59 1 2052 2053 2020 606 60 -1024
t 60 1 2052 2020 2019 61 241 -1024
t 61 1 2019 2020 1987 608 62 -1024
t 62 1 2019 1987 1986 63 243 -1024
t 63 1 1986 1987 1954 610 64 -1024
t 64 1 1986 1954 1953 65 245 -1024
t 65 1 1953 1954 1921 612 66 -1024
t 66 1 1953 1921 1920 67 247 -1024
t 67 1 1920 1921 1888 614 68 -1024
t 68 1 1920 1888 1887 69 249 -1024
t 69 1 1887 1888 1855 616 70 -1024
t 70 1 1887 1855 1854 71 251 -1024
t 71 1 1854 1855 1822 618 72 -1024
t 72 1 1854 1822 1821 73 253 -1024
t 73 1 1821 1822 1789 620 74 -1024
t 74 1 1821 1789 1788 75 255 -1024
t 75 1 1788 1789 1756 622 76 -1024
t 76 1 1788 1756 1755 77 257 -1024
t 77 1 1755 1756 1723 624 78 -1024
t 78 1 1755 1723 1722 79 259 -1024
t 79 1 1722 1723 1690 626 80 -1024
t 80 1 1722 1690 1689 81 261 -1024
t 81 1 1689 1690 1657 628 82 -1024
t 82 1 1689 1657 1656 83 263 -1024
t 83 1 1656 1657 1624 630 84 -1024
t 84 1 1656 1624 1623 85 265 -1024
t 85 1 1623 1624 1591 632 86 -1024
t 86 1 1623 1591 1590 87 267 -1024
t 87 1 1590 1591 1558 634 88 -1024
t 88 1 1590 1558 1557 89 269 -1024
t 89 1 1557 1558 1525 636 90 -1024
t 90 1 1557 1525 1524 91 271 -1024
t 91 1 1524 1525 1492 638 92 -1024
t 92 1 1524 1492 1491 93 273 -1024
t 93 1 1491 1492 1459 640 94 -1024
t 94 1 1491 1459 1458 95 275 -1024
t 95 1 1458 1459 1426 642 96 -1024
t 96 1 1458 1426 1425 97 277 -1024
t 97 1 1425 1426 1393 644 98 -1024
t 98 1 1425 1393 1392 99 279 -1024
t 99 1 1392 1393 1360 646 100 -1024
t 100 1 1392 1360 1359 101 281 -1024
t 101 1 1359 1360 1327 648 102 -1024
t 102 1 1359 1327 1326 103 283 -1024
t 103 1 1326 1327 1294 650 104 -1024
t 104 1 1326 1294 1293 105 285 -1024
t 105 1 1293 1294 1261 652 106 -1024
t 106 1 1293 1261 1260 107 287 -1024
t 107 1 1260 1261 1228 654 108 -1024
t 108 1 1260 1228 1227 109 289 -1024
t 109 1 1227 1228 1195 656 110 -1024
t 110 1 1227 1195 1194 111 291 -1024
t 111 1 1194 1195 1162 658 112 -1024
t 112 1 1194 1162 1161 113 293 -1024
t 113 1 1161 1162 1129 660 114 -1024
t 114 1 1161 1129 1128 115 295 -1024
t 115 1 1128 1129 1096 662 116 -1024
t 116 1 1128 1096 1095 117 297 -1024
t 117 1 1095 1096 1063 664 118 -1024
t 118 1 1095 1063 1062 119 299 -1024
t 119 1 1062 1063 1030 666 120 -1024
t 120 1 1062 1030 1029 121 301 -1024
t 121 1 1029 1030 997 668 122 -1024
t 122 1 1029 997 996 123 303 -1024
t 123 1 996 997 964 670 124 -1024
t 124 1 996 964 963 125 305 -1024
t 125 1 963 964 931 672 126 -1024
t 126 1 963 931 930 127 307 -1024
t 127 1 930 931 898 674 128 -1024
t 128 1 930 898 897 129 309 -1024
t 129 1 897 898 865 676 130 -1024
t 130 1 897 865 864 131 311 -1024
t 131 1 864 865 832 678 132 -1024
t 132 1 864 832 831 133 313 -1024
t 133 1 831 832 799 680 134 -1024
t 134 1 831 799 798 135 315 -1024
t 135 1 798 799 766 682 136 -1024
t 136 1 798 766 765 137 317 -1024
t 137 1 765 766 733 684 138 -1024
t 138 1 765 733 732 139 319 -1024
t 139 1 732 733 700 686 140 -1024
t 140 1 732 700 699 141 321 -1024
t 141 1 699 700 667 688 142 -1024
t 142 1 699 667 666 143 323 -1024
t 143 1 666 667 634 690 144 -1024
t 144 1 666 634 633 145 325 -1024
t 145 1 633 634 601 692 146 -1024
t 146 1 633 601 600 147 327 -1024
t 147 1 600 601 568 694 148 -1024
t 148 1 600 568 567 149 329 -1024
t 149 1 567 568 535 696 150 -1024
t 150 1 567 535 534 151 331 -1024
t 151 1 534 535 502 698 152 -1024
t 152 1 534 502 501 153 333 -1024
t 153 1 501 502 469 700 154 -1024
t 154 1 501 469 468 155 335 -1024
t 155 1 468 469 436 702 156 -1024
t 156 1 468 436 435 157 337 -1024
t 157 1 435 436 403 704 158 -1024
t 158 1 435 403 402 159 339 -1024
t 159 1 402 403 370 706 160 -1024
t 160 1 402 370 369 161 341 -1024
t 161 1 369 370 337 708 162 -1024
t 162 1 369 337 336 163 343 -1024
t 163 1 336 337 304 710 164 -1024
t 164 1 336 304 303 165 345 -1024
t 165 1 303 304 271 712 166 -1024
t 166 1 303 271 270 167 347 -1024
t 167 1 270 271 238 714 168 -1024
t 168 1 270 238 237 169 349 -1024
t 169 1 237 238 205 716 170 -1024
t 170 1 237 205 204 171 351 -1024
t 171 1 204 205 172 718 172 -1024
t 172 1 204 172 171 173 353 -1024
t 173 1 171 172 139 720 174 -1024
t 174 1 171 139 138 175 355 -1024
t 175 1 138 139 106 722 176 -1024
t 176 1 138 106 105 177 357 -1024
t 177 1 105 106 73 724 178 -1024
t 178 1 105 73 72 179 359 -1024
t 179 1 72 73 40 726 180 -1024
t 180 1 72 40 39 181 361 -1024
t 181 1 39 40 7 728 182 -1024
t 182 1 39 7 6 -1024 363 -1024
t 183 1 3008 3009 2976 -1024 184 -1024
t 184 1 3008 2976 2975 185 -1024 -1024
t 185 1 2975 2976 2943 -1024 186 -1024
t 186 1 2975 2943 2942 187 -1024 -1024
t 187 1 2942 2943 2910 -1024 188 -1024
t 188 1 2942 2910 2909 189 -1024 -1024
t 189 1 2909 2910 2877 -1024 190 -1024
t 190 1 2909 2877 2876 191 -1024 -1024
t 191 1 2876 2877 2844 -1024 192 -1024
t 192 1 2876 2844 2843 193 -1024 -1024
t 193 1 2843 2844 2811 -1024 194 -1024
t 194 1 2843 2811 2810 195 -1024 -1024
t 195 1 2810 2811 2778 -1024 196 -1024
t 196 1 2810 2778 2777 197 -1024 -1024
t 197 1 2777 2778 2745 -1024 198 -1024
t 198 1 2777 2745 2744 199 -1024 -1024
t 199 1 2744 2745 2712 -1024 200 -1024
t 200 1 2744 2712 2711 201 -1024 -1024
t 201 1 2711 2712 2679 -1024 202 -1024
t 202 1 2711 2679 2678 203 -1024 -1024
t 203 1 2678 2679 2646 -1024 204 -1024
t 204 1 2678 2646 2645 205 -1024 -1024
t 205 1 2645 2646 2613 -1024 206 -1024
t 206 1 2645 2613 2612 207 -1024 -1024
t 207 1 2612 2613 2580 -1024 208 -1024
t 208 1 2612 2580 2579 209 -1024 -1024
t 209 1 2579 2580 2547 -1024 210 -1024
t 210 1 2579 2547 2546 211 -1024 -1024
t 211 1 2546 2547 2514 -1024 212 -1024
t 212 1 2546 2514 2513 213 -1024 -1024
t 213 1 2513 2514 2481 -1024 214 -1024
t 214 1 2513 2481 2480 215 -1024 -1024
t 215 1 2480 2481 2448 -1024 216 -1024
t 216 1 2480 2448 2447 217 -1024 -1024
t 217 1 2447 2448 2415 -1024 218 -1024
t 218 1 2447 2415 2414 219 -1024 -1024
t 219 1 2414 2415 2382 -1024 220 -1024
t 220 1 2414 2382 2381 221 -1024 -1024
t 221 1 2381 2382 2349 -1024 222 -1024
t 222 1 2381 2349 2348 223 -1024 -1024
t 223 1 2348 2349 2316 -1024 224 -1024
t 224 1 2348 2316 2315 225 -1024 -1024
t 225 1 2315 2316 2283 -1024 226 -1024
t 226 1 2315 2283 2282 227 -1024 -1024
t 227 1 2282 2283 2250 -1024 228 -1024
t 228 1 2282 2250 2249 229 -1024 -1024
t 229 1 2249 2250 2217 -1024 230 -1024
t 230 1 2249 2217 2216 231 -1024 -1024
t 231 1 2216 2217 2184 -1024 232 -1024
t 232 1 2216 2184 2183 233 -1024 -1024
t 233 1 2183 2184 2151 -1024 234 -1024
t 234 1 2183 2151 2150 235 -1024 -1024
t 235 1 2150 2151 2118 -1024 236 -1024
t 236 1 2150 2118 2117 237 -1024 -1024
t 237 1 2117 2118 2085 -1024 238 -1024
t 238 1 2117 2085 2084 239 -1024 -1024
t 239 1 2084 2085 2052 -1024 240 -1024
t 240 1 2084 2052 2051 241 -1024 -1024
t 241 1 2051 2052 2019 -1024 242 -1024
t 242 1 2051 2019 2018 243 -1024 -1024
t 243 1 2018 2019 1986 -1024 244 -1024
t 244 1 2018 1986 1985 245 -1024 -1024
t 245 1 1985 1986 1953 -1024 246 -1024
t 246 1 1985 1953 1952 247 -1024 -1024
t 247 1 1952 1953 1920 -1024 248 -1024
t 248 1 1952 1920 1919 249 -1024 -1024
t 249 1 1919 1920 1887 -1024 250 -1024
t 250 1 1919 1887 1886 251 -1024 -1024
t 251 1 1886 1887 1854 -1024 252 -1024
t 252 1 1886 1854 1853 253 -1024 -1024
t 253 1 1853 1854 1821 -1024 254 -1024
t 254 1 1853 1821 1820 255 -1024 -1024
t 255 1 1820 1821 1788 -1024 256 -1024
t 256 1 1820 1788 1787 257 -1024 -1024
t 257 1 1787 1788 1755 -1024 258 -1024
t 258 1 1787 1755 1754 259 -1024 -1024
t 259 1 1754 1755 1722 -1024 260 -1024
t 260 1 1754 1722 1721 261 -1024 -1024
t 261 1 1721 1722 1689 -1024 262 -1024
t 262 1 1721 1689 1688 263 -1024 -1024
t 263 1 1688 1689 1656 -1024 264 -1024
t 264 1 1688 1656 1655 265 -1024 -1024
t 265 1 1655 1656 1623 -1024 266 -1024
t 266 1 1655 1623 1622 267 -1024 -1024
t 267 1 1622 1623 1590 -1024 268 -1024
t 268 1 1622 1590 1589 269 -1024 -1024
t 269 1 1589 1590 1557 -1024 270 -1024
t 270 1 1589 1557 1556 271 -1024 -1024
t 271 1 1556 1557 1524 -1024 272 -1024
t 272 1 1556 1524 1523 273 -1024 -1024
t 273 1 1523 1524 1491 -1024 274 -1024
t 274 1 1523 1491 1490 275 -1024 -1024
t 275 1 1490 1491 1458 -1024 276 -1024
t 276 1 1490 1458 1457 277 -1024 -1024
t 277 1 1457 1458 1425 -1024 278 -1024
t 278 1 1457 1425 1424 279 -1024 -1024
t 279 1 1424 1425 1392 -1024 280 -1024
t 280 1 1424 1392 1391 281 -1024 -1024
t 281 1 1391 1392 1359 -1024 282 -1024
t 282 1 1391 1359 1358 283 -1024 -1024
t 283 1 1358 1359 1326 -1024 284 -1024
t 284 1 1358 1326 1325 285 -1024 -1024
t 285 1 1325 1326 1293 -1024 286 -1024
t 286 1 1325 1293 1292 287 -1024 -1024
t 287 1 1292 1293 1260 -1024 288 -1024
t 288 1 1292 1260 1259 289 -1024 -1024
t 289 1 1259 1260 1227 -1024 290 -1024
t 290 1 1259 1227 1226 291 -1024 -1024
t 291 1 1226 1227 1194 -1024 292 -1024
t 292 1 1226 1194 1193 293 -1024 -1024
t 293 1 1193 1194 1161 -1024 294 -1024
t 294 1 1193 1161 1160 295 -1024 -1024
t 295 1 1160 1161 1128 -1024 296 -1024
t 296 1 1160 1128 1127 297 -1024 -1024
t 297 1 1127 1128 1095 -1024 298 -1024
t 298 1 1127 1095 1094 299 -1024 -1024
t 299 1 1094 1095 1062 -1024 300 -1024
t 300 1 1094 1062 1061 301 -1024 -1024
t 301 1 1061 1062 1029 -1024 302 -1024
t 302 1 1061 1029 1028 303 -1024 -1024
t 303 1 1028 1029 996 -1024 304 -1024
t 304 1 1028 996 995 305 -1024 -1024
t 305 1 995 996 963 -1024 306 -1024
t 306 1 995 963 962 307 -1024 -1024
t 307 1 962 963 930 -1024 308 -1024
t 308 1 962 930 929 309 -1024 -1024
t 309 1 929 930 897 -1024 310 -1024
t 310 1 929 897 896 311 -1024 -1024
t 311 1 896 897 864 -1024 312 -1024
t 312 1 896 864 863 313 -1024 -1024
t 313 1 863 864 831 -1024 314 -1024
t 314 1 863 831 830 315 -1024 -1024
t 315 1 830 831 798 -1024 316 -1024
t 316 1 830 798 797 317 -1024 -1024
t 317 1 797 798 765 -1024 318 -1024
t 318 1 797 765 764 319 -1024 -1024
t 319 1 764 765 732 -1024 320 -1024
t 320 1 764 732 731 321 -1024 -1024
t 321 1 731 732 699 -1024 322 -1024
t 322 1 731 699 698 323 -1024 -1024
t 323 1 698 699 666 -1024 324 -1024
t 324 1 698 666 665 325 -1024 -1024
t 325 1 665 666 633 -1024 326 -1024
t 326 1 665 633 632 327 -1024 -1024
t 327 1 632 633 600 -1024 328 -1024
t 328 1 632 600 599 329 -1024 -1024
t 329 1 599 600 567 -1024 330 -1024
t 330 1 599 567 566 331 -1024 -1024
t 331 1 566 567 534 -1024 332 -1024
t 332 1 566 534 533 333 -1024 -1024
t 333 1 533 534 501 -1024 334 -1024
t 334 1 533 501 500 335 -1024 -1024
t 335 1 500 501 468 -1024 336 -1024
t 336 1 500 468 467 337 -1024 -1024
t 337 1 467 468 435 -1024 338 -1024
t 338 1 467 435 434 339 -1024 -1024
t 339 1 434 435 402 -1024 340 -1024
t 340 1 434 402 401 341 -1024 -1024
t 341 1 401 402 369 -1024 342 -1024
t 342 1 401 369 368 343 -1024 -1024
t 343 1 368 369 336 -1024 344 -1024
t 344 1 368 336 335 345 -1024 -1024
t 345 1 335 336 303 -1024 346 -1024
t 346 1 335 303 302 347 -1024 -1024
t 347 1 302 303 270 -1024 348 -1024
t 348 1 302 270 269 349 -1024 -1024
t 349 1 269 270 237 -1024 350 -1024
t 350 1 269 237 236 351 -1024 -1024
t 351 1 236 237 204 -1024 352 -1024
t 352 1 236 204 203 353 -1024 -1024
t 353 1 203 204 171 -1024 354 -1024
t 354 1 203 171 170 355 -1024 -1024
t 355 1 170 171 138 -1024 356 -1024
t 356 1 170 138 137 357 -1024 -1024
t 357 1 137 138 105 -1024 358 -1024
t 358 1 137 105 104 359 -1024 -1024
t 359 1 104 105 72 -1024 360 -1024
t 360 1 104 72 71 361 -1024 -1024
t 361 1 71 72 39 -1024 362 -1024
t 362 1 71 39 38 363 -1024 -1024
t 363 1 38 39 6 -1024 364 -1024
t 364 1 38 6 5 -1024 -1024 -1024
t 365 1 3011 3012 2979 780 366 -1024
t 366 1 3011 2979 2978 367 547 -1024
t 367 1 2978 2979 2946 782 368 -1024
t 368 1 2978 2946 2945 369 549 -1024
t 369 1 2945 2946 2913 784 370 -1024
t 370 1 2945 2913 2912 371 551 -1024
t 371 1 2912 2913 2880 786 372 -1024
t 372 1 2912 2880 2879 373 553 -1024
t 373 1 2879 2880 2847 788 374 -1024
t 374 1 2879 2847 2846 375 555 -1024
t 375 1 2846 2847 2814 790 376 -1024
t 376 1 2846 2814 2813 377 557 -1024
t 377 1 2813 2814 2781 792 378 -1024
t 378 1 2813 2781 2780 379 559 -1024
t 379 1 2780 2781 2748 794 380 -1024
t 380 1 2780 2748 2747 381 561 -1024
t 381 1 2747 2748 2715 796 382 -1024
t 382 1 2747 2715 2714 383 563 -1024
t 383 1 2714 2715 2682 798 384 -1024
t 384 1 2714 2682 2681 385 565 -1024
t 385 1 2681 2682 2649 800 386 -1024
t 386 1 2681 2649 2648 387 567 -1024
t 387 1 2648 2649 2616 802 388 -1024
t 388 1 2648 2616 2615 389 569 -1024
t 389 1 2615 2616 2583 804 390 -1024
t 390 1 2615 2583 2582 391 571 -1024
t 391 1 2582 2583 2550 806 392 -1024
t 392 1 2582 2550 2549 393 573 -1024
t 393 1 2549 2550 2517 808 394 -1024
t 394 1 2549 2517 2516 395 575 -1024
t 395 1 2516 2517 2484 810 396 -1024
t 396 1 2516 2484 2483 397 577 -1024
t 397 1 2483 2484 2451 812 398 -1024
t 398 1 2483 2451 2450 399 579 -1024
t 399 1 2450 2451 2418 814 400 -1024
t 400 1 2450 2418 2417 401 581 -1024
t 401 1 2417 2418 2385 816 402 -1024
t 402 1 2417 2385 2384 403 583 -1024
t 403 1 2384 2385 2352 818 404 -1024
t 404 1 2384 2352 2351 405 585 -1024
t 405 1 2351 2352 2319 820 406 -1024
t 406 1 2351 2319 2318 407 587 -1024
t 407 1 2318 2319 2286 822 408 -1024
t 408 1 2318 2286 2285 409 589 -1024
t 409 1 2285 2286 2253 824 410 -1024
t 410 1 2285 2253 2252 411 591 -1024
t 411 1 2252 2253 2220 826 412 -1024
t 412 1 2252 2220 2219 413 593 -1024
t 413 1 2219 2220 2187 828 414 -1024
t 414 1 2219 2187 2186 415 595 -1024
t 415 1 2186 2187 2154 -1024 416 -1024
t 416 1 2186 2154 2153 417 597 -1024
t 417 1 2153 2154 2121 -1024 418 -1024
t 418 1 2153 2121 2120 419 599 -1024
t 419 1 2120 2121 2088 -1024 420 -1024
t 420 1 2120 2088 2087 421 601 -1024
t 421 1 2087 2088 2055 -1024 422 -1024
t 422 1 2087 2055 2054 423 603 -1024
t 423 1 2054 2055 2022 -1024 424 -1024
t 424 1 2054 2022 2021 425 605 -1024
t 425 1 2021 2022 1989 -1024 426 -1024
t 426 1 2021 1989 1988 427 607 -1024
t 427 1 1988 1989 1956 -1024 428 -1024
t 428 1 1988 1956 1955 429 609 -1024
t 429 1 1955 1956 1923 -1024 430 -1024
t 430 1 1955 1923 1922 431 611 -1024
t 431 1 1922 1923 1890 -1024 432 -1024
t 432 1 1922 1890 1889 433 613 -1024
t 433 1 1889 1890 1857 -1024 434 -1024
t 434 1 1889 1857 1856 435 615 -1024
t 435 1 1856 1857 1824 -1024 436 -1024
t 436 1 1856 1824 1823 437 617 -1024
t 437 1 1823 1824 1791 -1024 438 -1024
t 438 1 1823 1791 1790 439 619 -1024
t 439 1 1790 1791 1758 -1024 440 -1024
t 440 1 1790 1758 1757 441 621 -1024
t 441 1 1757 1758 1725 -1024 442 -1024
t 442 1 1757 1725 1724 443 623 -1024
t 443 1 1724 1725 1692 -1024 444 -1024
t 444 1 1724 1692 1691 445 625 -1024
t 445 1 1691 1692 1659 -1024 446 -1024
t 446 1 1691 1659 1658 447 627 -1024
t 447 1 1658 1659 1626 -1024 448 -1024
t 448 1 1658 1626 1625 449 629 -1024
t 449 1 1625 1626 1593 -1024 450 -1024
t 450 1 1625 1593 1592 451 631 -1024
t 451 1 1592 1593 1560 -1024 452 -1024
t 452 1 1592 1560 1559 453 633 -1024
t 453 1 1559 1560 1527 -1024 454 -1024
t 454 1 1559 1527 1526 455 635 -1024
t 455 1 1526 1527 1494 -1024 456 -1024
t 456 1 1526 1494 1493 457 637 -1024
t 457 1 1493 1494 1461 -1024 458 -1024
t 458 1 1493 1461 1460 459 639 -1024
t 459 1 1460 1461 1428 -1024 460 -1024
t 460 1 1460 1428 1427 461 641 -1024
t 461 1 1427 1428 1395 -1024 462 -1024
t 462 1 1427 1395 1394 463 643 -1024
t 463 1 1394 1395 1362 -1024 464 -1024
t 464 1 1394 1362 1361 465 645 -1024
t 465 1 1361 1362 1329 -1024 466 -1024
t 466 1 1361 1329 1328 467 647 -1024
t 467 1 1328 1329 1296 -1024 468 -1024
t 468 1 1328 1296 1295 469 649 -1024
t 469 1 1295 1296 1263 -1024 470 -1024
t 470 1 1295 1263 1262 471 651 -1024
t 471 1 1262 1263 1230 -1024 472 -1024
t 472 1 1262 1230 1229 473 653 -1024
t 473 1 1229 1230 1197 -1024 474 -1024
t 474 1 1229 1197 1196 475 655 -1024
t 475 1 1196 1197 1164 -1024 476 -1024
t 476 1 1196 1164 1163 477 657 -1024
t 477 1 1163 1164 1131 -1024 478 -1024
t 478 1 1163 1131 1130 479 659 -1024
t 479 1 1130 1131 1098 -1024 480 -1024
t 480 1 1130 1098 1097 481 661 -1024
t 481 1 1097 1098 1065 -1024 482 -1024
t 482 1 1097 1065 1064 483 663 -1024
t 483 1 1064 1065 1032 -1024 484 -1024
t 484 1 1064 1032 1031 485 665 -1024
t 485 1 1031 1032 999 -1024 486 -1024
t 486 1 1031 999 998 487 667 -1024
t 487 1 998 999 966 -1024 488 -1024
t 488 1 998 966 965 489 669 -1024
t 489 1 965 966 933 -1024 490 -1024
t 490 1 965 933 932 491 671 -1024
t 491 1 932 933 900 -1024 492 -1024
t 492 1 932 900 899 493 673 -1024
t 493 1 899 900 867 -1024 494 -1024
t 494 1 899 867 866 495 675 -1024
t 495 1 866 867 834 -1024 496 -1024
t 496 1 866 834 833 497 677 -1024
t 497 1 833 834 801 -1024 498 -1024
t 498 1 833 801 800 499 679 -1024
t 499 1 800 801 768 -1024 500 -1024
t 500 1 800 768 767 501 681 -1024
t 501 1 767 768 735 -1024 502 -1024
t 502 1 767 735 734 503 683 -1024
t 503 1 734 735 702 -1024 504 -1024
t 504 1 734 702 701 505 685 -1024
t 505 1 701 702 669 -1024 506 -1024
t 506 1 701 669 668 507 687 -1024
t 507 1 668 669 636 -1024 508 -1024
t 508 1 668 636 635 509 689 -1024
t 509 1 635 636 603 -1024 510 -1024
t 510 1 635 603 602 511 691 -1024
t 511 1 602 603 570 -1024 512 -1024
t 512 1 602 570 569 513 693 -1024
t 513 1 569 570 537 -1024 514 -1024
t 514 1 569 537 536 515 695 -1024
t 515 1 536 537 504 -1024 516 -1024
t 516 1 536 504 503 517 697 -1024
t 517 1 503 504 471 -1024 518 -1024
t 518 1 503 471 470 519 699 -1024
t 519 1 470 471 438 -1024 520 -1024
t 520 1 470 438 437 521 701 -1024
t 521 1 437 438 405 -1024 522 -1024
t 522 1 437 405 404 523 703 -1024
t 523 1 404 405 372 -1024 524 -1024
t 524 1 404 372 371 525 705 -1024
t 525 1 371 372 339 -1024 526 -1024
t 526 1 371 339 338 527 707 -1024
t 527 1 338 339 306 -1024 528 -1024
t 528 1 338 306 305 529 709 -1024
t 529 1 305 306 273 -1024 530 -1024
t 530 1 305 273 272 531 711 -1024
t 531 1 272 273 240 -1024 532 -1024
t 532 1 272 240 239 533 713 -1024
t 533 1 239 240 207 -1024 534 -1024
t 534 1 239 207 206 535 715 -1024
t 535 1 206 207 174 -1024 536 -1024
t 536 1 206 174 173 537 717 -1024
t 537 1 173 174 141 -1024 538 -1024
t 538 1 173 141 140 539 719 -1024
t 539 1 140 141 108 -1024 540 -1024
t 540 1 140 108 107 541 721 -1024
t 541 1 107 108 75 -1024 542 -1024
t 542 1 107 75 74 543 723 -1024
t 543 1 74 75 42 -1024 544 -1024
t 544 1 74 42 41 545 725 -1024
t 545 1 41 42 9 -1024 546 -1024
t 546 1 41 9 8 -1024 727 -1024
t 547 1 3010 3011 2978 -1024 548 -1024
t 548 1 3010 2978 2977 549 -1024 -1024
t 549 1 2977 2978 2945 -1024 550 -1024
t 550 1 2977 2945 2944 551 -1024 -1024
t 551 1 2944 2945 2912 -1024 552 -1024
t 552 1 2944 2912 2911 553 -1024 -1024
t 553 1 2911 2912 2879 -1024 554 -1024
t 554 1 2911 2879 2878 555 -1024 -1024
t 555 1 2878 2879 2846 -1024 556 -1024
t 556 1 2878 2846 2845 557 -1024 -1024
t 557 1 2845 2846 2813 -1024 558 -1024
t 558 1 2845 2813 2812 559 -1024 -1024
t 559 1 2812 2813 2780 -1024 560 -1024
t 560 1 2812 2780 2779 561 -1024 -1024
t 561 1 2779 2780 2747 -1024 562 -1024
t 562 1 2779 2747 2746 563 -1024 -1024
t 563 1 2746 2747 2714 -1024 564 -1024
t 564 1 2746 2714 2713 565 -1024 -1024
t 565 1 2713 2714 2681 -1024 566 -1024
t 566 1 2713 2681 2680 567 -1024 -1024
t 567 1 2680 2681 2648 -1024 568 -1024
t 568 1 2680 2648 2647 569 -1024 -1024
t 569 1 2647 2648 2615 -1024 570 -1024
t 570 1 2647 2615 2614 571 -1024 -1024
t 571 1 2614 2615 2582 -1024 572 -1024
t 572 1 2614 2582 2581 573 -1024 -1024
t 573 1 2581 2582 2549 -1024 574 -1024
t 574 1 2581 2549 2548 575 -1024 -1024
t 575 1 2548 2549 2516 -1024 576 -1024
t 576 1 2548 2516 2515 577 -1024 -1024
t 577 1 2515 2516 2483 -1024 578 -1024
t 578 1 2515 2483 2482 579 -1024 -1024
t 579 1 2482 2483 2450 -1024 580 -1024
t 580 1 2482 2450 2449 581 -1024 -1024
t 581 1 2449 2450 2417 -1024 582 -1024
t 582 1 2449 2417 2416 583 -1024 -1024
t 583 1 2416 2417 2384 -1024 584 -1024
t 584 1 2416 2384 2383 585 -1024 -1024
t 585 1 2383 2384 2351 -1024 586 -1024
t 586 1 2383 2351 2350 587 -1024 -1024
t 587 1 2350 2351 2318 -1024 588 -1024
t 588 1 2350 2318 2317 589 -1024 -1024
t 589 1 2317 2318 2285 -1024 590 -1024
t 590 1 2317 2285 2284 591 -1024 -1024
t 591 1 2284 2285 2252 -1024 592 -1024
t 592 1 2284 2252 2251 593 -1024 -1024
t 593 1 2251 2252 2219 -1024 594 -1024
t 594 1 2251 2219 2218 595 -1024 -1024
t 595 1 2218 2219 2186 -1024 596 -1024
t 596 1 2218 2186 2185 597 -1024 -1024
t 597 1 2185 2186 2153 -1024 598 -1024
t 598 1 2185 2153 2152 599 -1024 -1024
t 599 1 2152 2153 2120 -1024 600 -1024
t 600 1 2152 2120 2119 601 -1024 -1024
t 601 1 2119 2120 2087 -1024 602 -1024
t 602 1 2119 2087 2086 603 -1024 -1024
t 603 1 2086 2087 2054 -1024 604 -1024
t 604 1 2086 2054 2053 605 -1024 -1024
t 605 1 2053 2054 2021 -1024 606 -1024
t 606 1 2053 2021 2020 607 -1024 -1024
t 607 1 2020 2021 1988 -1024 608 -1024
t 608 1 2020 1988 1987 609 -1024 -1024
t 609 1 1987 1988 1955 -1024 610 -1024
t 610 1 1987 1955 1954 611 -1024 -1024
t 611 1 1954 1955 1922 -1024 612 -1024
t 612 1 1954 1922 1921 613 -1024 -1024
t 613 1 1921 1922 1889 -1024 614 -1024
t 614 1 1921 1889 1888 615 -1024 -1024
t 615 1 1888 1889 1856 -1024 616 -1024
t 616 1 1888 1856 1855 617 -1024 -1024
t 617 1 1855 1856 1823 -1024 618 -1024
t 618 1 1855 1823 1822 619 -1024 -1024
t 619 1 1822 1823 1790 -1024 620 -1024
t 620 1 1822 1790 1789 621 -1024 -1024
t 621 1 1789 1790 1757 -1024 622 -1024
t 622 1 1789 1757 1756 623 -1024 -1024
t 623 1 1756 1757 1724 -1024 624 -1024
t 624 1 1756 1724 1723 625 -1024 -1024
t 625 1 1723 1724 1691 -1024 626 -1024
t 626 1 1723 1691 1690 627 -1024 -1024
t 627 1 1690 1691 1658 -1024 628 -1024
t 628 1 1690 1658 1657 629 -1024 -1024
t 629 1 1657 1658 1625 -1024 630 -1024
t 630 1 1657 1625 1624 631 -1024 -1024
t 631 1 1624 1625 1592 -1024 632 -1024
t 632 1 1624 1592 1591 633 -1024 -1024
t 633 1 1591 1592 1559 -1024 634 -1024
t 634 1 1591 1559 1558 635 -1024 -1024
t 635 1 1558 1559 1526 -1024 636 -1024
t 636 1 1558 1526 1525 637 -1024 -1024
t 637 1 1525 1526 1493 -1024 638 -1024
t 638 1 1525 1493 1492 639 -1024 -1024
t 639 1 1492 1493 1460 -1024 640 -1024
t 640 1 1492 1460 1459 641 -1024 -1024
t 641 1 1459 1460 1427 -1024 642 -1024
t 642 1 1459 1427 1426 643 -1024 -1024
t 643 1 1426 1427 1394 -1024 644 -1024
t 644 1 1426 1394 1393 645 -1024 -1024
t 645 1 1393 1394 1361 -1024 646 -1024
t 646 1 1393 1361 1360 647 -1024 -1024
t 647 1 1360 1361 1328 -1024 648 -1024
t 648 1 1360 1328 1327 649 -1024 -1024
t 649 1 1327 1328 1295 -1024 650 -1024
t 650 1 1327 1295 1294 651 -1024 -1024
t 651 1 1294 1295 1262 -1024 652 -1024
t 652 1 1294 1262 1261 653 -1024 -1024
t 653 1 1261 1262 1229 -1024 654 -1024
t 654 1 1261 1229 1228 655 -1024 -1024
t 655 1 1228 1229 1196 -1024 656 -1024
t 656 1 1228 1196 1195 657 -1024 -1024
t 657 1 1195 1196 1163 -1024 658 -1024
t 658 1 1195 1163 1162 659 -1024 -1024
t 659 1 1162 1163 1130 -1024 660 -1024
t 660 1 1162 1130 1129 661 -1024 -1024
t 661 1 1129 1130 1097 -1024 662 -1024
t 662 1 1129 1097 1096 663 -1024 -1024
t 663 1 1096 1097 1064 -1024 664 -1024
t 664 1 1096 1064 1063 665 -1024 -1024
t 665 1 1063 1064 1031 -1024 666 -1024
t 666 1 1063 1031 1030 667 -1024 -1024
t 667 1 1030 1031 998 -1024 668 -1024
t 668 1 1030 998 997 669 -1024 -1024
t 669 1 997 998 965 -1024 670 -1024
t 670 1 997 965 964 671 -1024 -1024
t 671 1 964 965 932 -1024 672 -1024
t 672 1 964 932 931 673 -1024 -1024
t 673 1 931 932 899 -1024 674 -1024
t 674 1 931 899 898 675 -1024 -1024
t 675 1 898 899 866 -1024 676 -1024
t 676 1 898 866 865 677 -1024 -1024
t 677 1 865 866 833 -1024 678 -1024
t 678 1 865 833 832 679 -1024 -1024
t 679 1 832 833 800 -1024 680 -1024
t 680 1 832 800 799 681 -1024 -1024
t 681 1 799 800 767 -1024 682 -1024
t 682 1 799 767 766 683 -1024 -1024
t 683 1 766 767 734 -1024 684 -1024
t 684 1 766 734 733 685 -1024 -1024
t 685 1 733 734 701 -1024 686 -1024
t 686 1 733 701 700 687 -1024 -1024
t 687 1 700 701 668 -1024 688 -1024
t 688 1 700 668 667 689 -1024 -1024
t 689 1 667 668 635 -1024 690 -1024
t 690 1 667 635 634 691 -1024 -1024
t 691 1 634 635 602 -1024 692 -1024
t 692 1 634 602 601 693 -1024 -1024
t 693 1 601 602 569 -1024 694 -1024
t 694 1 601 569 568 695 -1024 -1024
t 695 1 568 569 536 -1024 696 -1024
t 696 1 568 536 535 697 -1024 -1024
t 697 1 535 536 503 -1024 698 -1024
t 698 1 535 503 502 699 -1024 -1024
t 699 1 502 503 470 -1024 700 -1024
t 700 1 502 470 469 701 -1024 -1024
t 701 1 469 470 437 -1024 702 -1024
t 702 1 469 437 436 703 -1024 -1024
t 703 1 436 437 404 -1024 704 -1024
t 704 1 436 404 403 705 -1024 -1024
t 705 1 403 404 371 -1024 706 -1024
t 706 1 403 371 370 707 -1024 -1024
t 707 1 370 371 338 -1024 708 -1024
t 708 1 370 338 337 709 -1024 -1024
t 709 1 337 338 305 -1024 710 -1024
t 710 1 337 305 304 711 -1024 -1024
t 711 1 304 305 272 -1024 712 -1024
t 712 1 304 272 271 713 -1024 -1024
t 713 1 271 272 239 -1024 714 -1024
t 714 1 271 239 238 715 -1024 -1024
t 715 1 238 239 206 -1024 716 -1024
t 716 1 238 206 205 717 -1024 -1024
t 717 1 205 206 173 -1024 718 -1024
t 718 1 205 173 172 719 -1024 -1024
t 719 1 172 173 140 -1024 720 -1024
t 720 1 172 140 139 721 -1024 -1024
t 721 1 139 140 107 -1024 722 -1024
t 722 1 139 107 106 723 -1024 -1024
t 723 1 106 107 74 -1024 724 -1024
t 724 1 106 74 73 725 -1024 -1024
t 725 1 73 74 41 -1024 726 -1024
t 726 1 73 41 40 727 -1024 -1024
t 727 1 40 41 8 -1024 728 -1024
t 728 1 40 8 7 -1024 -1024 -1024
t 729 1 3013 3014 2981 880 730 -1024
t 730 1 3013 2981 2980 731 779 -1024
t 731 1 2980 2981 2948 882 732 -1024
t 732 1 2980 2948 2947 733 781 -1024
t 733 1 2947 2948 2915 884 734 -1024
t 734 1 2947 2915 2914 735 783 -1024
t 735 1 2914 2915 2882 886 736 -1024
t 736 1 2914 2882 2881 737 785 -1024
t 737 1 2881 2882 2849 888 738 -1024
t 738 1 2881 2849 2848 739 787 -1024
t 739 1 2848 2849 2816 890 740 -1024
t 740 1 2848 2816 2815 741 789 -1024
t 741 1 2815 2816 2783 892 742 -1024
t 742 1 2815 2783 2782 743 791 -1024
t 743 1 2782 2783 2750 894 744 -1024
t 744 1 2782 2750 2749 745 793 -1024
t 745 1 2749 2750 2717 896 746 -1024
t 746 1 2749 2717 2716 747 795 -1024
t 747 1 2716 2717 2684 898 748 -1024
t 748 1 2716 2684 2683 749 797 -1024
t 749 1 2683 2684 2651 900 750 -1024
t 750 1 2683 2651 2650 751 799 -1024
t 751 1 2650 2651 2618 902 752 -1024
t 752 1 2650 2618 2617 753 801 -1024
t 753 1 2617 2618 2585 904 754 -1024
t 754 1 2617 2585 2584 755 803 -1024
t 755 1 2584 2585 2552 906 756 -1024
t 756 1 2584 2552 2551 757 805 -1024
t 757 1 2551 2552 2519 908 758 -1024
t 758 1 2551 2519 2518 759 807 -1024
t 759 1 2518 2519 2486 910 760 -1024
t 760 1 2518 2486 2485 761 809 -1024
t 761 1 2485 2486 2453 912 762 -1024
t 762 1 2485 2453 2452 763 811 -1024
t 763 1 2452 2453 2420 914 764 -1024
t 764 1 2452 2420 2419 765 813 -1024
t 765 1 2419 2420 2387 916 766 -1024
t 766 1 2419 2387 2386 767 815 -1024
t 767 1 2386 2387 2354 918 768 -1024
t 768 1 2386 2354 2353 769 817 -1024
t 769 1 2353 2354 2321 920 770 -1024
t 770 1 2353 2321 2320 771 819 -1024
t 771 1 2320 2321 2288 922 772 -1024
t 772 1 2320 2288 2287 773 821 -1024
t 773 1 2287 2288 2255 924 774 -1024
t 774 1 2287 2255 2254 775 823 -1024
t 775 1 2254 2255 2222 926 776 -1024
t 776 1 2254 2222 2221 777 825 -1024
t 777 1 2221 2222 2189 928 778 -1024
t 778 1 2221 2189 2188 -1024 827 -1024
t 779 1 3012 3013 2980 -1024 780 -1024
t 780 1 3012 2980 2979 781 -1024 -1024
t 781 1 2979 2980 2947 -1024 782 -1024
t 782 1 2979 2947 2946 783 -1024 -1024
t 783 1 2946 2947 2914 -1024 784 -1024
t 784 1 2946 2914 2913 785 -1024 -1024
t 785 1 2913 2914 2881 -1024 786 -1024
t 786 1 2913 2881 2880 787 -1024 -1024
t 787 1 2880 2881 2848 -1024 788 -1024
t 788 1 2880 2848 2847 789 -1024 -1024
t 789 1 2847 2848 2815 -1024 790 -1024
t 790 1 2847 2815 2814 791 -1024 -1024
t 791 1 2814 2815 2782 -1024 792 -1024
t 792 1 2814 2782 2781 793 -1024 -1024
t 793 1 2781 2782 2749 -1024 794 -1024
t 794 1 2781 2749 2748 795 -1024 -1024
t 795 1 2748 2749 2716 -1024 796 -1024
t 796 1 2748 2716 2715 797 -1024 -1024
t 797 1 2715 2716 2683 -1024 798 -1024
t 798 1 2715 2683 2682 799 -1024 -1024
t 799 1 2682 2683 2650 -1024 800 -1024
t 800 1 2682 2650 2649 801 -1024 -1024
t 801 1 2649 2650 2617 -1024 802 -1024
t 802 1 2649 2617 2616 803 -1024 -1024
t 803 1 2616 2617 2584 -1024 804 -1024
t 804 1 2616 2584 2583 805 -1024 -1024
t 805 1 2583 2584 2551 -1024 806 -1024
t 806 1 2583 2551 2550 807 -1024 -1024
t 807 1 2550 2551 2518 -1024 808 -1024
t 808 1 2550 2518 2517 809 -1024 -1024
t 809 1 2517 2518 2485 -1024 810 -1024
t 810 1 2517 2485 2484 811 -1024 -1024
t 811 1 2484 2485 2452 -1024 812 -1024
t 812 1 2484 2452 2451 813 -1024 -1024
t 813 1 2451 2452 2419 -1024 814 -1024
t 814 1 2451 2419 2418 815 -1024 -1024
t 815 1 2418 2419 2386 -1024 816 -1024
t 816 1 2418 2386 2385 817 -1024 -1024
t 817 1 2385 2386 2353 -1024 818 -1024
t 818 1 2385 2353 2352 819 -1024 -1024
t 819 1 2352 2353 2320 -1024 820 -1024
t 820 1 2352 2320 2319 821 -1024 -1024
t 821 1 2319 2320 2287 -1024 822 -1024
t 822 1 2319 2287 2286 823 -1024 -1024
t 823 1 2286 2287 2254 -1024 824 -1024
t 824 1 2286 2254 2253 825 -1024 -1024
t 825 1 2253 2254 2221 -1024 826 -1024
t 826 1 2253 2221 2220 827 -1024 -1024
t 827 1 2220 2221 2188 -1024 828 -1024
t 828 1 2220 2188 2187 -1024 -1024 -1024
t 829 1 3015 3016 2983 980 830 -1024
t 830 1 3015 2983 2982 831 879 -1024
t 831 1 2982 2983 2950 982 832 -1024
t 832 1 2982 2950 2949 833 881 -1024
t 833 1 2949 2950 2917 984 834 -1024
t 834 1 2949 2917 2916 835 883 -1024
t 835 1 2916 2917 2884 986 836 -1024
t 836 1 2916 2884 2883 837 885 -1024
t 837 1 2883 2884 2851 988 838 -1024
t 838 1 2883 2851 2850 839 887 -1024
t 839 1 2850 2851 2818 990 840 -1024
t 840 1 2850 2818 2817 841 889 -1024
t 841 1 2817 2818 2785 992 842 -1024
t 842 1 2817 2785 2784 843 891 -1024
t 843 1 2784 2785 2752 994 844 -1024
t 844 1 2784 2752 2751 845 893 -1024
t 845 1 2751 2752 2719 996 846 -1024
t 846 1 2751 2719 2718 847 895 -1024
t 847 1 2718 2719 2686 998 848 -1024
t 848 1 2718 2686 2685 849 897 -1024
t 849 1 2685 2686 2653 1000 850 -1024
t 850 1 2685 2653 2652 851 899 -1024
t 851 1 2652 2653 2620 1002 852 -1024
t 852 1 2652 2620 2619 853 901 -1024
t 853 1 2619 2620 2587 1004 854 -1024
t 854 1 2619 2587 2586 855 903 -1024
t 855 1 2586 2587 2554 1006 856 -1024
t 856 1 2586 2554 2553 857 905 -1024
t 857 1 2553 2554 2521 1008 858 -1024
t 858 1 2553 2521 2520 859 907 -1024
t 859 1 2520 2521 2488 1010 860 -1024
t 860 1 2520 2488 2487 861 909 -1024
t 861 1 2487 2488 2455 1012 862 -1024
t 862 1 2487 2455 2454 863 911 -1024
t 863 1 2454 2455 2422 1014 864 -1024
t 864 1 2454 2422 2421 865 913 -1024
t 865 1 2421 2422 2389 1016 866 -1024
t 866 1 2421 2389 2388 867 915 -1024
t 867 1 2388 2389 2356 1018 868 -1024
t 868 1 2388 2356 2355 869 917 -1024
t 869 1 2355 2356 2323 1020 870 -1024
t 870 1 2355 2323 2322 871 919 -1024
t 871 1 2322 2323 2290 1022 872 -1024
t 872 1 2322 2290 2289 873 921 -1024
t 873 1 2289 2290 2257 1024 874 -1024
t 874 1 2289 2257 2256 875 923 -1024
t 875 1 2256 2257 2224 1026 876 -1024
t 876 1 2256 2224 2223 877 925 -1024
t 877 1 2223 2224 2191 1028 878 -1024
t 878 1 2223 2191 2190 -1024 927 -1024
t 879 1 3014 3015 2982 -1024 880 -1024
t 880 1 3014 2982 2981 881 -1024 -1024
t 881 1 2981 2982 2949 -1024 882 -1024
t 882 1 2981 2949 2948 883 -1024 -1024
t 883 1 2948 2949 2916 -1024 884 -1024
t 884 1 2948 2916 2915 885 -1024 -1024
t 885 1 2915 2916 2883 -1024 886 -1024
t 886 1 2915 2883 2882 887 -1024 -1024
t 887 1 2882 2883 2850 -1024 888 -1024
t 888 1 2882 2850 2849 889 -1024 -1024
t 889 1 2849 2850 2817 -1024 890 -1024
t 890 1 2849 2817 2816 891 -1024 -1024
t 891 1 2816 2817 2784 -1024 892 -1024
t 892 1 2816 2784 2783 893 -1024 -1024
t 893 1 2783 2784 2751 -1024 894 -1024
t 894 1 2783 2751 2750 895 -1024 -1024
t 895 1 2750 2751 2718 -1024 896 -1024
t 896 1 2750 2718 2717 897 -1024 -1024
t 897 1 2717 2718 2685 -1024 898 -1024
t 898 1 2717 2685 2684 899 -1024 -1024
t 899 1 2684 2685 2652 -1024 900 -1024
t 900 1 2684 2652 2651 901 -1024 -1024
t 901 1 2651 2652 2619 -1024 902 -1024
t 902 1 2651 2619 2618 903 -1024 -1024
t 903 1 2618 2619 2586 -1024 904 -1024
t 904 1 2618 2586 2585 905 -1024 -1024
t 905 1 2585 2586 2553 -1024 906 -1024
t 906 1 2585 2553 2552 907 -1024 -1024
t 907 1 2552 2553 2520 -1024 908 -1024
t 908 1 2552 2520 2519 909 -1024 -1024
t 909 1 2519 2520 2487 -1024 910 -1024
t 910 1 2519 2487 2486 911 -1024 -1024
t 911 1 2486 2487 2454 -1024 912 -1024
t 912 1 2486 2454 2453 913 -1024 -1024
t 913 1 2453 2454 2421 -1024 914 -1024
t 914 1 2453 2421 2420 915 -1024 -1024
t 915 1 2420 2421 2388 -1024 916 -1024
t 916 1 2420 2388 2387 917 -1024 -1024
t 917 1 2387 2388 2355 -1024 918 -1024
t 918 1 2387 2355 2354 919 -1024 -1024
t 919 1 2354 2355 2322 -1024 920 -1024
t 920 1 2354 2322 2321 921 -1024 -1024
t 921 1 2321 2322 2289 -1024 922 -1024
t 922 1 2321 2289 2288 923 -1024 -1024
t 923 1 2288 2289 2256 -1024 924 -1024
t 924 1 2288 2256 2255 925 -1024 -1024
t 925 1 2255 2256 2223 -1024 926 -1024
t 926 1 2255 2223 2222 927 -1024 -1024
t 927 1 2222 2223 2190 -1024 928 -1024
t 928 1 2222 2190 2189 -1024 -1024 -1024
t 929 1 3017 3018 2985 1080 930 -1024
t 930 1 3017 2985 2984 931 979 -1024
t 931 1 2984 2985 2952 1082 932 -1024
t 932 1 2984 2952 2951 933 981 -1024
t 933 1 2951 2952 2919 1084 934 -1024
t 934 1 2951 2919 2918 935 983 -1024
t 935 1 2918 2919 2886 1086 936 -1024
t 936 1 2918 2886 2885 937 985 -1024
t 937 1 2885 2886 2853 1088 938 -1024
t 938 1 2885 2853 2852 939 987 -1024
t 939 1 2852 2853 2820 1090 940 -1024
t 940 1 2852 2820 2819 941 989 -1024
t 941 1 2819 2820 2787 1092 942 -1024
t 942 1 2819 2787 2786 943 991 -1024
t 943 1 2786 2787 2754 1094 944 -1024
t 944 1 2786 2754 2753 945 993 -1024
t 945 1 2753 2754 2721 1096 946 -1024
t 946 1 2753 2721 2720 947 995 -1024
t 947 1 2720 2721 2688 1098 948 -1024
t 948 1 2720 2688 2687 949 997 -1024
t 949 1 2687 2688 2655 1100 950 -1024
t 950 1 2687 2655 2654 951 999 -1024
t 951 1 2654 2655 2622 1102 952 -1024
t 952 1 2654 2622 2621 953 1001 -1024
t 953 1 2621 2622 2589 1104 954 -1024
t 954 1 2621 2589 2588 955 1003 -1024
t 955 1 2588 2589 2556 1106 956 -1024
t 956 1 2588 2556 2555 957 1005 -1024
t 957 1 2555 2556 2523 1108 958 -1024
t 958 1 2555 2523 2522 959 1007 -1024
t 959 1 2522 2523 2490 1110 960 -1024
t 960 1 2522 2490 2489 961 1009 -1024
t 961 1 2489 2490 2457 1112 962 -1024
t 962 1 2489 2457 2456 963 1011 -1024
t 963 1 2456 2457 2424 1114 964 -1024
t 964 1 2456 2424 2423 965 1013 -1024
t 965 1 2423 2424 2391 1116 966 -1024
t 966 1 2423 2391 2390 967 1015 -1024
t 967 1 2390 2391 2358 1118 968 -1024
t 968 1 2390 2358 2357 969 1017 -1024
t 969 1 2357 2358 2325 1120 970 -1024
t 970 1 2357 2325 2324 971 1019 -1024
t 971 1 2324 2325 2292 1122 972 -1024
t 972 1 2324 2292 2291 973 1021 -1024
t 973 1 2291 2292 2259 1124 974 -1024
t 974 1 2291 2259 2258 975 1023 -1024
t 975 1 2258 2259 2226 1126 976 -1024
t 976 1 2258 2226 2225 977 1025 -1024
t 977 1 2225 2226 2193 1128 978 -1024
t 978 1 2225 2193 2192 -1024 1027 -1024
t 979 1 3016 3017 2984 -1024 980 -1024
t 980 1 3016 2984 2983 981 -1024 -1024
t 981 1 2983 2984 2951 -1024 982 -1024
t 982 1 2983 2951 2950 983 -1024 -1024
t 983 1 2950 2951 2918 -1024 984 -1024
t 984 1 2950 2918 2917 985 -1024 -1024
t 985 1 2917 2918 2885 -1024 986 -1024
t 986 1 2917 2885 2884 987 -1024 -1024
t 987 1 2884 2885 2852 -1024 988 -1024
t 988 1 2884 2852 2851 989 -1024 -1024
t 989 1 2851 2852 2819 -1024 990 -1024
t 990 1 2851 2819 2818 991 -1024 -1024
t 991 1 2818 2819 2786 -1024 992 -1024
t 992 1 2818 2786 2785 993 -1024 -1024
t 993 1 2785 2786 2753 -1024 994 -1024
t 994 1 2785 2753 2752 995 -1024 -1024
t 995 1 2752 2753 2720 -1024 996 -1024
t 996 1 2752 2720 2719 997 -1024 -1024
t 997 1 2719 2720 2687 -1024 998 -1024
t 998 1 2719 2687 2686 999 -1024 -1024
t 999 1 2686 2687 2654 -1024 1000 -1024
t 1000 1 2686 2654 2653 1001 -1024 -1024
t 1001 1 2653 2654 2621 -1024 1002 -1024
t 1002 1 2653 2621 2620 1003 -1024 -1024
t 1003 1 2620 2621 2588 -1024 1004 -1024
t 1004 1 2620 2588 2587 1005 -1024 -1024
t 1005 1 2587 2588 2555 -1024 1006 -1024
t 1006 1 2587 2555 2554 1007 -1024 -1024
t 1007 1 2554 2555 2522 -1024 1008 -1024
t 1008 1 2554 2522 2521 1009 -1024 -1024
t 1009 1 2521 2522 2489 -1024 1010 -1024
t 1010 1 2521 2489 2488 1011 -1024 -1024
t 1011 1 2488 2489 2456 -1024 1012 -1024
t 1012 1 2488 2456 2455 1013 -1024 -1024
t 1013 1 2455 2456 2423 -1024 1014 -1024
t 1014 1 2455 2423 2422 1015 -1024 -1024
t 1015 1 2422 2423 2390 -1024 1016 -1024
t 1016 1 2422 2390 2389 1017 -1024 -1024
t 1017 1 2389 2390 2357 -1024 1018 -1024
t 1018 1 2389 2357 2356 1019 -1024 -1024
t 1019 1 2356 2357 2324 -1024 1020 -1024
t 1020 1 2356 2324 2323 1021 -1024 -1024
t 1021 1 2323 2324 2291 -1024 1022 -1024
t 1022 1 2323 2291 2290 1023 -1024 -1024
t 1023 1 2290 2291 2258 -1024 1024 -1024
t 1024 1 2290 2258 2257 1025 -1024 -1024
t 1025 1 2257 2258 2225 -1024 1026 -1024
t 1026 1 2257 2225 2224 1027 -1024 -1024
t 1027 1 2224 2225 2192 -1024 1028 -1024
t 1028 1 2224 2192 2191 -1024 -1024 -1024
t 1029 1 3019 3020 2987 1180 1030 -1024
t 1030 1 3019 2987 2986 1031 1079 -1024
t 1031 1 2986 2987 2954 1182 1032 -1024
t 1032 1 2986 2954 2953 1033 1081 -1024
t 1033 1 2953 2954 2921 1184 1034 -1024
t 1034 1 2953 2921 2920 1035 1083 -1024
t 1035 1 2920 2921 2888 1186 1036 -1024
t 1036 1 2920 2888 2887 1037 1085 -1024
t 1037 1 2887 2888 2855 1188 1038 -1024
t 1038 1 2887 2855 2854 1039 1087 -1024
t 1039 1 2854 2855 2822 1190 1040 -1024
t 1040 1 2854 2822 2821 1041 1089 -1024
t 1041 1 2821 2822 2789 1192 1042 -1024
t 1042 1 2821 2789 2788 1043 1091 -1024
t 1043 1 2788 2789 2756 1194 1044 -1024
t 1044 1 2788 2756 2755 1045 1093 -1024
t 1045 1 2755 2756 2723 1196 1046 -1024
t 1046 1 2755 2723 2722 1047 1095 -1024
t 1047 1 2722 2723 2690 1198 1048 -1024
t 1048 1 2722 2690 2689 1049 1097 -1024
t 1049 1 2689 2690 2657 1200 1050 -1024
t 1050 1 2689 2657 2656 1051 1099 -1024
t 1051 1 2656 2657 2624 1202 1052 -1024
t 1052 1 2656 2624 2623 1053 1101 -1024
t 1053 1 2623 2624 2591 1204 1054 -1024
t 1054 1 2623 2591 2590 1055 1103 -1024
t 1055 1 2590 2591 2558 1206 1056 -1024
t 1056 1 2590 2558 2557 1057 1105 -1024
t 1057 1 2557 2558 2525 1208 1058 -1024
t 1058 1 2557 2525 2524 1059 1107 -1024
t 1059 1 2524 2525 2492 1210 1060 -1024
t 1060 1 2524 2492 2491 1061 1109 -1024
t 1061 1 2491 2492 2459 1212 1062 -1024
t 1062 1 2491 2459 2458 1063 1111 -1024
t 1063 1 2458 2459 2426 1214 1064 -1024
t 1064 1 2458 2426 2425 1065 1113 -1024
t 1065 1 2425 2426 2393 1216 1066 -1024
t 1066 1 2425 2393 2392 1067 1115 -1024
t 1067 1 2392 2393 2360 1218 1068 -1024
t 1068 1 2392 2360 2359 1069 1117 -1024
t 1069 1 2359 2360 2327 1220 1070 -1024
t 1070 1 2359 2327 2326 1071 1119 -1024
t 1071 1 2326 2327 2294 1222 1072 -1024
t 1072 1 2326 2294 2293 1073 1121 -1024
t 1073 1 2293 2294 2261 1224 1074 -1024
t 1074 1 2293 2261 2260 1075 1123 -1024
t 1075 1 2260 2261 2228 1226 1076 -1024
t 1076 1 2260 2228 2227 1077 1125 -1024
t 1077 1 2227 2228 2195 1228 1078 -1024
t 1078 1 2227 2195 2194 -1024 1127 -1024
t 1079 1 3018 3019 2986 -1024 1080 -1024
t 1080 1 3018 2986 2985 1081 -1024 -1024
t 1081 1 2985 2986 2953 -1024 1082 -1024
t 1082 1 2985 2953 2952 1083 -1024 -1024
t 1083 1 2952 2953 2920 -1024 1084 -1024
t 1084 1 2952 2920 2919 1085 -1024 -1024
t 1085 1 2919 2920 2887 -1024 1086 -1024
t 1086 1 2919 2887 2886 1087 -1024 -1024
t 1087 1 2886 2887 2854 -1024 1088 -1024
t 1088 1 2886 2854 2853 1089 -1024 -1024
t 1089 1 2853 2854 2821 -1024 1090 -1024
t 1090 1 2853 2821 2820 1091 -1024 -1024
t 1091 1 2820 2821 2788 -1024 1092 -1024
t 1092 1 2820 2788 2787 1093 -1024 -1024
t 1093 1 2787 2788 2755 -1024 1094 -1024
t 1094 1 2787 2755 2754 1095 -1024 -1024
t 1095 1 2754 2755 2722 -1024 1096 -1024
t 1096 1 2754 2722 2721 1097 -1024 -1024
t 1097 1 2721 2722 2689 -1024 1098 -1024
t 1098 1 2721 2689 2688 1099 -1024 -1024
t 1099 1 2688 2689 2656 -1024 1100 -1024
t 1100 1 2688 2656 2655 1101 -1024 -1024
t 1101 1 2655 2656 2623 -1024 1102 -1024
t 1102 1 2655 2623 2622 1103 -1024 -1024
t 1103 1 2622 2623 2590 -1024 1104 -1024
t 1104 1 2622 2590 2589 1105 -1024 -1024
t 1105 1 2589 2590 2557 -1024 1106 -1024
t 1106 1 2589 2557 2556 1107 -1024 -1024
t 1107 1 2556 2557 2524 -1024 1108 -1024
t 1108 1 2556 2524 2523 1109 -1024 -1024
t 1109 1 2523 2524 2491 -1024 1110 -1024
t 1110 1 2523 2491 2490 1111 -1024 -1024
t 1111 1 2490 2491 2458 -1024 1112 -1024
t 1112 1 2490 2458 2457 1113 -1024 -1024
t 1113 1 2457 2458 2425 -1024 1114 -1024
t 1114 1 2457 2425 2424 1115 -1024 -1024
t 1115 1 2424 2425 2392 -1024 1116 -1024
t 1116 1 2424 2392 2391 1117 -1024 -1024
t 1117 1 2391 2392 2359 -1024 1118 -1024
t 1118 1 2391 2359 2358 1119 -1024 -1024
t 1119 1 2358 2359 2326 -1024 1120 -1024
t 1120 1 2358 2326 2325 1121 -1024 -1024
t 1121 1 2325 2326 2293 -1024 1122 -1024
t 1122 1 2325 2293 2292 1123 -1024 -1024
t 1123 1 2292 2293 2260 -1024 1124 -1024
t 1124 1 2292 2260 2259 1125 -1024 -1024
t 1125 1 2259 2260 2227 -1024 1126 -1024
t 1126 1 2259 2227 2226 1127 -1024 -1024
t 1127 1 2226 2227 2194 -1024 1128 -1024
t 1128 1 2226 2194 2193 -1024 -1024 -1024
t 1129 1 3021 3022 2989 1280 1130 -1024
t 1130 1 3021 2989 2988 1131 1179 -1024
t 1131 1 2988 2989 2956 1282 1132 -1024
t 1132 1 2988 2956 2955 1133 1181 -1024
t 1133 1 2955 2956 2923 1284 1134 -1024
t 1134 1 2955 2923 2922 1135 1183 -1024
t 1135 1 2922 2923 2890 1286 1136 -1024
t 1136 1 2922 2890 2889 1137 1185 -1024
t 1137 1 2889 2890 2857 1288 1138 -1024
t 1138 1 2889 2857 2856 1139 1187 -1024
t 1139 1 2856 2857 2824 1290 1140 -1024
t 1140 1 2856 2824 2823 1141 1189 -1024
t 1141 1 2823 2824 2791 1292 1142 -1024
t 1142 1 2823 2791 2790 1143 1191 -1024
t 1143 1 2790 2791 2758 1294 1144 -1024
t 1144 1 2790 2758 2757 1145 1193 -1024
t 1145 1 2757 2758 2725 1296 1146 -1024
t 1146 1 2757 2725 2724 1147 1195 -1024
t 1147 1 2724 2725 2692 1298 1148 -1024
t 1148 1 2724 2692 2691 1149 1197 -1024
t 1149 1 2691 2692 2659 1300 1150 -1024
t 1150 1 2691 2659 2658 1151 1199 -1024
t 1151 1 2658 2659 2626 1302 1152 -1024
t 1152 1 2658 2626 2625 1153 1201 -1024
t 1153 1 2625 2626 2593 1304 1154 -1024
t 1154 1 2625 2593 2592 1155 1203 -1024
t 1155 1 2592 2593 2560 1306 1156 -1024
t 1156 1 2592 2560 2559 1157 1205 -1024
t 1157 1 2559 2560 2527 1308 1158 -1024
t 1158 1 2559 2527 2526 1159 1207 -1024
t 1159 1 2526 2527 2494 1310 1160 -1024
t 1160 1 2526 2494 2493 1161 1209 -1024
t 1161 1 2493 2494 2461 1312 1162 -1024
t 1162 1 2493 2461 2460 1163 1211 -1024
t 1163 1 2460 2461 2428 1314 1164 -1024
t 1164 1 2460 2428 2427 1165 1213 -1024
t 1165 1 2427 2428 2395 1316 1166 -1024
t 1166 1 2427 2395 2394 1167 1215 -1024
t 1167 1 2394 2395 2362 1318 1168 -1024
t 1168 1 2394 2362 2361 1169 1217 -1024
t 1169 1 2361 2362 2329 1320 1170 -1024
t 1170 1 2361 2329 2328 1171 1219 -1024
t 1171 1 2328 2329 2296 1322 1172 -1024
t 1172 1 2328 2296 2295 1173 1221 -1024
t 1173 1 2295 2296 2263 1324 1174 -1024
t 1174 1 2295 2263 2262 1175 1223 -1024
t 1175 1 2262 2263 2230 1326 1176 -1024
t 1176 1 2262 2230 2229 1177 1225 -1024
t 1177 1 2229 2230 2197 1328 1178 -1024
t 1178 1 2229 2197 2196 -1024 1227 -1024
t 1179 1 3020 3021 2988 -1024 1180 -1024
t 1180 1 3020 2988 2987 1181 -1024 -1024
t 1181 1 2987 2988 2955 -1024 1182 -1024
t 1182 1 2987 2955 2954 1183 -1024 -1024
t 1183 1 2954 2955 2922 -1024 1184 -1024
t 1184 1 2954 2922 2921 1185 -1024 -1024
t 1185 1 2921 2922 2889 -1024 1186 -1024
t 1186 1 2921 2889 2888 1187 -1024 -1024
t 1187 1 2888 2889 2856 -1024 1188 -1024
t 1188 1 2888 2856 2855 1189 -1024 -1024
t 1189 1 2855 2856 2823 -1024 1190 -1024
t 1190 1 2855 2823 2822 1191 -1024 -1024
t 1191 1 2822 2823 2790 -1024 1192 -1024
t 1192 1 2822 2790 2789 1193 -1024 -1024
t 1193 1 2789 2790 2757 -1024 1194 -1024
t 1194 1 2789 2757 2756 1195 -1024 -1024
t 1195 1 2756 2757 2724 -1024 1196 -1024
t 1196 1 2756 2724 2723 1197 -1024 -1024
t 1197 1 2723 2724 2691 -1024 1198 -1024
t 1198 1 2723 2691 2690 1199 -1024 -1024
t 1199 1 2690 2691 2658 -1024 1200 -1024
t 1200 1 2690 2658 2657 1201 -1024 -1024
t 1201 1 2657 2658 2625 -1024 1202 -1024
t 1202 1 2657 2625 2624 1203 -1024 -1024
t 1203 1 2624 2625 2592 -1024 1204 -1024
t 1204 1 2624 2592 2591 1205 -1024 -1024
t 1205 1 2591 2592 2559 -1024 1206 -1024
t 1206 1 2591 2559 2558 1207 -1024 -1024
t 1207 1 2558 2559 2526 -1024 1208 -1024
t 1208 1 2558 2526 2525 1209 -1024 -1024
t 1209 1 2525 2526 2493 -1024 1210 -1024
t 1210 1 2525 2493 2492 1211 -1024 -1024
t 1211 1 2492 2493 2460 -1024 1212 -1024
t 1212 1 2492 2460 2459 1213 -1024 -1024
t 1213 1 2459 2460 2427 -1024 1214 -1024
t 1214 1 2459 2427 2426 1215 -1024 -1024
t 1215 1 2426 2427 2394 -1024 1216 -1024
t 1216 1 2426 2394 2393 1217 -1024 -1024
t 1217 1 2393 2394 2361 -1024 1218 -1024
t 1218 1 2393 2361 2360 1219 -1024 -1024
t 1219 1 2360 2361 2328 -1024 1220 -1024
t 1220 1 2360 2328 2327 1221 -1024 -1024
t 1221 1 2327 2328 2295 -1024 1222 -1024
t 1222 1 2327 2295 2294 1223 -1024 -1024
t 1223 1 2294 2295 2262 -1024 1224 -1024
t 1224 1 2294 2262 2261 1225 -1024 -1024
t 1225 1 2261 2262 2229 -1024 1226 -1024
t 1226 1 2261 2229 2228 1227 -1024 -1024
t 1227 1 2228 2229 2196 -1024 1228 -1024
t 1228 1 2228 2196 2195 -1024 -1024 -1024
t 1229 1 3023 3024 2991 1380 1230 -1024
t 1230 1 3023 2991 2990 1231 1279 -1024
t 1231 1 2990 2991 2958 1382 1232 -1024
t 1232 1 2990 2958 2957 1233 1281 -1024
t 1233 1 2957 2958 2925 1384 1234 -1024
t 1234 1 2957 2925 2924 1235 1283 -1024
t 1235 1 2924 2925 2892 1386 1236 -1024
t 1236 1 2924 2892 2891 1237 1285 -1024
t 1237 1 2891 2892 2859 1388 1238 -1024
t 1238 1 2891 2859 2858 1239 1287 -1024
t 1239 1 2858 2859 2826 1390 1240 -1024
t 1240 1 2858 2826 2825 1241 1289 -1024
t 1241 1 2825 2826 2793 1392 1242 -1024
t 1242 1 2825 2793 2792 1243 1291 -1024
t 1243 1 2792 2793 2760 1394 1244 -1024
t 1244 1 2792 2760 2759 1245 1293 -1024
t 1245 1 2759 2760 2727 1396 1246 -1024
t 1246 1 2759 2727 2726 1247 1295 -1024
t 1247 1 2726 2727 2694 1398 1248 -1024
t 1248 1 2726 2694 2693 1249 1297 -1024
t 1249 1 2693 2694 2661 1400 1250 -1024
t 1250 1 2693 2661 2660 1251 1299 -1024
t 1251 1 2660 2661 2628 1402 1252 -1024
t 1252 1 2660 2628 2627 1253 1301 -1024
t 1253 1 2627 2628 2595 1404 1254 -1024
t 1254 1 2627 2595 2594 1255 1303 -1024
t 1255 1 2594 2595 2562 1406 1256 -1024
t 1256 1 2594 2562 2561 1257 1305 -1024
t 1257 1 2561 2562 2529 1408 1258 -1024
t 1258 1 2561 2529 2528 1259 1307 -1024
t 1259 1 2528 2529 2496 1410 1260 -1024
t 1260 1 2528 2496 2495 1261 1309 -1024
t 1261 1 2495 2496 2463 1412 1262 -1024
t 1262 1 2495 2463 2462 1263 1311 -1024
t 1263 1 2462 2463 2430 1414 1264 -1024
t 1264 1 2462 2430 2429 1265 1313 -1024
t 1265 1 2429 2430 2397 1416 1266 -1024
t 1266 1 2429 2397 2396 1267 1315 -1024
t 1267 1 2396 2397 2364 1418 1268 -1024
t 1268 1 2396 2364 2363 1269 1317 -1024
t 1269 1 2363 2364 2331 1420 1270 -1024
t 1270 1 2363 2331 2330 1271 1319 -1024
t 1271 1 2330 2331 2298 1422 1272 -1024
t 1272 1 2330 2298 2297 1273 1321 -1024
t 1273 1 2297 2298 2265 1424 1274 -1024
t 1274 1 2297 2265 2264 1275 1323 -1024
t 1275 1 2264 2265 2232 1426 1276 -1024
t 1276 1 2264 2232 2231 1277 1325 -1024
t 1277 1 2231 2232 2199 1428 1278 -1024
t 1278 1 2231 2199 2198 -1024 1327 -1024
t 1279 1 3022 3023 2990 -1024 1280 -1024
t 1280 1 3022 2990 2989 1281 -1024 -1024
t 1281 1 2989 2990 2957 -1024 1282 -1024
t 1282 1 2989 2957 2956 1283 -1024 -1024
t 1283 1 2956 2957 2924 -1024 1284 -1024
t 1284 1 2956 2924 2923 1285 -1024 -1024
t 1285 1 2923 2924 2891 -1024 1286 -1024
t 1286 1 2923 2891 2890 1287 -1024 -1024
t 1287 1 2890 2891 2858 -1024 1288 -1024
t 1288 1 2890 2858 2857 1289 -1024 -1024
t 1289 1 2857 2858 2825 -1024 1290 -1024
t 1290 1 2857 2825 2824 1291 -1024 -1024
t 1291 1 2824 2825 2792 -1024 1292 -1024
t 1292 1 2824 2792 2791 1293 -1024 -1024
t 1293 1 2791 2792 2759 -1024 1294 -1024
t 1294 1 2791 2759 2758 1295 -1024 -1024
t 1295 1 2758 2759 2726 -1024 1296 -1024
t 1296 1 2758 2726 2725 1297 -1024 -1024
t 1297 1 2725 2726 2693 -1024 1298 -1024
t 1298 1 2725 2693 2692 1299 -1024 -1024
t 1299 1 2692 2693 2660 -1024 1300 -1024
t 1300 1 2692 2660 2659 1301 -1024 -1024
t 1301 1 2659 2660 2627 -1024 1302 -1024
t 1302 1 2659 2627 2626 1303 -1024 -1024
t 1303 1 2626 2627 2594 -1024 1304 -1024
t 1304 1 2626 2594 2593 1305 -1024 -1024
t 1305 1 2593 2594 2561 -1024 1306 -1024
t 1306 1 2593 2561 2560 1307 -1024 -1024
t 1307 1 2560 2561 2528 -1024 1308 -1024
t 1308 1 2560 2528 2527 1309 -1024 -1024
t 1309 1 2527 2528 2495 -1024 1310 -1024
t 1310 1 2527 2495 2494 1311 -1024 -1024
t 1311 1 2494 2495 2462 -1024 1312 -1024
t 1312 1 2494 2462 2461 1313 -1024 -1024
t 1313 1 2461 2462 2429 -1024 1314 -1024
t 1314 1 2461 2429 2428 1315 -1024 -1024
t 1315 1 2428 2429 2396 -1024 1316 -1024
t 1316 1 2428 2396 2395 1317 -1024 -1024
t 1317 1 2395 2396 2363 -1024 1318 -1024
t 1318 1 2395 2363 2362 1319 -1024 -1024
t 1319 1 2362 2363 2330 -1024 1320 -1024
t 1320 1 2362 2330 2329 1321 -1024 -1024
t 1321 1 2329 2330 2297 -1024 1322 -1024
t 1322 1 2329 2297 2296 1323 -1024 -1024
t 1323 1 2296 2297 2264 -1024 1324 -1024
t 1324 1 2296 2264 2263 1325 -1024 -1024
t 1325 1 2263 2264 2231 -1024 1326 -1024
t 1326 1 2263 2231 2230 1327 -1024 -1024
t 1327 1 2230 2231 2198 -1024 1328 -1024
t 1328 1 2230 2198 2197 -1024 -1024 -1024
t 1329 1 3025 3026 2993 1480 1330 -1024
t 1330 1 3025 2993 2992 1331 1379 -1024
t 1331 1 2992 2993 2960 1482 1332 -1024
t 1332 1 2992 2960 2959 1333 1381 -1024
t 1333 1 2959 2960 2927 1484 1334 -1024
t 1334 1 2959 2927 2926 1335 1383 -1024
t 1335 1 2926 2927 2894 1486 1336 -1024
t 1336 1 2926 2894 2893 1337 1385 -1024
t 1337 1 2893 2894 2861 1488 1338 -1024
t 1338 1 2893 2861 2860 1339 1387 -1024
t 1339 1 2860 2861 2828 1490 1340 -1024
t 1340 1 2860 2828 2827 1341 1389 -1024
t 1341 1 2827 2828 2795 1492 1342 -1024
t 1342 1 2827 2795 2794 1343 1391 -1024
t 1343 1 2794 2795 2762 1494 1344 -1024
t 1344 1 2794 2762 2761 1345 1393 -1024
t 1345 1 2761 2762 2729 1496 1346 -1024
t 1346 1 2761 2729 2728 1347 1395 -1024
t 1347 1 2728 2729 2696 1498 1348 -1024
t 1348 1 2728 2696 2695 1349 1397 -1024
t 1349 1 2695 2696 2663 1500 1350 -1024
t 1350 1 2695 2663 2662 1351 1399 -1024
t 1351 1 2662 2663 2630 1502 1352 -1024
t 1352 1 2662 2630 2629 1353 1401 -1024
t 1353 1 2629 2630 2597 1504 1354 -1024
t 1354 1 2629 2597 2596 1355 1403 -1024
t 1355 1 2596 2597 2564 1506 1356 -1024
t 1356 1 2596 2564 2563 1357 1405 -1024
t 1357 1 2563 2564 2531 1508 1358 -1024
t 1358 1 2563 2531 2530 1359 1407 -1024
t 1359 1 2530 2531 2498 1510 1360 -1024
t 1360 1 2530 2498 2497 1361 1409 -1024
t 1361 1 2497 2498 2465 1512 1362 -1024
t 1362 1 2497 2465 2464 1363 1411 -1024
t 1363 1 2464 2465 2432 1514 1364 -1024
t 1364 1 2464 2432 2431 1365 1413 -1024
t 1365 1 2431 2432 2399 1516 1366 -1024
t 1366 1 2431 2399 2398 1367 1415 -1024
t 1367 1 2398 2399 2366 1518 1368 -1024
t 1368 1 2398 2366 2365 1369 1417 -1024
t 1369 1 2365 2366 2333 1520 1370 -1024
t 1370 1 2365 2333 2332 1371 1419 -1024
t 1371 1 2332 2333 2300 1522 1372 -1024
t 1372 1 2332 2300 2299 1373 1421 -1024
t 1373 1 2299 2300 2267 1524 1374 -1024
t 1374 1 2299 2267 2266 1375 1423 -1024
t 1375 1 2266 2267 2234 1526 1376 -1024
t 1376 1 2266 2234 2233 1377 1425 -1024
t 1377 1 2233 2234 2201 1528 1378 -1024
t 1378 1 2233 2201 2200 -1024 1427 -1024
t 1379 1 3024 3025 2992 -1024 1380 -1024
t 1380 1 3024 2992 2991 1381 -1024 -1024
t 1381 1 2991 2992 2959 -1024 1382 -1024
t 1382 1 2991 2959 2958 1383 -1024 -1024
t 1383 1 2958 2959 2926 -1024 1384 -1024
t 1384 1 2958 2926 2925 1385 -1024 -1024
t 1385 1 2925 2926 2893 -1024 1386 -1024
t 1386 1 2925 2893 2892 1387 -1024 -1024
t 1387 1 2892 2893 2860 -1024 1388 -1024
t 1388 1 2892 2860 2859 1389 -1024 -1024
t 1389 1 2859 2860 2827 -1024 1390 -1024
t 1390 1 2859 2827 2826 1391 -1024 -1024
t 1391 1 2826 2827 2794 -1024 1392 -1024
t 1392 1 2826 2794 2793 1393 -1024 -1024
t 1393 1 2793 2794 2761 -1024 1394 -1024
t 1394 1 2793 2761 2760 1395 -1024 -1024
t 1395 1 2760 2761 2728 -1024 1396 -1024
t 1396 1 2760 2728 2727 1397 -1024 -1024
t 1397 1 2727 2728 2695 -1024 1398 -1024
t 1398 1 2727 2695 2694 1399 -1024 -1024
t 1399 1 2694 2695 2662 -1024 1400 -1024
t 1400 1 2694 2662 2661 1401 -1024 -1024
t 1401 1 2661 2662 2629 -1024 1402 -1024
t 1402 1 2661 2629 2628 1403 -1024 -1024
t 1403 1 2628 2629 2596 -1024 1404 -1024
t 1404 1 2628 2596 2595 1405 -1024 -1024
t 1405 1 2595 2596 2563 -1024 1406 -1024
t 1406 1 2595 2563 2562 1407 -1024 -1024
t 1407 1 2562 2563 2530 -1024 1408 -1024
t 1408 1 2562 2530 2529 1409 -1024 -1024
t 1409 1 2529 2530 2497 -1024 1410 -1024
t 1410 1 2529 2497 2496 1411 -1024 -1024
t 1411 1 2496 2497 2464 -1024 1412 -1024
t 1412 1 2496 2464 2463 1413 -1024 -1024
t 1413 1 2463 2464 2431 -1024 1414 -1024
t 1414 1 2463 2431 2430 1415 -1024 -1024
t 1415 1 2430 2431 2398 -1024 1416 -1024
t 1416 1 2430 2398 2397 1417 -1024 -1024
t 1417 1 2397 2398 2365 -1024 1418 -1024
t 1418 1 2397 2365 2364 1419 -1024 -1024
t 1419 1 2364 2365 2332 -1024 1420 -1024
t 1420 1 2364 2332 2331 1421 -1024 -1024
t 1421 1 2331 2332 2299 -1024 1422 -1024
t 1422 1 2331 2299 2298 1423 -1024 -1024
t 1423 1 2298 2299 2266 -1024 1424 -1024
t 1424 1 2298 2266 2265 1425 -1024 -1024
t 1425 1 2265 2266 2233 -1024 1426 -1024
t 1426 1 2265 2233 2232 1427 -1024 -1024
t 1427 1 2232 2233 2200 -1024 1428 -1024
t 1428 1 2232 2200 2199 -1024 -1024 -1024
t 1429 1 3027 3028 2995 1712 1430 -1024
t 1430 1 3027 2995 2994 1431 1479 -1024
t 1431 1 2994 2995 2962 1714 1432 -1024
t 1432 1 2994 2962 2961 1433 1481 -1024
t 1433 1 2961 2962 2929 1716 1434 -1024
t 1434 1 2961 2929 2928 1435 1483 -1024
t 1435 1 2928 2929 2896 1718 1436 -1024
t 1436 1 2928 2896 2895 1437 1485 -1024
t 1437 1 2895 2896 2863 1720 1438 -1024
t 1438 1 2895 2863 2862 1439 1487 -1024
t 1439 1 2862 2863 2830 1722 1440 -1024
t 1440 1 2862 2830 2829 1441 1489 -1024
t 1441 1 2829 2830 2797 1724 1442 -1024
t 1442 1 2829 2797 2796 1443 1491 -1024
t 1443 1 2796 2797 2764 1726 1444 -1024
t 1444 1 2796 2764 2763 1445 1493 -1024
t 1445 1 2763 2764 2731 1728 1446 -1024
t 1446 1 2763 2731 2730 1447 1495 -1024
t 1447 1 2730 2731 2698 1730 1448 -1024
t 1448 1 2730 2698 2697 1449 1497 -1024
t 1449 1 2697 2698 2665 1732 1450 -1024
t 1450 1 2697 2665 2664 1451 1499 -1024
t 1451 1 2664 2665 2632 1734 1452 -1024
t 1452 1 2664 2632 2631 1453 1501 -1024
t 1453 1 2631 2632 2599 1736 1454 -1024
t 1454 1 2631 2599 2598 1455 1503 -1024
t 1455 1 2598 2599 2566 1738 1456 -1024
t 1456 1 2598 2566 2565 1457 1505 -1024
t 1457 1 2565 2566 2533 1740 1458 -1024
t 1458 1 2565 2533 2532 1459 1507 -1024
t 1459 1 2532 2533 2500 1742 1460 -1024
t 1460 1 2532 2500 2499 1461 1509 -1024
t 1461 1 2499 2500 2467 1744 1462 -1024
t 1462 1 2499 2467 2466 1463 1511 -1024
t 1463 1 2466 2467 2434 1746 1464 -1024
t 1464 1 2466 2434 2433 1465 1513 -1024
t 1465 1 2433 2434 2401 1748 1466 -1024
t 1466 1 2433 2401 2400 1467 1515 -1024
t 1467 1 2400 2401 2368 1750 1468 -1024
t 1468 1 2400 2368 2367 1469 1517 -1024
t 1469 1 2367 2368 2335 1752 1470 -1024
t 1470 1 2367 2335 2334 1471 1519 -1024
t 1471 1 2334 2335 2302 1754 1472 -1024
t 1472 1 2334 2302 2301 1473 1521 -1024
t 1473 1 2301 2302 2269 1756 1474 -1024
t 1474 1 2301 2269 2268 1475 1523 -1024
t 1475 1 2268 2269 2236 1758 1476 -1024
t 1476 1 2268 2236 2235 1477 1525 -1024
t 1477 1 2235 2236 2203 1760 1478 -1024
t 1478 1 2235 2203 2202 -1024 1527 -1024
t 1479 1 3026 3027 2994 -1024 1480 -1024
t 1480 1 3026 2994 2993 1481 -1024 -1024
t 1481 1 2993 2994 2961 -1024 1482 -1024
t 1482 1 2993 2961 2960 1483 -1024 -1024
t 1483 1 2960 2961 2928 -1024 1484 -1024
t 1484 1 2960 2928 2927 1485 -1024 -1024
t 1485 1 2927 2928 2895 -1024 1486 -1024
t 1486 1 2927 2895 2894 1487 -1024 -1024
t 1487 1 2894 2895 2862 -1024 1488 -1024
t 1488 1 2894 2862 2861 1489 -1024 -1024
t 1489 1 2861 2862 2829 -1024 1490 -1024
t 1490 1 2861 2829 2828 1491 -1024 -1024
t 1491 1 2828 2829 2796 -1024 1492 -1024
t 1492 1 2828 2796 2795 1493 -1024 -1024
t 1493 1 2795 2796 2763 -1024 1494 -1024
t 1494 1 2795 2763 2762 1495 -1024 -1024
t 1495 1 2762 2763 2730 -1024 1496 -1024
t 1496 1 2762 2730 2729 1497 -1024 -1024
t 1497 1 2729 2730 2697 -1024 1498 -1024
t 1498 1 2729 2697 2696 1499 -1024 -1024
t 1499 1 2696 2697 2664 -1024 1500 -1024
t 1500 1 2696 2664 2663 1501 -1024 -1024
t 1501 1 2663 2664 2631 -1024 1502 -1024
t 1502 1 2663 2631 2630 1503 -1024 -1024
t 1503 1 2630 2631 2598 -1024 1504 -1024
t 1504 1 2630 2598 2597 1505 -1024 -1024
t 1505 1 2597 2598 2565 -1024 1506 -1024
t 1506 1 2597 2565 2564 1507 -1024 -1024
t 1507 1 2564 2565 2532 -1024 1508 -1024
t 1508 1 2564 2532 2531 1509 -1024 -1024
t 1509 1 2531 2532 2499 -1024 1510 -1024
t 1510 1 2531 2499 2498 1511 -1024 -1024
t 1511 1 2498 2499 2466 -1024 1512 -1024
t 1512 1 2498 2466 2465 1513 -1024 -1024
t 1513 1 2465 2466 2433 -1024 1514 -1024
t 1514 1 2465 2433 2432 1515 -1024 -1024
t 1515 1 2432 2433 2400 -1024 1516 -1024
t 1516 1 2432 2400 2399 1517 -1024 -1024
t 1517 1 2399 2400 2367 -1024 1518 -1024
t 1518 1 2399 2367 2366 1519 -1024 -1024
t 1519 1 2366 2367 2334 -1024 1520 -1024
t 1520 1 2366 2334 2333 1521 -1024 -1024
t 1521 1 2333 2334 2301 -1024 1522 -1024
t 1522 1 2333 2301 2300 1523 -1024 -1024
t 1523 1 2300 2301 2268 -1024 1524 -1024
t 1524 1 2300 2268 2267 1525 -1024 -1024
t 1525 1 2267 2268 2235 -1024 1526 -1024
t 1526 1 2267 2235 2234 1527 -1024 -1024
t 1527 1 2234 2235 2202 -1024 1528 -1024
t 1528 1 2234 2202 2201 -1024 -1024 -1024
t 1529 1 3029 3030 2997 2076 1530 -1024
t 1530 1 3029 2997 2996 1531 1711 -1024
t 1531 1 2996 2997 2964 2078 1532 -1024
t 1532 1 2996 2964 2963 1533 1713 -1024
t 1533 1 2963 2964 2931 2080 1534 -1024
t 1534 1 2963 2931 2930 1535 1715 -1024
t 1535 1 2930 2931 2898 2082 1536 -1024
t 1536 1 2930 2898 2897 1537 1717 -1024
t 1537 1 2897 2898 2865 2084 1538 -1024
t 1538 1 2897 2865 2864 1539 1719 -1024
t 1539 1 2864 2865 2832 2086 1540 -1024
t 1540 1 2864 2832 2831 1541 1721 -1024
t 1541 1 2831 2832 2799 2088 1542 -1024
t 1542 1 2831 2799 2798 1543 1723 -1024
t 1543 1 2798 2799 2766 2090 1544 -1024
t 1544 1 2798 2766 2765 1545 1725 -1024
t 1545 1 2765 2766 2733 2092 1546 -1024
t 1546 1 2765 2733 2732 1547 1727 -1024
t 1547 1 2732 2733 2700 2094 1548 -1024
t 1548 1 2732 2700 2699 1549 1729 -1024
t 1549 1 2699 2700 2667 2096 1550 -1024
t 1550 1 2699 2667 2666 1551 1731 -1024
t 1551 1 2666 2667 2634 2098 1552 -1024
t 1552 1 2666 2634 2633 1553 1733 -1024
t 1553 1 2633 2634 2601 2100 1554 -1024
t 1554 1 2633 2601 2600 1555 1735 -1024
t 1555 1 2600 2601 2568 2102 1556 -1024
t 1556 1 2600 2568 2567 1557 1737 -1024
t 1557 1 2567 2568 2535 2104 1558 -1024
t 1558 1 2567 2535 2534 1559 1739 -1024
t 1559 1 2534 2535 2502 2106 1560 -1024
t 1560 1 2534 2502 2501 1561 1741 -1024
t 1561 1 2501 2502 2469 2108 1562 -1024
t 1562 1 2501 2469 2468 1563 1743 -1024
t 1563 1 2468 2469 2436 2110 1564 -1024
t 1564 1 2468 2436 2435 1565 1745 -1024
t 1565 1 2435 2436 2403 2112 1566 -1024
t 1566 1 2435 2403 2402 1567 1747 -1024
t 1567 1 2402 2403 2370 2114 1568 -1024
t 1568 1 2402 2370 2369 1569 1749 -1024
t 1569 1 2369 2370 2337 2116 1570 -1024
t 1570 1 2369 2337 2336 1571 1751 -1024
t 1571 1 2336 2337 2304 2118 1572 -1024
t 1572 1 2336 2304 2303 1573 1753 -1024
t 1573 1 2303 2304 2271 2120 1574 -1024
t 1574 1 2303 2271 2270 1575 1755 -1024
t 1575 1 2270 2271 2238 2122 1576 -1024
t 1576 1 2270 2238 2237 1577 1757 -1024
t 1577 1 2237 2238 2205 2124 1578 -1024
t 1578 1 2237 2205 2204 1579 1759 -1024
t 1579 1 2204 2205 2172 2126 1580 -1024
t 1580 1 2204 2172 2171 1581 1761 -1024
t 1581 1 2171 2172 2139 2128 1582 -1024
t 1582 1 2171 2139 2138 1583 1763 -1024
t 1583 1 2138 2139 2106 2130 1584 -1024
t 1584 1 2138 2106 2105 1585 1765 -1024
t 1585 1 2105 2106 2073 2132 1586 -1024
t 1586 1 2105 2073 2072 1587 1767 -1024
t 1587 1 2072 2073 2040 2134 1588 -1024
t 1588 1 2072 2040 2039 1589 1769 -1024
t 1589 1 2039 2040 2007 2136 1590 -1024
t 1590 1 2039 2007 2006 1591 1771 -1024
t 1591 1 2006 2007 1974 2138 1592 -1024
t 1592 1 2006 1974 1973 1593 1773 -1024
t 1593 1 1973 1974 1941 2140 1594 -1024
t 1594 1 1973 1941 1940 1595 1775 -1024
t 1595 1 1940 1941 1908 2142 1596 -1024
t 1596 1 1940 1908 1907 1597 1777 -1024
t 1597 1 1907 1908 1875 2144 1598 -1024
t 1598 1 1907 1875 1874 1599 1779 -1024
t 1599 1 1874 1875 1842 2146 1600 -1024
t 1600 1 1874 1842 1841 1601 1781 -1024
t 1601 1 1841 1842 1809 2148 1602 -1024
t 1602 1 1841 1809 1808 1603 1783 -1024
t 1603 1 1808 1809 1776 2150 1604 -1024
t 1604 1 1808 1776 1775 1605 1785 -1024
t 1605 1 1775 1776 1743 2152 1606 -1024
t 1606 1 1775 1743 1742 1607 1787 -1024
t 1607 1 1742 1743 1710 2154 1608 -1024
t 1608 1 1742 1710 1709 1609 1789 -1024
t 1609 1 1709 1710 1677 2156 1610 -1024
t 1610 1 1709 1677 1676 1611 1791 -1024
t 1611 1 1676 1677 1644 2158 1612 -1024
t 1612 1 1676 1644 1643 1613 1793 -1024
t 1613 1 1643 1644 1611 2160 1614 -1024
t 1614 1 1643 1611 1610 1615 1795 -1024
t 1615 1 1610 1611 1578 2162 1616 -1024
t 1616 1 1610 1578 1577 1617 1797 -1024
t 1617 1 1577 1578 1545 2164 1618 -1024
t 1618 1 1577 1545 1544 1619 1799 -1024
t 1619 1 1544 1545 1512 2166 1620 -1024
t 1620 1 1544 1512 1511 1621 1801 -1024
t 1621 1 1511 1512 1479 2168 1622 -1024
t 1622 1 1511 1479 1478 1623 1803 -1024
t 1623 1 1478 1479 1446 2170 1624 -1024
t 1624 1 1478 1446 1445 1625 1805 -1024
t 1625 1 1445 1446 1413 2172 1626 -1024
t 1626 1 1445 1413 1412 1627 1807 -1024
t 1627 1 1412 1413 1380 2174 1628 -1024
t 1628 1 1412 1380 1379 1629 1809 -1024
t 1629 1 1379 1380 1347 2176 1630 -1024
t 1630 1 1379 1347 1346 1631 1811 -1024
t 1631 1 1346 1347 1314 2178 1632 -1024
t 1632 1 1346 1314 1313 1633 1813 -1024
t 1633 1 1313 1314 1281 2180 1634 -1024
t 1634 1 1313 1281 1280 1635 1815 -1024
t 1635 1 1280 1281 1248 2182 1636 -1024
t 1636 1 1280 1248 1247 1637 1817 -1024
t 1637 1 1247 1248 1215 2184 1638 -1024
t 1638 1 1247 1215 1214 1639 1819 -1024
t 1639 1 1214 1215 1182 2186 1640 -1024
t 1640 1 1214 1182 1181 1641 1821 -1024
t 1641 1 1181 1182 1149 2188 1642 -1024
t 1642 1 1181 1149 1148 1643 1823 -1024
t 1643 1 1148 1149 1116 2190 1644 -1024
t 1644 1 1148 1116 1115 1645 1825 -1024
t 1645 1 1115 1116 1083 2192 1646 -1024
t 1646 1 1115 1083 1082 1647 1827 -1024
t 1647 1 1082 1083 1050 2194 1648 -1024
t 1648 1 1082 1050 1049 1649 1829 -1024
t 1649 1 1049 1050 1017 2196 1650 -1024
t 1650 1 1049 1017 1016 1651 1831 -1024
t 1651 1 1016 1017 984 2198 1652 -1024
t 1652 1 1016 984 983 1653 1833 -1024
t 1653 1 983 984 951 2200 1654 -1024
t 1654 1 983 951 950 1655 1835 -1024
t 1655 1 950 951 918 2202 1656 -1024
t 1656 1 950 918 917 1657 1837 -1024
t 1657 1 917 918 885 2204 1658 -1024
t 1658 1 917 885 884 1659 1839 -1024
t 1659 1 884 885 852 2206 1660 -1024
t 1660 1 884 852 851 1661 1841 -1024
t 1661 1 851 852 819 2208 1662 -1024
t 1662 1 851 819 818 1663 1843 -1024
t 1663 1 818 819 786 2210 1664 -1024
t 1664 1 818 786 785 1665 1845 -1024
t 1665 1 785 786 753 2212 1666 -1024
t 1666 1 785 753 752 1667 1847 -1024
t 1667 1 752 753 720 2214 1668 -1024
t 1668 1 752 720 719 1669 1849 -1024
t 1669 1 719 720 687 2216 1670 -1024
t 1670 1 719 687 686 1671 1851 -1024
t 1671 1 686 687 654 2218 1672 -1024
t 1672 1 686 654 653 1673 1853 -1024
t 1673 1 653 654 621 2220 1674 -1024
t 1674 1 653 621 620 1675 1855 -1024
t 1675 1 620 621 588 2222 1676 -1024
t 1676 1 620 588 587 1677 1857 -1024
t 1677 1 587 588 555 2224 1678 -1024
t 1678 1 587 555 554 1679 1859 -1024
t 1679 1 554 555 522 2226 1680 -1024
t 1680 1 554 522 521 1681 1861 -1024
t 1681 1 521 522 489 2228 1682 -1024
t 1682 1 521 489 488 1683 1863 -1024
t 1683 1 488 489 456 2230 1684 -1024
t 1684 1 488 456 455 1685 1865 -1024
t 1685 1 455 456 423 2232 1686 -1024
t 1686 1 455 423 422 1687 1867 -1024
t 1687 1 422 423 390 2234 1688 -1024
t 1688 1 422 390 389 1689 1869 -1024
t 1689 1 389 390 357 2236 1690 -1024
t 1690 1 389 357 356 1691 1871 -1024
t 1691 1 356 357 324 2238 1692 -1024
t 1692 1 356 324 323 1693 1873 -1024
t 1693 1 323 324 291 2240 1694 -1024
t 1694 1 323 291 290 1695 1875 -1024
t 1695 1 290 291 258 2242 1696 -1024
t 1696 1 290 258 257 1697 1877 -1024
t 1697 1 257 258 225 2244 1698 -1024
t 1698 1 257 225 224 1699 1879 -1024
t 1699 1 224 225 192 2246 1700 -1024
t 1700 1 224 192 191 1701 1881 -1024
t 1701 1 191 192 159 2248 1702 -1024
t 1702 1 191 159 158 1703 1883 -1024
t 1703 1 158 159 126 2250 1704 -1024
t 1704 1 158 126 125 1705 1885 -1024
t 1705 1 125 126 93 2252 1706 -1024
t 1706 1 125 93 92 1707 1887 -1024
t 1707 1 92 93 60 2254 1708 -1024
t 1708 1 92 60 59 1709 1889 -1024
t 1709 1 59 60 27 2256 1710 -1024
t 1710 1 59 27 26 -1024 1891 -1024
t 1711 1 3028 3029 2996 -1024 1712 -1024
t 1712 1 3028 2996 2995 1713 -1024 -1024
t 1713 1 2995 2996 2963 -1024 1714 -1024
t 1714 1 2995 2963 2962 1715 -1024 -1024
t 1715 1 2962 2963 2930 -1024 1716 -1024
t 1716 1 2962 2930 2929 1717 -1024 -1024
t 1717 1 2929 2930 2897 -1024 1718 -1024
t 1718 1 2929 2897 2896 1719 -1024 -1024
t 1719 1 2896 2897 2864 -1024 1720 -1024
t 1720 1 2896 2864 2863 1721 -1024 -1024
t 1721 1 2863 2864 2831 -1024 1722 -1024
t 1722 1 2863 2831 2830 1723 -1024 -1024
t 1723 1 2830 2831 2798 -1024 1724 -1024
t 1724 1 2830 2798 2797 1725 -1024 -1024
t 1725 1 2797 2798 2765 -1024 1726 -1024
t 1726 1 2797 2765 2764 1727 -1024 -1024
t 1727 1 2764 2765 2732 -1024 1728 -1024
t 1728 1 2764 2732 2731 1729 -1024 -1024
t 1729 1 2731 2732 2699 -1024 1730 -1024
t 1730 1 2731 2699 2698 1731 -1024 -1024
t 1731 1 2698 2699 2666 -1024 1732 -1024
t 1732 1 2698 2666 2665 1733 -1024 -1024
t 1733 1 2665 2666 2633 -1024 1734 -1024
t 1734 1 2665 2633 2632 1735 -1024 -1024
t 1735 1 2632 2633 2600 -1024 1736 -1024
t 1736 1 2632 2600 2599 1737 -1024 -1024
t 1737 1 2599 2600 2567 -1024 1738 -1024
t 1738 1 2599 2567 2566 1739 -1024 -1024
t 1739 1 2566 2567 2534 -1024 1740 -1024
t 1740 1 2566 2534 2533 1741 -1024 -1024
t 1741 1 2533 2534 2501 -1024 1742 -1024
t 1742 1 2533 2501 2500 1743 -1024 -1024
t 1743 1 2500 2501 2468 -1024 1744 -1024
t 1744 1 2500 2468 2467 1745 -1024 -1024
t 1745 1 2467 2468 2435 -1024 1746 -1024
t 1746 1 2467 2435 2434 1747 -1024 -1024
t 1747 1 2434 2435 2402 -1024 1748 -1024
t 1748 1 2434 2402 2401 1749 -1024 -1024
t 1749 1 2401 2402 2369 -1024 1750 -1024
t 1750 1 2401 2369 2368 1751 -1024 -1024
t 1751 1 2368 2369 2336 -1024 1752 -1024
t 1752 1 2368 2336 2335 1753 -1024 -1024
t 1753 1 2335 2336 2303 -1024 1754 -1024
t 1754 1 2335 2303 2302 1755 -1024 -1024
t 1755 1 2302 2303 2270 -1024 1756 -1024
t 1756 1 2302 2270 2269 1757 -1024 -1024
t 1757 1 2269 2270 2237 -1024 1758 -1024
t 1758 1 2269 2237 2236 1759 -1024 -1024
t 1759 1 2236 2237 2204 -1024 1760 -1024
t 1760 1 2236 2204 2203 1761 -1024 -1024
t 1761 1 2203 2204 2171 -1024 1762 -1024
t 1762 1 2203 2171 2170 1763 -1024 -1024
t 1763 1 2170 2171 2138 -1024 1764 -1024
t 1764 1 2170 2138 2137 1765 -1024 -1024
t 1765 1 2137 2138 2105 -1024 1766 -1024
t 1766 1 2137 2105 2104 1767 -1024 -1024
t 1767 1 2104 2105 2072 -1024 1768 -1024
t 1768 1 2104 2072 2071 1769 -1024 -1024
t 1769 1 2071 2072 2039 -1024 1770 -1024
t 1770 1 2071 2039 2038 1771 -1024 -1024
t 1771 1 2038 2039 2006 -1024 1772 -1024
t 1772 1 2038 2006 2005 1773 -1024 -1024
t 1773 1 2005 2006 1973 -1024 1774 -1024
t 1774 1 2005 1973 1972 1775 -1024 -1024
t 1775 1 1972 1973 1940 -1024 1776 -1024
t 1776 1 1972 1940 1939 1777 -1024 -1024
t 1777 1 1939 1940 1907 -1024 1778 -1024
t 1778 1 1939 1907 1906 1779 -1024 -1024
t 1779 1 1906 1907 1874 -1024 1780 -1024
t 1780 1 1906 1874 1873 1781 -1024 -1024
t 1781 1 1873 1874 1841 -1024 1782 -1024
t 1782 1 1873 1841 1840 1783 -1024 -1024
t 1783 1 1840 1841 1808 -1024 1784 -1024
t 1784 1 1840 1808 1807 1785 -1024 -1024
t 1785 1 1807 1808 1775 -1024 1786 -1024
t 1786 1 1807 1775 1774 1787 -1024 -1024
t 1787 1 1774 1775 1742 -1024 1788 -1024
t 1788 1 1774 1742 1741 1789 -1024 -1024
t 1789 1 1741 1742 1709 -1024 1790 -1024
t 1790 1 1741 1709 1708 1791 -1024 -1024
t 1791 1 1708 1709 1676 -1024 1792 -1024
t 1792 1 1708 1676 1675 1793 -1024 -1024
t 1793 1 1675 1676 1643 -1024 1794 -1024
t 1794 1 1675 1643 1642 1795 -1024 -1024
t 1795 1 1642 1643 1610 -1024 1796 -1024
t 1796 1 1642 1610 1609 1797 -1024 -1024
t 1797 1 1609 1610 1577 -1024 1798 -1024
t 1798 1 1609 1577 1576 1799 -1024 -1024
t 1799 1 1576 1577 1544 -1024 1800 -1024
t 1800 1 1576 1544 1543 1801 -1024 -1024
t 1801 1 1543 1544 1511 -1024 1802 -1024
t 1802 1 1543 1511 1510 1803 -1024 -1024
t 1803 1 1510 1511 1478 -1024 1804 -1024
t 1804 1 1510 1478 1477 1805 -1024 -1024
t 1805 1 1477 1478 1445 -1024 1806 -1024
t 1806 1 1477 1445 1444 1807 -1024 -1024
t 1807 1 1444 1445 1412 -1024 1808 -1024
t 1808 1 1444 1412 1411 1809 -1024 -1024
t 1809 1 1411 1412 1379 -1024 1810 -1024
t 1810 1 1411 1379 1378 1811 -1024 -1024
t 1811 1 1378 1379 1346 -1024 1812 -1024
t 1812 1 1378 1346 1345 1813 -1024 -1024
t 1813 1 1345 1346 1313 -1024 1814 -1024
t 1814 1 1345 1313 1312 1815 -1024 -1024
t 1815 1 1312 1313 1280 -1024 1816 -1024
t 1816 1 1312 1280 1279 1817 -1024 -1024
t 1817 1 1279 1280 1247 -1024 1818 -1024
t 1818 1 1279 1247 1246 1819 -1024 -1024
t 1819 1 1246 1247 1214 -1024 1820 -1024
t 1820 1 1246 1214 1213 1821 -1024 -1024
t 1821 1 1213 1214 1181 -1024 1822 -1024
t 1822 1 1213 1181 1180 1823 -1024 -1024
t 1823 1 1180 1181 1148 -1024 1824 -1024
t 1824 1 1180 1148 1147 1825 -1024 -1024
t 1825 1 1147 1148 1115 -1024 1826 -1024
t 1826 1 1147 1115 1114 1827 -1024 -1024
t 1827 1 1114 1115 1082 -1024 1828 -1024
t 1828 1 1114 1082 1081 1829 -1024 -1024
t 1829 1 1081 1082 1049 -1024 1830 -1024
t 1830 1 1081 1049 1048 1831 -1024 -1024
t 1831 1 1048 1049 1016 -1024 1832 -1024
t 1832 1 1048 1016 1015 1833 -1024 -1024
t 1833 1 1015 1016 983 -1024 1834 -1024
t 1834 1 1015 983 982 1835 -1024 -1024
t 1835 1 982 983 950 -1024 1836 -1024
t 1836 1 982 950 949 1837 -1024 -1024
t 1837 1 949 950 917 -1024 1838 -1024
t 1838 1 949 917 916 1839 -1024 -1024
t 1839 1 916 917 884 -1024 1840 -1024
t 1840 1 916 884 883 1841 -1024 -1024
t 1841 1 883 884 851 -1024 1842 -1024
t 1842 1 883 851 850 1843 -1024 -1024
t 1843 1 850 851 818 -1024 1844 -1024
t 1844 1 850 818 817 1845 -1024 -1024
t 1845 1 817 818 785 -1024 1846 -1024
t 1846 1 817 785 784 1847 -1024 -1024
t 1847 1 784 785 752 -1024 1848 -1024
t 1848 1 784 752 751 1849 -1024 -1024
t 1849 1 751 752 719 -1024 1850 -1024
t 1850 1 751 719 718 1851 -1024 -1024
t 1851 1 718 719 686 -1024 1852 -1024
t 1852 1 718 686 685 1853 -1024 -1024
t 1853 1 685 686 653 -1024 1854 -1024
t 1854 1 685 653 652 1855 -1024 -1024
t 1855 1 652 653 620 -1024 1856 -1024
t 1856 1 652 620 619 1857 -1024 -1024
t 1857 1 619 620 587 -1024 1858 -1024
t 1858 1 619 587 586 1859 -1024 -1024
t 1859 1 586 587 554 -1024 1860 -1024
t 1860 1 586 554 553 1861 -1024 -1024
t 1861 1 553 554 521 -1024 1862 -1024
t 1862 1 553 521 520 1863 -1024 -1024
t 1863 1 520 521 488 -1024 1864 -1024
t 1864 1 520 488 487 1865 -1024 -1024
t 1865 1 487 488 455 -1024 1866 -1024
t 1866 1 487 455 454 1867 -1024 -1024
t 1867 1 454 455 422 -1024 1868 -1024
t 1868 1 454 422 421 1869 -1024 -1024
t 1869 1 421 422 389 -1024 1870 -1024
t 1870 1 421 389 388 1871 -1024 -1024
t 1871 1 388 389 356 -1024 1872 -1024
t 1872 1 388 356 355 1873 -1024 -1024
t 1873 1 355 356 323 -1024 1874 -1024
t 1874 1 355 323 322 1875 -1024 -1024
t 1875 1 322 323 290 -1024 1876 -1024
t 1876 1 322 290 289 1877 -1024 -1024
t 1877 1 289 290 257 -1024 1878 -1024
t 1878 1 289 257 256 1879 -1024 -1024
t 1879 1 256 257 224 -1024 1880 -1024
t 1880 1 256 224 223 1881 -1024 -1024
t 1881 1 223 224 191 -1024 1882 -1024
t 1882 1 223 191 190 1883 -1024 -1024
t 1883 1 190 191 158 -1024 1884 -1024
t 1884 1 190 158 157 1885 -1024 -1024
t 1885 1 157 158 125 -1024 1886 -1024
t 1886 1 157 125 124 1887 -1024 -1024
t 1887 1 124 125 92 -1024 1888 -1024
t 1888 1 124 92 91 1889 -1024 -1024
t 1889 1 91 92 59 -1024 1890 -1024
t 1890 1 91 59 58 1891 -1024 -1024
t 1891 1 58 59 26 -1024 1892 -1024
t 1892 1 58 26 25 -1024 -1024 -1024
t 1893 1 3031 3032 2999 -1024 1894 -1024
t 1894 1 3031 2999 2998 1895 2075 -1024
t 1895 1 2998 2999 2966 -1024 1896 -1024
t 1896 1 2998 2966 2965 1897 2077 -1024
t 1897 1 2965 2966 2933 -1024 1898 -1024
t 1898 1 2965 2933 2932 1899 2079 -1024
t 1899 1 2932 2933 2900 -1024 1900 -1024
t 1900 1 2932 2900 2899 1901 2081 -1024
t 1901 1 2899 2900 2867 -1024 1902 -1024
t 1902 1 2899 2867 2866 1903 2083 -1024
t 1903 1 2866 2867 2834 -1024 1904 -1024
t 1904 1 2866 2834 2833 1905 2085 -1024
t 1905 1 2833 2834 2801 -1024 1906 -1024
t 1906 1 2833 2801 2800 1907 2087 -1024
t 1907 1 2800 2801 2768 -1024 1908 -1024
t 1908 1 2800 2768 2767 1909 2089 -1024
t 1909 1 2767 2768 2735 -1024 1910 -1024
t 1910 1 2767 2735 2734 1911 2091 -1024
t 1911 1 2734 2735 2702 -1024 1912 -1024
t 1912 1 2734 2702 2701 1913 2093 -1024
t 1913 1 2701 2702 2669 -1024 1914 -1024
t 1914 1 2701 2669 2668 1915 2095 -1024
t 1915 1 2668 2669 2636 -1024 1916 -1024
t 1916 1 2668 2636 2635 1917 2097 -1024
t 1917 1 2635 2636 2603 -1024 1918 -1024
t 1918 1 2635 2603 2602 1919 2099 -1024
t 1919 1 2602 2603 2570 -1024 1920 -1024
t 1920 1 2602 2570 2569 1921 2101 -1024
t 1921 1 2569 2570 2537 -1024 1922 -1024
t 1922 1 2569 2537 2536 1923 2103 -1024
t 1923 1 2536 2537 2504 -1024 1924 -1024
t 1924 1 2536 2504 2503 1925 2105 -1024
t 1925 1 2503 2504 2471 -1024 1926 -1024
t 1926 1 2503 2471 2470 1927 2107 -1024
t 1927 1 2470 2471 2438 -1024 1928 -1024
t 1928 1 2470 2438 2437 1929 2109 -1024
t 1929 1 2437 2438 2405 -1024 1930 -1024
t 1930 1 2437 2405 2404 1931 2111 -1024
t 1931 1 2404 2405 2372 -1024 1932 -1024
t 1932 1 2404 2372 2371 1933 2113 -1024
t 1933 1 2371 2372 2339 -1024 1934 -1024
t 1934 1 2371 2339 2338 1935 2115 -1024
t 1935 1 2338 2339 2306 -1024 1936 -1024
t 1936 1 2338 2306 2305 1937 2117 -1024
t 1937 1 2305 2306 2273 -1024 1938 -1024
t 1938 1 2305 2273 2272 1939 2119 -1024
t 1939 1 2272 2273 2240 -1024 1940 -1024
t 1940 1 2272 2240 2239 1941 2121 -1024
t 1941 1 2239 2240 2207 -1024 1942 -1024
t 1942 1 2239 2207 2206 1943 2123 -1024
t 1943 1 2206 2207 2174 -1024 1944 -1024
t 1944 1 2206 2174 2173 1945 2125 -1024
t 1945 1 2173 2174 2141 -1024 1946 -1024
t 1946 1 2173 2141 2140 1947 2127 -1024
t 1947 1 2140 2141 2108 -1024 1948 -1024
t 1948 1 2140 2108 2107 1949 2129 -1024
t 1949 1 2107 2108 2075 -1024 1950 -1024
t 1950 1 2107 2075 2074 1951 2131 -1024
t 1951 1 2074 2075 2042 -1024 1952 -1024
t 1952 1 2074 2042 2041 1953 2133 -1024
t 1953 1 2041 2042 2009 -1024 1954 -1024
t 1954 1 2041 2009 2008 1955 2135 -1024
t 1955 1 2008 2009 1976 -1024 1956 -1024
t 1956 1 2008 1976 1975 1957 2137 -1024
t 1957 1 1975 1976 1943 -1024 1958 -1024
t 1958 1 1975 1943 1942 1959 2139 -1024
t 1959 1 1942 1943 1910 -1024 1960 -1024
t 1960 1 1942 1910 1909 1961 2141 -1024
t 1961 1 1909 1910 1877 -1024 1962 -1024
t 1962 1 1909 1877 1876 1963 2143 -1024
t 1963 1 1876 1877 1844 -1024 1964 -1024
t 1964 1 1876 1844 1843 1965 2145 -1024
t 1965 1 1843 1844 1811 -1024 1966 -1024
t 1966 1 1843 1811 1810 1967 2147 -1024
t 1967 1 1810 1811 1778 -1024 1968 -1024
t 1968 1 1810 1778 1777 1969 2149 -1024
t 1969 1 1777 1778 1745 -1024 1970 -1024
t 1970 1 1777 1745 1744 1971 2151 -1024
t 1971 1 1744 1745 1712 -1024 1972 -1024
t 1972 1 1744 1712 1711 1973 2153 -1024
t 1973 1 1711 1712 1679 -1024 1974 -1024
t 1974 1 1711 1679 1678 1975 2155 -1024
t 1975 1 1678 1679 1646 -1024 1976 -1024
t 1976 1 1678 1646 1645 1977 2157 -1024
t 1977 1 1645 1646 1613 -1024 1978 -1024
t 1978 1 1645 1613 1612 1979 2159 -1024
t 1979 1 1612 1613 1580 -1024 1980 -1024
t 1980 1 1612 1580 1579 1981 2161 -1024
t 1981 1 1579 1580 1547 -1024 1982 -1024
t 1982 1 1579 1547 1546 1983 2163 -1024
t 1983 1 1546 1547 1514 -1024 1984 -1024
t 1984 1 1546 1514 1513 1985 2165 -1024
t 1985 1 1513 1514 1481 -1024 1986 -1024
t 1986 1 1513 1481 1480 1987 2167 -1024
t 1987 1 1480 1481 1448 -1024 1988 -1024
t 1988 1 1480 1448 1447 1989 2169 -1024
t 1989 1 1447 1448 1415 -1024 1990 -1024
t 1990 1 1447 1415 1414 1991 2171 -1024
t 1991 1 1414 1415 1382 -1024 1992 -1024
t 1992 1 1414 1382 1381 1993 2173 -1024
t 1993 1 1381 1382 1349 -1024 1994 -1024
t 1994 1 1381 1349 1348 1995 2175 -1024
t 1995 1 1348 1349 1316 -1024 1996 -1024
t 1996 1 1348 1316 1315 1997 2177 -1024
t 1997 1 1315 1316 1283 -1024 1998 -1024
t 1998 1 1315 1283 1282 1999 2179 -1024
t 1999 1 1282 1283 1250 -1024 2000 -1024
t 2000 1 1282 1250 1249 2001 2181 -1024
t 2001 1 1249 1250 1217 -1024 2002 -1024
t 2002 1 1249 1217 1216 2003 2183 -1024
t 2003 1 1216 1217 1184 -1024 2004 -1024
t 2004 1 1216 1184 1183 2005 2185 -1024
t 2005 1 1183 1184 1151 -1024 2006 -1024
t 2006 1 1183 1151 1150 2007 2187 -1024
t 2007 1 1150 1151 1118 -1024 2008 -1024
t 2008 1 1150 1118 1117 2009 2189 -1024
t 2009 1 1117 1118 1085 -1024 2010 -1024
t 2010 1 1117 1085 1084 2011 2191 -1024
t 2011 1 1084 1085 1052 -1024 2012 -1024
t 2012 1 1084 1052 1051 2013 2193 -1024
t 2013 1 1051 1052 1019 -1024 2014 -1024
t 2014 1 1051 1019 1018 2015 2195 -1024
t 2015 1 1018 1019 986 -1024 2016 -1024
t 2016 1 1018 986 985 2017 2197 -1024
t 2017 1 985 986 953 -1024 2018 -1024
t 2018 1 985 953 952 2019 2199 -1024
t 2019 1 952 953 920 -1024 2020 -1024
t 2020 1 952 920 919 2021 2201 -1024
t 2021 1 919 920 887 -1024 2022 -1024
t 2022 1 919 887 886 2023 2203 -1024
t 2023 1 886 887 854 -1024 2024 -1024
t 2024 1 886 854 853 2025 2205 -1024
t 2025 1 853 854 821 -1024 2026 -1024
t 2026 1 853 821 820 2027 2207 -1024
t 2027 1 820 821 788 -1024 2028 -1024
t 2028 1 820 788 787 2029 2209 -1024
t 2029 1 787 788 755 -1024 2030 -1024
t 2030 1 787 755 754 2031 2211 -1024
t 2031 1 754 755 722 -1024 2032 -1024
t 2032 1 754 722 721 2033 2213 -1024
t 2033 1 721 722 689 -1024 2034 -1024
t 2034 1 721 689 688 2035 2215 -1024
t 2035 1 688 689 656 -1024 2036 -1024
t 2036 1 688 656 655 2037 2217 -1024
t 2037 1 655 656 623 -1024 2038 -1024
t 2038 1 655 623 622 2039 2219 -1024
t 2039 1 622 623 590 -1024 2040 -1024
t 2040 1 622 590 589 2041 2221 -1024
t 2041 1 589 590 557 -1024 2042 -1024
t 2042 1 589 557 556 2043 2223 -1024
t 2043 1 556 557 524 -1024 2044 -1024
t 2044 1 556 524 523 2045 2225 -1024
t 2045 1 523 524 491 -1024 2046 -1024
t 2046 1 523 491 490 2047 2227 -1024
t 2047 1 490 491 458 -1024 2048 -1024
t 2048 1 490 458 457 2049 2229 -1024
t 2049 1 457 458 425 -1024 2050 -1024
t 2050 1 457 425 424 2051 2231 -1024
t 2051 1 424 425 392 -1024 2052 -1024
t 2052 1 424 392 391 2053 2233 -1024
t 2053 1 391 392 359 -1024 2054 -1024
t 2054 1 391 359 358 2055 2235 -1024
t 2055 1 358 359 326 -1024 2056 -1024
t 2056 1 358 326 325 2057 2237 -1024
t 2057 1 325 326 293 -1024 2058 -1024
t 2058 1 325 293 292 2059 2239 -1024
t 2059 1 292 293 260 -1024 2060 -1024
t 2060 1 292 260 259 2061 2241 -1024
t 2061 1 259 260 227 -1024 2062 -1024
t 2062 1 259 227 226 2063 2243 -1024
t 2063 1 226 227 194 -1024 2064 -1024
t 2064 1 226 194 193 2065 2245 -1024
t 2065 1 193 194 161 -1024 2066 -1024
t 2066 1 193 161 160 2067 2247 -1024
t 2067 1 160 161 128 -1024 2068 -1024
t 2068 1 160 128 127 2069 2249 -1024
t 2069 1 127 128 95 -1024 2070 -1024
t 2070 1 127 95 94 2071 2251 -1024
t 2071 1 94 95 62 -1024 2072 -1024
t 2072 1 94 62 61 2073 2253 -1024
t 2073 1 61 62 29 -1024 2074 -1024
t 2074 1 61 29 28 -1024 2255 -1024
t 2075 1 3030 3031 2998 -1024 2076 -1024
t 2076 1 3030 2998 2997 2077 -1024 -1024
t 2077 1 2997 2998 2965 -1024 2078 -1024
t 2078 1 2997 2965 2964 2079 -1024 -1024
t 2079 1 2964 2965 2932 -1024 2080 -1024
t 2080 1 2964 2932 2931 2081 -1024 -1024
t 2081 1 2931 2932 2899 -1024 2082 -1024
t 2082 1 2931 2899 2898 2083 -1024 -1024
t 2083 1 2898 2899 2866 -1024 2084 -1024
t 2084 1 2898 2866 2865 2085 -1024 -1024
t 2085 1 2865 2866 2833 -1024 2086 -1024
t 2086 1 2865 2833 2832 2087 -1024 -1024
t 2087 1 2832 2833 2800 -1024 2088 -1024
t 2088 1 2832 2800 2799 2089 -1024 -1024
t 2089 1 2799 2800 2767 -1024 2090 -1024
t 2090 1 2799 2767 2766 2091 -1024 -1024
t 2091 1 2766 2767 2734 -1024 2092 -1024
t 2092 1 2766 2734 2733 2093 -1024 -1024
t 2093 1 2733 2734 2701 -1024 2094 -1024
t 2094 1 2733 2701 2700 2095 -1024 -1024
t 2095 1 2700 2701 2668 -1024 2096 -1024
t 2096 1 2700 2668 2667 2097 -1024 -1024
t 2097 1 2667 2668 2635 -1024 2098 -1024
t 2098 1 2667 2635 2634 2099 -1024 -1024
t 2099 1 2634 2635 2602 -1024 2100 -1024
t 2100 1 2634 2602 2601 2101 -1024 -1024
t 2101 1 2601 2602 2569 -1024 2102 -1024
t 2102 1 2601 2569 2568 2103 -1024 -1024
t 2103 1 2568 2569 2536 -1024 2104 -1024
t 2104 1 2568 2536 2535 2105 -1024 -1024
t 2105 1 2535 2536 2503 -1024 2106 -1024
t 2106 1 2535 2503 2502 2107 -1024 -1024
t 2107 1 2502 2503 2470 -1024 2108 -1024
t 2108 1 2502 2470 2469 2109 -1024 -1024
t 2109 1 2469 2470 2437 -1024 2110 -1024
t 2110 1 2469 2437 2436 2111 -1024 -1024
t 2111 1 2436 2437 2404 -1024 2112 -1024
t 2112 1 2436 2404 2403 2113 -1024 -1024
t 2113 1 2403 2404 2371 -1024 2114 -1024
t 2114 1 2403 2371 2370 2115 -1024 -1024
t 2115 1 2370 2371 2338 -1024 2116 -1024
t 2116 1 2370 2338 2337 2117 -1024 -1024
t 2117 1 2337 2338 2305 -1024 2118 -1024
t 2118 1 2337 2305 2304 2119 -1024 -1024
t 2119 1 2304 2305 2272 -1024 2120 -1024
t 2120 1 2304 2272 2271 2121 -1024 -1024
t 2121 1 2271 2272 2239 -1024 2122 -1024
t 2122 1 2271 2239 2238 2123 -1024 -1024
t 2123 1 2238 2239 2206 -1024 2124 -1024
t 2124 1 2238 2206 2205 2125 -1024 -1024
t 2125 1 2205 2206 2173 -1024 2126 -1024
t 2126 1 2205 2173 2172 2127 -1024 -1024
t 2127 1 2172 2173 2140 -1024 2128 -1024
t 2128 1 2172 2140 2139 2129 -1024 -1024
t 2129 1 2139 2140 2107 -1024 2130 -1024
t 2130 1 2139 2107 2106 2131 -1024 -1024
t 2131 1 2106 2107 2074 -1024 2132 -1024
t 2132 1 2106 2074 2073 2133 -1024 -1024
t 2133 1 2073 2074 2041 -1024 2134 -1024
t 2134 1 2073 2041 2040 2135 -1024 -1024
t 2135 1 2040 2041 2008 -1024 2136 -1024
t 2136 1 2040 2008 2007 2137 -1024 -1024
t 2137 1 2007 2008 1975 -1024 2138 -1024
t 2138 1 2007 1975 1974 2139 -1024 -1024
t 2139 1 1974 1975 1942 -1024 2140 -1024
t 2140 1 1974 1942 1941 2141 -1024 -1024
t 2141 1 1941 1942 1909 -1024 2142 -1024
t 2142 1 1941 1909 1908 2143 -1024 -1024
t 2143 1 1908 1909 1876 -1024 2144 -1024
t 2144 1 1908 1876 1875 2145 -1024 -1024
t 2145 1 1875 1876 1843 -1024 2146 -1024
t 2146 1 1875 1843 1842 2147 -1024 -1024
t 2147 1 1842 1843 1810 -1024 2148 -1024
t 2148 1 1842 1810 1809 2149 -1024 -1024
t 2149 1 1809 1810 1777 -1024 2150 -1024
t 2150 1 1809 1777 1776 2151 -1024 -1024
t 2151 1 1776 1777 1744 -1024 2152 -1024
t 2152 1 1776 1744 1743 2153 -1024 -1024
t 2153 1 1743 1744 1711 -1024 2154 -1024
t 2154 1 1743 1711 1710 2155 -1024 -1024
t 2155 1 1710 1711 1678 -1024 2156 -1024
t 2156 1 1710 1678 1677 2157 -1024 -1024
t 2157 1 1677 1678 1645 -1024 2158 -1024
t 2158 1 1677 1645 1644 2159 -1024 -1024
t 2159 1 1644 1645 1612 -1024 2160 -1024
t 2160 1 1644 1612 1611 2161 -1024 -1024
t 2161 1 1611 1612 1579 -1024 2162 -1024
t 2162 1 1611 1579 1578 2163 -1024 -1024
t 2163 1 1578 1579 1546 -1024 2164 -1024
t 2164 1 1578 1546 1545 2165 -1024 -1024
t 2165 1 1545 1546 1513 -1024 2166 -1024
t 2166 1 1545 1513 1512 2167 -1024 -1024
t 2167 1 1512 1513 1480 -1024 2168 -1024
t 2168 1 1512 1480 1479 2169 -1024 -1024
t 2169 1 1479 1480 1447 -1024 2170 -1024
t 2170 1 1479 1447 1446 2171 -1024 -1024
t 2171 1 1446 1447 1414 -1024 2172 -1024
t 2172 1 1446 1414 1413 2173 -1024 -1024
t 2173 1 1413 1414 1381 -1024 2174 -1024
t 2174 1 1413 1381 1380 2175 -1024 -1024
t 2175 1 1380 1381 1348 -1024 2176 -1024
t 2176 1 1380 1348 1347 2177 -1024 -1024
t 2177 1 1347 1348 1315 -1024 2178 -1024
t 2178 1 1347 1315 1314 2179 -1024 -1024
t 2179 1 1314 1315 1282 -1024 2180 -1024
t 2180 1 1314 1282 1281 2181 -1024 -1024
t 2181 1 1281 1282 1249 -1024 2182 -1024
t 2182 1 1281 1249 1248 2183 -1024 -1024
t 2183 1 1248 1249 1216 -1024 2184 -1024
t 2184 1 1248 1216 1215 2185 -1024 -1024
t 2185 1 1215 1216 1183 -1024 2186 -1024
t 2186 1 1215 1183 1182 2187 -1024 -1024
t 2187 1 1182 1183 1150 -1024 2188 -1024
t 2188 1 1182 1150 1149 2189 -1024 -1024
t 2189 1 1149 1150 1117 -1024 2190 -1024
t 2190 1 1149 1117 1116 2191 -1024 -1024
t 2191 1 1116 1117 1084 -1024 2192 -1024
t 2192 1 1116 1084 1083 2193 -1024 -1024
t 2193 1 1083 1084 1051 -1024 2194 -1024
t 2194 1 1083 1051 1050 2195 -1024 -1024
t 2195 1 1050 1051 1018 -1024 2196 -1024
t 2196 1 1050 1018 1017 2197 -1024 -1024
t 2197 1 1017 1018 985 -1024 2198 -1024
t 2198 1 1017 985 984 2199 -1024 -1024
t 2199 1 984 985 952 -1024 2200 -1024
t 2200 1 984 952 951 2201 -1024 -1024
t 2201 1 951 952 919 -1024 2202 -1024
t 2202 1 951 919 918 2203 -1024 -1024
t 2203 1 918 919 886 -1024 2204 -1024
t 2204 1 918 886 885 2205 -1024 -1024
t 2205 1 885 886 853 -1024 2206 -1024
t 2206 1 885 853 852 2207 -1024 -1024
t 2207 1 852 853 820 -1024 2208 -1024
t 2208 1 852 820 819 2209 -1024 -1024
t 2209 1 819 820 787 -1024 2210 -1024
t 2210 1 819 787 786 2211 -1024 -1024
t 2211 1 786 787 754 -1024 2212 -1024
t 2212 1 786 754 753 2213 -1024 -1024
t 2213 1 753 754 721 -1024 2214 -1024
t 2214 1 753 721 720 2215 -1024 -1024
t 2215 1 720 721 688 -1024 2216 -1024
t 2216 1 720 688 687 2217 -1024 -1024
t 2217 1 687 688 655 -1024 2218 -1024
t 2218 1 687 655 654 2219 -1024 -1024
t 2219 1 654 655 622 -1024 2220 -1024
t 2220 1 654 622 621 2221 -1024 -1024
t 2221 1 621 622 589 -1024 2222 -1024
t 2222 1 621 589 588 2223 -1024 -1024
t 2223 1 588 589 556 -1024 2224 -1024
t 2224 1 588 556 555 2225 -1024 -1024
t 2225 1 555 556 523 -1024 2226 -1024
t 2226 1 555 523 522 2227 -1024 -1024
t 2227 1 522 523 490 -1024 2228 -1024
t 2228 1 522 490 489 2229 -1024 -1024
t 2229 1 489 490 457 -1024 2230 -1024
t 2230 1 489 457 456 2231 -1024 -1024
t 2231 1 456 457 424 -1024 2232 -1024
t 2232 1 456 424 423 2233 -1024 -1024
t 2233 1 423 424 391 -1024 2234 -1024
t 2234 1 423 391 390 2235 -1024 -1024
t 2235 1 390 391 358 -1024 2236 -1024
t 2236 1 390 358 357 2237 -1024 -1024
t 2237 1 357 358 325 -1024 2238 -1024
t 2238 1 357 325 324 2239 -1024 -1024
t 2239 1 324 325 292 -1024 2240 -1024
t 2240 1 324 292 291 2241 -1024 -1024
t 2241 1 291 292 259 -1024 2242 -1024
t 2242 1 291 259 258 2243 -1024 -1024
t 2243 1 258 259 226 -1024 2244 -1024
t 2244 1 258 226 225 2245 -1024 -1024
t 2245 1 225 226 193 -1024 2246 -1024
t 2246 1 225 193 192 2247 -1024 -1024
t 2247 1 192 193 160 -1024 2248 -1024
t 2248 1 192 160 159 2249 -1024 -1024
t 2249 1 159 160 127 -1024 2250 -1024
t 2250 1 159 127 126 2251 -1024 -1024
t 2251 1 126 127 94 -1024 2252 -1024
t 2252 1 126 94 93 2253 -1024 -1024
t 2253 1 93 94 61 -1024 2254 -1024
t 2254 1 93 61 60 2255 -1024 -1024
t 2255 1 60 61 28 -1024 2256 -1024
t 2256 1 60 28 27 -1024 -1024 -1024
t 2257 2 2188 2189 2156 2654 2258 -1024
t 2258 2 2188 2156 2155 2259 2389 -1024
t 2259 2 2155 2156 2123 2656 2260 -1024
t 2260 2 2155 2123 2122 2261 2391 -1024
t 2261 2 2122 2123 2090 2658 2262 -1024
t 2262 2 2122 2090 2089 2263 2393 -1024
t 2263 2 2089 2090 2057 2660 2264 -1024
t 2264 2 2089 2057 2056 2265 2395 -1024
t 2265 2 2056 2057 2024 2662 2266 -1024
t 2266 2 2056 2024 2023 2267 2397 -1024
t 2267 2 2023 2024 1991 2664 2268 -1024
t 2268 2 2023 1991 1990 2269 2399 -1024
t 2269 2 1990 1991 1958 2666 2270 -1024
t 2270 2 1990 1958 1957 2271 2401 -1024
t 2271 2 1957 1958 1925 2668 2272 -1024
t 2272 2 1957 1925 1924 2273 2403 -1024
t 2273 2 1924 1925 1892 2670 2274 -1024
t 2274 2 1924 1892 1891 2275 2405 -1024
t 2275 2 1891 1892 1859 2672 2276 -1024
t 2276 2 1891 1859 1858 2277 2407 -1024
t 2277 2 1858 1859 1826 2674 2278 -1024
t 2278 2 1858 1826 1825 2279 2409 -1024
t 2279 2 1825 1826 1793 2676 2280 -1024
t 2280 2 1825 1793 1792 2281 2411 -1024
t 2281 2 1792 1793 1760 2678 2282 -1024
t 2282 2 1792 1760 1759 2283 2413 -1024
t 2283 2 1759 1760 1727 2680 2284 -1024
t 2284 2 1759 1727 1726 2285 2415 -1024
t 2285 2 1726 1727 1694 2682 2286 -1024
t 2286 2 1726 1694 1693 2287 2417 -1024
t 2287 2 1693 1694 1661 2684 2288 -1024
t 2288 2 1693 1661 1660 2289 2419 -1024
t 2289 2 1660 1661 1628 2686 2290 -1024
t 2290 2 1660 1628 1627 2291 2421 -1024
t 2291 2 1627 1628 1595 2688 2292 -1024
t 2292 2 1627 1595 1594 2293 2423 -1024
t 2293 2 1594 1595 1562 2690 2294 -1024
t 2294 2 1594 1562 1561 2295 2425 -1024
t 2295 2 1561 1562 1529 2692 2296 -1024
t 2296 2 1561 1529 1528 2297 2427 -1024
t 2297 2 1528 1529 1496 2694 2298 -1024
t 2298 2 1528 1496 1495 2299 2429 -1024
t 2299 2 1495 1496 1463 2696 2300 -1024
t 2300 2 1495 1463 1462 2301 2431 -1024
t 2301 2 1462 1463 1430 2698 2302 -1024
t 2302 2 1462 1430 1429 2303 2433 -1024
t 2303 2 1429 1430 1397 2700 2304 -1024
t 2304 2 1429 1397 1396 2305 2435 -1024
t 2305 2 1396 1397 1364 2702 2306 -1024
t 2306 2 1396 1364 1363 2307 2437 -1024
t 2307 2 1363 1364 1331 2704 2308 -1024
t 2308 2 1363 1331 1330 2309 2439 -1024
t 2309 2 1330 1331 1298 2706 2310 -1024
t 2310 2 1330 1298 1297 2311 2441 -1024
t 2311 2 1297 1298 1265 2708 2312 -1024
t 2312 2 1297 1265 1264 2313 2443 -1024
t 2313 2 1264 1265 1232 2710 2314 -1024
t 2314 2 1264 1232 1231 2315 2445 -1024
t 2315 2 1231 1232 1199 2712 2316 -1024
t 2316 2 1231 1199 1198 2317 2447 -1024
t 2317 2 1198 1199 1166 2714 2318 -1024
t 2318 2 1198 1166 1165 2319 2449 -1024
t 2319 2 1165 1166 1133 2716 2320 -1024
t 2320 2 1165 1133 1132 2321 2451 -1024
t 2321 2 1132 1133 1100 2718 2322 -1024
t 2322 2 1132 1100 1099 2323 2453 -1024
t 2323 2 1099 1100 1067 2720 2324 -1024
t 2324 2 1099 1067 1066 2325 2455 -1024
t 2325 2 1066 1067 1034 2722 2326 -1024
t 2326 2 1066 1034 1033 2327 2457 -1024
t 2327 2 1033 1034 1001 2724 2328 -1024
t 2328 2 1033 1001 1000 2329 2459 -1024
t 2329 2 1000 1001 968 2726 2330 -1024
t 2330 2 1000 968 967 2331 2461 -1024
t 2331 2 967 968 935 2728 2332 -1024
t 2332 2 967 935 934 2333 2463 -1024
t 2333 2 934 935 902 2730 2334 -1024
t 2334 2 934 902 901 2335 2465 -1024
t 2335 2 901 902 869 2732 2336 -1024
t 2336 2 901 869 868 2337 2467 -1024
t 2337 2 868 869 836 2734 2338 -1024
t 2338 2 868 836 835 2339 2469 -1024
t 2339 2 835 836 803 2736 2340 -1024
t 2340 2 835 803 802 2341 2471 -1024
t 2341 2 802 803 770 2738 2342 -1024
t 2342 2 802 770 769 2343 2473 -1024
t 2343 2 769 770 737 2740 2344 -1024
t 2344 2 769 737 736 2345 2475 -1024
t 2345 2 736 737 704 2742 2346 -1024
t 2346 2 736 704 703 2347 2477 -1024
t 2347 2 703 704 671 2744 2348 -1024
t 2348 2 703 671 670 2349 2479 -1024
t 2349 2 670 671 638 2746 2350 -1024
t 2350 2 670 638 637 2351 2481 -1024
t 2351 2 637 638 605 2748 2352 -1024
t 2352 2 637 605 604 2353 2483 -1024
t 2353 2 604 605 572 2750 2354 -1024
t 2354 2 604 572 571 2355 2485 -1024
t 2355 2 571 572 539 2752 2356 -1024
t 2356 2 571 539 538 2357 2487 -1024
t 2357 2 538 539 506 2754 2358 -1024
t 2358 2 538 506 505 2359 2489 -1024
t 2359 2 505 506 473 2756 2360 -1024
t 2360 2 505 473 472 2361 2491 -1024
t 2361 2 472 473 440 2758 2362 -1024
t 2362 2 472 440 439 2363 2493 -1024
t 2363 2 439 440 407 2760 2364 -1024
t 2364 2 439 407 406 2365 2495 -1024
t 2365 2 406 407 374 2762 2366 -1024
t 2366 2 406 374 373 2367 2497 -1024
t 2367 2 373 374 341 2764 2368 -1024
t 2368 2 373 341 340 2369 2499 -1024
t 2369 2 340 341 308 2766 2370 -1024
t 2370 2 340 308 307 2371 2501 -1024
t 2371 2 307 308 275 2768 2372 -1024
t 2372 2 307 275 274 2373 2503 -1024
t 2373 2 274 275 242 2770 2374 -1024
t 2374 2 274 242 241 2375 2505 -1024
t 2375 2 241 242 209 2772 2376 -1024
t 2376 2 241 209 208 2377 2507 -1024
t 2377 2 208 209 176 2774 2378 -1024
t 2378 2 208 176 175 2379 2509 -1024
t 2379 2 175 176 143 2776 2380 -1024
t 2380 2 175 143 142 2381 2511 -1024
t 2381 2 142 143 110 2778 2382 -1024
t 2382 2 142 110 109 2383 2513 -1024
t 2383 2 109 110 77 2780 2384 -1024
t 2384 2 109 77 76 2385 2515 -1024
t 2385 2 76 77 44 2782 2386 -1024
t 2386 2 76 44 43 2387 2517 -1024
t 2387 2 43 44 11 2784 2388 -1024
t 2388 2 43 11 10 -1024 2519 -1024
t 2389 2 2187 2188 2155 -1024 2390 -1024
t 2390 2 2187 2155 2154 2391 -1024 -1024
t 2391 2 2154 2155 2122 -1024 2392 -1024
t 2392 2 2154 2122 2121 2393 -1024 -1024
t 2393 2 2121 2122 2089 -1024 2394 -1024
t 2394 2 2121 2089 2088 2395 -1024 -1024
t 2395 2 2088 2089 2056 -1024 2396 -1024
t 2396 2 2088 2056 2055 2397 -1024 -1024
t 2397 2 2055 2056 2023 -1024 2398 -1024
t 2398 2 2055 2023 2022 2399 -1024 -1024
t 2399 2 2022 2023 1990 -1024 2400 -1024
t 2400 2 2022 1990 1989 2401 -1024 -1024
t 2401 2 1989 1990 1957 -1024 2402 -1024
t 2402 2 1989 1957 1956 2403 -1024 -1024
t 2403 2 1956 1957 1924 -1024 2404 -1024
t 2404 2 1956 1924 1923 2405 -1024 -1024
t 2405 2 1923 1924 1891 -1024 2406 -1024
t 2406 2 1923 1891 1890 2407 -1024 -1024
t 2407 2 1890 1891 1858 -1024 2408 -1024
t 2408 2 1890 1858 1857 2409 -1024 -1024
t 2409 2 1857 1858 1825 -1024 2410 -1024
t 2410 2 1857 1825 1824 2411 -1024 -1024
t 2411 2 1824 1825 1792 -1024 2412 -1024
t 2412 2 1824 1792 1791 2413 -1024 -1024
t 2413 2 1791 1792 1759 -1024 2414 -1024
t 2414 2 1791 1759 1758 2415 -1024 -1024
t 2415 2 1758 1759 1726 -1024 2416 -1024
t 2416 2 1758 1726 1725 2417 -1024 -1024
t 2417 2 1725 1726 1693 -1024 2418 -1024
t 2418 2 1725 1693 1692 2419 -1024 -1024
t 2419 2 1692 1693 1660 -1024 2420 -1024
t 2420 2 1692 1660 1659 2421 -1024 -1024
t 2421 2 1659 1660 1627 -1024 2422 -1024
t 2422 2 1659 1627 1626 2423 -1024 -1024
t 2423 2 1626 1627 1594 -1024 2424 -1024
t 2424 2 1626 1594 1593 2425 -1024 -1024
t 2425 2 1593 1594 1561 -1024 2426 -1024
t 2426 2 1593 1561 1560 2427 -1024 -1024
t 2427 2 1560 1561 1528 -1024 2428 -1024
t 2428 2 1560 1528 1527 2429 -1024 -1024
t 2429 2 1527 1528 1495 -1024 2430 -1024
t 2430 2 1527 1495 1494 2431 -1024 -1024
t 2431 2 1494 1495 1462 -1024 2432 -1024
t 2432 2 1494 1462 1461 2433 -1024 -1024
t 2433 2 1461 1462 1429 -1024 2434 -1024
t 2434 2 1461 1429 1428 2435 -1024 -1024
t 2435 2 1428 1429 1396 -1024 2436 -1024
t 2436 2 1428 1396 1395 2437 -1024 -1024
t 2437 2 1395 1396 1363 -1024 2438 -1024
t 2438 2 1395 1363 1362 2439 -1024 -1024
t 2439 2 1362 1363 1330 -1024 2440 -1024
t 2440 2 1362 1330 1329 2441 -1024 -1024
t 2441 2 1329 1330 1297 -1024 2442 -1024
t 2442 2 1329 1297 1296 2443 -1024 -1024
t 2443 2 1296 1297 1264 -1024 2444 -1024
t 2444 2 1296 1264 1263 2445 -1024 -1024
t 2445 2 1263 1264 1231 -1024 2446 -1024
t 2446 2 1263 1231 1230 2447 -1024 -1024
t 2447 2 1230 1231 1198 -1024 2448 -1024
t 2448 2 1230 1198 1197 2449 -1024 -1024
t 2449 2 1197 1198 1165 -1024 2450 -1024
t 2450 2 1197 1165 1164 2451 -1024 -1024
t 2451 2 1164 1165 1132 -1024 2452 -1024
t 2452 2 1164 1132 1131 2453 -1024 -1024
t 2453 2 1131 1132 1099 -1024 2454 -1024
t 2454 2 1131 1099 1098 2455 -1024 -1024
t 2455 2 1098 1099 1066 -1024 2456 -1024
t 2456 2 1098 1066 1065 2457 -1024 -1024
t 2457 2 1065 1066 1033 -1024 2458 -1024
t 2458 2 1065 1033 1032 2459 -1024 -1024
t 2459 2 1032 1033 1000 -1024 2460 -1024
t 2460 2 1032 1000 999 2461 -1024 -1024
t 2461 2 999 1000 967 -1024 2462 -1024
t 2462 2 999 967 966 2463 -1024 -1024
t 2463 2 966 967 934 -1024 2464 -1024
t 2464 2 966 934 933 2465 -1024 -1024
t 2465 2 933 934 901 -1024 2466 -1024
t 2466 2 933 901 900 2467 -1024 -1024
t 2467 2 900 901 868 -1024 2468 -1024
t 2468 2 900 868 867 2469 -1024 -1024
t 2469 2 867 868 835 -1024 2470 -1024
t 2470 2 867 835 834 2471 -1024 -1024
t 2471 2 834 835 802 -1024 2472 -1024
t 2472 2 834 802 801 2473 -1024 -1024
t 2473 2 801 802 769 -1024 2474 -1024
t 2474 2 801 769 768 2475 -1024 -1024
t 2475 2 768 769 736 -1024 2476 -1024
t 2476 2 768 736 735 2477 -1024 -1024
t 2477 2 735 736 703 -1024 2478 -1024
t 2478 2 735 703 702 2479 -1024 -1024
t 2479 2 702 703 670 -1024 2480 -1024
t 2480 2 702 670 669 2481 -1024 -1024
t 2481 2 669 670 637 -1024 2482 -1024
t 2482 2 669 637 636 2483 -1024 -1024
t 2483 2 636 637 604 -1024 2484 -1024
t 2484 2 636 604 603 2485 -1024 -1024
t 2485 2 603 604 571 -1024 2486 -1024
t 2486 2 603 571 570 2487 -1024 -1024
t 2487 2 570 571 538 -1024 2488 -1024
t 2488 2 570 538 537 2489 -1024 -1024
t 2489 2 537 538 505 -1024 2490 -1024
t 2490 2 537 505 504 2491 -1024 -1024
t 2491 2 504 505 472 -1024 2492 -1024
t 2492 2 504 472 471 2493 -1024 -1024
t 2493 2 471 472 439 -1024 2494 -1024
t 2494 2 471 439 438 2495 -1024 -1024
t 2495 2 438 439 406 -1024 2496 -1024
t 2496 2 438 406 405 2497 -1024 -1024
t 2497 2 405 406 373 -1024 2498 -1024
t 2498 2 405 373 372 2499 -1024 -1024
t 2499 2 372 373 340 -1024 2500 -1024
t 2500 2 372 340 339 2501 -1024 -1024
t 2501 2 339 340 307 -1024 2502 -1024
t 2502 2 339 307 306 2503 -1024 -1024
t 2503 2 306 307 274 -1024 2504 -1024
t 2504 2 306 274 273 2505 -1024 -1024
t 2505 2 273 274 241 -1024 2506 -1024
t 2506 2 273 241 240 2507 -1024 -1024
t 2507 2 240 241 208 -1024 2508 -1024
t 2508 2 240 208 207 2509 -1024 -1024
t 2509 2 207 208 175 -1024 2510 -1024
t 2510 2 207 175 174 2511 -1024 -1024
t 2511 2 174 175 142 -1024 2512 -1024
t 2512 2 174 142 141 2513 -1024 -1024
t 2513 2 141 142 109 -1024 2514 -1024
t 2514 2 141 109 108 2515 -1024 -1024
t 2515 2 108 109 76 -1024 2516 -1024
t 2516 2 108 76 75 2517 -1024 -1024
t 2517 2 75 76 43 -1024 2518 -1024
t 2518 2 75 43 42 2519 -1024 -1024
t 2519 2 42 43 10 -1024 2520 -1024
t 2520 2 42 10 9 -1024 -1024 -1024
t 2521 2 2190 2191 2158 2918 2522 -1024
t 2522 2 2190 2158 2157 2523 2653 -1024
t 2523 2 2157 2158 2125 2920 2524 -1024
t 2524 2 2157 2125 2124 2525 2655 -1024
t 2525 2 2124 2125 2092 2922 2526 -1024
t 2526 2 2124 2092 2091 2527 2657 -1024
t 2527 2 2091 2092 2059 2924 2528 -1024
t 2528 2 2091 2059 2058 2529 2659 -1024
t 2529 2 2058 2059 2026 2926 2530 -1024
t 2530 2 2058 2026 2025 2531 2661 -1024
t 2531 2 2025 2026 1993 2928 2532 -1024
t 2532 2 2025 1993 1992 2533 2663 -1024
t 2533 2 1992 1993 1960 2930 2534 -1024
t 2534 2 1992 1960 1959 2535 2665 -1024
t 2535 2 1959 1960 1927 2932 2536 -1024
t 2536 2 1959 1927 1926 2537 2667 -1024
t 2537 2 1926 1927 1894 2934 2538 -1024
t 2538 2 1926 1894 1893 2539 2669 -1024
t 2539 2 1893 1894 1861 2936 2540 -1024
t 2540 2 1893 1861 1860 2541 2671 -1024
t 2541 2 1860 1861 1828 2938 2542 -1024
t 2542 2 1860 1828 1827 2543 2673 -1024
t 2543 2 1827 1828 1795 2940 2544 -1024
t 2544 2 1827 1795 1794 2545 2675 -1024
t 2545 2 1794 1795 1762 2942 2546 -1024
t 2546 2 1794 1762 1761 2547 2677 -1024
t 2547 2 1761 1762 1729 2944 2548 -1024
t 2548 2 1761 1729 1728 2549 2679 -1024
t 2549 2 1728 1729 1696 2946 2550 -1024
t 2550 2 1728 1696 1695 2551 2681 -1024
t 2551 2 1695 1696 1663 2948 2552 -1024
t 2552 2 1695 1663 1662 2553 2683 -1024
t 2553 2 1662 1663 1630 2950 2554 -1024
t 2554 2 1662 1630 1629 2555 2685 -1024
t 2555 2 1629 1630 1597 2952 2556 -1024
t 2556 2 1629 1597 1596 2557 2687 -1024
t 2557 2 1596 1597 1564 2954 2558 -1024
t 2558 2 1596 1564 1563 2559 2689 -1024
t 2559 2 1563 1564 1531 2956 2560 -1024
t 2560 2 1563 1531 1530 2561 2691 -1024
t 2561 2 1530 1531 1498 2958 2562 -1024
t 2562 2 1530 1498 1497 2563 2693 -1024
t 2563 2 1497 1498 1465 2960 2564 -1024
t 2564 2 1497 1465 1464 2565 2695 -1024
t 2565 2 1464 1465 1432 2962 2566 -1024
t 2566 2 1464 1432 1431 2567 2697 -1024
t 2567 2 1431 1432 1399 2964 2568 -1024
t 2568 2 1431 1399 1398 2569 2699 -1024
t 2569 2 1398 1399 1366 2966 2570 -1024
t 2570 2 1398 1366 1365 2571 2701 -1024
t 2571 2 1365 1366 1333 2968 2572 -1024
t 2572 2 1365 1333 1332 2573 2703 -1024
t 2573 2 1332 1333 1300 2970 2574 -1024
t 2574 2 1332 1300 1299 2575 2705 -1024
t 2575 2 1299 1300 1267 2972 2576 -1024
t 2576 2 1299 1267 1266 2577 2707 -1024
t 2577 2 1266 1267 1234 2974 2578 -1024
t 2578 2 1266 1234 1233 2579 2709 -1024
t 2579 2 1233 1234 1201 2976 2580 -1024
t 2580 2 1233 1201 1200 2581 2711 -1024
t 2581 2 1200 1201 1168 2978 2582 -1024
t 2582 2 1200 1168 1167 2583 2713 -1024
t 2583 2 1167 1168 1135 2980 2584 -1024
t 2584 2 1167 1135 1134 2585 2715 -1024
t 2585 2 1134 1135 1102 2982 2586 -1024
t 2586 2 1134 1102 1101 2587 2717 -1024
t 2587 2 1101 1102 1069 2984 2588 -1024
t 2588 2 1101 1069 1068 2589 2719 -1024
t 2589 2 1068 1069 1036 2986 2590 -1024
t 2590 2 1068 1036 1035 2591 2721 -1024
t 2591 2 1035 1036 1003 2988 2592 -1024
t 2592 2 1035 1003 1002 2593 2723 -1024
t 2593 2 1002 1003 970 2990 2594 -1024
t 2594 2 1002 970 969 2595 2725 -1024
t 2595 2 969 970 937 2992 2596 -1024
t 2596 2 969 937 936 2597 2727 -1024
t 2597 2 936 937 904 2994 2598 -1024
t 2598 2 936 904 903 2599 2729 -1024
t 2599 2 903 904 871 2996 2600 -1024
t 2600 2 903 871 870 2601 2731 -1024
t 2601 2 870 871 838 2998 2602 -1024
t 2602 2 870 838 837 2603 2733 -1024
t 2603 2 837 838 805 3000 2604 -1024
t 2604 2 837 805 804 2605 2735 -1024
t 2605 2 804 805 772 3002 2606 -1024
t 2606 2 804 772 771 2607 2737 -1024
t 2607 2 771 772 739 3004 2608 -1024
t 2608 2 771 739 738 2609 2739 -1024
t 2609 2 738 739 706 3006 2610 -1024
t 2610 2 738 706 705 2611 2741 -1024
t 2611 2 705 706 673 3008 2612 -1024
t 2612 2 705 673 672 2613 2743 -1024
t 2613 2 672 673 640 3010 2614 -1024
t 2614 2 672 640 639 2615 2745 -1024
t 2615 2 639 640 607 3012 2616 -1024
t 2616 2 639 607 606 2617 2747 -1024
t 2617 2 606 607 574 3014 2618 -1024
t 2618 2 606 574 573 2619 2749 -1024
t 2619 2 573 574 541 3016 2620 -1024
t 2620 2 573 541 540 2621 2751 -1024
t 2621 2 540 541 508 3018 2622 -1024
t 2622 2 540 508 507 2623 2753 -1024
t 2623 2 507 508 475 3020 2624 -1024
t 2624 2 507 475 474 2625 2755 -1024
t 2625 2 474 475 442 3022 2626 -1024
t 2626 2 474 442 441 2627 2757 -1024
t 2627 2 441 442 409 3024 2628 -1024
t 2628 2 441 409 408 2629 2759 -1024
t 2629 2 408 409 376 3026 2630 -1024
t 2630 2 408 376 375 2631 2761 -1024
t 2631 2 375 376 343 3028 2632 -1024
t 2632 2 375 343 342 2633 2763 -1024
t 2633 2 342 343 310 3030 2634 -1024
t 2634 2 342 310 309 2635 2765 -1024
t 2635 2 309 310 277 3032 2636 -1024
t 2636 2 309 277 276 2637 2767 -1024
t 2637 2 276 277 244 3034 2638 -1024
t 2638 2 276 244 243 2639 2769 -1024
t 2639 2 243 244 211 3036 2640 -1024
t 2640 2 243 211 210 2641 2771 -1024
t 2641 2 210 211 178 3038 2642 -1024
t 2642 2 210 178 177 2643 2773 -1024
t 2643 2 177 178 145 3040 2644 -1024
t 2644 2 177 145 144 2645 2775 -1024
t 2645 2 144 145 112 3042 2646 -1024
t 2646 2 144 112 111 2647 2777 -1024
t 2647 2 111 112 79 3044 2648 -1024
t 2648 2 111 79 78 2649 2779 -1024
t 2649 2 78 79 46 3046 2650 -1024
t 2650 2 78 46 45 2651 2781 -1024
t 2651 2 45 46 13 3048 2652 -1024
t 2652 2 45 13 12 -1024 2783 -1024
t 2653 2 2189 2190 2157 -1024 2654 -1024
t 2654 2 2189 2157 2156 2655 -1024 -1024
t 2655 2 2156 2157 2124 -1024 2656 -1024
t 2656 2 2156 2124 2123 2657 -1024 -1024
t 2657 2 2123 2124 2091 -1024 2658 -1024
t 2658 2 2123 2091 2090 2659 -1024 -1024
t 2659 2 2090 2091 2058 -1024 2660 -1024
t 2660 2 2090 2058 2057 2661 -1024 -1024
t 2661 2 2057 2058 2025 -1024 2662 -1024
t 2662 2 2057 2025 2024 2663 -1024 -1024
t 2663 2 2024 2025 1992 -1024 2664 -1024
t 2664 2 2024 1992 1991 2665 -1024 -1024
t 2665 2 1991 1992 1959 -1024 2666 -1024
t 2666 2 1991 1959 1958 2667 -1024 -1024
t 2667 2 1958 1959 1926 -1024 2668 -1024
t 2668 2 1958 1926 1925 2669 -1024 -1024
t 2669 2 1925 1926 1893 -1024 2670 -1024
t 2670 2 1925 1893 1892 2671 -1024 -1024
t 2671 2 1892 1893 1860 -1024 2672 -1024
t 2672 2 1892 1860 1859 2673 -1024 -1024
t 2673 2 1859 1860 1827 -1024 2674 -1024
t 2674 2 1859 1827 1826 2675 -1024 -1024
t 2675 2 1826 1827 1794 -1024 2676 -1024
t 2676 2 1826 1794 1793 2677 -1024 -1024
t 2677 2 1793 1794 1761 -1024 2678 -1024
t 2678 2 1793 1761 1760 2679 -1024 -1024
t 2679 2 1760 1761 1728 -1024 2680 -1024
t 2680 2 1760 1728 1727 2681 -1024 -1024
t 2681 2 1727 1728 1695 -1024 2682 -1024
t 2682 2 1727 1695 1694 2683 -1024 -1024
t 2683 2 1694 1695 1662 -1024 2684 -1024
t 2684 2 1694 1662 1661 2685 -1024 -1024
t 2685 2 1661 1662 1629 -1024 2686 -1024
t 2686 2 1661 1629 1628 2687 -1024 -1024
t 2687 2 1628 1629 1596 -1024 2688 -1024
t 2688 2 1628 1596 1595 2689 -1024 -1024
t 2689 2 1595 1596 1563 -1024 2690 -1024
t 2690 2 1595 1563 1562 2691 -1024 -1024
t 2691 2 1562 1563 1530 -1024 2692 -1024
t 2692 2 1562 1530 1529 2693 -1024 -1024
t 2693 2 1529 1530 1497 -1024 2694 -1024
t 2694 2 1529 1497 1496 2695 -1024 -1024
t 2695 2 1496 1497 1464 -1024 2696 -1024
t 2696 2 1496 1464 1463 2697 -1024 -1024
t 2697 2 1463 1464 1431 -1024 2698 -1024
t 2698 2 1463 1431 1430 2699 -1024 -1024
t 2699 2 1430 1431 1398 -1024 2700 -1024
t 2700 2 1430 1398 1397 2701 -1024 -1024
t 2701 2 1397 1398 1365 -1024 2702 -1024
t 2702 2 1397 1365 1364 2703 -1024 -1024
t 2703 2 1364 1365 1332 -1024 2704 -1024
t 2704 2 1364 1332 1331 2705 -1024 -1024
t 2705 2 1331 1332 1299 -1024 2706 -1024
t 2706 2 1331 1299 1298 2707 -1024 -1024
t 2707 2 1298 1299 1266 -1024 2708 -1024
t 2708 2 1298 1266 1265 2709 -1024 -1024
t 2709 2 1265 1266 1233 -1024 2710 -1024
t 2710 2 1265 1233 1232 2711 -1024 -1024
t 2711 2 1232 1233 1200 -1024 2712 -1024
t 2712 2 1232 1200 1199 2713 -1024 -1024
t 2713 2 1199 1200 1167 -1024 2714 -1024
t 2714 2 1199 1167 1166 2715 -1024 -1024
t 2715 2 1166 1167 1134 -1024 2716 -1024
t 2716 2 1166 1134 1133 2717 -1024 -1024
t 2717 2 1133 1134 1101 -1024 2718 -1024
t 2718 2 1133 1101 1100 2719 -1024 -1024
t 2719 2 1100 1101 1068 -1024 2720 -1024
t 2720 2 1100 1068 1067 2721 -1024 -1024
t 2721 2 1067 1068 1035 -1024 2722 -1024
t 2722 2 1067 1035 1034 2723 -1024 -1024
t 2723 2 1034 1035 1002 -1024 2724 -1024
t 2724 2 1034 1002 1001 2725 -1024 -1024
t 2725 2 1001 1002 969 -1024 2726 -1024
t 2726 2 1001 969 968 2727 -1024 -1024
t 2727 2 968 969 936 -1024 2728 -1024
t 2728 2 968 936 935 2729 -1024 -1024
t 2729 2 935 936 903 -1024 2730 -1024
t 2730 2 935 903 902 2731 -1024 -1024
t 2731 2 902 903 870 -1024 2732 -1024
t 2732 2 902 870 869 2733 -1024 -1024
t 2733 2 869 870 837 -1024 2734 -1024
t 2734 2 869 837 836 2735 -1024 -1024
t 2735 2 836 837 804 -1024 2736 -1024
t 2736 2 836 804 803 2737 -1024 -1024
t 2737 2 803 804 771 -1024 2738 -1024
t 2738 2 803 771 770 2739 -1024 -1024
t 2739 2 770 771 738 -1024 2740 -1024
t 2740 2 770 738 737 2741 -1024 -1024
t 2741 2 737 738 705 -1024 2742 -1024
t 2742 2 737 705 704 2743 -1024 -1024
t 2743 2 704 705 672 -1024 2744 -1024
t 2744 2 704 672 671 2745 -1024 -1024
t 2745 2 671 672 639 -1024 2746 -1024
t 2746 2 671 639 638 2747 -1024 -1024
t 2747 2 638 639 606 -1024 2748 -1024
t 2748 2 638 606 605 2749 -1024 -1024
t 2749 2 605 606 573 -1024 2750 -1024
t 2750 2 605 573 572 2751 -1024 -1024
t 2751 2 572 573 540 -1024 2752 -1024
t 2752 2 572 540 539 2753 -1024 -1024
t 2753 2 539 540 507 -1024 2754 -1024
t 2754 2 539 507 506 2755 -1024 -1024
t 2755 2 506 507 474 -1024 2756 -1024
t 2756 2 506 474 473 2757 -1024 -1024
t 2757 2 473 474 441 -1024 2758 -1024
t 2758 2 473 441 440 2759 -1024 -1024
t 2759 2 440 441 408 -1024 2760 -1024
t 2760 2 440 408 407 2761 -1024 -1024
t 2761 2 407 408 375 -1024 2762 -1024
t 2762 2 407 375 374 2763 -1024 -1024
t 2763 2 374 375 342 -1024 2764 -1024
t 2764 2 374 342 341 2765 -1024 -1024
t 2765 2 341 342 309 -1024 2766 -1024
t 2766 2 341 309 308 2767 -1024 -1024
t 2767 2 308 309 276 -1024 2768 -1024
t 2768 2 308 276 275 2769 -1024 -1024
t 2769 2 275 276 243 -1024 2770 -1024
t 2770 2 275 243 242 2771 -1024 -1024
t 2771 2 242 243 210 -1024 2772 -1024
t 2772 2 242 210 209 2773 -1024 -1024
t 2773 2 209 210 177 -1024 2774 -1024
t 2774 2 209 177 176 2775 -1024 -1024
t 2775 2 176 177 144 -1024 2776 -1024
t 2776 2 176 144 143 2777 -1024 -1024
t 2777 2 143 144 111 -1024 2778 -1024
t 2778 2 143 111 110 2779 -1024 -1024
t 2779 2 110 111 78 -1024 2780 -1024
t 2780 2 110 78 77 2781 -1024 -1024
t 2781 2 77 78 45 -1024 2782 -1024
t 2782 2 77 45 44 2783 -1024 -1024
t 2783 2 44 45 12 -1024 2784 -1024
t 2784 2 44 12 11 -1024 -1024 -1024
t 2785 2 2192 2193 2160 3182 2786 -1024
t 2786 2 2192 2160 2159 2787 2917 -1024
t 2787 2 2159 2160 2127 3184 2788 -1024
t 2788 2 2159 2127 2126 2789 2919 -1024
t 2789 2 2126 2127 2094 3186 2790 -1024
t 2790 2 2126 2094 2093 2791 2921 -1024
t 2791 2 2093 2094 2061 3188 2792 -1024
t 2792 2 2093 2061 2060 2793 2923 -1024
t 2793 2 2060 2061 2028 3190 2794 -1024
t 2794 2 2060 2028 2027 2795 2925 -1024
t 2795 2 2027 2028 1995 3192 2796 -1024
t 2796 2 2027 1995 1994 2797 2927 -1024
t 2797 2 1994 1995 1962 3194 2798 -1024
t 2798 2 1994 1962 1961 2799 2929 -1024
t 2799 2 1961 1962 1929 3196 2800 -1024
t 2800 2 1961 1929 1928 2801 2931 -1024
t 2801 2 1928 1929 1896 3198 2802 -1024
t 2802 2 1928 1896 1895 2803 2933 -1024
t 2803 2 1895 1896 1863 3200 2804 -1024
t 2804 2 1895 1863 1862 2805 2935 -1024
t 2805 2 1862 1863 1830 3202 2806 -1024
t 2806 2 1862 1830 1829 2807 2937 -1024
t 2807 2 1829 1830 1797 3204 2808 -1024
t 2808 2 1829 1797 1796 2809 2939 -1024
t 2809 2 1796 1797 1764 3206 2810 -1024
t 2810 2 1796 1764 1763 2811 2941 -1024
t 2811 2 1763 1764 1731 3208 2812 -1024
t 2812 2 1763 1731 1730 2813 2943 -1024
t 2813 2 1730 1731 1698 3210 2814 -1024
t 2814 2 1730 1698 1697 2815 2945 -1024
t 2815 2 1697 1698 1665 3212 2816 -1024
t 2816 2 1697 1665 1664 2817 2947 -1024
t 2817 2 1664 1665 1632 3214 2818 -1024
t 2818 2 1664 1632 1631 2819 2949 -1024
t 2819 2 1631 1632 1599 3216 2820 -1024
t 2820 2 1631 1599 1598 2821 2951 -1024
t 2821 2 1598 1599 1566 3218 2822 -1024
t 2822 2 1598 1566 1565 2823 2953 -1024
t 2823 2 1565 1566 1533 3220 2824 -1024
t 2824 2 1565 1533 1532 2825 2955 -1024
t 2825 2 1532 1533 1500 3222 2826 -1024
t 2826 2 1532 1500 1499 2827 2957 -1024
t 2827 2 1499 1500 1467 3224 2828 -1024
t 2828 2 1499 1467 1466 2829 2959 -1024
t 2829 2 1466 1467 1434 3226 2830 -1024
t 2830 2 1466 1434 1433 2831 2961 -1024
t 2831 2 1433 1434 1401 3228 2832 -1024
t 2832 2 1433 1401 1400 2833 2963 -1024
t 2833 2 1400 1401 1368 3230 2834 -1024
t 2834 2 1400 1368 1367 2835 2965 -1024
t 2835 2 1367 1368 1335 3232 2836 -1024
t 2836 2 1367 1335 1334 2837 2967 -1024
t 2837 2 1334 1335 1302 3234 2838 -1024
t 2838 2 1334 1302 1301 2839 2969 -1024
t 2839 2 1301 1302 1269 3236 2840 -1024
t 2840 2 1301 1269 1268 2841 2971 -1024
t 2841 2 1268 1269 1236 3238 2842 -1024
t 2842 2 1268 1236 1235 2843 2973 -1024
t 2843 2 1235 1236 1203 3240 2844 -1024
t 2844 2 1235 1203 1202 2845 2975 -1024
t 2845 2 1202 1203 1170 3242 2846 -1024
t 2846 2 1202 1170 1169 2847 2977 -1024
t 2847 2 1169 1170 1137 3244 2848 -1024
t 2848 2 1169 1137 1136 2849 2979 -1024
t 2849 2 1136 1137 1104 3246 2850 -1024
t 2850 2 1136 1104 1103 2851 2981 -1024
t 2851 2 1103 1104 1071 3248 2852 -1024
t 2852 2 1103 1071 1070 2853 2983 -1024
t 2853 2 1070 1071 1038 3250 2854 -1024
t 2854 2 1070 1038 1037 2855 2985 -1024
t 2855 2 1037 1038 1005 3252 2856 -1024
t 2856 2 1037 1005 1004 2857 2987 -1024
t 2857 2 1004 1005 972 3254 2858 -1024
t 2858 2 1004 972 971 2859 2989 -1024
t 2859 2 971 972 939 3256 2860 -1024
t 2860 2 971 939 938 2861 2991 -1024
t 2861 2 938 939 906 3258 2862 -1024
t 2862 2 938 906 905 2863 2993 -1024
t 2863 2 905 906 873 3260 2864 -1024
t 2864 2 905 873 872 2865 2995 -1024
t 2865 2 872 873 840 3262 2866 -1024
t 2866 2 872 840 839 2867 2997 -1024
t 2867 2 839 840 807 3264 2868 -1024
t 2868 2 839 807 806 2869 2999 -1024
t 2869 2 806 807 774 3266 2870 -1024
t 2870 2 806 774 773 2871 3001 -1024
t 2871 2 773 774 741 3268 2872 -1024
t 2872 2 773 741 740 2873 3003 -1024
t 2873 2 740 741 708 3270 2874 -1024
t 2874 2 740 708 707 2875 3005 -1024
t 2875 2 707 708 675 3272 2876 -1024
t 2876 2 707 675 674 2877 3007 -1024
t 2877 2 674 675 642 3274 2878 -1024
t 2878 2 674 642 641 2879 3009 -1024
t 2879 2 641 642 609 3276 2880 -1024
t 2880 2 641 609 608 2881 3011 -1024
t 2881 2 608 609 576 3278 2882 -1024
t 2882 2 608 576 575 2883 3013 -1024
t 2883 2 575 576 543 3280 2884 -1024
t 2884 2 575 543 542 2885 3015 -1024
t 2885 2 542 543 510 3282 2886 -1024
t 2886 2 542 510 509 2887 3017 -1024
t 2887 2 509 510 477 3284 2888 -1024
t 2888 2 509 477 476 2889 3019 -1024
t 2889 2 476 477 444 3286 2890 -1024
t 2890 2 476 444 443 2891 3021 -1024
t 2891 2 443 444 411 3288 2892 -1024
t 2892 2 443 411 410 2893 3023 -1024
t 2893 2 410 411 378 3290 2894 -1024
t 2894 2 410 378 377 2895 3025 -1024
t 2895 2 377 378 345 3292 2896 -1024
t 2896 2 377 345 344 2897 3027 -1024
t 2897 2 344 345 312 3294 2898 -1024
t 2898 2 344 312 311 2899 3029 -1024
t 2899 2 311 312 279 3296 2900 -1024
t 2900 2 311 279 278 2901 3031 -1024
t 2901 2 278 279 246 3298 2902 -1024
t 2902 2 278 246 245 2903 3033 -1024
t 2903 2 245 246 213 3300 2904 -1024
t 2904 2 245 213 212 2905 3035 -1024
t 2905 2 212 213 180 3302 2906 -1024
t 2906 2 212 180 179 2907 3037 -1024
t 2907 2 179 180 147 3304 2908 -1024
t 2908 2 179 147 146 2909 3039 -1024
t 2909 2 146 147 114 3306 2910 -1024
t 2910 2 146 114 113 2911 3041 -1024
t 2911 2 113 114 81 3308 2912 -1024
t 2912 2 113 81 80 2913 3043 -1024
t 2913 2 80 81 48 3310 2914 -1024
t 2914 2 80 48 47 2915 3045 -1024
t 2915 2 47 48 15 3312 2916 -1024
t 2916 2 47 15 14 -1024 3047 -1024
t 2917 2 2191 2192 2159 -1024 2918 -1024
t 2918 2 2191 2159 2158 2919 -1024 -1024
t 2919 2 2158 2159 2126 -1024 2920 -1024
t 2920 2 2158 2126 2125 2921 -1024 -1024
t 2921 2 2125 2126 2093 -1024 2922 -1024
t 2922 2 2125 2093 2092 2923 -1024 -1024
t 2923 2 2092 2093 2060 -1024 2924 -1024
t 2924 2 2092 2060 2059 2925 -1024 -1024
t 2925 2 2059 2060 2027 -1024 2926 -1024
t 2926 2 2059 2027 2026 2927 -1024 -1024
t 2927 2 2026 2027 1994 -1024 2928 -1024
t 2928 2 2026 1994 1993 2929 -1024 -1024
t 2929 2 1993 1994 1961 -1024 2930 -1024
t 2930 2 1993 1961 1960 2931 -1024 -1024
t 2931 2 1960 1961 1928 -1024 2932 -1024
t 2932 2 1960 1928 1927 2933 -1024 -1024
t 2933 2 1927 1928 1895 -1024 2934 -1024
t 2934 2 1927 1895 1894 2935 -1024 -1024
t 2935 2 1894 1895 1862 -1024 2936 -1024
t 2936 2 1894 1862 1861 2937 -1024 -1024
t 2937 2 1861 1862 1829 -1024 2938 -1024
t 2938 2 1861 1829 1828 2939 -1024 -1024
t 2939 2 1828 1829 1796 -1024 2940 -1024
t 2940 2 1828 1796 1795 2941 -1024 -1024
t 2941 2 1795 1796 1763 -1024 2942 -1024
t 2942 2 1795 1763 1762 2943 -1024 -1024
t 2943 2 1762 1763 1730 -1024 2944 -1024
t 2944 2 1762 1730 1729 2945 -1024 -1024
t 2945 2 1729 1730 1697 -1024 2946 -1024
t 2946 2 1729 1697 1696 2947 -1024 -1024
t 2947 2 1696 1697 1664 -1024 2948 -1024
t 2948 2 1696 1664 1663 2949 -1024 -1024
t 2949 2 1663 1664 1631 -1024 2950 -1024
t 2950 2 1663 1631 1630 2951 -1024 -1024
t 2951 2 1630 1631 1598 -1024 2952 -1024
t 2952 2 1630 1598 1597 2953 -1024 -1024
t 2953 2 1597 1598 1565 -1024 2954 -1024
t 2954 2 1597 1565 1564 2955 -1024 -1024
t 2955 2 1564 1565 1532 -1024 2956 -1024
t 2956 2 1564 1532 1531 2957 -1024 -1024
t 2957 2 1531 1532 1499 -1024 2958 -1024
t 2958 2 1531 1499 1498 2959 -1024 -1024
t 2959 2 1498 1499 1466 -1024 2960 -1024
t 2960 2 1498 1466 1465 2961 -1024 -1024
t 2961 2 1465 1466 1433 -1024 2962 -1024
t 2962 2 1465 1433 1432 2963 -1024 -1024
t 2963 2 1432 1433 1400 -1024 2964 -1024
t 2964 2 1432 1400 1399 2965 -1024 -1024
t 2965 2 1399 1400 1367 -1024 2966 -1024
t 2966 2 1399 1367 1366 2967 -1024 -1024
t 2967 2 1366 1367 1334 -1024 2968 -1024
t 2968 2 1366 1334 1333 2969 -1024 -1024
t 2969 2 1333 1334 1301 -1024 2970 -1024
t 2970 2 1333 1301 1300 2971 -1024 -1024
t 2971 2 1300 1301 1268 -1024 2972 -1024
t 2972 2 1300 1268 1267 2973 -1024 -1024
t 2973 2 1267 1268 1235 -1024 2974 -1024
t 2974 2 1267 1235 1234 2975 -1024 -1024
t 2975 2 1234 1235 1202 -1024 2976 -1024
t 2976 2 1234 1202 1201 2977 -1024 -1024
t 2977 2 1201 1202 1169 -1024 2978 -1024
t 2978 2 1201 1169 1168 2979 -1024 -1024
t 2979 2 1168 1169 1136 -1024 2980 -1024
t 2980 2 1168 1136 1135 2981 -1024 -1024
t 2981 2 1135 1136 1103 -1024 2982 -1024
t 2982 2 1135 1103 1102 2983 -1024 -1024
t 2983 2 1102 1103 1070 -1024 2984 -1024
t 2984 2 1102 1070 1069 2985 -1024 -1024
t 2985 2 1069 1070 1037 -1024 2986 -1024
t 2986 2 1069 1037 1036 2987 -1024 -1024
t 2987 2 1036 1037 1004 -1024 2988 -1024
t 2988 2 1036 1004 1003 2989 -1024 -1024
t 2989 2 1003 1004 971 -1024 2990 -1024
t 2990 2 1003 971 970 2991 -1024 -1024
t 2991 2 970 971 938 -1024 2992 -1024
t 2992 2 970 938 937 2993 -1024 -1024
t 2993 2 937 938 905 -1024 2994 -1024
t 2994 2 937 905 904 2995 -1024 -1024
t 2995 2 904 905 872 -1024 2996 -1024
t 2996 2 904 872 871 2997 -1024 -1024
t 2997 2 871 872 839 -1024 2998 -1024
t 2998 2 871 839 838 2999 -1024 -1024
t 2999 2 838 839 806 -1024 3000 -1024
t 3000 2 838 806 805 3001 -1024 -1024
t 3001 2 805 806 773 -1024 3002 -1024
t 3002 2 805 773 772 3003 -1024 -1024
t 3003 2 772 773 740 -1024 3004 -1024
t 3004 2 772 740 739 3005 -1024 -1024
t 3005 2 739 740 707 -1024 3006 -1024
t 3006 2 739 707 706 3007 -1024 -1024
t 3007 2 706 707 674 -1024 3008 -1024
t 3008 2 706 674 673 3009 -1024 -1024
t 3009 2 673 674 641 -1024 3010 -1024
t 3010 2 673 641 640 3011 -1024 -1024
t 3011 2 640 641 608 -1024 3012 -1024
t 3012 2 640 608 607 3013 -1024 -1024
t 3013 2 607 608 575 -1024 3014 -1024
t 3014 2 607 575 574 3015 -1024 -1024
t 3015 2 574 575 542 -1024 3016 -1024
t 3016 2 574 542 541 3017 -1024 -1024
t 3017 2 541 542 509 -1024 3018 -1024
t 3018 2 541 509 508 3019 -1024 -1024
t 3019 2 508 509 476 -1024 3020 -1024
t 3020 2 508 476 475 3021 -1024 -1024
t 3021 2 475 476 443 -1024 3022 -1024
t 3022 2 475 443 442 3023 -1024 -1024
t 3023 2 442 443 410 -1024 3024 -1024
t 3024 2 442 410 409 3025 -1024 -1024
t 3025 2 409 410 377 -1024 3026 -1024
t 3026 2 409 377 376 3027 -1024 -1024
t 3027 2 376 377 344 -1024 3028 -1024
t 3028 2 376 344 343 3029 -1024 -1024
t 3029 2 343 344 311 -1024 3030 -1024
t 3030 2 343 311 310 3031 -1024 -1024
t 3031 2 310 311 278 -1024 3032 -1024
t 3032 2 310 278 277 3033 -1024 -1024
t 3033 2 277 278 245 -1024 3034 -1024
t 3034 2 277 245 244 3035 -1024 -1024
t 3035 2 244 245 212 -1024 3036 -1024
t 3036 2 244 212 211 3037 -1024 -1024
t 3037 2 211 212 179 -1024 3038 -1024
t 3038 2 211 179 178 3039 -1024 -1024
t 3039 2 178 179 146 -1024 3040 -1024
t 3040 2 178 146 145 3041 -1024 -1024
t 3041 2 145 146 113 -1024 3042 -1024
t 3042 2 145 113 112 3043 -1024 -1024
t 3043 2 112 113 80 -1024 3044 -1024
t 3044 2 112 80 79 3045 -1024 -1024
t 3045 2 79 80 47 -1024 3046 -1024
t 3046 2 79 47 46 3047 -1024 -1024
t 3047 2 46 47 14 -1024 3048 -1024
t 3048 2 46 14 13 -1024 -1024 -1024
t 3049 2 2194 2195 2162 3446 3050 -1024
t 3050 2 2194 2162 2161 3051 3181 -1024
t 3051 2 2161 2162 2129 3448 3052 -1024
t 3052 2 2161 2129 2128 3053 3183 -1024
t 3053 2 2128 2129 2096 3450 3054 -1024
t 3054 2 2128 2096 2095 3055 3185 -1024
t 3055 2 2095 2096 2063 3452 3056 -1024
t 3056 2 2095 2063 2062 3057 3187 -1024
t 3057 2 2062 2063 2030 3454 3058 -1024
t 3058 2 2062 2030 2029 3059 3189 -1024
t 3059 2 2029 2030 1997 3456 3060 -1024
t 3060 2 2029 1997 1996 3061 3191 -1024
t 3061 2 1996 1997 1964 3458 3062 -1024
t 3062 2 1996 1964 1963 3063 3193 -1024
t 3063 2 1963 1964 1931 3460 3064 -1024
t 3064 2 1963 1931 1930 3065 3195 -1024
t 3065 2 1930 1931 1898 3462 3066 -1024
t 3066 2 1930 1898 1897 3067 3197 -1024
t 3067 2 1897 1898 1865 3464 3068 -1024
t 3068 2 1897 1865 1864 3069 3199 -1024
t 3069 2 1864 1865 1832 3466 3070 -1024
t 3070 2 1864 1832 1831 3071 3201 -1024
t 3071 2 1831 1832 1799 3468 3072 -1024
t 3072 2 1831 1799 1798 3073 3203 -1024
t 3073 2 1798 1799 1766 3470 3074 -1024
t 3074 2 1798 1766 1765 3075 3205 -1024
t 3075 2 1765 1766 1733 3472 3076 -1024
t 3076 2 1765 1733 1732 3077 3207 -1024
t 3077 2 1732 1733 1700 3474 3078 -1024
t 3078 2 1732 1700 1699 3079 3209 -1024
t 3079 2 1699 1700 1667 3476 3080 -1024
t 3080 2 1699 1667 1666 3081 3211 -1024
t 3081 2 1666 1667 1634 3478 3082 -1024
t 3082 2 1666 1634 1633 3083 3213 -1024
t 3083 2 1633 1634 1601 3480 3084 -1024
t 3084 2 1633 1601 1600 3085 3215 -1024
t 3085 2 1600 1601 1568 3482 3086 -1024
t 3086 2 1600 1568 1567 3087 3217 -1024
t 3087 2 1567 1568 1535 3484 3088 -1024
t 3088 2 1567 1535 1534 3089 3219 -1024
t 3089 2 1534 1535 1502 3486 3090 -1024
t 3090 2 1534 1502 1501 3091 3221 -1024
t 3091 2 1501 1502 1469 3488 3092 -1024
t 3092 2 1501 1469 1468 3093 3223 -1024
t 3093 2 1468 1469 1436 3490 3094 -1024
t 3094 2 1468 1436 1435 3095 3225 -1024
t 3095 2 1435 1436 1403 3492 3096 -1024
t 3096 2 1435 1403 1402 3097 3227 -1024
t 3097 2 1402 1403 1370 3494 3098 -1024
t 3098 2 1402 1370 1369 3099 3229 -1024
t 3099 2 1369 1370 1337 3496 3100 -1024
t 3100 2 1369 1337 1336 3101 3231 -1024
t 3101 2 1336 1337 1304 3498 3102 -1024
t 3102 2 1336 1304 1303 3103 3233 -1024
t 3103 2 1303 1304 1271 3500 3104 -1024
t 3104 2 1303 1271 1270 3105 3235 -1024
t 3105 2 1270 1271 1238 3502 3106 -1024
t 3106 2 1270 1238 1237 3107 3237 -1024
t 3107 2 1237 1238 1205 3504 3108 -1024
t 3108 2 1237 1205 1204 3109 3239 -1024
t 3109 2 1204 1205 1172 3506 3110 -1024
t 3110 2 1204 1172 1171 3111 3241 -1024
t 3111 2 1171 1172 1139 3508 3112 -1024
t 3112 2 1171 1139 1138 3113 3243 -1024
t 3113 2 1138 1139 1106 3510 3114 -1024
t 3114 2 1138 1106 1105 3115 3245 -1024
t 3115 2 1105 1106 1073 3512 3116 -1024
t 3116 2 1105 1073 1072 3117 3247 -1024
t 3117 2 1072 1073 1040 3514 3118 -1024
t 3118 2 1072 1040 1039 3119 3249 -1024
t 3119 2 1039 1040 1007 3516 3120 -1024
[truncated: 1,676,859 more chars]
