# Supplementary material for: A highly sensitive vertical plug-in source drain high Schottky barrier bilateral gate controlled bidirectional tunnel field effect transistor
Source: PLoS One. 2023 May 19;18(5):e0285320. doi: 10.1371/journal.pone.0285320 (PMC10198513; doi:10.1371/journal.pone.0285320)
Supplement: S3 File — (ZIP) [file pone.0285320.s003.zip › Figure 5b.str]

v ATLAS
# silvaco.file ASCII version=1.14.1 format=1 contents=SDB,Coord2D

Copyright "###################################################################"
Copyright "#               Copyright Silvaco International (c)               #"
Copyright "#                            1992-2008                            #"
Copyright "#                                                                 #"
Copyright "# This file format and the following Key are copyright Silvaco    #"
Copyright "# International. You may not use, this format or key without      #"
Copyright "# reproducing this message in full and obtaining                  #"
Copyright "# express written permission from Silvaco International.          #"
Copyright "#                                                                 #"
Copyright "# To obtain such permission please contact: Silvaco International #"
Copyright "#                                           support@silvaco.com   #"
Copyright "#                                                                 #"
Copyright "# KEY=SVC86hn7562asdx                       PROD=345              #"
Copyright "###################################################################"
# libSDB 1.11.8 (Thu Mar 18 20:24:39 PST 2010)
j 11 1 3 4 5 9 10 22 30 40 41 42
k 2 1729 1518 2880 5 4601 2880 1 1518 4601 2880
c 1 -0.0069999999999999993 -0.049999999999999996
c 2 -0.0069991000000000029 -0.049999999999999996
c 3 -0.0059999999999999993 -0.049999999999999996
c 4 -0.0059982000000000065 -0.049999999999999996
c 5 -0.0049999999999999992 -0.049999999999999996
c 6 -0.0049991000000000028 -0.049999999999999996
c 7 -0.0044999999999999988 -0.049999999999999996
c 8 -0.0044991000000000024 -0.049999999999999996
c 9 -0.0039999999999999992 -0.049999999999999996
c 10 -0.0039991000000000028 -0.049999999999999996
c 11 -0.0034999999999999996 -0.049999999999999996
c 12 -0.0034991000000000032 -0.049999999999999996
c 13 -0.0029999999999999996 -0.049999999999999996
c 14 -0.0029991000000000032 -0.049999999999999996
c 15 -0.0024999999999999996 -0.049999999999999996
c 16 -0.0024991000000000032 -0.049999999999999996
c 17 -0.0019999999999999996 -0.049999999999999996
c 18 -0.0019991000000000032 -0.049999999999999996
c 19 -0.0014999999999999998 -0.049999999999999996
c 20 -0.0014991000000000034 -0.049999999999999996
c 21 -0.0009999999999999998 -0.049999999999999996
c 22 -0.00099910000000000341 -0.049999999999999996
c 23 -0.0004999999999999999 -0.049999999999999996
c 24 -0.00049910000000000351 -0.049999999999999996
c 25 0 -0.049999999999999996
c 26 8.9999999999639202e-007 -0.049999999999999996
c 27 0.0004999999999999999 -0.049999999999999996
c 28 0.00050089999999999629 -0.049999999999999996
c 29 0.0009999999999999998 -0.049999999999999996
c 30 0.0019982000000000068 -0.049999999999999996
c 31 0.0019999999999999996 -0.049999999999999996
c 32 0.002000899999999996 -0.049999999999999996
c 33 0.003 -0.049999999999999996
c 34 -0.0069999999999999993 -0.048999999999999995
c 35 -0.0069991000000000029 -0.048999999999999995
c 36 -0.0059999999999999993 -0.048999999999999995
c 37 -0.0059982000000000065 -0.048999999999999995
c 38 -0.0049999999999999992 -0.048999999999999995
c 39 -0.0049991000000000028 -0.048999999999999995
c 40 -0.0044999999999999988 -0.048999999999999995
c 41 -0.0044991000000000024 -0.048999999999999995
c 42 -0.0039999999999999992 -0.048999999999999995
c 43 -0.0039991000000000028 -0.048999999999999995
c 44 -0.0034999999999999996 -0.048999999999999995
c 45 -0.0034991000000000032 -0.048999999999999995
c 46 -0.0029999999999999996 -0.048999999999999995
c 47 -0.0029991000000000032 -0.048999999999999995
c 48 -0.0024999999999999996 -0.048999999999999995
c 49 -0.0024991000000000032 -0.048999999999999995
c 50 -0.0019999999999999996 -0.048999999999999995
c 51 -0.0019991000000000032 -0.048999999999999995
c 52 -0.0014999999999999998 -0.048999999999999995
c 53 -0.0014991000000000034 -0.048999999999999995
c 54 -0.0009999999999999998 -0.048999999999999995
c 55 -0.00099910000000000341 -0.048999999999999995
c 56 -0.0004999999999999999 -0.048999999999999995
c 57 -0.00049910000000000351 -0.048999999999999995
c 58 0 -0.048999999999999995
c 59 8.9999999999639202e-007 -0.048999999999999995
c 60 0.0004999999999999999 -0.048999999999999995
c 61 0.00050089999999999629 -0.048999999999999995
c 62 0.0009999999999999998 -0.048999999999999995
c 63 0.0019982000000000068 -0.048999999999999995
c 64 0.0019999999999999996 -0.048999999999999995
c 65 0.002000899999999996 -0.048999999999999995
c 66 0.003 -0.048999999999999995
c 67 -0.0069999999999999993 -0.047999999999999994
c 68 -0.0069991000000000029 -0.047999999999999994
c 69 -0.0059999999999999993 -0.047999999999999994
c 70 -0.0059982000000000065 -0.047999999999999994
c 71 -0.0049999999999999992 -0.047999999999999994
c 72 -0.0049991000000000028 -0.047999999999999994
c 73 -0.0044999999999999988 -0.047999999999999994
c 74 -0.0044991000000000024 -0.047999999999999994
c 75 -0.0039999999999999992 -0.047999999999999994
c 76 -0.0039991000000000028 -0.047999999999999994
c 77 -0.0034999999999999996 -0.047999999999999994
c 78 -0.0034991000000000032 -0.047999999999999994
c 79 -0.0029999999999999996 -0.047999999999999994
c 80 -0.0029991000000000032 -0.047999999999999994
c 81 -0.0024999999999999996 -0.047999999999999994
c 82 -0.0024991000000000032 -0.047999999999999994
c 83 -0.0019999999999999996 -0.047999999999999994
c 84 -0.0019991000000000032 -0.047999999999999994
c 85 -0.0014999999999999998 -0.047999999999999994
c 86 -0.0014991000000000034 -0.047999999999999994
c 87 -0.0009999999999999998 -0.047999999999999994
c 88 -0.00099910000000000341 -0.047999999999999994
c 89 -0.0004999999999999999 -0.047999999999999994
c 90 -0.00049910000000000351 -0.047999999999999994
c 91 0 -0.047999999999999994
c 92 8.9999999999639202e-007 -0.047999999999999994
c 93 0.0004999999999999999 -0.047999999999999994
c 94 0.00050089999999999629 -0.047999999999999994
c 95 0.0009999999999999998 -0.047999999999999994
c 96 0.0019982000000000068 -0.047999999999999994
c 97 0.0019999999999999996 -0.047999999999999994
c 98 0.002000899999999996 -0.047999999999999994
c 99 0.003 -0.047999999999999994
c 100 -0.0069999999999999993 -0.046999999999999993
c 101 -0.0069991000000000029 -0.046999999999999993
c 102 -0.0059999999999999993 -0.046999999999999993
c 103 -0.0059982000000000065 -0.046999999999999993
c 104 -0.0049999999999999992 -0.046999999999999993
c 105 -0.0049991000000000028 -0.046999999999999993
c 106 -0.0044999999999999988 -0.046999999999999993
c 107 -0.0044991000000000024 -0.046999999999999993
c 108 -0.0039999999999999992 -0.046999999999999993
c 109 -0.0039991000000000028 -0.046999999999999993
c 110 -0.0034999999999999996 -0.046999999999999993
c 111 -0.0034991000000000032 -0.046999999999999993
c 112 -0.0029999999999999996 -0.046999999999999993
c 113 -0.0029991000000000032 -0.046999999999999993
c 114 -0.0024999999999999996 -0.046999999999999993
c 115 -0.0024991000000000032 -0.046999999999999993
c 116 -0.0019999999999999996 -0.046999999999999993
c 117 -0.0019991000000000032 -0.046999999999999993
c 118 -0.0014999999999999998 -0.046999999999999993
c 119 -0.0014991000000000034 -0.046999999999999993
c 120 -0.0009999999999999998 -0.046999999999999993
c 121 -0.00099910000000000341 -0.046999999999999993
c 122 -0.0004999999999999999 -0.046999999999999993
c 123 -0.00049910000000000351 -0.046999999999999993
c 124 0 -0.046999999999999993
c 125 8.9999999999639202e-007 -0.046999999999999993
c 126 0.0004999999999999999 -0.046999999999999993
c 127 0.00050089999999999629 -0.046999999999999993
c 128 0.0009999999999999998 -0.046999999999999993
c 129 0.0019982000000000068 -0.046999999999999993
c 130 0.0019999999999999996 -0.046999999999999993
c 131 0.002000899999999996 -0.046999999999999993
c 132 0.003 -0.046999999999999993
c 133 -0.0069999999999999993 -0.045999999999999992
c 134 -0.0069991000000000029 -0.045999999999999992
c 135 -0.0059999999999999993 -0.045999999999999992
c 136 -0.0059982000000000065 -0.045999999999999992
c 137 -0.0049999999999999992 -0.045999999999999992
c 138 -0.0049991000000000028 -0.045999999999999992
c 139 -0.0044999999999999988 -0.045999999999999992
c 140 -0.0044991000000000024 -0.045999999999999992
c 141 -0.0039999999999999992 -0.045999999999999992
c 142 -0.0039991000000000028 -0.045999999999999992
c 143 -0.0034999999999999996 -0.045999999999999992
c 144 -0.0034991000000000032 -0.045999999999999992
c 145 -0.0029999999999999996 -0.045999999999999992
c 146 -0.0029991000000000032 -0.045999999999999992
c 147 -0.0024999999999999996 -0.045999999999999992
c 148 -0.0024991000000000032 -0.045999999999999992
c 149 -0.0019999999999999996 -0.045999999999999992
c 150 -0.0019991000000000032 -0.045999999999999992
c 151 -0.0014999999999999998 -0.045999999999999992
c 152 -0.0014991000000000034 -0.045999999999999992
c 153 -0.0009999999999999998 -0.045999999999999992
c 154 -0.00099910000000000341 -0.045999999999999992
c 155 -0.0004999999999999999 -0.045999999999999992
c 156 -0.00049910000000000351 -0.045999999999999992
c 157 0 -0.045999999999999992
c 158 8.9999999999639202e-007 -0.045999999999999992
c 159 0.0004999999999999999 -0.045999999999999992
c 160 0.00050089999999999629 -0.045999999999999992
c 161 0.0009999999999999998 -0.045999999999999992
c 162 0.0019982000000000068 -0.045999999999999992
c 163 0.0019999999999999996 -0.045999999999999992
c 164 0.002000899999999996 -0.045999999999999992
c 165 0.003 -0.045999999999999992
c 166 -0.0069999999999999993 -0.044999999999999991
c 167 -0.0069991000000000029 -0.044999999999999991
c 168 -0.0059999999999999993 -0.044999999999999991
c 169 -0.0059982000000000065 -0.044999999999999991
c 170 -0.0049999999999999992 -0.044999999999999991
c 171 -0.0049991000000000028 -0.044999999999999991
c 172 -0.0044999999999999988 -0.044999999999999991
c 173 -0.0044991000000000024 -0.044999999999999991
c 174 -0.0039999999999999992 -0.044999999999999991
c 175 -0.0039991000000000028 -0.044999999999999991
c 176 -0.0034999999999999996 -0.044999999999999991
c 177 -0.0034991000000000032 -0.044999999999999991
c 178 -0.0029999999999999996 -0.044999999999999991
c 179 -0.0029991000000000032 -0.044999999999999991
c 180 -0.0024999999999999996 -0.044999999999999991
c 181 -0.0024991000000000032 -0.044999999999999991
c 182 -0.0019999999999999996 -0.044999999999999991
c 183 -0.0019991000000000032 -0.044999999999999991
c 184 -0.0014999999999999998 -0.044999999999999991
c 185 -0.0014991000000000034 -0.044999999999999991
c 186 -0.0009999999999999998 -0.044999999999999991
c 187 -0.00099910000000000341 -0.044999999999999991
c 188 -0.0004999999999999999 -0.044999999999999991
c 189 -0.00049910000000000351 -0.044999999999999991
c 190 0 -0.044999999999999991
c 191 8.9999999999639202e-007 -0.044999999999999991
c 192 0.0004999999999999999 -0.044999999999999991
c 193 0.00050089999999999629 -0.044999999999999991
c 194 0.0009999999999999998 -0.044999999999999991
c 195 0.0019982000000000068 -0.044999999999999991
c 196 0.0019999999999999996 -0.044999999999999991
c 197 0.002000899999999996 -0.044999999999999991
c 198 0.003 -0.044999999999999991
c 199 -0.0069999999999999993 -0.043999999999999991
c 200 -0.0069991000000000029 -0.043999999999999991
c 201 -0.0059999999999999993 -0.043999999999999991
c 202 -0.0059982000000000065 -0.043999999999999991
c 203 -0.0049999999999999992 -0.043999999999999991
c 204 -0.0049991000000000028 -0.043999999999999991
c 205 -0.0044999999999999988 -0.043999999999999991
c 206 -0.0044991000000000024 -0.043999999999999991
c 207 -0.0039999999999999992 -0.043999999999999991
c 208 -0.0039991000000000028 -0.043999999999999991
c 209 -0.0034999999999999996 -0.043999999999999991
c 210 -0.0034991000000000032 -0.043999999999999991
c 211 -0.0029999999999999996 -0.043999999999999991
c 212 -0.0029991000000000032 -0.043999999999999991
c 213 -0.0024999999999999996 -0.043999999999999991
c 214 -0.0024991000000000032 -0.043999999999999991
c 215 -0.0019999999999999996 -0.043999999999999991
c 216 -0.0019991000000000032 -0.043999999999999991
c 217 -0.0014999999999999998 -0.043999999999999991
c 218 -0.0014991000000000034 -0.043999999999999991
c 219 -0.0009999999999999998 -0.043999999999999991
c 220 -0.00099910000000000341 -0.043999999999999991
c 221 -0.0004999999999999999 -0.043999999999999991
c 222 -0.00049910000000000351 -0.043999999999999991
c 223 0 -0.043999999999999991
c 224 8.9999999999639202e-007 -0.043999999999999991
c 225 0.0004999999999999999 -0.043999999999999991
c 226 0.00050089999999999629 -0.043999999999999991
c 227 0.0009999999999999998 -0.043999999999999991
c 228 0.0019982000000000068 -0.043999999999999991
c 229 0.0019999999999999996 -0.043999999999999991
c 230 0.002000899999999996 -0.043999999999999991
c 231 0.003 -0.043999999999999991
c 232 -0.0069999999999999993 -0.04299999999999999
c 233 -0.0069991000000000029 -0.04299999999999999
c 234 -0.0059999999999999993 -0.04299999999999999
c 235 -0.0059982000000000065 -0.04299999999999999
c 236 -0.0049999999999999992 -0.04299999999999999
c 237 -0.0049991000000000028 -0.04299999999999999
c 238 -0.0044999999999999988 -0.04299999999999999
c 239 -0.0044991000000000024 -0.04299999999999999
c 240 -0.0039999999999999992 -0.04299999999999999
c 241 -0.0039991000000000028 -0.04299999999999999
c 242 -0.0034999999999999996 -0.04299999999999999
c 243 -0.0034991000000000032 -0.04299999999999999
c 244 -0.0029999999999999996 -0.04299999999999999
c 245 -0.0029991000000000032 -0.04299999999999999
c 246 -0.0024999999999999996 -0.04299999999999999
c 247 -0.0024991000000000032 -0.04299999999999999
c 248 -0.0019999999999999996 -0.04299999999999999
c 249 -0.0019991000000000032 -0.04299999999999999
c 250 -0.0014999999999999998 -0.04299999999999999
c 251 -0.0014991000000000034 -0.04299999999999999
c 252 -0.0009999999999999998 -0.04299999999999999
c 253 -0.00099910000000000341 -0.04299999999999999
c 254 -0.0004999999999999999 -0.04299999999999999
c 255 -0.00049910000000000351 -0.04299999999999999
c 256 0 -0.04299999999999999
c 257 8.9999999999639202e-007 -0.04299999999999999
c 258 0.0004999999999999999 -0.04299999999999999
c 259 0.00050089999999999629 -0.04299999999999999
c 260 0.0009999999999999998 -0.04299999999999999
c 261 0.0019982000000000068 -0.04299999999999999
c 262 0.0019999999999999996 -0.04299999999999999
c 263 0.002000899999999996 -0.04299999999999999
c 264 0.003 -0.04299999999999999
c 265 -0.0069999999999999993 -0.041999999999999996
c 266 -0.0069991000000000012 -0.041999999999999996
c 267 -0.0059999999999999993 -0.041999999999999996
c 268 -0.005998200000000003 -0.041999999999999996
c 269 -0.0049999999999999992 -0.041999999999999996
c 270 -0.0049991000000000011 -0.041999999999999996
c 271 -0.0044999999999999988 -0.041999999999999996
c 272 -0.0044991000000000007 -0.041999999999999996
c 273 -0.0039999999999999992 -0.041999999999999996
c 274 -0.0039991000000000011 -0.041999999999999996
c 275 -0.0034999999999999996 -0.041999999999999996
c 276 -0.0034991000000000015 -0.041999999999999996
c 277 -0.0029999999999999996 -0.041999999999999996
c 278 -0.0029991000000000015 -0.041999999999999996
c 279 -0.0024999999999999996 -0.041999999999999996
c 280 -0.0024991000000000015 -0.041999999999999996
c 281 -0.0019999999999999996 -0.041999999999999996
c 282 -0.0019991000000000015 -0.041999999999999996
c 283 -0.0014999999999999998 -0.041999999999999996
c 284 -0.0014991000000000017 -0.041999999999999996
c 285 -0.0009999999999999998 -0.041999999999999996
c 286 -0.00099910000000000168 -0.041999999999999996
c 287 -0.0004999999999999999 -0.041999999999999996
c 288 -0.00049910000000000178 -0.041999999999999996
c 289 0 -0.041999999999999996
c 290 8.9999999999812675e-007 -0.041999999999999996
c 291 0.0004999999999999999 -0.041999999999999996
c 292 0.00050089999999999803 -0.041999999999999996
c 293 0.0009999999999999998 -0.041999999999999996
c 294 0.0019982000000000034 -0.041999999999999996
c 295 0.0019999999999999996 -0.041999999999999996
c 296 0.0020008999999999977 -0.041999999999999996
c 297 0.003 -0.041999999999999996
c 298 -0.0069999999999999993 -0.040999999999999995
c 299 -0.0069991000000000012 -0.040999999999999995
c 300 -0.0059999999999999993 -0.040999999999999995
c 301 -0.005998200000000003 -0.040999999999999995
c 302 -0.0049999999999999992 -0.040999999999999995
c 303 -0.0049991000000000011 -0.040999999999999995
c 304 -0.0044999999999999988 -0.040999999999999995
c 305 -0.0044991000000000007 -0.040999999999999995
c 306 -0.0039999999999999992 -0.040999999999999995
c 307 -0.0039991000000000011 -0.040999999999999995
c 308 -0.0034999999999999996 -0.040999999999999995
c 309 -0.0034991000000000015 -0.040999999999999995
c 310 -0.0029999999999999996 -0.040999999999999995
c 311 -0.0029991000000000015 -0.040999999999999995
c 312 -0.0024999999999999996 -0.040999999999999995
c 313 -0.0024991000000000015 -0.040999999999999995
c 314 -0.0019999999999999996 -0.040999999999999995
c 315 -0.0019991000000000015 -0.040999999999999995
c 316 -0.0014999999999999998 -0.040999999999999995
c 317 -0.0014991000000000017 -0.040999999999999995
c 318 -0.0009999999999999998 -0.040999999999999995
c 319 -0.00099910000000000168 -0.040999999999999995
c 320 -0.0004999999999999999 -0.040999999999999995
c 321 -0.00049910000000000178 -0.040999999999999995
c 322 0 -0.040999999999999995
c 323 8.9999999999812675e-007 -0.040999999999999995
c 324 0.0004999999999999999 -0.040999999999999995
c 325 0.00050089999999999803 -0.040999999999999995
c 326 0.0009999999999999998 -0.040999999999999995
c 327 0.0019982000000000034 -0.040999999999999995
c 328 0.0019999999999999996 -0.040999999999999995
c 329 0.0020008999999999977 -0.040999999999999995
c 330 0.003 -0.040999999999999995
c 331 -0.0069999999999999993 -0.039999999999999994
c 332 -0.0069991000000000012 -0.039999999999999994
c 333 -0.0059999999999999993 -0.039999999999999994
c 334 -0.005998200000000003 -0.039999999999999994
c 335 -0.0049999999999999992 -0.039999999999999994
c 336 -0.0049991000000000011 -0.039999999999999994
c 337 -0.0044999999999999988 -0.039999999999999994
c 338 -0.0044991000000000007 -0.039999999999999994
c 339 -0.0039999999999999992 -0.039999999999999994
c 340 -0.0039991000000000011 -0.039999999999999994
c 341 -0.0034999999999999996 -0.039999999999999994
c 342 -0.0034991000000000015 -0.039999999999999994
c 343 -0.0029999999999999996 -0.039999999999999994
c 344 -0.0029991000000000015 -0.039999999999999994
c 345 -0.0024999999999999996 -0.039999999999999994
c 346 -0.0024991000000000015 -0.039999999999999994
c 347 -0.0019999999999999996 -0.039999999999999994
c 348 -0.0019991000000000015 -0.039999999999999994
c 349 -0.0014999999999999998 -0.039999999999999994
c 350 -0.0014991000000000017 -0.039999999999999994
c 351 -0.0009999999999999998 -0.039999999999999994
c 352 -0.00099910000000000168 -0.039999999999999994
c 353 -0.0004999999999999999 -0.039999999999999994
c 354 -0.00049910000000000178 -0.039999999999999994
c 355 0 -0.039999999999999994
c 356 8.9999999999812675e-007 -0.039999999999999994
c 357 0.0004999999999999999 -0.039999999999999994
c 358 0.00050089999999999803 -0.039999999999999994
c 359 0.0009999999999999998 -0.039999999999999994
c 360 0.0019982000000000034 -0.039999999999999994
c 361 0.0019999999999999996 -0.039999999999999994
c 362 0.0020008999999999977 -0.039999999999999994
c 363 0.003 -0.039999999999999994
c 364 -0.0069999999999999993 -0.03901629999999999
c 365 -0.0069991000000000012 -0.03901629999999999
c 366 -0.0059999999999999993 -0.03901629999999999
c 367 -0.005998200000000003 -0.03901629999999999
c 368 -0.0049999999999999992 -0.03901629999999999
c 369 -0.0049991000000000011 -0.03901629999999999
c 370 -0.0044999999999999988 -0.03901629999999999
c 371 -0.0044991000000000007 -0.03901629999999999
c 372 -0.0039999999999999992 -0.03901629999999999
c 373 -0.0039991000000000011 -0.03901629999999999
c 374 -0.0034999999999999996 -0.03901629999999999
c 375 -0.0034991000000000015 -0.03901629999999999
c 376 -0.0029999999999999996 -0.03901629999999999
c 377 -0.0029991000000000015 -0.03901629999999999
c 378 -0.0024999999999999996 -0.03901629999999999
c 379 -0.0024991000000000015 -0.03901629999999999
c 380 -0.0019999999999999996 -0.03901629999999999
c 381 -0.0019991000000000015 -0.03901629999999999
c 382 -0.0014999999999999998 -0.03901629999999999
c 383 -0.0014991000000000017 -0.03901629999999999
c 384 -0.0009999999999999998 -0.03901629999999999
c 385 -0.00099910000000000168 -0.03901629999999999
c 386 -0.0004999999999999999 -0.03901629999999999
c 387 -0.00049910000000000178 -0.03901629999999999
c 388 0 -0.03901629999999999
c 389 8.9999999999812675e-007 -0.03901629999999999
c 390 0.0004999999999999999 -0.03901629999999999
c 391 0.00050089999999999803 -0.03901629999999999
c 392 0.0009999999999999998 -0.03901629999999999
c 393 0.0019982000000000034 -0.03901629999999999
c 394 0.0019999999999999996 -0.03901629999999999
c 395 0.0020008999999999977 -0.03901629999999999
c 396 0.003 -0.03901629999999999
c 397 -0.0069999999999999993 -0.037912199999999993
c 398 -0.0069991000000000012 -0.037912199999999993
c 399 -0.0059999999999999993 -0.037912199999999993
c 400 -0.005998200000000003 -0.037912199999999993
c 401 -0.0049999999999999992 -0.037912199999999993
c 402 -0.0049991000000000011 -0.037912199999999993
c 403 -0.0044999999999999988 -0.037912199999999993
c 404 -0.0044991000000000007 -0.037912199999999993
c 405 -0.0039999999999999992 -0.037912199999999993
c 406 -0.0039991000000000011 -0.037912199999999993
c 407 -0.0034999999999999996 -0.037912199999999993
c 408 -0.0034991000000000015 -0.037912199999999993
c 409 -0.0029999999999999996 -0.037912199999999993
c 410 -0.0029991000000000015 -0.037912199999999993
c 411 -0.0024999999999999996 -0.037912199999999993
c 412 -0.0024991000000000015 -0.037912199999999993
c 413 -0.0019999999999999996 -0.037912199999999993
c 414 -0.0019991000000000015 -0.037912199999999993
c 415 -0.0014999999999999998 -0.037912199999999993
c 416 -0.0014991000000000017 -0.037912199999999993
c 417 -0.0009999999999999998 -0.037912199999999993
c 418 -0.00099910000000000168 -0.037912199999999993
c 419 -0.0004999999999999999 -0.037912199999999993
c 420 -0.00049910000000000178 -0.037912199999999993
c 421 0 -0.037912199999999993
c 422 8.9999999999812675e-007 -0.037912199999999993
c 423 0.0004999999999999999 -0.037912199999999993
c 424 0.00050089999999999803 -0.037912199999999993
c 425 0.0009999999999999998 -0.037912199999999993
c 426 0.0019982000000000034 -0.037912199999999993
c 427 0.0019999999999999996 -0.037912199999999993
c 428 0.0020008999999999977 -0.037912199999999993
c 429 0.003 -0.037912199999999993
c 430 -0.0069999999999999993 -0.036672799999999992
c 431 -0.0069991000000000012 -0.036672799999999992
c 432 -0.0059999999999999993 -0.036672799999999992
c 433 -0.005998200000000003 -0.036672799999999992
c 434 -0.0049999999999999992 -0.036672799999999992
c 435 -0.0049991000000000011 -0.036672799999999992
c 436 -0.0044999999999999988 -0.036672799999999992
c 437 -0.0044991000000000007 -0.036672799999999992
c 438 -0.0039999999999999992 -0.036672799999999992
c 439 -0.0039991000000000011 -0.036672799999999992
c 440 -0.0034999999999999996 -0.036672799999999992
c 441 -0.0034991000000000015 -0.036672799999999992
c 442 -0.0029999999999999996 -0.036672799999999992
c 443 -0.0029991000000000015 -0.036672799999999992
c 444 -0.0024999999999999996 -0.036672799999999992
c 445 -0.0024991000000000015 -0.036672799999999992
c 446 -0.0019999999999999996 -0.036672799999999992
c 447 -0.0019991000000000015 -0.036672799999999992
c 448 -0.0014999999999999998 -0.036672799999999992
c 449 -0.0014991000000000017 -0.036672799999999992
c 450 -0.0009999999999999998 -0.036672799999999992
c 451 -0.00099910000000000168 -0.036672799999999992
c 452 -0.0004999999999999999 -0.036672799999999992
c 453 -0.00049910000000000178 -0.036672799999999992
c 454 0 -0.036672799999999992
c 455 8.9999999999812675e-007 -0.036672799999999992
c 456 0.0004999999999999999 -0.036672799999999992
c 457 0.00050089999999999803 -0.036672799999999992
c 458 0.0009999999999999998 -0.036672799999999992
c 459 0.0019982000000000034 -0.036672799999999992
c 460 0.0019999999999999996 -0.036672799999999992
c 461 0.0020008999999999977 -0.036672799999999992
c 462 0.003 -0.036672799999999992
c 463 -0.0069999999999999993 -0.035281599999999996
c 464 -0.0069991000000000012 -0.035281599999999996
c 465 -0.0059999999999999993 -0.035281599999999996
c 466 -0.005998200000000003 -0.035281599999999996
c 467 -0.0049999999999999992 -0.035281599999999996
c 468 -0.0049991000000000011 -0.035281599999999996
c 469 -0.0044999999999999988 -0.035281599999999996
c 470 -0.0044991000000000007 -0.035281599999999996
c 471 -0.0039999999999999992 -0.035281599999999996
c 472 -0.0039991000000000011 -0.035281599999999996
c 473 -0.0034999999999999996 -0.035281599999999996
c 474 -0.0034991000000000015 -0.035281599999999996
c 475 -0.0029999999999999996 -0.035281599999999996
c 476 -0.0029991000000000015 -0.035281599999999996
c 477 -0.0024999999999999996 -0.035281599999999996
c 478 -0.0024991000000000015 -0.035281599999999996
c 479 -0.0019999999999999996 -0.035281599999999996
c 480 -0.0019991000000000015 -0.035281599999999996
c 481 -0.0014999999999999998 -0.035281599999999996
c 482 -0.0014991000000000017 -0.035281599999999996
c 483 -0.0009999999999999998 -0.035281599999999996
c 484 -0.00099910000000000168 -0.035281599999999996
c 485 -0.0004999999999999999 -0.035281599999999996
c 486 -0.00049910000000000178 -0.035281599999999996
c 487 0 -0.035281599999999996
c 488 8.9999999999812675e-007 -0.035281599999999996
c 489 0.0004999999999999999 -0.035281599999999996
c 490 0.00050089999999999803 -0.035281599999999996
c 491 0.0009999999999999998 -0.035281599999999996
c 492 0.0019982000000000034 -0.035281599999999996
c 493 0.0019999999999999996 -0.035281599999999996
c 494 0.0020008999999999977 -0.035281599999999996
c 495 0.003 -0.035281599999999996
c 496 -0.0069999999999999993 -0.033720099999999996
c 497 -0.0069991000000000012 -0.033720099999999996
c 498 -0.0059999999999999993 -0.033720099999999996
c 499 -0.005998200000000003 -0.033720099999999996
c 500 -0.0049999999999999992 -0.033720099999999996
c 501 -0.0049991000000000011 -0.033720099999999996
c 502 -0.0044999999999999988 -0.033720099999999996
c 503 -0.0044991000000000007 -0.033720099999999996
c 504 -0.0039999999999999992 -0.033720099999999996
c 505 -0.0039991000000000011 -0.033720099999999996
c 506 -0.0034999999999999996 -0.033720099999999996
c 507 -0.0034991000000000015 -0.033720099999999996
c 508 -0.0029999999999999996 -0.033720099999999996
c 509 -0.0029991000000000015 -0.033720099999999996
c 510 -0.0024999999999999996 -0.033720099999999996
c 511 -0.0024991000000000015 -0.033720099999999996
c 512 -0.0019999999999999996 -0.033720099999999996
c 513 -0.0019991000000000015 -0.033720099999999996
c 514 -0.0014999999999999998 -0.033720099999999996
c 515 -0.0014991000000000017 -0.033720099999999996
c 516 -0.0009999999999999998 -0.033720099999999996
c 517 -0.00099910000000000168 -0.033720099999999996
c 518 -0.0004999999999999999 -0.033720099999999996
c 519 -0.00049910000000000178 -0.033720099999999996
c 520 0 -0.033720099999999996
c 521 8.9999999999812675e-007 -0.033720099999999996
c 522 0.0004999999999999999 -0.033720099999999996
c 523 0.00050089999999999803 -0.033720099999999996
c 524 0.0009999999999999998 -0.033720099999999996
c 525 0.0019982000000000034 -0.033720099999999996
c 526 0.0019999999999999996 -0.033720099999999996
c 527 0.0020008999999999977 -0.033720099999999996
c 528 0.003 -0.033720099999999996
c 529 -0.0069999999999999993 -0.031967399999999993
c 530 -0.0069991000000000012 -0.031967399999999993
c 531 -0.0059999999999999993 -0.031967399999999993
c 532 -0.005998200000000003 -0.031967399999999993
c 533 -0.0049999999999999992 -0.031967399999999993
c 534 -0.0049991000000000011 -0.031967399999999993
c 535 -0.0044999999999999988 -0.031967399999999993
c 536 -0.0044991000000000007 -0.031967399999999993
c 537 -0.0039999999999999992 -0.031967399999999993
c 538 -0.0039991000000000011 -0.031967399999999993
c 539 -0.0034999999999999996 -0.031967399999999993
c 540 -0.0034991000000000015 -0.031967399999999993
c 541 -0.0029999999999999996 -0.031967399999999993
c 542 -0.0029991000000000015 -0.031967399999999993
c 543 -0.0024999999999999996 -0.031967399999999993
c 544 -0.0024991000000000015 -0.031967399999999993
c 545 -0.0019999999999999996 -0.031967399999999993
c 546 -0.0019991000000000015 -0.031967399999999993
c 547 -0.0014999999999999998 -0.031967399999999993
c 548 -0.0014991000000000017 -0.031967399999999993
c 549 -0.0009999999999999998 -0.031967399999999993
c 550 -0.00099910000000000168 -0.031967399999999993
c 551 -0.0004999999999999999 -0.031967399999999993
c 552 -0.00049910000000000178 -0.031967399999999993
c 553 0 -0.031967399999999993
c 554 8.9999999999812675e-007 -0.031967399999999993
c 555 0.0004999999999999999 -0.031967399999999993
c 556 0.00050089999999999803 -0.031967399999999993
c 557 0.0009999999999999998 -0.031967399999999993
c 558 0.0019982000000000034 -0.031967399999999993
c 559 0.0019999999999999996 -0.031967399999999993
c 560 0.0020008999999999977 -0.031967399999999993
c 561 0.003 -0.031967399999999993
c 562 -0.0069999999999999993 -0.029999999999999995
c 563 -0.0069991000000000012 -0.029999999999999995
c 564 -0.0059999999999999993 -0.029999999999999995
c 565 -0.005998200000000003 -0.029999999999999995
c 566 -0.0049999999999999992 -0.029999999999999995
c 567 -0.0049991000000000011 -0.029999999999999995
c 568 -0.0044999999999999988 -0.029999999999999995
c 569 -0.0044991000000000007 -0.029999999999999995
c 570 -0.0039999999999999992 -0.029999999999999995
c 571 -0.0039991000000000011 -0.029999999999999995
c 572 -0.0034999999999999996 -0.029999999999999995
c 573 -0.0034991000000000015 -0.029999999999999995
c 574 -0.0029999999999999996 -0.029999999999999995
c 575 -0.0029991000000000015 -0.029999999999999995
c 576 -0.0024999999999999996 -0.029999999999999995
c 577 -0.0024991000000000015 -0.029999999999999995
c 578 -0.0019999999999999996 -0.029999999999999995
c 579 -0.0019991000000000015 -0.029999999999999995
c 580 -0.0014999999999999998 -0.029999999999999995
c 581 -0.0014991000000000017 -0.029999999999999995
c 582 -0.0009999999999999998 -0.029999999999999995
c 583 -0.00099910000000000168 -0.029999999999999995
c 584 -0.0004999999999999999 -0.029999999999999995
c 585 -0.00049910000000000178 -0.029999999999999995
c 586 0 -0.029999999999999995
c 587 8.9999999999812675e-007 -0.029999999999999995
c 588 0.0004999999999999999 -0.029999999999999995
c 589 0.00050089999999999803 -0.029999999999999995
c 590 0.0009999999999999998 -0.029999999999999995
c 591 0.0019982000000000034 -0.029999999999999995
c 592 0.0019999999999999996 -0.029999999999999995
c 593 0.0020008999999999977 -0.029999999999999995
c 594 0.003 -0.029999999999999995
c 595 -0.0069999999999999993 -0.027734599999999998
c 596 -0.0069991000000000012 -0.027734599999999998
c 597 -0.0059999999999999993 -0.027734599999999998
c 598 -0.005998200000000003 -0.027734599999999998
c 599 -0.0049999999999999992 -0.027734599999999998
c 600 -0.0049991000000000011 -0.027734599999999998
c 601 -0.0044999999999999988 -0.027734599999999998
c 602 -0.0044991000000000007 -0.027734599999999998
c 603 -0.0039999999999999992 -0.027734599999999998
c 604 -0.0039991000000000011 -0.027734599999999998
c 605 -0.0034999999999999996 -0.027734599999999998
c 606 -0.0034991000000000015 -0.027734599999999998
c 607 -0.0029999999999999996 -0.027734599999999998
c 608 -0.0029991000000000015 -0.027734599999999998
c 609 -0.0024999999999999996 -0.027734599999999998
c 610 -0.0024991000000000015 -0.027734599999999998
c 611 -0.0019999999999999996 -0.027734599999999998
c 612 -0.0019991000000000015 -0.027734599999999998
c 613 -0.0014999999999999998 -0.027734599999999998
c 614 -0.0014991000000000017 -0.027734599999999998
c 615 -0.0009999999999999998 -0.027734599999999998
c 616 -0.00099910000000000168 -0.027734599999999998
c 617 -0.0004999999999999999 -0.027734599999999998
c 618 -0.00049910000000000178 -0.027734599999999998
c 619 0 -0.027734599999999998
c 620 8.9999999999812675e-007 -0.027734599999999998
c 621 0.0004999999999999999 -0.027734599999999998
c 622 0.00050089999999999803 -0.027734599999999998
c 623 0.0009999999999999998 -0.027734599999999998
c 624 0.0019982000000000034 -0.027734599999999998
c 625 0.0019999999999999996 -0.027734599999999998
c 626 0.0020008999999999977 -0.027734599999999998
c 627 0.003 -0.027734599999999998
c 628 -0.0069999999999999993 -0.026132699999999995
c 629 -0.0069991000000000012 -0.026132699999999995
c 630 -0.0059999999999999993 -0.026132699999999995
c 631 -0.005998200000000003 -0.026132699999999995
c 632 -0.0049999999999999992 -0.026132699999999995
c 633 -0.0049991000000000011 -0.026132699999999995
c 634 -0.0044999999999999988 -0.026132699999999995
c 635 -0.0044991000000000007 -0.026132699999999995
c 636 -0.0039999999999999992 -0.026132699999999995
c 637 -0.0039991000000000011 -0.026132699999999995
c 638 -0.0034999999999999996 -0.026132699999999995
c 639 -0.0034991000000000015 -0.026132699999999995
c 640 -0.0029999999999999996 -0.026132699999999995
c 641 -0.0029991000000000015 -0.026132699999999995
c 642 -0.0024999999999999996 -0.026132699999999995
c 643 -0.0024991000000000015 -0.026132699999999995
c 644 -0.0019999999999999996 -0.026132699999999995
c 645 -0.0019991000000000015 -0.026132699999999995
c 646 -0.0014999999999999998 -0.026132699999999995
c 647 -0.0014991000000000017 -0.026132699999999995
c 648 -0.0009999999999999998 -0.026132699999999995
c 649 -0.00099910000000000168 -0.026132699999999995
c 650 -0.0004999999999999999 -0.026132699999999995
c 651 -0.00049910000000000178 -0.026132699999999995
c 652 0 -0.026132699999999995
c 653 8.9999999999812675e-007 -0.026132699999999995
c 654 0.0004999999999999999 -0.026132699999999995
c 655 0.00050089999999999803 -0.026132699999999995
c 656 0.0009999999999999998 -0.026132699999999995
c 657 0.0019982000000000034 -0.026132699999999995
c 658 0.0019999999999999996 -0.026132699999999995
c 659 0.0020008999999999977 -0.026132699999999995
c 660 0.003 -0.026132699999999995
c 661 -0.0069999999999999993 -0.024999999999999998
c 662 -0.0069991000000000012 -0.024999999999999998
c 663 -0.0059999999999999993 -0.024999999999999998
c 664 -0.005998200000000003 -0.024999999999999998
c 665 -0.0049999999999999992 -0.024999999999999998
c 666 -0.0049991000000000011 -0.024999999999999998
c 667 -0.0044999999999999988 -0.024999999999999998
c 668 -0.0044991000000000007 -0.024999999999999998
c 669 -0.0039999999999999992 -0.024999999999999998
c 670 -0.0039991000000000011 -0.024999999999999998
c 671 -0.0034999999999999996 -0.024999999999999998
c 672 -0.0034991000000000015 -0.024999999999999998
c 673 -0.0029999999999999996 -0.024999999999999998
c 674 -0.0029991000000000015 -0.024999999999999998
c 675 -0.0024999999999999996 -0.024999999999999998
c 676 -0.0024991000000000015 -0.024999999999999998
c 677 -0.0019999999999999996 -0.024999999999999998
c 678 -0.0019991000000000015 -0.024999999999999998
c 679 -0.0014999999999999998 -0.024999999999999998
c 680 -0.0014991000000000017 -0.024999999999999998
c 681 -0.0009999999999999998 -0.024999999999999998
c 682 -0.00099910000000000168 -0.024999999999999998
c 683 -0.0004999999999999999 -0.024999999999999998
c 684 -0.00049910000000000178 -0.024999999999999998
c 685 0 -0.024999999999999998
c 686 8.9999999999812675e-007 -0.024999999999999998
c 687 0.0004999999999999999 -0.024999999999999998
c 688 0.00050089999999999803 -0.024999999999999998
c 689 0.0009999999999999998 -0.024999999999999998
c 690 0.0019982000000000034 -0.024999999999999998
c 691 0.0019999999999999996 -0.024999999999999998
c 692 0.0020008999999999977 -0.024999999999999998
c 693 0.003 -0.024999999999999998
c 694 -0.0069999999999999993 -0.023999999999999997
c 695 -0.0069991000000000012 -0.023999999999999997
c 696 -0.0059999999999999993 -0.023999999999999997
c 697 -0.005998200000000003 -0.023999999999999997
c 698 -0.0049999999999999992 -0.023999999999999997
c 699 -0.0049991000000000011 -0.023999999999999997
c 700 -0.0044999999999999988 -0.023999999999999997
c 701 -0.0044991000000000007 -0.023999999999999997
c 702 -0.0039999999999999992 -0.023999999999999997
c 703 -0.0039991000000000011 -0.023999999999999997
c 704 -0.0034999999999999996 -0.023999999999999997
c 705 -0.0034991000000000015 -0.023999999999999997
c 706 -0.0029999999999999996 -0.023999999999999997
c 707 -0.0029991000000000015 -0.023999999999999997
c 708 -0.0024999999999999996 -0.023999999999999997
c 709 -0.0024991000000000015 -0.023999999999999997
c 710 -0.0019999999999999996 -0.023999999999999997
c 711 -0.0019991000000000015 -0.023999999999999997
c 712 -0.0014999999999999998 -0.023999999999999997
c 713 -0.0014991000000000017 -0.023999999999999997
c 714 -0.0009999999999999998 -0.023999999999999997
c 715 -0.00099910000000000168 -0.023999999999999997
c 716 -0.0004999999999999999 -0.023999999999999997
c 717 -0.00049910000000000178 -0.023999999999999997
c 718 0 -0.023999999999999997
c 719 8.9999999999812675e-007 -0.023999999999999997
c 720 0.0004999999999999999 -0.023999999999999997
c 721 0.00050089999999999803 -0.023999999999999997
c 722 0.0009999999999999998 -0.023999999999999997
c 723 0.0019982000000000034 -0.023999999999999997
c 724 0.0019999999999999996 -0.023999999999999997
c 725 0.0020008999999999977 -0.023999999999999997
c 726 0.003 -0.023999999999999997
c 727 -0.0069999999999999993 -0.022999999999999996
c 728 -0.0069991000000000012 -0.022999999999999996
c 729 -0.0059999999999999993 -0.022999999999999996
c 730 -0.005998200000000003 -0.022999999999999996
c 731 -0.0049999999999999992 -0.022999999999999996
c 732 -0.0049991000000000011 -0.022999999999999996
c 733 -0.0044999999999999988 -0.022999999999999996
c 734 -0.0044991000000000007 -0.022999999999999996
c 735 -0.0039999999999999992 -0.022999999999999996
c 736 -0.0039991000000000011 -0.022999999999999996
c 737 -0.0034999999999999996 -0.022999999999999996
c 738 -0.0034991000000000015 -0.022999999999999996
c 739 -0.0029999999999999996 -0.022999999999999996
c 740 -0.0029991000000000015 -0.022999999999999996
c 741 -0.0024999999999999996 -0.022999999999999996
c 742 -0.0024991000000000015 -0.022999999999999996
c 743 -0.0019999999999999996 -0.022999999999999996
c 744 -0.0019991000000000015 -0.022999999999999996
c 745 -0.0014999999999999998 -0.022999999999999996
c 746 -0.0014991000000000017 -0.022999999999999996
c 747 -0.0009999999999999998 -0.022999999999999996
c 748 -0.00099910000000000168 -0.022999999999999996
c 749 -0.0004999999999999999 -0.022999999999999996
c 750 -0.00049910000000000178 -0.022999999999999996
c 751 0 -0.022999999999999996
c 752 8.9999999999812675e-007 -0.022999999999999996
c 753 0.0004999999999999999 -0.022999999999999996
c 754 0.00050089999999999803 -0.022999999999999996
c 755 0.0009999999999999998 -0.022999999999999996
c 756 0.0019982000000000034 -0.022999999999999996
c 757 0.0019999999999999996 -0.022999999999999996
c 758 0.0020008999999999977 -0.022999999999999996
c 759 0.003 -0.022999999999999996
c 760 -0.0069999999999999993 -0.021999999999999995
c 761 -0.0069991000000000012 -0.021999999999999995
c 762 -0.0059999999999999993 -0.021999999999999995
c 763 -0.005998200000000003 -0.021999999999999995
c 764 -0.0049999999999999992 -0.021999999999999995
c 765 -0.0049991000000000011 -0.021999999999999995
c 766 -0.0044999999999999988 -0.021999999999999995
c 767 -0.0044991000000000007 -0.021999999999999995
c 768 -0.0039999999999999992 -0.021999999999999995
c 769 -0.0039991000000000011 -0.021999999999999995
c 770 -0.0034999999999999996 -0.021999999999999995
c 771 -0.0034991000000000015 -0.021999999999999995
c 772 -0.0029999999999999996 -0.021999999999999995
c 773 -0.0029991000000000015 -0.021999999999999995
c 774 -0.0024999999999999996 -0.021999999999999995
c 775 -0.0024991000000000015 -0.021999999999999995
c 776 -0.0019999999999999996 -0.021999999999999995
c 777 -0.0019991000000000015 -0.021999999999999995
c 778 -0.0014999999999999998 -0.021999999999999995
c 779 -0.0014991000000000017 -0.021999999999999995
c 780 -0.0009999999999999998 -0.021999999999999995
c 781 -0.00099910000000000168 -0.021999999999999995
c 782 -0.0004999999999999999 -0.021999999999999995
c 783 -0.00049910000000000178 -0.021999999999999995
c 784 0 -0.021999999999999995
c 785 8.9999999999812675e-007 -0.021999999999999995
c 786 0.0004999999999999999 -0.021999999999999995
c 787 0.00050089999999999803 -0.021999999999999995
c 788 0.0009999999999999998 -0.021999999999999995
c 789 0.0019982000000000034 -0.021999999999999995
c 790 0.0019999999999999996 -0.021999999999999995
c 791 0.0020008999999999977 -0.021999999999999995
c 792 0.003 -0.021999999999999995
c 793 -0.0069999999999999993 -0.020999999999999998
c 794 -0.0069991000000000012 -0.020999999999999998
c 795 -0.0059999999999999993 -0.020999999999999998
c 796 -0.005998200000000003 -0.020999999999999998
c 797 -0.0049999999999999992 -0.020999999999999998
c 798 -0.0049991000000000011 -0.020999999999999998
c 799 -0.0044999999999999988 -0.020999999999999998
c 800 -0.0044991000000000007 -0.020999999999999998
c 801 -0.0039999999999999992 -0.020999999999999998
c 802 -0.0039991000000000011 -0.020999999999999998
c 803 -0.0034999999999999996 -0.020999999999999998
c 804 -0.0034991000000000015 -0.020999999999999998
c 805 -0.0029999999999999996 -0.020999999999999998
c 806 -0.0029991000000000015 -0.020999999999999998
c 807 -0.0024999999999999996 -0.020999999999999998
c 808 -0.0024991000000000015 -0.020999999999999998
c 809 -0.0019999999999999996 -0.020999999999999998
c 810 -0.0019991000000000015 -0.020999999999999998
c 811 -0.0014999999999999998 -0.020999999999999998
c 812 -0.0014991000000000017 -0.020999999999999998
c 813 -0.0009999999999999998 -0.020999999999999998
c 814 -0.00099910000000000168 -0.020999999999999998
c 815 -0.0004999999999999999 -0.020999999999999998
c 816 -0.00049910000000000178 -0.020999999999999998
c 817 0 -0.020999999999999998
c 818 8.9999999999812675e-007 -0.020999999999999998
c 819 0.0004999999999999999 -0.020999999999999998
c 820 0.00050089999999999803 -0.020999999999999998
c 821 0.0009999999999999998 -0.020999999999999998
c 822 0.0019982000000000034 -0.020999999999999998
c 823 0.0019999999999999996 -0.020999999999999998
c 824 0.0020008999999999977 -0.020999999999999998
c 825 0.003 -0.020999999999999998
c 826 -0.0069999999999999993 -0.019999999999999997
c 827 -0.0069991000000000012 -0.019999999999999997
c 828 -0.0059999999999999993 -0.019999999999999997
c 829 -0.005998200000000003 -0.019999999999999997
c 830 -0.0049999999999999992 -0.019999999999999997
c 831 -0.0049991000000000011 -0.019999999999999997
c 832 -0.0044999999999999988 -0.019999999999999997
c 833 -0.0044991000000000007 -0.019999999999999997
c 834 -0.0039999999999999992 -0.019999999999999997
c 835 -0.0039991000000000011 -0.019999999999999997
c 836 -0.0034999999999999996 -0.019999999999999997
c 837 -0.0034991000000000015 -0.019999999999999997
c 838 -0.0029999999999999996 -0.019999999999999997
c 839 -0.0029991000000000015 -0.019999999999999997
c 840 -0.0024999999999999996 -0.019999999999999997
c 841 -0.0024991000000000015 -0.019999999999999997
c 842 -0.0019999999999999996 -0.019999999999999997
c 843 -0.0019991000000000015 -0.019999999999999997
c 844 -0.0014999999999999998 -0.019999999999999997
c 845 -0.0014991000000000017 -0.019999999999999997
c 846 -0.0009999999999999998 -0.019999999999999997
c 847 -0.00099910000000000168 -0.019999999999999997
c 848 -0.0004999999999999999 -0.019999999999999997
c 849 -0.00049910000000000178 -0.019999999999999997
c 850 0 -0.019999999999999997
c 851 8.9999999999812675e-007 -0.019999999999999997
c 852 0.0004999999999999999 -0.019999999999999997
c 853 0.00050089999999999803 -0.019999999999999997
c 854 0.0009999999999999998 -0.019999999999999997
c 855 0.0019982000000000034 -0.019999999999999997
c 856 0.0019999999999999996 -0.019999999999999997
c 857 0.0020008999999999977 -0.019999999999999997
c 858 0.003 -0.019999999999999997
c 859 -0.0069999999999999993 -0.018999999999999996
c 860 -0.0069991000000000012 -0.018999999999999996
c 861 -0.0059999999999999993 -0.018999999999999996
c 862 -0.005998200000000003 -0.018999999999999996
c 863 -0.0049999999999999992 -0.018999999999999996
c 864 -0.0049991000000000011 -0.018999999999999996
c 865 -0.0044999999999999988 -0.018999999999999996
c 866 -0.0044991000000000007 -0.018999999999999996
c 867 -0.0039999999999999992 -0.018999999999999996
c 868 -0.0039991000000000011 -0.018999999999999996
c 869 -0.0034999999999999996 -0.018999999999999996
c 870 -0.0034991000000000015 -0.018999999999999996
c 871 -0.0029999999999999996 -0.018999999999999996
c 872 -0.0029991000000000015 -0.018999999999999996
c 873 -0.0024999999999999996 -0.018999999999999996
c 874 -0.0024991000000000015 -0.018999999999999996
c 875 -0.0019999999999999996 -0.018999999999999996
c 876 -0.0019991000000000015 -0.018999999999999996
c 877 -0.0014999999999999998 -0.018999999999999996
c 878 -0.0014991000000000017 -0.018999999999999996
c 879 -0.0009999999999999998 -0.018999999999999996
c 880 -0.00099910000000000168 -0.018999999999999996
c 881 -0.0004999999999999999 -0.018999999999999996
c 882 -0.00049910000000000178 -0.018999999999999996
c 883 0 -0.018999999999999996
c 884 8.9999999999812675e-007 -0.018999999999999996
c 885 0.0004999999999999999 -0.018999999999999996
c 886 0.00050089999999999803 -0.018999999999999996
c 887 0.0009999999999999998 -0.018999999999999996
c 888 0.0019982000000000034 -0.018999999999999996
c 889 0.0019999999999999996 -0.018999999999999996
c 890 0.0020008999999999977 -0.018999999999999996
c 891 0.003 -0.018999999999999996
c 892 -0.0069999999999999993 -0.017999999999999995
c 893 -0.0069991000000000012 -0.017999999999999995
c 894 -0.0059999999999999993 -0.017999999999999995
c 895 -0.005998200000000003 -0.017999999999999995
c 896 -0.0049999999999999992 -0.017999999999999995
c 897 -0.0049991000000000011 -0.017999999999999995
c 898 -0.0044999999999999988 -0.017999999999999995
c 899 -0.0044991000000000007 -0.017999999999999995
c 900 -0.0039999999999999992 -0.017999999999999995
c 901 -0.0039991000000000011 -0.017999999999999995
c 902 -0.0034999999999999996 -0.017999999999999995
c 903 -0.0034991000000000015 -0.017999999999999995
c 904 -0.0029999999999999996 -0.017999999999999995
c 905 -0.0029991000000000015 -0.017999999999999995
c 906 -0.0024999999999999996 -0.017999999999999995
c 907 -0.0024991000000000015 -0.017999999999999995
c 908 -0.0019999999999999996 -0.017999999999999995
c 909 -0.0019991000000000015 -0.017999999999999995
c 910 -0.0014999999999999998 -0.017999999999999995
c 911 -0.0014991000000000017 -0.017999999999999995
c 912 -0.0009999999999999998 -0.017999999999999995
c 913 -0.00099910000000000168 -0.017999999999999995
c 914 -0.0004999999999999999 -0.017999999999999995
c 915 -0.00049910000000000178 -0.017999999999999995
c 916 0 -0.017999999999999995
c 917 8.9999999999812675e-007 -0.017999999999999995
c 918 0.0004999999999999999 -0.017999999999999995
c 919 0.00050089999999999803 -0.017999999999999995
c 920 0.0009999999999999998 -0.017999999999999995
c 921 0.0019982000000000034 -0.017999999999999995
c 922 0.0019999999999999996 -0.017999999999999995
c 923 0.0020008999999999977 -0.017999999999999995
c 924 0.003 -0.017999999999999995
c 925 -0.0069999999999999993 -0.016999999999999998
c 926 -0.0069991000000000012 -0.016999999999999998
c 927 -0.0059999999999999993 -0.016999999999999998
c 928 -0.005998200000000003 -0.016999999999999998
c 929 -0.0049999999999999992 -0.016999999999999998
c 930 -0.0049991000000000011 -0.016999999999999998
c 931 -0.0044999999999999988 -0.016999999999999998
c 932 -0.0044991000000000007 -0.016999999999999998
c 933 -0.0039999999999999992 -0.016999999999999998
c 934 -0.0039991000000000011 -0.016999999999999998
c 935 -0.0034999999999999996 -0.016999999999999998
c 936 -0.0034991000000000015 -0.016999999999999998
c 937 -0.0029999999999999996 -0.016999999999999998
c 938 -0.0029991000000000015 -0.016999999999999998
c 939 -0.0024999999999999996 -0.016999999999999998
c 940 -0.0024991000000000015 -0.016999999999999998
c 941 -0.0019999999999999996 -0.016999999999999998
c 942 -0.0019991000000000015 -0.016999999999999998
c 943 -0.0014999999999999998 -0.016999999999999998
c 944 -0.0014991000000000017 -0.016999999999999998
c 945 -0.0009999999999999998 -0.016999999999999998
c 946 -0.00099910000000000168 -0.016999999999999998
c 947 -0.0004999999999999999 -0.016999999999999998
c 948 -0.00049910000000000178 -0.016999999999999998
c 949 0 -0.016999999999999998
c 950 8.9999999999812675e-007 -0.016999999999999998
c 951 0.0004999999999999999 -0.016999999999999998
c 952 0.00050089999999999803 -0.016999999999999998
c 953 0.0009999999999999998 -0.016999999999999998
c 954 0.0019982000000000034 -0.016999999999999998
c 955 0.0019999999999999996 -0.016999999999999998
c 956 0.0020008999999999977 -0.016999999999999998
c 957 0.003 -0.016999999999999998
c 958 -0.0069999999999999993 -0.015999999999999997
c 959 -0.0069991000000000012 -0.015999999999999997
c 960 -0.0059999999999999993 -0.015999999999999997
c 961 -0.005998200000000003 -0.015999999999999997
c 962 -0.0049999999999999992 -0.015999999999999997
c 963 -0.0049991000000000011 -0.015999999999999997
c 964 -0.0044999999999999988 -0.015999999999999997
c 965 -0.0044991000000000007 -0.015999999999999997
c 966 -0.0039999999999999992 -0.015999999999999997
c 967 -0.0039991000000000011 -0.015999999999999997
c 968 -0.0034999999999999996 -0.015999999999999997
c 969 -0.0034991000000000015 -0.015999999999999997
c 970 -0.0029999999999999996 -0.015999999999999997
c 971 -0.0029991000000000015 -0.015999999999999997
c 972 -0.0024999999999999996 -0.015999999999999997
c 973 -0.0024991000000000015 -0.015999999999999997
c 974 -0.0019999999999999996 -0.015999999999999997
c 975 -0.0019991000000000015 -0.015999999999999997
c 976 -0.0014999999999999998 -0.015999999999999997
c 977 -0.0014991000000000017 -0.015999999999999997
c 978 -0.0009999999999999998 -0.015999999999999997
c 979 -0.00099910000000000168 -0.015999999999999997
c 980 -0.0004999999999999999 -0.015999999999999997
c 981 -0.00049910000000000178 -0.015999999999999997
c 982 0 -0.015999999999999997
c 983 8.9999999999812675e-007 -0.015999999999999997
c 984 0.0004999999999999999 -0.015999999999999997
c 985 0.00050089999999999803 -0.015999999999999997
c 986 0.0009999999999999998 -0.015999999999999997
c 987 0.0019982000000000034 -0.015999999999999997
c 988 0.0019999999999999996 -0.015999999999999997
c 989 0.0020008999999999977 -0.015999999999999997
c 990 0.003 -0.015999999999999997
c 991 -0.0069999999999999993 -0.014999999999999998
c 992 -0.0069991000000000012 -0.014999999999999998
c 993 -0.0059999999999999993 -0.014999999999999998
c 994 -0.005998200000000003 -0.014999999999999998
c 995 -0.0049999999999999992 -0.014999999999999998
c 996 -0.0049991000000000011 -0.014999999999999998
c 997 -0.0044999999999999988 -0.014999999999999998
c 998 -0.0044991000000000007 -0.014999999999999998
c 999 -0.0039999999999999992 -0.014999999999999998
c 1000 -0.0039991000000000011 -0.014999999999999998
c 1001 -0.0034999999999999996 -0.014999999999999998
c 1002 -0.0034991000000000015 -0.014999999999999998
c 1003 -0.0029999999999999996 -0.014999999999999998
c 1004 -0.0029991000000000015 -0.014999999999999998
c 1005 -0.0024999999999999996 -0.014999999999999998
c 1006 -0.0024991000000000015 -0.014999999999999998
c 1007 -0.0019999999999999996 -0.014999999999999998
c 1008 -0.0019991000000000015 -0.014999999999999998
c 1009 -0.0014999999999999998 -0.014999999999999998
c 1010 -0.0014991000000000017 -0.014999999999999998
c 1011 -0.0009999999999999998 -0.014999999999999998
c 1012 -0.00099910000000000168 -0.014999999999999998
c 1013 -0.0004999999999999999 -0.014999999999999998
c 1014 -0.00049910000000000178 -0.014999999999999998
c 1015 0 -0.014999999999999998
c 1016 8.9999999999812675e-007 -0.014999999999999998
c 1017 0.0004999999999999999 -0.014999999999999998
c 1018 0.00050089999999999803 -0.014999999999999998
c 1019 0.0009999999999999998 -0.014999999999999998
c 1020 0.0019982000000000034 -0.014999999999999998
c 1021 0.0019999999999999996 -0.014999999999999998
c 1022 0.0020008999999999977 -0.014999999999999998
c 1023 0.003 -0.014999999999999998
c 1024 -0.0069999999999999993 -0.013999999999999999
c 1025 -0.0069990999999999994 -0.013999999999999999
c 1026 -0.0059999999999999993 -0.013999999999999999
c 1027 -0.0059981999999999995 -0.013999999999999999
c 1028 -0.0049999999999999992 -0.013999999999999999
c 1029 -0.0049990999999999994 -0.013999999999999999
c 1030 -0.0044999999999999988 -0.013999999999999999
c 1031 -0.0044990999999999989 -0.013999999999999999
c 1032 -0.0039999999999999992 -0.013999999999999999
c 1033 -0.0039990999999999994 -0.013999999999999999
c 1034 -0.0034999999999999996 -0.013999999999999999
c 1035 -0.0034990999999999998 -0.013999999999999999
c 1036 -0.0029999999999999996 -0.013999999999999999
c 1037 -0.0029990999999999998 -0.013999999999999999
c 1038 -0.0024999999999999996 -0.013999999999999999
c 1039 -0.0024990999999999998 -0.013999999999999999
c 1040 -0.0019999999999999996 -0.013999999999999999
c 1041 -0.0019990999999999997 -0.013999999999999999
c 1042 -0.0014999999999999998 -0.013999999999999999
c 1043 -0.0014991 -0.013999999999999999
c 1044 -0.0009999999999999998 -0.013999999999999999
c 1045 -0.00099909999999999994 -0.013999999999999999
c 1046 -0.0004999999999999999 -0.013999999999999999
c 1047 -0.00049910000000000004 -0.013999999999999999
c 1048 0 -0.013999999999999999
c 1049 8.9999999999986147e-007 -0.013999999999999999
c 1050 0.0004999999999999999 -0.013999999999999999
c 1051 0.00050089999999999976 -0.013999999999999999
c 1052 0.0009999999999999998 -0.013999999999999999
c 1053 0.0019982 -0.013999999999999999
c 1054 0.0019999999999999996 -0.013999999999999999
c 1055 0.0020008999999999995 -0.013999999999999999
c 1056 0.003 -0.013999999999999999
c 1057 -0.0069999999999999993 -0.012999999999999998
c 1058 -0.0069990999999999994 -0.012999999999999998
c 1059 -0.0059999999999999993 -0.012999999999999998
c 1060 -0.0059981999999999995 -0.012999999999999998
c 1061 -0.0049999999999999992 -0.012999999999999998
c 1062 -0.0049990999999999994 -0.012999999999999998
c 1063 -0.0044999999999999988 -0.012999999999999998
c 1064 -0.0044990999999999989 -0.012999999999999998
c 1065 -0.0039999999999999992 -0.012999999999999998
c 1066 -0.0039990999999999994 -0.012999999999999998
c 1067 -0.0034999999999999996 -0.012999999999999998
c 1068 -0.0034990999999999998 -0.012999999999999998
c 1069 -0.0029999999999999996 -0.012999999999999998
c 1070 -0.0029990999999999998 -0.012999999999999998
c 1071 -0.0024999999999999996 -0.012999999999999998
c 1072 -0.0024990999999999998 -0.012999999999999998
c 1073 -0.0019999999999999996 -0.012999999999999998
c 1074 -0.0019990999999999997 -0.012999999999999998
c 1075 -0.0014999999999999998 -0.012999999999999998
c 1076 -0.0014991 -0.012999999999999998
c 1077 -0.0009999999999999998 -0.012999999999999998
c 1078 -0.00099909999999999994 -0.012999999999999998
c 1079 -0.0004999999999999999 -0.012999999999999998
c 1080 -0.00049910000000000004 -0.012999999999999998
c 1081 0 -0.012999999999999998
c 1082 8.9999999999986147e-007 -0.012999999999999998
c 1083 0.0004999999999999999 -0.012999999999999998
c 1084 0.00050089999999999976 -0.012999999999999998
c 1085 0.0009999999999999998 -0.012999999999999998
c 1086 0.0019982 -0.012999999999999998
c 1087 0.0019999999999999996 -0.012999999999999998
c 1088 0.0020008999999999995 -0.012999999999999998
c 1089 0.003 -0.012999999999999998
c 1090 -0.0069999999999999993 -0.011999999999999999
c 1091 -0.0069990999999999994 -0.011999999999999999
c 1092 -0.0059999999999999993 -0.011999999999999999
c 1093 -0.0059981999999999995 -0.011999999999999999
c 1094 -0.0049999999999999992 -0.011999999999999999
c 1095 -0.0049990999999999994 -0.011999999999999999
c 1096 -0.0044999999999999988 -0.011999999999999999
c 1097 -0.0044990999999999989 -0.011999999999999999
c 1098 -0.0039999999999999992 -0.011999999999999999
c 1099 -0.0039990999999999994 -0.011999999999999999
c 1100 -0.0034999999999999996 -0.011999999999999999
c 1101 -0.0034990999999999998 -0.011999999999999999
c 1102 -0.0029999999999999996 -0.011999999999999999
c 1103 -0.0029990999999999998 -0.011999999999999999
c 1104 -0.0024999999999999996 -0.011999999999999999
c 1105 -0.0024990999999999998 -0.011999999999999999
c 1106 -0.0019999999999999996 -0.011999999999999999
c 1107 -0.0019990999999999997 -0.011999999999999999
c 1108 -0.0014999999999999998 -0.011999999999999999
c 1109 -0.0014991 -0.011999999999999999
c 1110 -0.0009999999999999998 -0.011999999999999999
c 1111 -0.00099909999999999994 -0.011999999999999999
c 1112 -0.0004999999999999999 -0.011999999999999999
c 1113 -0.00049910000000000004 -0.011999999999999999
c 1114 0 -0.011999999999999999
c 1115 8.9999999999986147e-007 -0.011999999999999999
c 1116 0.0004999999999999999 -0.011999999999999999
c 1117 0.00050089999999999976 -0.011999999999999999
c 1118 0.0009999999999999998 -0.011999999999999999
c 1119 0.0019982 -0.011999999999999999
c 1120 0.0019999999999999996 -0.011999999999999999
c 1121 0.0020008999999999995 -0.011999999999999999
c 1122 0.003 -0.011999999999999999
c 1123 -0.0069999999999999993 -0.010999999999999998
c 1124 -0.0069990999999999994 -0.010999999999999998
c 1125 -0.0059999999999999993 -0.010999999999999998
c 1126 -0.0059981999999999995 -0.010999999999999998
c 1127 -0.0049999999999999992 -0.010999999999999998
c 1128 -0.0049990999999999994 -0.010999999999999998
c 1129 -0.0044999999999999988 -0.010999999999999998
c 1130 -0.0044990999999999989 -0.010999999999999998
c 1131 -0.0039999999999999992 -0.010999999999999998
c 1132 -0.0039990999999999994 -0.010999999999999998
c 1133 -0.0034999999999999996 -0.010999999999999998
c 1134 -0.0034990999999999998 -0.010999999999999998
c 1135 -0.0029999999999999996 -0.010999999999999998
c 1136 -0.0029990999999999998 -0.010999999999999998
c 1137 -0.0024999999999999996 -0.010999999999999998
c 1138 -0.0024990999999999998 -0.010999999999999998
c 1139 -0.0019999999999999996 -0.010999999999999998
c 1140 -0.0019990999999999997 -0.010999999999999998
c 1141 -0.0014999999999999998 -0.010999999999999998
c 1142 -0.0014991 -0.010999999999999998
c 1143 -0.0009999999999999998 -0.010999999999999998
c 1144 -0.00099909999999999994 -0.010999999999999998
c 1145 -0.0004999999999999999 -0.010999999999999998
c 1146 -0.00049910000000000004 -0.010999999999999998
c 1147 0 -0.010999999999999998
c 1148 8.9999999999986147e-007 -0.010999999999999998
c 1149 0.0004999999999999999 -0.010999999999999998
c 1150 0.00050089999999999976 -0.010999999999999998
c 1151 0.0009999999999999998 -0.010999999999999998
c 1152 0.0019982 -0.010999999999999998
c 1153 0.0019999999999999996 -0.010999999999999998
c 1154 0.0020008999999999995 -0.010999999999999998
c 1155 0.003 -0.010999999999999998
c 1156 -0.0069999999999999993 -0.0099999999999999985
c 1157 -0.0069990999999999994 -0.0099999999999999985
c 1158 -0.0059999999999999993 -0.0099999999999999985
c 1159 -0.0059981999999999995 -0.0099999999999999985
c 1160 -0.0049999999999999992 -0.0099999999999999985
c 1161 -0.0049990999999999994 -0.0099999999999999985
c 1162 -0.0044999999999999988 -0.0099999999999999985
c 1163 -0.0044990999999999989 -0.0099999999999999985
c 1164 -0.0039999999999999992 -0.0099999999999999985
c 1165 -0.0039990999999999994 -0.0099999999999999985
c 1166 -0.0034999999999999996 -0.0099999999999999985
c 1167 -0.0034990999999999998 -0.0099999999999999985
c 1168 -0.0029999999999999996 -0.0099999999999999985
c 1169 -0.0029990999999999998 -0.0099999999999999985
c 1170 -0.0024999999999999996 -0.0099999999999999985
c 1171 -0.0024990999999999998 -0.0099999999999999985
c 1172 -0.0019999999999999996 -0.0099999999999999985
c 1173 -0.0019990999999999997 -0.0099999999999999985
c 1174 -0.0014999999999999998 -0.0099999999999999985
c 1175 -0.0014991 -0.0099999999999999985
c 1176 -0.0009999999999999998 -0.0099999999999999985
c 1177 -0.00099909999999999994 -0.0099999999999999985
c 1178 -0.0004999999999999999 -0.0099999999999999985
c 1179 -0.00049910000000000004 -0.0099999999999999985
c 1180 0 -0.0099999999999999985
c 1181 8.9999999999986147e-007 -0.0099999999999999985
c 1182 0.0004999999999999999 -0.0099999999999999985
c 1183 0.00050089999999999976 -0.0099999999999999985
c 1184 0.0009999999999999998 -0.0099999999999999985
c 1185 0.0019982 -0.0099999999999999985
c 1186 0.0019999999999999996 -0.0099999999999999985
c 1187 0.0020008999999999995 -0.0099999999999999985
c 1188 0.003 -0.0099999999999999985
c 1189 -0.0069999999999999993 -0.0089999999999999976
c 1190 -0.0069990999999999994 -0.0089999999999999976
c 1191 -0.0059999999999999993 -0.0089999999999999976
c 1192 -0.0059981999999999995 -0.0089999999999999976
c 1193 -0.0049999999999999992 -0.0089999999999999976
c 1194 -0.0049990999999999994 -0.0089999999999999976
c 1195 -0.0044999999999999988 -0.0089999999999999976
c 1196 -0.0044990999999999989 -0.0089999999999999976
c 1197 -0.0039999999999999992 -0.0089999999999999976
c 1198 -0.0039990999999999994 -0.0089999999999999976
c 1199 -0.0034999999999999996 -0.0089999999999999976
c 1200 -0.0034990999999999998 -0.0089999999999999976
c 1201 -0.0029999999999999996 -0.0089999999999999976
c 1202 -0.0029990999999999998 -0.0089999999999999976
c 1203 -0.0024999999999999996 -0.0089999999999999976
c 1204 -0.0024990999999999998 -0.0089999999999999976
c 1205 -0.0019999999999999996 -0.0089999999999999976
c 1206 -0.0019990999999999997 -0.0089999999999999976
c 1207 -0.0014999999999999998 -0.0089999999999999976
c 1208 -0.0014991 -0.0089999999999999976
c 1209 -0.0009999999999999998 -0.0089999999999999976
c 1210 -0.00099909999999999994 -0.0089999999999999976
c 1211 -0.0004999999999999999 -0.0089999999999999976
c 1212 -0.00049910000000000004 -0.0089999999999999976
c 1213 0 -0.0089999999999999976
c 1214 8.9999999999986147e-007 -0.0089999999999999976
c 1215 0.0004999999999999999 -0.0089999999999999976
c 1216 0.00050089999999999976 -0.0089999999999999976
c 1217 0.0009999999999999998 -0.0089999999999999976
c 1218 0.0019982 -0.0089999999999999976
c 1219 0.0019999999999999996 -0.0089999999999999976
c 1220 0.0020008999999999995 -0.0089999999999999976
c 1221 0.003 -0.0089999999999999976
c 1222 -0.0069999999999999993 -0.0079999999999999984
c 1223 -0.0069990999999999994 -0.0079999999999999984
c 1224 -0.0059999999999999993 -0.0079999999999999984
c 1225 -0.0059981999999999995 -0.0079999999999999984
c 1226 -0.0049999999999999992 -0.0079999999999999984
c 1227 -0.0049990999999999994 -0.0079999999999999984
c 1228 -0.0044999999999999988 -0.0079999999999999984
c 1229 -0.0044990999999999989 -0.0079999999999999984
c 1230 -0.0039999999999999992 -0.0079999999999999984
c 1231 -0.0039990999999999994 -0.0079999999999999984
c 1232 -0.0034999999999999996 -0.0079999999999999984
c 1233 -0.0034990999999999998 -0.0079999999999999984
c 1234 -0.0029999999999999996 -0.0079999999999999984
c 1235 -0.0029990999999999998 -0.0079999999999999984
c 1236 -0.0024999999999999996 -0.0079999999999999984
c 1237 -0.0024990999999999998 -0.0079999999999999984
c 1238 -0.0019999999999999996 -0.0079999999999999984
c 1239 -0.0019990999999999997 -0.0079999999999999984
c 1240 -0.0014999999999999998 -0.0079999999999999984
c 1241 -0.0014991 -0.0079999999999999984
c 1242 -0.0009999999999999998 -0.0079999999999999984
c 1243 -0.00099909999999999994 -0.0079999999999999984
c 1244 -0.0004999999999999999 -0.0079999999999999984
c 1245 -0.00049910000000000004 -0.0079999999999999984
c 1246 0 -0.0079999999999999984
c 1247 8.9999999999986147e-007 -0.0079999999999999984
c 1248 0.0004999999999999999 -0.0079999999999999984
c 1249 0.00050089999999999976 -0.0079999999999999984
c 1250 0.0009999999999999998 -0.0079999999999999984
c 1251 0.0019982 -0.0079999999999999984
c 1252 0.0019999999999999996 -0.0079999999999999984
c 1253 0.0020008999999999995 -0.0079999999999999984
c 1254 0.003 -0.0079999999999999984
c 1255 -0.0069999999999999993 -0.0070000000000000001
c 1256 -0.0069990999999999994 -0.0070000000000000001
c 1257 -0.0059999999999999993 -0.0070000000000000001
c 1258 -0.0059981999999999995 -0.0070000000000000001
c 1259 -0.0049999999999999992 -0.0070000000000000001
c 1260 -0.0049990999999999994 -0.0070000000000000001
c 1261 -0.0044999999999999988 -0.0070000000000000001
c 1262 -0.0044990999999999989 -0.0070000000000000001
c 1263 -0.0039999999999999992 -0.0070000000000000001
c 1264 -0.0039990999999999994 -0.0070000000000000001
c 1265 -0.0034999999999999996 -0.0070000000000000001
c 1266 -0.0034990999999999998 -0.0070000000000000001
c 1267 -0.0029999999999999996 -0.0070000000000000001
c 1268 -0.0029990999999999998 -0.0070000000000000001
c 1269 -0.0024999999999999996 -0.0070000000000000001
c 1270 -0.0024990999999999998 -0.0070000000000000001
c 1271 -0.0019999999999999996 -0.0070000000000000001
c 1272 -0.0019990999999999997 -0.0070000000000000001
c 1273 -0.0014999999999999998 -0.0070000000000000001
c 1274 -0.0014991 -0.0070000000000000001
c 1275 -0.0009999999999999998 -0.0070000000000000001
c 1276 -0.00099909999999999994 -0.0070000000000000001
c 1277 -0.0004999999999999999 -0.0070000000000000001
c 1278 -0.00049910000000000004 -0.0070000000000000001
c 1279 0 -0.0070000000000000001
c 1280 8.9999999999986147e-007 -0.0070000000000000001
c 1281 0.0004999999999999999 -0.0070000000000000001
c 1282 0.00050089999999999976 -0.0070000000000000001
c 1283 0.0009999999999999998 -0.0070000000000000001
c 1284 0.0019982 -0.0070000000000000001
c 1285 0.0019999999999999996 -0.0070000000000000001
c 1286 0.0020008999999999995 -0.0070000000000000001
c 1287 0.003 -0.0070000000000000001
c 1288 -0.0069999999999999993 -0.0060000000000000001
c 1289 -0.0069990999999999994 -0.0060000000000000001
c 1290 -0.0059999999999999993 -0.0060000000000000001
c 1291 -0.0059981999999999995 -0.0060000000000000001
c 1292 -0.0049999999999999992 -0.0060000000000000001
c 1293 -0.0049990999999999994 -0.0060000000000000001
c 1294 -0.0044999999999999988 -0.0060000000000000001
c 1295 -0.0044990999999999989 -0.0060000000000000001
c 1296 -0.0039999999999999992 -0.0060000000000000001
c 1297 -0.0039990999999999994 -0.0060000000000000001
c 1298 -0.0034999999999999996 -0.0060000000000000001
c 1299 -0.0034990999999999998 -0.0060000000000000001
c 1300 -0.0029999999999999996 -0.0060000000000000001
c 1301 -0.0029990999999999998 -0.0060000000000000001
c 1302 -0.0024999999999999996 -0.0060000000000000001
c 1303 -0.0024990999999999998 -0.0060000000000000001
c 1304 -0.0019999999999999996 -0.0060000000000000001
c 1305 -0.0019990999999999997 -0.0060000000000000001
c 1306 -0.0014999999999999998 -0.0060000000000000001
c 1307 -0.0014991 -0.0060000000000000001
c 1308 -0.0009999999999999998 -0.0060000000000000001
c 1309 -0.00099909999999999994 -0.0060000000000000001
c 1310 -0.0004999999999999999 -0.0060000000000000001
c 1311 -0.00049910000000000004 -0.0060000000000000001
c 1312 0 -0.0060000000000000001
c 1313 8.9999999999986147e-007 -0.0060000000000000001
c 1314 0.0004999999999999999 -0.0060000000000000001
c 1315 0.00050089999999999976 -0.0060000000000000001
c 1316 0.0009999999999999998 -0.0060000000000000001
c 1317 0.0019982 -0.0060000000000000001
c 1318 0.0019999999999999996 -0.0060000000000000001
c 1319 0.0020008999999999995 -0.0060000000000000001
c 1320 0.003 -0.0060000000000000001
c 1321 -0.0069999999999999993 -0.0050000000000000001
c 1322 -0.0069990999999999994 -0.0050000000000000001
c 1323 -0.0059999999999999993 -0.0050000000000000001
c 1324 -0.0059981999999999995 -0.0050000000000000001
c 1325 -0.0049999999999999992 -0.0050000000000000001
c 1326 -0.0049990999999999994 -0.0050000000000000001
c 1327 -0.0044999999999999988 -0.0050000000000000001
c 1328 -0.0044990999999999989 -0.0050000000000000001
c 1329 -0.0039999999999999992 -0.0050000000000000001
c 1330 -0.0039990999999999994 -0.0050000000000000001
c 1331 -0.0034999999999999996 -0.0050000000000000001
c 1332 -0.0034990999999999998 -0.0050000000000000001
c 1333 -0.0029999999999999996 -0.0050000000000000001
c 1334 -0.0029990999999999998 -0.0050000000000000001
c 1335 -0.0024999999999999996 -0.0050000000000000001
c 1336 -0.0024990999999999998 -0.0050000000000000001
c 1337 -0.0019999999999999996 -0.0050000000000000001
c 1338 -0.0019990999999999997 -0.0050000000000000001
c 1339 -0.0014999999999999998 -0.0050000000000000001
c 1340 -0.0014991 -0.0050000000000000001
c 1341 -0.0009999999999999998 -0.0050000000000000001
c 1342 -0.00099909999999999994 -0.0050000000000000001
c 1343 -0.0004999999999999999 -0.0050000000000000001
c 1344 -0.00049910000000000004 -0.0050000000000000001
c 1345 0 -0.0050000000000000001
c 1346 8.9999999999986147e-007 -0.0050000000000000001
c 1347 0.0004999999999999999 -0.0050000000000000001
c 1348 0.00050089999999999976 -0.0050000000000000001
c 1349 0.0009999999999999998 -0.0050000000000000001
c 1350 0.0019982 -0.0050000000000000001
c 1351 0.0019999999999999996 -0.0050000000000000001
c 1352 0.0020008999999999995 -0.0050000000000000001
c 1353 0.003 -0.0050000000000000001
c 1354 -0.0069999999999999993 -0.0040000000000000001
c 1355 -0.0069990999999999994 -0.0040000000000000001
c 1356 -0.0059999999999999993 -0.0040000000000000001
c 1357 -0.0059981999999999995 -0.0040000000000000001
c 1358 -0.0049999999999999992 -0.0040000000000000001
c 1359 -0.0049990999999999994 -0.0040000000000000001
c 1360 -0.0044999999999999988 -0.0040000000000000001
c 1361 -0.0044990999999999989 -0.0040000000000000001
c 1362 -0.0039999999999999992 -0.0040000000000000001
c 1363 -0.0039990999999999994 -0.0040000000000000001
c 1364 -0.0034999999999999996 -0.0040000000000000001
c 1365 -0.0034990999999999998 -0.0040000000000000001
c 1366 -0.0029999999999999996 -0.0040000000000000001
c 1367 -0.0029990999999999998 -0.0040000000000000001
c 1368 -0.0024999999999999996 -0.0040000000000000001
c 1369 -0.0024990999999999998 -0.0040000000000000001
c 1370 -0.0019999999999999996 -0.0040000000000000001
c 1371 -0.0019990999999999997 -0.0040000000000000001
c 1372 -0.0014999999999999998 -0.0040000000000000001
c 1373 -0.0014991 -0.0040000000000000001
c 1374 -0.0009999999999999998 -0.0040000000000000001
c 1375 -0.00099909999999999994 -0.0040000000000000001
c 1376 -0.0004999999999999999 -0.0040000000000000001
c 1377 -0.00049910000000000004 -0.0040000000000000001
c 1378 0 -0.0040000000000000001
c 1379 8.9999999999986147e-007 -0.0040000000000000001
c 1380 0.0004999999999999999 -0.0040000000000000001
c 1381 0.00050089999999999976 -0.0040000000000000001
c 1382 0.0009999999999999998 -0.0040000000000000001
c 1383 0.0019982 -0.0040000000000000001
c 1384 0.0019999999999999996 -0.0040000000000000001
c 1385 0.0020008999999999995 -0.0040000000000000001
c 1386 0.003 -0.0040000000000000001
c 1387 -0.0069999999999999993 -0.0030000000000000001
c 1388 -0.0069990999999999994 -0.0030000000000000001
c 1389 -0.0059999999999999993 -0.0030000000000000001
c 1390 -0.0059981999999999995 -0.0030000000000000001
c 1391 -0.0049999999999999992 -0.0030000000000000001
c 1392 -0.0049990999999999994 -0.0030000000000000001
c 1393 -0.0044999999999999988 -0.0030000000000000001
c 1394 -0.0044990999999999989 -0.0030000000000000001
c 1395 -0.0039999999999999992 -0.0030000000000000001
c 1396 -0.0039990999999999994 -0.0030000000000000001
c 1397 -0.0034999999999999996 -0.0030000000000000001
c 1398 -0.0034990999999999998 -0.0030000000000000001
c 1399 -0.0029999999999999996 -0.0030000000000000001
c 1400 -0.0029990999999999998 -0.0030000000000000001
c 1401 -0.0024999999999999996 -0.0030000000000000001
c 1402 -0.0024990999999999998 -0.0030000000000000001
c 1403 -0.0019999999999999996 -0.0030000000000000001
c 1404 -0.0019990999999999997 -0.0030000000000000001
c 1405 -0.0014999999999999998 -0.0030000000000000001
c 1406 -0.0014991 -0.0030000000000000001
c 1407 -0.0009999999999999998 -0.0030000000000000001
c 1408 -0.00099909999999999994 -0.0030000000000000001
c 1409 -0.0004999999999999999 -0.0030000000000000001
c 1410 -0.00049910000000000004 -0.0030000000000000001
c 1411 0 -0.0030000000000000001
c 1412 8.9999999999986147e-007 -0.0030000000000000001
c 1413 0.0004999999999999999 -0.0030000000000000001
c 1414 0.00050089999999999976 -0.0030000000000000001
c 1415 0.0009999999999999998 -0.0030000000000000001
c 1416 0.0019982 -0.0030000000000000001
c 1417 0.0019999999999999996 -0.0030000000000000001
c 1418 0.0020008999999999995 -0.0030000000000000001
c 1419 0.003 -0.0030000000000000001
c 1420 -0.0069999999999999993 -0.002
c 1421 -0.0069990999999999994 -0.002
c 1422 -0.0059999999999999993 -0.002
c 1423 -0.0059981999999999995 -0.002
c 1424 -0.0049999999999999992 -0.002
c 1425 -0.0049990999999999994 -0.002
c 1426 -0.0044999999999999988 -0.002
c 1427 -0.0044990999999999989 -0.002
c 1428 -0.0039999999999999992 -0.002
c 1429 -0.0039990999999999994 -0.002
c 1430 -0.0034999999999999996 -0.002
c 1431 -0.0034990999999999998 -0.002
c 1432 -0.0029999999999999996 -0.002
c 1433 -0.0029990999999999998 -0.002
c 1434 -0.0024999999999999996 -0.002
c 1435 -0.0024990999999999998 -0.002
c 1436 -0.0019999999999999996 -0.002
c 1437 -0.0019990999999999997 -0.002
c 1438 -0.0014999999999999998 -0.002
c 1439 -0.0014991 -0.002
c 1440 -0.0009999999999999998 -0.002
c 1441 -0.00099909999999999994 -0.002
c 1442 -0.0004999999999999999 -0.002
c 1443 -0.00049910000000000004 -0.002
c 1444 0 -0.002
c 1445 8.9999999999986147e-007 -0.002
c 1446 0.0004999999999999999 -0.002
c 1447 0.00050089999999999976 -0.002
c 1448 0.0009999999999999998 -0.002
c 1449 0.0019982 -0.002
c 1450 0.0019999999999999996 -0.002
c 1451 0.0020008999999999995 -0.002
c 1452 0.003 -0.002
c 1453 -0.0069999999999999993 -0.0010000000000000005
c 1454 -0.0069990999999999994 -0.0010000000000000005
c 1455 -0.0059999999999999993 -0.0010000000000000005
c 1456 -0.0059981999999999995 -0.0010000000000000005
c 1457 -0.0049999999999999992 -0.0010000000000000005
c 1458 -0.0049990999999999994 -0.0010000000000000005
c 1459 -0.0044999999999999988 -0.0010000000000000005
c 1460 -0.0044990999999999989 -0.0010000000000000005
c 1461 -0.0039999999999999992 -0.0010000000000000005
c 1462 -0.0039990999999999994 -0.0010000000000000005
c 1463 -0.0034999999999999996 -0.0010000000000000005
c 1464 -0.0034990999999999998 -0.0010000000000000005
c 1465 -0.0029999999999999996 -0.0010000000000000005
c 1466 -0.0029990999999999998 -0.0010000000000000005
c 1467 -0.0024999999999999996 -0.0010000000000000005
c 1468 -0.0024990999999999998 -0.0010000000000000005
c 1469 -0.0019999999999999996 -0.0010000000000000005
c 1470 -0.0019990999999999997 -0.0010000000000000005
c 1471 -0.0014999999999999998 -0.0010000000000000005
c 1472 -0.0014991 -0.0010000000000000005
c 1473 -0.0009999999999999998 -0.0010000000000000005
c 1474 -0.00099909999999999994 -0.0010000000000000005
c 1475 -0.0004999999999999999 -0.0010000000000000005
c 1476 -0.00049910000000000004 -0.0010000000000000005
c 1477 0 -0.0010000000000000005
c 1478 8.9999999999986147e-007 -0.0010000000000000005
c 1479 0.0004999999999999999 -0.0010000000000000005
c 1480 0.00050089999999999976 -0.0010000000000000005
c 1481 0.0009999999999999998 -0.0010000000000000005
c 1482 0.0019982 -0.0010000000000000005
c 1483 0.0019999999999999996 -0.0010000000000000005
c 1484 0.0020008999999999995 -0.0010000000000000005
c 1485 0.003 -0.0010000000000000005
c 1486 -0.0069999999999999993 -5.4638325114320094e-019
c 1487 -0.0069990999999999994 -5.4638325114320094e-019
c 1488 -0.0059999999999999993 -5.4638325114320094e-019
c 1489 -0.0059981999999999995 -5.4638325114320094e-019
c 1490 -0.0049999999999999992 -5.4638325114320094e-019
c 1491 -0.0049990999999999994 -5.4638325114320094e-019
c 1492 -0.0044999999999999988 -5.4638325114320094e-019
c 1493 -0.0044990999999999989 -5.4638325114320094e-019
c 1494 -0.0039999999999999992 -5.4638325114320094e-019
c 1495 -0.0039990999999999994 -5.4638325114320094e-019
c 1496 -0.0034999999999999996 -5.4638325114320094e-019
c 1497 -0.0034990999999999998 -5.4638325114320094e-019
c 1498 -0.0029999999999999996 -5.4638325114320094e-019
c 1499 -0.0029990999999999998 -5.4638325114320094e-019
c 1500 -0.0024999999999999996 -5.4638325114320094e-019
c 1501 -0.0024990999999999998 -5.4638325114320094e-019
c 1502 -0.0019999999999999996 -5.4638325114320094e-019
c 1503 -0.0019990999999999997 -5.4638325114320094e-019
c 1504 -0.0014999999999999998 -5.4638325114320094e-019
c 1505 -0.0014991 -5.4638325114320094e-019
c 1506 -0.0009999999999999998 -5.4638325114320094e-019
c 1507 -0.00099909999999999994 -5.4638325114320094e-019
c 1508 -0.0004999999999999999 -5.4638325114320094e-019
c 1509 -0.00049910000000000004 -5.4638325114320094e-019
c 1510 0 -5.4638325114320094e-019
c 1511 8.9999999999986147e-007 -5.4638325114320094e-019
c 1512 0.0004999999999999999 -5.4638325114320094e-019
c 1513 0.00050089999999999976 -5.4638325114320094e-019
c 1514 0.0009999999999999998 -5.4638325114320094e-019
c 1515 0.0019982 -5.4638325114320094e-019
c 1516 0.0019999999999999996 -5.4638325114320094e-019
c 1517 0.0020008999999999995 -5.4638325114320094e-019
c 1518 0.003 -5.4638325114320094e-019
e 1 1491 1492 0
e -1 339 339 2
e -1 339 339 2
e 4 1491 1490 0
e -1 339 339 2
e 6 1492 1493 0
e -1 339 339 2
e -1 339 339 2
e -1 339 339 2
e -1 339 339 2
e -1 339 339 2
e -1 339 339 2
e -1 339 339 2
e -1 339 339 2
e -1 339 339 2
e -1 339 339 2
e -1 339 339 2
e -1 339 339 2
e -1 339 339 2
e -1 339 339 2
e -1 339 339 2
e -1 339 339 2
e -1 339 339 2
e -1 339 339 2
e -1 339 339 2
e -1 339 339 2
e -1 339 339 2
e -1 339 339 2
e -1 339 339 2
e -1 339 339 2
e -1 339 339 2
e -1 339 339 2
e -1 339 339 2
e -1 339 339 2
e -1 339 339 2
e -1 339 339 2
e -1 339 339 2
e -1 339 339 2
e -1 339 339 2
e -1 339 339 2
e -1 339 339 2
e -1 339 339 2
e -1 339 339 2
e -1 339 339 2
e -1 339 339 2
e -1 339 339 2
e -1 339 339 2
e -1 339 339 2
e -1 339 339 2
e -1 339 339 2
e -1 339 339 2
e -1 339 339 2
e -1 339 339 2
e -1 339 339 2
e -1 339 339 2
e -1 339 339 2
e -1 339 339 2
e -1 339 339 2
e -1 339 339 2
e -1 339 339 2
e -1 339 339 2
e -1 339 339 2
e -1 339 339 2
e -1 339 339 2
e -1 339 339 2
e -1 339 339 2
e -1 339 339 2
e -1 339 339 2
e -1 339 339 2
e -1 339 339 2
e -1 339 339 2
e -1 339 339 2
e -1 339 339 2
e -1 339 339 2
e -1 339 339 2
e -1 339 339 2
e -1 339 339 2
e -1 339 339 2
e -1 339 339 2
e -1 339 339 2
e -1 339 339 2
e -1 339 339 2
e -1 339 339 2
e -1 339 339 2
e -1 339 339 2
e -1 339 339 2
e -1 339 339 2
e -1 339 339 2
e -1 339 339 2
e -1 339 339 2
e -1 339 339 2
e -1 339 339 2
e -1 339 339 2
e -1 339 339 2
e -1 339 339 2
e -1 339 339 2
e -1 339 339 2
e -1 339 339 2
e -1 339 339 2
e -1 339 339 2
e -1 339 339 2
e -1 339 339 2
e -1 339 339 2
e -1 339 339 2
e -1 339 339 2
e -1 339 339 2
e -1 339 339 2
e -1 339 339 2
e -1 339 339 2
e -1 339 339 2
e -1 339 339 2
e -1 339 339 2
e -1 339 339 2
e -1 339 339 2
e -1 339 339 2
e -1 339 339 2
e -1 339 339 2
e -1 339 339 2
e -1 339 339 2
e -1 339 339 2
e -1 339 339 2
e -1 339 339 2
e -1 339 339 2
e -1 339 339 2
e -1 339 339 2
e -1 339 339 2
e -1 339 339 2
e -1 339 339 2
e -1 339 339 2
e -1 339 339 2
e -1 339 339 2
e -1 339 339 2
e -1 339 339 2
e -1 339 339 2
e -1 339 339 2
e -1 339 339 2
e -1 339 339 2
e -1 339 339 2
e -1 339 339 2
e -1 339 339 2
e -1 339 339 2
e -1 339 339 2
e -1 339 339 2
e -1 339 339 2
e -1 339 339 2
e -1 339 339 2
e -1 339 339 2
e -1 339 339 2
e -1 339 339 2
e -1 339 339 2
e -1 339 339 2
e -1 339 339 2
e -1 339 339 2
e -1 339 339 2
e -1 339 339 2
e -1 339 339 2
e -1 339 339 2
e -1 339 339 2
e -1 339 339 2
e -1 339 339 2
e -1 339 339 2
e -1 339 339 2
e -1 339 339 2
e -1 339 339 2
e -1 339 339 2
e -1 339 339 2
e -1 339 339 2
e -1 339 339 2
e -1 339 339 2
e -1 339 339 2
e -1 339 339 2
e -1 339 339 2
e -1 339 339 2
e -1 339 339 2
e -1 339 339 2
e -1 339 339 2
e -1 339 339 2
e -1 339 339 2
e -1 339 339 2
e -1 339 339 2
e -1 339 339 2
e -1 339 339 2
e -1 339 339 2
e -1 339 339 2
e -1 339 339 2
e -1 339 339 2
e -1 339 339 2
e -1 339 339 2
e -1 339 339 2
e -1 339 339 2
e -1 339 339 2
e -1 339 339 2
e -1 339 339 2
e -1 339 339 2
e -1 339 339 2
e -1 339 339 2
e -1 339 339 2
e -1 339 339 2
e -1 339 339 2
e -1 339 339 2
e -1 339 339 2
e -1 339 339 2
e -1 339 339 2
e -1 339 339 2
e -1 339 339 2
e -1 339 339 2
e -1 339 339 2
e -1 339 339 2
e -1 339 339 2
e -1 339 339 2
e -1 339 339 2
e -1 339 339 2
e -1 339 339 2
e -1 339 339 2
e -1 339 339 2
e -1 339 339 2
e -1 339 339 2
e -1 339 339 2
e -1 339 339 2
e -1 339 339 2
e -1 339 339 2
e -1 339 339 2
e -1 339 339 2
e -1 339 339 2
e -1 339 339 2
e -1 339 339 2
e -1 339 339 2
e -1 339 339 2
e -1 339 339 2
e -1 339 339 2
e -1 339 339 2
e -1 339 339 2
e -1 339 339 2
e -1 339 339 2
e -1 339 339 2
e -1 339 339 2
e -1 339 339 2
e -1 339 339 2
e -1 339 339 2
e -1 339 339 2
e -1 339 339 2
e -1 339 339 2
e -1 339 339 2
e -1 339 339 2
e -1 339 339 2
e -1 339 339 2
e -1 339 339 2
e -1 339 339 2
e -1 339 339 2
e -1 339 339 2
e -1 339 339 2
e -1 339 339 2
e -1 339 339 2
e -1 339 339 2
e -1 339 339 2
e -1 339 339 2
e -1 339 339 2
e -1 339 339 2
e -1 339 339 2
e -1 339 339 2
e -1 339 339 2
e -1 339 339 2
e -1 339 339 2
e -1 339 339 2
e -1 339 339 2
e -1 339 339 2
e -1 339 339 2
e -1 339 339 2
e -1 339 339 2
e -1 339 339 2
e -1 339 339 2
e -1 339 339 2
e -1 339 339 2
e -1 339 339 2
e -1 339 339 2
e -1 339 339 2
e -1 339 339 2
e -1 339 339 2
e -1 339 339 2
e -1 339 339 2
e -1 339 339 2
e -1 339 339 2
e -1 339 339 2
e -1 339 339 2
e -1 339 339 2
e -1 339 339 2
e -1 339 339 2
e -1 339 339 2
e -1 339 339 2
e -1 339 339 2
e -1 339 339 2
e -1 339 339 2
e -1 339 339 2
e -1 339 339 2
e -1 339 339 2
e -1 339 339 2
e -1 339 339 2
e -1 339 339 2
e -1 339 339 2
e -1 339 339 2
e -1 339 339 2
e -1 339 339 2
e -1 339 339 2
e -1 339 339 2
e -1 339 339 2
e -1 339 339 2
e -1 339 339 2
e -1 339 339 2
e -1 339 339 2
e -1 339 339 2
e -1 339 339 2
e -1 339 339 2
e -1 339 339 2
e -1 339 339 2
e -1 339 339 2
e -1 339 339 2
e -1 339 339 2
e -1 339 339 2
e -1 339 339 2
e -1 339 339 2
e -1 339 339 2
e -1 339 339 2
e -1 339 339 2
e -1 339 339 2
e -1 339 339 2
e -1 339 339 2
e -1 339 339 2
e -1 339 339 2
e -1 339 339 2
e -1 339 339 2
e -1 339 339 2
e -1 339 339 2
e -1 339 339 2
e -1 339 339 2
e -1 339 339 2
e -1 339 339 2
e -1 339 339 2
e -1 339 339 2
e -1 339 339 2
e -1 339 339 2
e -1 339 339 2
e -1 339 339 2
e -1 339 339 2
e -1 339 339 2
e -1 339 339 2
e -1 339 339 2
e -1 339 339 2
e -1 339 339 2
e -1 339 339 2
e -1 339 339 2
e -1 339 339 2
e -1 339 339 2
e -1 339 339 2
e -1 339 339 2
e -1 339 339 2
e -1 339 339 2
e -1 339 339 2
e -1 339 339 2
e -1 339 339 2
e 360 6 7 0
e -1 339 339 2
e 362 6 5 0
e 363 7 8 0
e 364 1490 1457 0
e 365 1490 1457 0
e 366 1490 1489 0
e 367 1457 1424 0
e 368 1457 1424 0
e -1 339 339 2
e -1 339 339 2
e 371 1424 1391 0
e 372 1424 1391 0
e -1 339 339 2
e -1 339 339 2
e 375 1391 1358 0
e 376 1391 1358 0
e -1 339 339 2
e -1 339 339 2
e 379 1358 1325 0
e 380 1358 1325 0
e -1 339 339 2
e -1 339 339 2
e 383 1325 1292 0
e 384 1325 1292 0
e -1 339 339 2
e -1 339 339 2
e 387 1292 1259 0
e 388 1292 1259 0
e -1 339 339 2
e -1 339 339 2
e 391 1259 1226 0
e 392 1259 1226 0
e -1 339 339 2
e -1 339 339 2
e 395 1226 1193 0
e 396 1226 1193 0
e -1 339 339 2
e -1 339 339 2
e 399 1193 1160 0
e 400 1193 1160 0
e -1 339 339 2
e -1 339 339 2
e 403 1160 1127 0
e 404 1160 1127 0
e -1 339 339 2
e -1 339 339 2
e 407 1127 1094 0
e 408 1127 1094 0
e -1 339 339 2
e -1 339 339 2
e 411 1094 1061 0
e 412 1094 1061 0
e -1 339 339 2
e -1 339 339 2
e 415 1061 1028 0
e 416 1061 1028 0
e -1 339 339 2
e -1 339 339 2
e 419 1028 995 0
e 420 1028 995 0
e -1 339 339 2
e -1 339 339 2
e 423 995 962 0
e 424 995 962 0
e -1 339 339 2
e -1 339 339 2
e 427 962 929 0
e 428 962 929 0
e -1 339 339 2
e -1 339 339 2
e 431 929 896 0
e 432 929 896 0
e -1 339 339 2
e -1 339 339 2
e 435 896 863 0
e 436 896 863 0
e -1 339 339 2
e -1 339 339 2
e 439 863 830 0
e 440 863 830 0
e -1 339 339 2
e -1 339 339 2
e 443 830 797 0
e 444 830 797 0
e -1 339 339 2
e 446 830 829 0
e 447 830 829 0
e 448 797 764 0
e 449 797 764 0
e -1 339 339 2
e -1 339 339 2
e 452 764 731 0
e 453 764 731 0
e -1 339 339 2
e -1 339 339 2
e 456 731 698 0
e 457 731 698 0
e -1 339 339 2
e -1 339 339 2
e 460 698 665 0
e 461 698 665 0
e -1 339 339 2
e -1 339 339 2
e 464 665 632 0
e 465 665 632 0
e -1 339 339 2
e -1 339 339 2
e 468 632 599 0
e 469 632 599 0
e -1 339 339 2
e -1 339 339 2
e 472 599 566 0
e 473 599 566 0
e -1 339 339 2
e -1 339 339 2
e 476 566 533 0
e 477 566 533 0
e -1 339 339 2
e -1 339 339 2
e 480 533 500 0
e 481 533 500 0
e -1 339 339 2
e -1 339 339 2
e 484 500 467 0
e 485 500 467 0
e -1 339 339 2
e -1 339 339 2
e 488 467 434 0
e 489 467 434 0
e -1 339 339 2
e -1 339 339 2
e 492 434 401 0
e 493 434 401 0
e -1 339 339 2
e -1 339 339 2
e 496 401 368 0
e 497 401 368 0
e -1 339 339 2
e -1 339 339 2
e 500 368 335 0
e 501 368 335 0
e -1 339 339 2
e -1 339 339 2
e 504 335 302 0
e 505 335 302 0
e -1 339 339 2
e -1 339 339 2
e 508 302 269 0
e 509 302 269 0
e -1 339 339 2
e -1 339 339 2
e 512 269 236 0
e 513 269 236 0
e -1 339 339 2
e -1 339 339 2
e 516 236 203 0
e 517 236 203 0
e -1 339 339 2
e -1 339 339 2
e 520 203 170 0
e 521 203 170 0
e -1 339 339 2
e -1 339 339 2
e 524 170 137 0
e 525 170 137 0
e -1 339 339 2
e -1 339 339 2
e 528 137 104 0
e 529 137 104 0
e -1 339 339 2
e -1 339 339 2
e 532 104 71 0
e 533 104 71 0
e -1 339 339 2
e -1 339 339 2
e 536 71 38 0
e 537 71 38 0
e -1 339 339 2
e -1 339 339 2
e 540 38 5 0
e 541 38 5 0
e -1 339 339 2
e -1 339 339 2
e -1 339 339 2
e 545 5 4 0
e 546 1493 1494 0
e -1 339 339 2
e -1 339 339 2
e -1 339 339 2
e 550 1494 1495 0
e -1 339 339 2
e -1 339 339 2
e -1 339 339 2
e -1 339 339 2
e -1 339 339 2
e -1 339 339 2
e -1 339 339 2
e -1 339 339 2
e -1 339 339 2
e -1 339 339 2
e -1 339 339 2
e -1 339 339 2
e -1 339 339 2
e -1 339 339 2
e -1 339 339 2
e -1 339 339 2
e -1 339 339 2
e -1 339 339 2
e -1 339 339 2
e -1 339 339 2
e -1 339 339 2
e -1 339 339 2
e -1 339 339 2
e -1 339 339 2
e -1 339 339 2
e -1 339 339 2
e -1 339 339 2
e -1 339 339 2
e -1 339 339 2
e -1 339 339 2
e -1 339 339 2
e -1 339 339 2
e -1 339 339 2
e -1 339 339 2
e -1 339 339 2
e -1 339 339 2
e -1 339 339 2
e -1 339 339 2
e -1 339 339 2
e -1 339 339 2
e -1 339 339 2
e -1 339 339 2
e -1 339 339 2
e -1 339 339 2
e -1 339 339 2
e -1 339 339 2
e -1 339 339 2
e -1 339 339 2
e -1 339 339 2
e -1 339 339 2
e -1 339 339 2
e -1 339 339 2
e -1 339 339 2
e -1 339 339 2
e -1 339 339 2
e -1 339 339 2
e -1 339 339 2
e -1 339 339 2
e -1 339 339 2
e -1 339 339 2
e -1 339 339 2
e -1 339 339 2
e -1 339 339 2
e -1 339 339 2
e -1 339 339 2
e -1 339 339 2
e -1 339 339 2
e -1 339 339 2
e -1 339 339 2
e -1 339 339 2
e -1 339 339 2
e -1 339 339 2
e -1 339 339 2
e -1 339 339 2
e -1 339 339 2
e -1 339 339 2
e -1 339 339 2
e -1 339 339 2
e -1 339 339 2
e -1 339 339 2
e -1 339 339 2
e -1 339 339 2
e -1 339 339 2
e -1 339 339 2
e -1 339 339 2
e -1 339 339 2
e -1 339 339 2
e -1 339 339 2
e -1 339 339 2
e -1 339 339 2
e -1 339 339 2
e -1 339 339 2
e -1 339 339 2
e -1 339 339 2
e -1 339 339 2
e -1 339 339 2
e -1 339 339 2
e -1 339 339 2
e -1 339 339 2
e -1 339 339 2
e -1 339 339 2
e -1 339 339 2
e -1 339 339 2
e -1 339 339 2
e -1 339 339 2
e -1 339 339 2
e -1 339 339 2
e -1 339 339 2
e -1 339 339 2
e -1 339 339 2
e -1 339 339 2
e -1 339 339 2
e -1 339 339 2
e -1 339 339 2
e -1 339 339 2
e -1 339 339 2
e -1 339 339 2
e -1 339 339 2
e -1 339 339 2
e -1 339 339 2
e -1 339 339 2
e -1 339 339 2
e -1 339 339 2
e -1 339 339 2
e -1 339 339 2
e -1 339 339 2
e -1 339 339 2
e -1 339 339 2
e -1 339 339 2
e -1 339 339 2
e -1 339 339 2
e -1 339 339 2
e -1 339 339 2
e -1 339 339 2
e -1 339 339 2
e -1 339 339 2
e -1 339 339 2
e -1 339 339 2
e -1 339 339 2
e -1 339 339 2
e -1 339 339 2
e -1 339 339 2
e -1 339 339 2
e -1 339 339 2
e -1 339 339 2
e -1 339 339 2
e -1 339 339 2
e -1 339 339 2
e 699 669 636 0
e 700 669 636 0
e 701 669 670 0
e 702 669 670 0
e -1 339 339 2
e -1 339 339 2
e -1 339 339 2
e -1 339 339 2
e 707 636 603 0
e 708 636 603 0
e -1 339 339 2
e -1 339 339 2
e -1 339 339 2
e -1 339 339 2
e -1 339 339 2
e 714 603 570 0
e 715 603 570 0
e -1 339 339 2
e -1 339 339 2
e -1 339 339 2
e -1 339 339 2
e -1 339 339 2
e 721 570 537 0
e 722 570 537 0
e -1 339 339 2
e -1 339 339 2
e -1 339 339 2
e -1 339 339 2
e -1 339 339 2
e 728 537 504 0
e 729 537 504 0
e -1 339 339 2
e -1 339 339 2
e -1 339 339 2
e -1 339 339 2
e -1 339 339 2
e 735 504 471 0
e 736 504 471 0
e -1 339 339 2
e -1 339 339 2
e -1 339 339 2
e -1 339 339 2
e -1 339 339 2
e 742 471 438 0
e 743 471 438 0
e -1 339 339 2
e -1 339 339 2
e -1 339 339 2
e -1 339 339 2
e -1 339 339 2
e 749 438 405 0
e 750 438 405 0
e -1 339 339 2
e -1 339 339 2
e -1 339 339 2
e -1 339 339 2
e -1 339 339 2
e 756 405 372 0
e 757 405 372 0
e -1 339 339 2
e -1 339 339 2
e -1 339 339 2
e -1 339 339 2
e -1 339 339 2
e 763 372 339 0
e 764 372 339 0
e -1 339 339 2
e -1 339 339 2
e -1 339 339 2
e -1 339 339 2
e -1 339 339 2
e 770 339 306 0
e 771 339 306 0
e -1 339 339 2
e -1 339 339 2
e -1 339 339 2
e -1 339 339 2
e -1 339 339 2
e 777 306 273 0
e 778 306 273 0
e -1 339 339 2
e -1 339 339 2
e -1 339 339 2
e -1 339 339 2
e -1 339 339 2
e 784 273 240 0
e 785 273 240 0
e -1 339 339 2
e -1 339 339 2
e -1 339 339 2
e -1 339 339 2
e -1 339 339 2
e 791 240 207 0
e 792 240 207 0
e -1 339 339 2
e -1 339 339 2
e -1 339 339 2
e -1 339 339 2
e -1 339 339 2
e 798 207 174 0
e 799 207 174 0
e -1 339 339 2
e -1 339 339 2
e -1 339 339 2
e -1 339 339 2
e -1 339 339 2
e 805 174 141 0
e 806 174 141 0
e -1 339 339 2
e -1 339 339 2
e -1 339 339 2
e -1 339 339 2
e -1 339 339 2
e 812 141 108 0
e 813 141 108 0
e -1 339 339 2
e -1 339 339 2
e -1 339 339 2
e -1 339 339 2
e -1 339 339 2
e 819 108 75 0
e 820 108 75 0
e -1 339 339 2
e -1 339 339 2
e -1 339 339 2
e -1 339 339 2
e -1 339 339 2
e 826 75 42 0
e 827 75 42 0
e -1 339 339 2
e -1 339 339 2
e -1 339 339 2
e -1 339 339 2
e -1 339 339 2
e 833 42 9 0
e 834 42 9 0
e -1 339 339 2
e -1 339 339 2
e 837 8 9 0
e 838 9 10 0
e 839 1495 1496 0
e -1 339 339 2
e -1 339 339 2
e -1 339 339 2
e 843 1496 1497 0
e -1 339 339 2
e -1 339 339 2
e -1 339 339 2
e -1 339 339 2
e -1 339 339 2
e -1 339 339 2
e -1 339 339 2
e -1 339 339 2
e -1 339 339 2
e -1 339 339 2
e -1 339 339 2
e -1 339 339 2
e -1 339 339 2
e -1 339 339 2
e -1 339 339 2
e -1 339 339 2
e -1 339 339 2
e -1 339 339 2
e -1 339 339 2
e -1 339 339 2
e -1 339 339 2
e -1 339 339 2
e -1 339 339 2
e -1 339 339 2
e -1 339 339 2
e -1 339 339 2
e -1 339 339 2
e -1 339 339 2
e -1 339 339 2
e -1 339 339 2
e -1 339 339 2
e -1 339 339 2
e -1 339 339 2
e -1 339 339 2
e -1 339 339 2
e -1 339 339 2
e -1 339 339 2
e -1 339 339 2
e -1 339 339 2
e -1 339 339 2
e -1 339 339 2
e -1 339 339 2
e -1 339 339 2
e -1 339 339 2
e -1 339 339 2
e -1 339 339 2
e -1 339 339 2
e -1 339 339 2
e -1 339 339 2
e -1 339 339 2
e -1 339 339 2
e -1 339 339 2
e -1 339 339 2
e -1 339 339 2
e -1 339 339 2
e -1 339 339 2
e -1 339 339 2
e -1 339 339 2
e -1 339 339 2
e -1 339 339 2
e -1 339 339 2
e -1 339 339 2
e -1 339 339 2
e -1 339 339 2
e -1 339 339 2
e -1 339 339 2
e -1 339 339 2
e -1 339 339 2
e -1 339 339 2
e -1 339 339 2
e -1 339 339 2
e -1 339 339 2
e -1 339 339 2
e -1 339 339 2
e -1 339 339 2
e -1 339 339 2
e -1 339 339 2
e -1 339 339 2
e -1 339 339 2
e -1 339 339 2
e -1 339 339 2
e -1 339 339 2
e -1 339 339 2
e -1 339 339 2
e -1 339 339 2
e -1 339 339 2
e -1 339 339 2
e -1 339 339 2
e -1 339 339 2
e -1 339 339 2
e -1 339 339 2
e -1 339 339 2
e -1 339 339 2
e -1 339 339 2
e -1 339 339 2
e -1 339 339 2
e -1 339 339 2
e -1 339 339 2
e -1 339 339 2
e -1 339 339 2
e -1 339 339 2
e -1 339 339 2
e -1 339 339 2
e -1 339 339 2
e -1 339 339 2
e -1 339 339 2
e -1 339 339 2
e -1 339 339 2
e -1 339 339 2
e -1 339 339 2
e -1 339 339 2
e -1 339 339 2
e -1 339 339 2
e -1 339 339 2
e -1 339 339 2
e -1 339 339 2
e -1 339 339 2
e -1 339 339 2
e -1 339 339 2
e -1 339 339 2
e -1 339 339 2
e -1 339 339 2
e -1 339 339 2
e -1 339 339 2
e -1 339 339 2
e -1 339 339 2
e -1 339 339 2
e -1 339 339 2
e -1 339 339 2
e -1 339 339 2
e -1 339 339 2
e -1 339 339 2
e -1 339 339 2
e -1 339 339 2
e -1 339 339 2
e -1 339 339 2
e -1 339 339 2
e -1 339 339 2
e -1 339 339 2
e -1 339 339 2
e -1 339 339 2
e -1 339 339 2
e -1 339 339 2
e -1 339 339 2
e -1 339 339 2
e 989 670 671 0
e 990 670 671 0
e -1 339 339 2
e -1 339 339 2
e 993 671 672 0
e 994 671 672 0
e -1 339 339 2
e -1 339 339 2
e 997 1497 1498 0
e -1 339 339 2
e -1 339 339 2
e -1 339 339 2
e 1001 1498 1499 0
e -1 339 339 2
e -1 339 339 2
e -1 339 339 2
e -1 339 339 2
e -1 339 339 2
e -1 339 339 2
e -1 339 339 2
e -1 339 339 2
e -1 339 339 2
e -1 339 339 2
e -1 339 339 2
e -1 339 339 2
e -1 339 339 2
e -1 339 339 2
e -1 339 339 2
e -1 339 339 2
e -1 339 339 2
e -1 339 339 2
e -1 339 339 2
e -1 339 339 2
e -1 339 339 2
e -1 339 339 2
e -1 339 339 2
e -1 339 339 2
e -1 339 339 2
e -1 339 339 2
e -1 339 339 2
e -1 339 339 2
e -1 339 339 2
e -1 339 339 2
e -1 339 339 2
e -1 339 339 2
e -1 339 339 2
e -1 339 339 2
e -1 339 339 2
e -1 339 339 2
e -1 339 339 2
e -1 339 339 2
e -1 339 339 2
e -1 339 339 2
e -1 339 339 2
e -1 339 339 2
e -1 339 339 2
e -1 339 339 2
e -1 339 339 2
e -1 339 339 2
e -1 339 339 2
e -1 339 339 2
e -1 339 339 2
e -1 339 339 2
e -1 339 339 2
e -1 339 339 2
e -1 339 339 2
e -1 339 339 2
e -1 339 339 2
e -1 339 339 2
e -1 339 339 2
e -1 339 339 2
e -1 339 339 2
e -1 339 339 2
e -1 339 339 2
e -1 339 339 2
e -1 339 339 2
e -1 339 339 2
e -1 339 339 2
e -1 339 339 2
e -1 339 339 2
e -1 339 339 2
e -1 339 339 2
e -1 339 339 2
e -1 339 339 2
e -1 339 339 2
e -1 339 339 2
e -1 339 339 2
e -1 339 339 2
e -1 339 339 2
e -1 339 339 2
e -1 339 339 2
e -1 339 339 2
e -1 339 339 2
e -1 339 339 2
e -1 339 339 2
e -1 339 339 2
e -1 339 339 2
e -1 339 339 2
e -1 339 339 2
e -1 339 339 2
e -1 339 339 2
e -1 339 339 2
e -1 339 339 2
e -1 339 339 2
e -1 339 339 2
e -1 339 339 2
e -1 339 339 2
e -1 339 339 2
e -1 339 339 2
e -1 339 339 2
e -1 339 339 2
e -1 339 339 2
e -1 339 339 2
e -1 339 339 2
e -1 339 339 2
e -1 339 339 2
e -1 339 339 2
e -1 339 339 2
e -1 339 339 2
e -1 339 339 2
e -1 339 339 2
e -1 339 339 2
e -1 339 339 2
e -1 339 339 2
e -1 339 339 2
e -1 339 339 2
e -1 339 339 2
e -1 339 339 2
e -1 339 339 2
e -1 339 339 2
e -1 339 339 2
e -1 339 339 2
e -1 339 339 2
e -1 339 339 2
e -1 339 339 2
e -1 339 339 2
e -1 339 339 2
e -1 339 339 2
e -1 339 339 2
e -1 339 339 2
e -1 339 339 2
e -1 339 339 2
e -1 339 339 2
e -1 339 339 2
e -1 339 339 2
e -1 339 339 2
e -1 339 339 2
e -1 339 339 2
e -1 339 339 2
e -1 339 339 2
e -1 339 339 2
e -1 339 339 2
e -1 339 339 2
e -1 339 339 2
e -1 339 339 2
e -1 339 339 2
e -1 339 339 2
e -1 339 339 2
e 1147 672 673 0
e 1148 672 673 0
e -1 339 339 2
e -1 339 339 2
e 1151 673 674 0
e 1152 673 674 0
e -1 339 339 2
e -1 339 339 2
e 1155 1499 1500 0
e -1 339 339 2
e -1 339 339 2
e -1 339 339 2
e 1159 1500 1501 0
e -1 339 339 2
e -1 339 339 2
e -1 339 339 2
e -1 339 339 2
e -1 339 339 2
e -1 339 339 2
e -1 339 339 2
e -1 339 339 2
e -1 339 339 2
e -1 339 339 2
e -1 339 339 2
e -1 339 339 2
e -1 339 339 2
e -1 339 339 2
e -1 339 339 2
e -1 339 339 2
e -1 339 339 2
e -1 339 339 2
e -1 339 339 2
e -1 339 339 2
e -1 339 339 2
e -1 339 339 2
e -1 339 339 2
e -1 339 339 2
e -1 339 339 2
e -1 339 339 2
e -1 339 339 2
e -1 339 339 2
e -1 339 339 2
e -1 339 339 2
e -1 339 339 2
e -1 339 339 2
e -1 339 339 2
e -1 339 339 2
e -1 339 339 2
e -1 339 339 2
e -1 339 339 2
e -1 339 339 2
e -1 339 339 2
e -1 339 339 2
e -1 339 339 2
e -1 339 339 2
e -1 339 339 2
e -1 339 339 2
e -1 339 339 2
e -1 339 339 2
e -1 339 339 2
e -1 339 339 2
e -1 339 339 2
e -1 339 339 2
e -1 339 339 2
e -1 339 339 2
e -1 339 339 2
e -1 339 339 2
e -1 339 339 2
e -1 339 339 2
e -1 339 339 2
e -1 339 339 2
e -1 339 339 2
e -1 339 339 2
e -1 339 339 2
e -1 339 339 2
e -1 339 339 2
e -1 339 339 2
e -1 339 339 2
e -1 339 339 2
e -1 339 339 2
e -1 339 339 2
e -1 339 339 2
e -1 339 339 2
e -1 339 339 2
e -1 339 339 2
e -1 339 339 2
e -1 339 339 2
e -1 339 339 2
e -1 339 339 2
e -1 339 339 2
e -1 339 339 2
e -1 339 339 2
e -1 339 339 2
e -1 339 339 2
e -1 339 339 2
e -1 339 339 2
e -1 339 339 2
e -1 339 339 2
e -1 339 339 2
e -1 339 339 2
e -1 339 339 2
e -1 339 339 2
e -1 339 339 2
e -1 339 339 2
e -1 339 339 2
e -1 339 339 2
e -1 339 339 2
e -1 339 339 2
e -1 339 339 2
e -1 339 339 2
e -1 339 339 2
e -1 339 339 2
e -1 339 339 2
e -1 339 339 2
e -1 339 339 2
e -1 339 339 2
e -1 339 339 2
e -1 339 339 2
e -1 339 339 2
e -1 339 339 2
e -1 339 339 2
e -1 339 339 2
e -1 339 339 2
e -1 339 339 2
e -1 339 339 2
e -1 339 339 2
e -1 339 339 2
e -1 339 339 2
e -1 339 339 2
e -1 339 339 2
e -1 339 339 2
e -1 339 339 2
e -1 339 339 2
e -1 339 339 2
e -1 339 339 2
e -1 339 339 2
e -1 339 339 2
e -1 339 339 2
e -1 339 339 2
e -1 339 339 2
e -1 339 339 2
e -1 339 339 2
e -1 339 339 2
e -1 339 339 2
e -1 339 339 2
e -1 339 339 2
e -1 339 339 2
e -1 339 339 2
e -1 339 339 2
e -1 339 339 2
e -1 339 339 2
e -1 339 339 2
e -1 339 339 2
e -1 339 339 2
e -1 339 339 2
e -1 339 339 2
e -1 339 339 2
e -1 339 339 2
e 1305 674 675 0
e 1306 674 675 0
e -1 339 339 2
e -1 339 339 2
e 1309 675 676 0
e 1310 675 676 0
e -1 339 339 2
e -1 339 339 2
e 1313 1501 1502 0
e -1 339 339 2
e -1 339 339 2
e -1 339 339 2
e 1317 1502 1503 0
e -1 339 339 2
e -1 339 339 2
e -1 339 339 2
e -1 339 339 2
e -1 339 339 2
e -1 339 339 2
e -1 339 339 2
e -1 339 339 2
e -1 339 339 2
e -1 339 339 2
e -1 339 339 2
e -1 339 339 2
e -1 339 339 2
e -1 339 339 2
e -1 339 339 2
e -1 339 339 2
e -1 339 339 2
e -1 339 339 2
e -1 339 339 2
e -1 339 339 2
e -1 339 339 2
e -1 339 339 2
e -1 339 339 2
e -1 339 339 2
e -1 339 339 2
e -1 339 339 2
e -1 339 339 2
e -1 339 339 2
e -1 339 339 2
e -1 339 339 2
e -1 339 339 2
e -1 339 339 2
e -1 339 339 2
e -1 339 339 2
e -1 339 339 2
e -1 339 339 2
e -1 339 339 2
e -1 339 339 2
e -1 339 339 2
e -1 339 339 2
e -1 339 339 2
e -1 339 339 2
e -1 339 339 2
e -1 339 339 2
e -1 339 339 2
e -1 339 339 2
e -1 339 339 2
e -1 339 339 2
e -1 339 339 2
e -1 339 339 2
e -1 339 339 2
e -1 339 339 2
e -1 339 339 2
e -1 339 339 2
e -1 339 339 2
e -1 339 339 2
e -1 339 339 2
e -1 339 339 2
e -1 339 339 2
e -1 339 339 2
e -1 339 339 2
e -1 339 339 2
e -1 339 339 2
e -1 339 339 2
e -1 339 339 2
e -1 339 339 2
e -1 339 339 2
e -1 339 339 2
e -1 339 339 2
e -1 339 339 2
e -1 339 339 2
e -1 339 339 2
e -1 339 339 2
e -1 339 339 2
e -1 339 339 2
e -1 339 339 2
e -1 339 339 2
e -1 339 339 2
e -1 339 339 2
e -1 339 339 2
e -1 339 339 2
e -1 339 339 2
e -1 339 339 2
e -1 339 339 2
e -1 339 339 2
e -1 339 339 2
e -1 339 339 2
e -1 339 339 2
e -1 339 339 2
e -1 339 339 2
e -1 339 339 2
e -1 339 339 2
e -1 339 339 2
e -1 339 339 2
e -1 339 339 2
e -1 339 339 2
e -1 339 339 2
e -1 339 339 2
e -1 339 339 2
e -1 339 339 2
e -1 339 339 2
e -1 339 339 2
e -1 339 339 2
e -1 339 339 2
e -1 339 339 2
e -1 339 339 2
e -1 339 339 2
e -1 339 339 2
e -1 339 339 2
e -1 339 339 2
e -1 339 339 2
e -1 339 339 2
e -1 339 339 2
e -1 339 339 2
e -1 339 339 2
e -1 339 339 2
e -1 339 339 2
e -1 339 339 2
e -1 339 339 2
e -1 339 339 2
e -1 339 339 2
e -1 339 339 2
e -1 339 339 2
e -1 339 339 2
e -1 339 339 2
e -1 339 339 2
e -1 339 339 2
e -1 339 339 2
e -1 339 339 2
e -1 339 339 2
e -1 339 339 2
e -1 339 339 2
e -1 339 339 2
e -1 339 339 2
e -1 339 339 2
e -1 339 339 2
e -1 339 339 2
e -1 339 339 2
e -1 339 339 2
e -1 339 339 2
e -1 339 339 2
e -1 339 339 2
e -1 339 339 2
e -1 339 339 2
e -1 339 339 2
e 1463 676 677 0
e 1464 676 677 0
e -1 339 339 2
e -1 339 339 2
e 1467 677 678 0
e 1468 677 678 0
e -1 339 339 2
e -1 339 339 2
e 1471 1503 1504 0
e -1 339 339 2
e -1 339 339 2
e -1 339 339 2
e 1475 1504 1505 0
e -1 339 339 2
e -1 339 339 2
e -1 339 339 2
e -1 339 339 2
e -1 339 339 2
e -1 339 339 2
e -1 339 339 2
e -1 339 339 2
e -1 339 339 2
e -1 339 339 2
e -1 339 339 2
e -1 339 339 2
e -1 339 339 2
e -1 339 339 2
e -1 339 339 2
e -1 339 339 2
e -1 339 339 2
e -1 339 339 2
e -1 339 339 2
e -1 339 339 2
e -1 339 339 2
e -1 339 339 2
e -1 339 339 2
e -1 339 339 2
e -1 339 339 2
e -1 339 339 2
e -1 339 339 2
e -1 339 339 2
e -1 339 339 2
e -1 339 339 2
e -1 339 339 2
e -1 339 339 2
e -1 339 339 2
e -1 339 339 2
e -1 339 339 2
e -1 339 339 2
e -1 339 339 2
e -1 339 339 2
e -1 339 339 2
e -1 339 339 2
e -1 339 339 2
e -1 339 339 2
e -1 339 339 2
e -1 339 339 2
e -1 339 339 2
e -1 339 339 2
e -1 339 339 2
e -1 339 339 2
e -1 339 339 2
e -1 339 339 2
e -1 339 339 2
e -1 339 339 2
e -1 339 339 2
e -1 339 339 2
e -1 339 339 2
e -1 339 339 2
e -1 339 339 2
e -1 339 339 2
e -1 339 339 2
e -1 339 339 2
e -1 339 339 2
e -1 339 339 2
e -1 339 339 2
e -1 339 339 2
e -1 339 339 2
e -1 339 339 2
e -1 339 339 2
e -1 339 339 2
e -1 339 339 2
e -1 339 339 2
e -1 339 339 2
e -1 339 339 2
e -1 339 339 2
e -1 339 339 2
e -1 339 339 2
e -1 339 339 2
e -1 339 339 2
e -1 339 339 2
e -1 339 339 2
e -1 339 339 2
e -1 339 339 2
e -1 339 339 2
e -1 339 339 2
e -1 339 339 2
e -1 339 339 2
e -1 339 339 2
e -1 339 339 2
e -1 339 339 2
e -1 339 339 2
e -1 339 339 2
e -1 339 339 2
e -1 339 339 2
e -1 339 339 2
e -1 339 339 2
e -1 339 339 2
e -1 339 339 2
e -1 339 339 2
e -1 339 339 2
e -1 339 339 2
e -1 339 339 2
e -1 339 339 2
e -1 339 339 2
e -1 339 339 2
e -1 339 339 2
e -1 339 339 2
e -1 339 339 2
e -1 339 339 2
e -1 339 339 2
e -1 339 339 2
e -1 339 339 2
e -1 339 339 2
e -1 339 339 2
e -1 339 339 2
e -1 339 339 2
e -1 339 339 2
e -1 339 339 2
e -1 339 339 2
e -1 339 339 2
e -1 339 339 2
e -1 339 339 2
e -1 339 339 2
e -1 339 339 2
e -1 339 339 2
e -1 339 339 2
e -1 339 339 2
e -1 339 339 2
e -1 339 339 2
e -1 339 339 2
e -1 339 339 2
e -1 339 339 2
e -1 339 339 2
e -1 339 339 2
e -1 339 339 2
e -1 339 339 2
e -1 339 339 2
e -1 339 339 2
e -1 339 339 2
e -1 339 339 2
e -1 339 339 2
e -1 339 339 2
e -1 339 339 2
e -1 339 339 2
e -1 339 339 2
e -1 339 339 2
e -1 339 339 2
e 1621 678 679 0
e 1622 678 679 0
e -1 339 339 2
e -1 339 339 2
e 1625 679 680 0
e 1626 679 680 0
e -1 339 339 2
e -1 339 339 2
e 1629 1505 1506 0
e -1 339 339 2
e -1 339 339 2
e -1 339 339 2
e 1633 1506 1507 0
e -1 339 339 2
e -1 339 339 2
e -1 339 339 2
e -1 339 339 2
e -1 339 339 2
e -1 339 339 2
e -1 339 339 2
e -1 339 339 2
e -1 339 339 2
e -1 339 339 2
e -1 339 339 2
e -1 339 339 2
e -1 339 339 2
e -1 339 339 2
e -1 339 339 2
e -1 339 339 2
e -1 339 339 2
e -1 339 339 2
e -1 339 339 2
e -1 339 339 2
e -1 339 339 2
e -1 339 339 2
e -1 339 339 2
e -1 339 339 2
e -1 339 339 2
e -1 339 339 2
e -1 339 339 2
e -1 339 339 2
e -1 339 339 2
e -1 339 339 2
e -1 339 339 2
e -1 339 339 2
e -1 339 339 2
e -1 339 339 2
e -1 339 339 2
e -1 339 339 2
e -1 339 339 2
e -1 339 339 2
e -1 339 339 2
e -1 339 339 2
e -1 339 339 2
e -1 339 339 2
e -1 339 339 2
e -1 339 339 2
e -1 339 339 2
e -1 339 339 2
e -1 339 339 2
e -1 339 339 2
e -1 339 339 2
e -1 339 339 2
e -1 339 339 2
e -1 339 339 2
e -1 339 339 2
e -1 339 339 2
e -1 339 339 2
e -1 339 339 2
e -1 339 339 2
e -1 339 339 2
e -1 339 339 2
e -1 339 339 2
e -1 339 339 2
e -1 339 339 2
e -1 339 339 2
e -1 339 339 2
e -1 339 339 2
e -1 339 339 2
e -1 339 339 2
e -1 339 339 2
e -1 339 339 2
e -1 339 339 2
e -1 339 339 2
e -1 339 339 2
e -1 339 339 2
e -1 339 339 2
e -1 339 339 2
e -1 339 339 2
e -1 339 339 2
e -1 339 339 2
e -1 339 339 2
e -1 339 339 2
e -1 339 339 2
e -1 339 339 2
e -1 339 339 2
e -1 339 339 2
e -1 339 339 2
e -1 339 339 2
e -1 339 339 2
e -1 339 339 2
e -1 339 339 2
e -1 339 339 2
e -1 339 339 2
e -1 339 339 2
e -1 339 339 2
e -1 339 339 2
e -1 339 339 2
e -1 339 339 2
e -1 339 339 2
e -1 339 339 2
e -1 339 339 2
e -1 339 339 2
e -1 339 339 2
e -1 339 339 2
e -1 339 339 2
e -1 339 339 2
e -1 339 339 2
e -1 339 339 2
e -1 339 339 2
e -1 339 339 2
e -1 339 339 2
e -1 339 339 2
e -1 339 339 2
e -1 339 339 2
e -1 339 339 2
e -1 339 339 2
e -1 339 339 2
e -1 339 339 2
e -1 339 339 2
e -1 339 339 2
e -1 339 339 2
e -1 339 339 2
e -1 339 339 2
e -1 339 339 2
e -1 339 339 2
e -1 339 339 2
e -1 339 339 2
e -1 339 339 2
e -1 339 339 2
e -1 339 339 2
e -1 339 339 2
e -1 339 339 2
e -1 339 339 2
e -1 339 339 2
e -1 339 339 2
e -1 339 339 2
e -1 339 339 2
e -1 339 339 2
e -1 339 339 2
e -1 339 339 2
e -1 339 339 2
e -1 339 339 2
e -1 339 339 2
e -1 339 339 2
e -1 339 339 2
e -1 339 339 2
e -1 339 339 2
e 1779 680 681 0
e 1780 680 681 0
e -1 339 339 2
e -1 339 339 2
e 1783 681 682 0
e 1784 681 682 0
e -1 339 339 2
e -1 339 339 2
e 1787 1507 1508 0
e -1 339 339 2
e -1 339 339 2
e -1 339 339 2
e 1791 1508 1509 0
e -1 339 339 2
e -1 339 339 2
e -1 339 339 2
e -1 339 339 2
e -1 339 339 2
e -1 339 339 2
e -1 339 339 2
e -1 339 339 2
e -1 339 339 2
e -1 339 339 2
e -1 339 339 2
e -1 339 339 2
e -1 339 339 2
e -1 339 339 2
e -1 339 339 2
e -1 339 339 2
e -1 339 339 2
e -1 339 339 2
e -1 339 339 2
e -1 339 339 2
e -1 339 339 2
e -1 339 339 2
e -1 339 339 2
e -1 339 339 2
e -1 339 339 2
e -1 339 339 2
e -1 339 339 2
e -1 339 339 2
e -1 339 339 2
e -1 339 339 2
e -1 339 339 2
e -1 339 339 2
e -1 339 339 2
e -1 339 339 2
e -1 339 339 2
e -1 339 339 2
e -1 339 339 2
e -1 339 339 2
e -1 339 339 2
e -1 339 339 2
e -1 339 339 2
e -1 339 339 2
e -1 339 339 2
e -1 339 339 2
e -1 339 339 2
e -1 339 339 2
e -1 339 339 2
e -1 339 339 2
e -1 339 339 2
e -1 339 339 2
e -1 339 339 2
e -1 339 339 2
e -1 339 339 2
e -1 339 339 2
e -1 339 339 2
e -1 339 339 2
e -1 339 339 2
e -1 339 339 2
e -1 339 339 2
e -1 339 339 2
e -1 339 339 2
e -1 339 339 2
e -1 339 339 2
e -1 339 339 2
e -1 339 339 2
e -1 339 339 2
e -1 339 339 2
e -1 339 339 2
e -1 339 339 2
e -1 339 339 2
e -1 339 339 2
e -1 339 339 2
e -1 339 339 2
e -1 339 339 2
e -1 339 339 2
e -1 339 339 2
e -1 339 339 2
e -1 339 339 2
e -1 339 339 2
e -1 339 339 2
e -1 339 339 2
e -1 339 339 2
e -1 339 339 2
e -1 339 339 2
e -1 339 339 2
e -1 339 339 2
e -1 339 339 2
e -1 339 339 2
e -1 339 339 2
e -1 339 339 2
e -1 339 339 2
e -1 339 339 2
e -1 339 339 2
e -1 339 339 2
e -1 339 339 2
e -1 339 339 2
e -1 339 339 2
e -1 339 339 2
e -1 339 339 2
e -1 339 339 2
e -1 339 339 2
e -1 339 339 2
e -1 339 339 2
e -1 339 339 2
e -1 339 339 2
e -1 339 339 2
e -1 339 339 2
e -1 339 339 2
e -1 339 339 2
e -1 339 339 2
e -1 339 339 2
e -1 339 339 2
e -1 339 339 2
e -1 339 339 2
e -1 339 339 2
e -1 339 339 2
e -1 339 339 2
e -1 339 339 2
e -1 339 339 2
e -1 339 339 2
e -1 339 339 2
e -1 339 339 2
e -1 339 339 2
e -1 339 339 2
e -1 339 339 2
e -1 339 339 2
e -1 339 339 2
e -1 339 339 2
e -1 339 339 2
e -1 339 339 2
e -1 339 339 2
e -1 339 339 2
e -1 339 339 2
e -1 339 339 2
e -1 339 339 2
e -1 339 339 2
e -1 339 339 2
e -1 339 339 2
e -1 339 339 2
e -1 339 339 2
e -1 339 339 2
e -1 339 339 2
e -1 339 339 2
e -1 339 339 2
e -1 339 339 2
e 1937 682 683 0
e 1938 682 683 0
e -1 339 339 2
e -1 339 339 2
e 1941 683 684 0
e 1942 683 684 0
e -1 339 339 2
e -1 339 339 2
e 1945 1509 1510 0
e -1 339 339 2
e -1 339 339 2
e -1 339 339 2
e 1949 1510 1511 0
e -1 339 339 2
e -1 339 339 2
e -1 339 339 2
e -1 339 339 2
e -1 339 339 2
e -1 339 339 2
e -1 339 339 2
e -1 339 339 2
e -1 339 339 2
e -1 339 339 2
e -1 339 339 2
e -1 339 339 2
e -1 339 339 2
e -1 339 339 2
e -1 339 339 2
e -1 339 339 2
e -1 339 339 2
e -1 339 339 2
e -1 339 339 2
e -1 339 339 2
e -1 339 339 2
e -1 339 339 2
e -1 339 339 2
e -1 339 339 2
e -1 339 339 2
e -1 339 339 2
e -1 339 339 2
e -1 339 339 2
e -1 339 339 2
e -1 339 339 2
e -1 339 339 2
e -1 339 339 2
e -1 339 339 2
e -1 339 339 2
e -1 339 339 2
e -1 339 339 2
e -1 339 339 2
e -1 339 339 2
e -1 339 339 2
e -1 339 339 2
e -1 339 339 2
e -1 339 339 2
e -1 339 339 2
e -1 339 339 2
e -1 339 339 2
e -1 339 339 2
e -1 339 339 2
e -1 339 339 2
e -1 339 339 2
e -1 339 339 2
e -1 339 339 2
e -1 339 339 2
e -1 339 339 2
e -1 339 339 2
e -1 339 339 2
e -1 339 339 2
e -1 339 339 2
e -1 339 339 2
e -1 339 339 2
e -1 339 339 2
e -1 339 339 2
e -1 339 339 2
e -1 339 339 2
e -1 339 339 2
e -1 339 339 2
e -1 339 339 2
e -1 339 339 2
e -1 339 339 2
e -1 339 339 2
e -1 339 339 2
e -1 339 339 2
e -1 339 339 2
e -1 339 339 2
e -1 339 339 2
e -1 339 339 2
e -1 339 339 2
e -1 339 339 2
e -1 339 339 2
e -1 339 339 2
e -1 339 339 2
e -1 339 339 2
e -1 339 339 2
e -1 339 339 2
e -1 339 339 2
e -1 339 339 2
e -1 339 339 2
e -1 339 339 2
e -1 339 339 2
e -1 339 339 2
e -1 339 339 2
e -1 339 339 2
e -1 339 339 2
e -1 339 339 2
e -1 339 339 2
e -1 339 339 2
e -1 339 339 2
e -1 339 339 2
e -1 339 339 2
e -1 339 339 2
e -1 339 339 2
e -1 339 339 2
e -1 339 339 2
e -1 339 339 2
e -1 339 339 2
e -1 339 339 2
e -1 339 339 2
e -1 339 339 2
e -1 339 339 2
e -1 339 339 2
e -1 339 339 2
e -1 339 339 2
e -1 339 339 2
e -1 339 339 2
e -1 339 339 2
e -1 339 339 2
e -1 339 339 2
e -1 339 339 2
e -1 339 339 2
e -1 339 339 2
e -1 339 339 2
e -1 339 339 2
e -1 339 339 2
e -1 339 339 2
e -1 339 339 2
e -1 339 339 2
e -1 339 339 2
e -1 339 339 2
e -1 339 339 2
e -1 339 339 2
e -1 339 339 2
e -1 339 339 2
e -1 339 339 2
e -1 339 339 2
e -1 339 339 2
e -1 339 339 2
e -1 339 339 2
e -1 339 339 2
e -1 339 339 2
e -1 339 339 2
e -1 339 339 2
e -1 339 339 2
e -1 339 339 2
e -1 339 339 2
e -1 339 339 2
e -1 339 339 2
e 2095 684 685 0
e 2096 684 685 0
e -1 339 339 2
e -1 339 339 2
e -1 339 339 2
e -1 339 339 2
e 2101 685 652 0
e 2102 685 652 0
e 2103 1511 1512 0
e -1 339 339 2
e -1 339 339 2
e -1 339 339 2
e 2107 1512 1513 0
e -1 339 339 2
e -1 339 339 2
e -1 339 339 2
e -1 339 339 2
e -1 339 339 2
e -1 339 339 2
e -1 339 339 2
e -1 339 339 2
e -1 339 339 2
e -1 339 339 2
e -1 339 339 2
e -1 339 339 2
e -1 339 339 2
e -1 339 339 2
e -1 339 339 2
e -1 339 339 2
e -1 339 339 2
e -1 339 339 2
e -1 339 339 2
e -1 339 339 2
e -1 339 339 2
e -1 339 339 2
e -1 339 339 2
e -1 339 339 2
e -1 339 339 2
e -1 339 339 2
e -1 339 339 2
e -1 339 339 2
e -1 339 339 2
e -1 339 339 2
e -1 339 339 2
e -1 339 339 2
e -1 339 339 2
e -1 339 339 2
e -1 339 339 2
e -1 339 339 2
e -1 339 339 2
e -1 339 339 2
e -1 339 339 2
e -1 339 339 2
e -1 339 339 2
e -1 339 339 2
e -1 339 339 2
e -1 339 339 2
e -1 339 339 2
e -1 339 339 2
e -1 339 339 2
e -1 339 339 2
e -1 339 339 2
e -1 339 339 2
e -1 339 339 2
e -1 339 339 2
e -1 339 339 2
e -1 339 339 2
e -1 339 339 2
e -1 339 339 2
e -1 339 339 2
e -1 339 339 2
e -1 339 339 2
e -1 339 339 2
e -1 339 339 2
e -1 339 339 2
e -1 339 339 2
e -1 339 339 2
e -1 339 339 2
e -1 339 339 2
e -1 339 339 2
e -1 339 339 2
e -1 339 339 2
e -1 339 339 2
e -1 339 339 2
e -1 339 339 2
e -1 339 339 2
e -1 339 339 2
e -1 339 339 2
e -1 339 339 2
e -1 339 339 2
e -1 339 339 2
e -1 339 339 2
e -1 339 339 2
e -1 339 339 2
e -1 339 339 2
e -1 339 339 2
e -1 339 339 2
e -1 339 339 2
e -1 339 339 2
e -1 339 339 2
e -1 339 339 2
e -1 339 339 2
e -1 339 339 2
e -1 339 339 2
e -1 339 339 2
e -1 339 339 2
e -1 339 339 2
e -1 339 339 2
e -1 339 339 2
e -1 339 339 2
e -1 339 339 2
e -1 339 339 2
e -1 339 339 2
e -1 339 339 2
e -1 339 339 2
e -1 339 339 2
e -1 339 339 2
e -1 339 339 2
e -1 339 339 2
e -1 339 339 2
e -1 339 339 2
e -1 339 339 2
e -1 339 339 2
e -1 339 339 2
e -1 339 339 2
e -1 339 339 2
e -1 339 339 2
e -1 339 339 2
e -1 339 339 2
e -1 339 339 2
e -1 339 339 2
e -1 339 339 2
e -1 339 339 2
e -1 339 339 2
e -1 339 339 2
e -1 339 339 2
e -1 339 339 2
e -1 339 339 2
e -1 339 339 2
e -1 339 339 2
e -1 339 339 2
e -1 339 339 2
e -1 339 339 2
e -1 339 339 2
e -1 339 339 2
e -1 339 339 2
e -1 339 339 2
e -1 339 339 2
e -1 339 339 2
e -1 339 339 2
e -1 339 339 2
e -1 339 339 2
e -1 339 339 2
e -1 339 339 2
e -1 339 339 2
e -1 339 339 2
e -1 339 339 2
e -1 339 339 2
e -1 339 339 2
e -1 339 339 2
e -1 339 339 2
e -1 339 339 2
e -1 339 339 2
e -1 339 339 2
e -1 339 339 2
e -1 339 339 2
e -1 339 339 2
e -1 339 339 2
e -1 339 339 2
e -1 339 339 2
e -1 339 339 2
e -1 339 339 2
e -1 339 339 2
e -1 339 339 2
e -1 339 339 2
e -1 339 339 2
e -1 339 339 2
e -1 339 339 2
e -1 339 339 2
e -1 339 339 2
e -1 339 339 2
e -1 339 339 2
e -1 339 339 2
e -1 339 339 2
e -1 339 339 2
e -1 339 339 2
e -1 339 339 2
e -1 339 339 2
e -1 339 339 2
e -1 339 339 2
e -1 339 339 2
e -1 339 339 2
e -1 339 339 2
e -1 339 339 2
e -1 339 339 2
e -1 339 339 2
e -1 339 339 2
e -1 339 339 2
e -1 339 339 2
e -1 339 339 2
e -1 339 339 2
e -1 339 339 2
e -1 339 339 2
e -1 339 339 2
e -1 339 339 2
e -1 339 339 2
e -1 339 339 2
e -1 339 339 2
e -1 339 339 2
e -1 339 339 2
e -1 339 339 2
e -1 339 339 2
e -1 339 339 2
e -1 339 339 2
e -1 339 339 2
e -1 339 339 2
e -1 339 339 2
e -1 339 339 2
e -1 339 339 2
e -1 339 339 2
e -1 339 339 2
e -1 339 339 2
e -1 339 339 2
e -1 339 339 2
e -1 339 339 2
e -1 339 339 2
e -1 339 339 2
e -1 339 339 2
e -1 339 339 2
e -1 339 339 2
e -1 339 339 2
e -1 339 339 2
e -1 339 339 2
e -1 339 339 2
e -1 339 339 2
e -1 339 339 2
e -1 339 339 2
e -1 339 339 2
e -1 339 339 2
e -1 339 339 2
e -1 339 339 2
e -1 339 339 2
e -1 339 339 2
e -1 339 339 2
e -1 339 339 2
e -1 339 339 2
e -1 339 339 2
e -1 339 339 2
e -1 339 339 2
e -1 339 339 2
e -1 339 339 2
e -1 339 339 2
e -1 339 339 2
e -1 339 339 2
e -1 339 339 2
e -1 339 339 2
e -1 339 339 2
e -1 339 339 2
e -1 339 339 2
e -1 339 339 2
e -1 339 339 2
e -1 339 339 2
e -1 339 339 2
e -1 339 339 2
e -1 339 339 2
e -1 339 339 2
e -1 339 339 2
e -1 339 339 2
e -1 339 339 2
e -1 339 339 2
e -1 339 339 2
e -1 339 339 2
e -1 339 339 2
e -1 339 339 2
e -1 339 339 2
e -1 339 339 2
e -1 339 339 2
e -1 339 339 2
e -1 339 339 2
e -1 339 339 2
e -1 339 339 2
e -1 339 339 2
e -1 339 339 2
e -1 339 339 2
e -1 339 339 2
e -1 339 339 2
e -1 339 339 2
e -1 339 339 2
e -1 339 339 2
e -1 339 339 2
e -1 339 339 2
e -1 339 339 2
e -1 339 339 2
e -1 339 339 2
e -1 339 339 2
e -1 339 339 2
e -1 339 339 2
e -1 339 339 2
e -1 339 339 2
e -1 339 339 2
e -1 339 339 2
e -1 339 339 2
e -1 339 339 2
e -1 339 339 2
e -1 339 339 2
e -1 339 339 2
e -1 339 339 2
e -1 339 339 2
e -1 339 339 2
e -1 339 339 2
e -1 339 339 2
e -1 339 339 2
e -1 339 339 2
e -1 339 339 2
e -1 339 339 2
e 2410 26 27 0
e -1 339 339 2
e 2412 26 25 0
e 2413 27 28 0
e 2414 652 619 0
e 2415 652 619 0
e -1 339 339 2
e 2417 619 586 0
e 2418 619 586 0
e -1 339 339 2
e -1 339 339 2
e 2421 586 553 0
e 2422 586 553 0
e -1 339 339 2
e -1 339 339 2
e 2425 553 520 0
e 2426 553 520 0
e -1 339 339 2
e -1 339 339 2
e 2429 520 487 0
e 2430 520 487 0
e -1 339 339 2
e -1 339 339 2
e 2433 487 454 0
e 2434 487 454 0
e -1 339 339 2
e -1 339 339 2
e 2437 454 421 0
e 2438 454 421 0
e -1 339 339 2
e -1 339 339 2
e 2441 421 388 0
e 2442 421 388 0
e -1 339 339 2
e -1 339 339 2
e 2445 388 355 0
e 2446 388 355 0
e -1 339 339 2
e -1 339 339 2
e 2449 355 322 0
e 2450 355 322 0
e -1 339 339 2
e -1 339 339 2
e 2453 322 289 0
e 2454 322 289 0
e -1 339 339 2
e -1 339 339 2
e 2457 289 256 0
e 2458 289 256 0
e -1 339 339 2
e -1 339 339 2
e 2461 256 223 0
e 2462 256 223 0
e -1 339 339 2
e -1 339 339 2
e 2465 223 190 0
e 2466 223 190 0
e -1 339 339 2
e -1 339 339 2
e 2469 190 157 0
e 2470 190 157 0
e -1 339 339 2
e -1 339 339 2
e 2473 157 124 0
e 2474 157 124 0
e -1 339 339 2
e -1 339 339 2
e 2477 124 91 0
e 2478 124 91 0
e -1 339 339 2
e -1 339 339 2
e 2481 91 58 0
e 2482 91 58 0
e -1 339 339 2
e -1 339 339 2
e 2485 58 25 0
e 2486 58 25 0
e -1 339 339 2
e -1 339 339 2
e -1 339 339 2
e 2490 25 24 0
e 2491 1513 1514 0
e -1 339 339 2
e -1 339 339 2
e 2494 1514 1481 0
e 2495 1514 1481 0
e 2496 1514 1515 0
e -1 339 339 2
e -1 339 339 2
e -1 339 339 2
e -1 339 339 2
e 2501 1481 1448 0
e 2502 1481 1448 0
e -1 339 339 2
e -1 339 339 2
e -1 339 339 2
e -1 339 339 2
e -1 339 339 2
e 2508 1448 1415 0
e 2509 1448 1415 0
e -1 339 339 2
e -1 339 339 2
e -1 339 339 2
e -1 339 339 2
e -1 339 339 2
e 2515 1415 1382 0
e 2516 1415 1382 0
e -1 339 339 2
e -1 339 339 2
e -1 339 339 2
e -1 339 339 2
e -1 339 339 2
e 2522 1382 1349 0
e 2523 1382 1349 0
e -1 339 339 2
e -1 339 339 2
e -1 339 339 2
e -1 339 339 2
e -1 339 339 2
e 2529 1349 1316 0
e 2530 1349 1316 0
e -1 339 339 2
e -1 339 339 2
e -1 339 339 2
e -1 339 339 2
e -1 339 339 2
e 2536 1316 1283 0
e 2537 1316 1283 0
e -1 339 339 2
e -1 339 339 2
e -1 339 339 2
e -1 339 339 2
e -1 339 339 2
e 2543 1283 1250 0
e 2544 1283 1250 0
e -1 339 339 2
e -1 339 339 2
e -1 339 339 2
e -1 339 339 2
e -1 339 339 2
e 2550 1250 1217 0
e 2551 1250 1217 0
e -1 339 339 2
e -1 339 339 2
e -1 339 339 2
e -1 339 339 2
e -1 339 339 2
e 2557 1217 1184 0
e 2558 1217 1184 0
e -1 339 339 2
e -1 339 339 2
e -1 339 339 2
e -1 339 339 2
e -1 339 339 2
e 2564 1184 1151 0
e 2565 1184 1151 0
e -1 339 339 2
e -1 339 339 2
e -1 339 339 2
e -1 339 339 2
e -1 339 339 2
e 2571 1151 1118 0
e 2572 1151 1118 0
e -1 339 339 2
e -1 339 339 2
e -1 339 339 2
e -1 339 339 2
e -1 339 339 2
e 2578 1118 1085 0
e 2579 1118 1085 0
e -1 339 339 2
e -1 339 339 2
e -1 339 339 2
e -1 339 339 2
e -1 339 339 2
e 2585 1085 1052 0
e 2586 1085 1052 0
e -1 339 339 2
e -1 339 339 2
e -1 339 339 2
e -1 339 339 2
e -1 339 339 2
e 2592 1052 1019 0
e 2593 1052 1019 0
e -1 339 339 2
e -1 339 339 2
e -1 339 339 2
e -1 339 339 2
e -1 339 339 2
e 2599 1019 986 0
e 2600 1019 986 0
e -1 339 339 2
e -1 339 339 2
e -1 339 339 2
e -1 339 339 2
e -1 339 339 2
e 2606 986 953 0
e 2607 986 953 0
e -1 339 339 2
e -1 339 339 2
e -1 339 339 2
e -1 339 339 2
e -1 339 339 2
e 2613 953 920 0
e 2614 953 920 0
e -1 339 339 2
e -1 339 339 2
e -1 339 339 2
e -1 339 339 2
e -1 339 339 2
e 2620 920 887 0
e 2621 920 887 0
e -1 339 339 2
e -1 339 339 2
e -1 339 339 2
e -1 339 339 2
e -1 339 339 2
e 2627 887 854 0
e 2628 887 854 0
e -1 339 339 2
e -1 339 339 2
e -1 339 339 2
e -1 339 339 2
e -1 339 339 2
e 2634 854 821 0
e 2635 854 821 0
e 2636 854 855 0
e 2637 854 855 0
e -1 339 339 2
e -1 339 339 2
e -1 339 339 2
e -1 339 339 2
e 2642 821 788 0
e 2643 821 788 0
e -1 339 339 2
e -1 339 339 2
e -1 339 339 2
e -1 339 339 2
e -1 339 339 2
e 2649 788 755 0
e 2650 788 755 0
e -1 339 339 2
e -1 339 339 2
e -1 339 339 2
e -1 339 339 2
e -1 339 339 2
e 2656 755 722 0
e 2657 755 722 0
e -1 339 339 2
e -1 339 339 2
e -1 339 339 2
e -1 339 339 2
e -1 339 339 2
e 2663 722 689 0
e 2664 722 689 0
e -1 339 339 2
e -1 339 339 2
e -1 339 339 2
e -1 339 339 2
e -1 339 339 2
e 2670 689 656 0
e 2671 689 656 0
e -1 339 339 2
e -1 339 339 2
e -1 339 339 2
e -1 339 339 2
e -1 339 339 2
e 2677 656 623 0
e 2678 656 623 0
e -1 339 339 2
e -1 339 339 2
e -1 339 339 2
e -1 339 339 2
e -1 339 339 2
e 2684 623 590 0
e 2685 623 590 0
e -1 339 339 2
e -1 339 339 2
e -1 339 339 2
e -1 339 339 2
e -1 339 339 2
e 2691 590 557 0
e 2692 590 557 0
e -1 339 339 2
e -1 339 339 2
e -1 339 339 2
e -1 339 339 2
e -1 339 339 2
e 2698 557 524 0
e 2699 557 524 0
e -1 339 339 2
e -1 339 339 2
e -1 339 339 2
e -1 339 339 2
e -1 339 339 2
e 2705 524 491 0
e 2706 524 491 0
e -1 339 339 2
e -1 339 339 2
e -1 339 339 2
e -1 339 339 2
e -1 339 339 2
e 2712 491 458 0
e 2713 491 458 0
e -1 339 339 2
e -1 339 339 2
e -1 339 339 2
e -1 339 339 2
e -1 339 339 2
e 2719 458 425 0
e 2720 458 425 0
e -1 339 339 2
e -1 339 339 2
e -1 339 339 2
e -1 339 339 2
e -1 339 339 2
e 2726 425 392 0
e 2727 425 392 0
e -1 339 339 2
e -1 339 339 2
e -1 339 339 2
e -1 339 339 2
e -1 339 339 2
e 2733 392 359 0
e 2734 392 359 0
e -1 339 339 2
e -1 339 339 2
e -1 339 339 2
e -1 339 339 2
e -1 339 339 2
e 2740 359 326 0
e 2741 359 326 0
e -1 339 339 2
e -1 339 339 2
e -1 339 339 2
e -1 339 339 2
e -1 339 339 2
e 2747 326 293 0
e 2748 326 293 0
e -1 339 339 2
e -1 339 339 2
e -1 339 339 2
e -1 339 339 2
e -1 339 339 2
e 2754 293 260 0
e 2755 293 260 0
e -1 339 339 2
e -1 339 339 2
e -1 339 339 2
e -1 339 339 2
e -1 339 339 2
e 2761 260 227 0
e 2762 260 227 0
e -1 339 339 2
e -1 339 339 2
e -1 339 339 2
e -1 339 339 2
e -1 339 339 2
e 2768 227 194 0
e 2769 227 194 0
e -1 339 339 2
e -1 339 339 2
e -1 339 339 2
e -1 339 339 2
e -1 339 339 2
e 2775 194 161 0
e 2776 194 161 0
e -1 339 339 2
e -1 339 339 2
e -1 339 339 2
e -1 339 339 2
e -1 339 339 2
e 2782 161 128 0
e 2783 161 128 0
e -1 339 339 2
e -1 339 339 2
e -1 339 339 2
e -1 339 339 2
e -1 339 339 2
e 2789 128 95 0
e 2790 128 95 0
e -1 339 339 2
e -1 339 339 2
e -1 339 339 2
e -1 339 339 2
e -1 339 339 2
e 2796 95 62 0
e 2797 95 62 0
e -1 339 339 2
e -1 339 339 2
e -1 339 339 2
e -1 339 339 2
e -1 339 339 2
e 2803 62 29 0
e 2804 62 29 0
e -1 339 339 2
e -1 339 339 2
e 2807 28 29 0
e 2808 29 30 0
e -1 339 339 2
e -1 339 339 2
e -1 339 339 2
e -1 339 339 2
e -1 339 339 2
e -1 339 339 2
e -1 339 339 2
e -1 339 339 2
e -1 339 339 2
e -1 339 339 2
e -1 339 339 2
e -1 339 339 2
e -1 339 339 2
e -1 339 339 2
e -1 339 339 2
e -1 339 339 2
e -1 339 339 2
e -1 339 339 2
e -1 339 339 2
e -1 339 339 2
e -1 339 339 2
e -1 339 339 2
e -1 339 339 2
e -1 339 339 2
e -1 339 339 2
e -1 339 339 2
e -1 339 339 2
e -1 339 339 2
e -1 339 339 2
e -1 339 339 2
e -1 339 339 2
e -1 339 339 2
e -1 339 339 2
e -1 339 339 2
e -1 339 339 2
e -1 339 339 2
e -1 339 339 2
e -1 339 339 2
e -1 339 339 2
e -1 339 339 2
e -1 339 339 2
e -1 339 339 2
e -1 339 339 2
e -1 339 339 2
e -1 339 339 2
e -1 339 339 2
e -1 339 339 2
e -1 339 339 2
e -1 339 339 2
e -1 339 339 2
e -1 339 339 2
e -1 339 339 2
e -1 339 339 2
e -1 339 339 2
e -1 339 339 2
e -1 339 339 2
e -1 339 339 2
e -1 339 339 2
e -1 339 339 2
e -1 339 339 2
e -1 339 339 2
e -1 339 339 2
e -1 339 339 2
e -1 339 339 2
e -1 339 339 2
e -1 339 339 2
e -1 339 339 2
e -1 339 339 2
e -1 339 339 2
e -1 339 339 2
e -1 339 339 2
e -1 339 339 2
e -1 339 339 2
e -1 339 339 2
e -1 339 339 2
e -1 339 339 2
e -1 339 339 2
e -1 339 339 2
e -1 339 339 2
e -1 339 339 2
e -1 339 339 2
e -1 339 339 2
e -1 339 339 2
e -1 339 339 2
e -1 339 339 2
e -1 339 339 2
e -1 339 339 2
e -1 339 339 2
e -1 339 339 2
e -1 339 339 2
e -1 339 339 2
e -1 339 339 2
e -1 339 339 2
e -1 339 339 2
e -1 339 339 2
e -1 339 339 2
e -1 339 339 2
e -1 339 339 2
e -1 339 339 2
e -1 339 339 2
e -1 339 339 2
e -1 339 339 2
e -1 339 339 2
e -1 339 339 2
e -1 339 339 2
e -1 339 339 2
e -1 339 339 2
e -1 339 339 2
e -1 339 339 2
e -1 339 339 2
e -1 339 339 2
e -1 339 339 2
e -1 339 339 2
e -1 339 339 2
e 2923 10 11 0
e 2924 11 12 0
e -1 339 339 2
e -1 339 339 2
e -1 339 339 2
e -1 339 339 2
e -1 339 339 2
e -1 339 339 2
e -1 339 339 2
e -1 339 339 2
e -1 339 339 2
e -1 339 339 2
e -1 339 339 2
e -1 339 339 2
e -1 339 339 2
e -1 339 339 2
e -1 339 339 2
e -1 339 339 2
e -1 339 339 2
e -1 339 339 2
e -1 339 339 2
e -1 339 339 2
e -1 339 339 2
e -1 339 339 2
e -1 339 339 2
e -1 339 339 2
e -1 339 339 2
e -1 339 339 2
e -1 339 339 2
e -1 339 339 2
e -1 339 339 2
e -1 339 339 2
e -1 339 339 2
e -1 339 339 2
e -1 339 339 2
e -1 339 339 2
e -1 339 339 2
e -1 339 339 2
e -1 339 339 2
e -1 339 339 2
e -1 339 339 2
e -1 339 339 2
e -1 339 339 2
e -1 339 339 2
e -1 339 339 2
e -1 339 339 2
e -1 339 339 2
e -1 339 339 2
e -1 339 339 2
e -1 339 339 2
e -1 339 339 2
e -1 339 339 2
e -1 339 339 2
e -1 339 339 2
e -1 339 339 2
e -1 339 339 2
e -1 339 339 2
e -1 339 339 2
e -1 339 339 2
e -1 339 339 2
e -1 339 339 2
e -1 339 339 2
e -1 339 339 2
e -1 339 339 2
e -1 339 339 2
e -1 339 339 2
e -1 339 339 2
e -1 339 339 2
e -1 339 339 2
e -1 339 339 2
e -1 339 339 2
e -1 339 339 2
e -1 339 339 2
e -1 339 339 2
e -1 339 339 2
e -1 339 339 2
e -1 339 339 2
e -1 339 339 2
e -1 339 339 2
e -1 339 339 2
e -1 339 339 2
e -1 339 339 2
e -1 339 339 2
e -1 339 339 2
e -1 339 339 2
e -1 339 339 2
e -1 339 339 2
e -1 339 339 2
e -1 339 339 2
e -1 339 339 2
e -1 339 339 2
e -1 339 339 2
e -1 339 339 2
e -1 339 339 2
e -1 339 339 2
e -1 339 339 2
e -1 339 339 2
e -1 339 339 2
e -1 339 339 2
e -1 339 339 2
e -1 339 339 2
e -1 339 339 2
e -1 339 339 2
e -1 339 339 2
e -1 339 339 2
e -1 339 339 2
e -1 339 339 2
e -1 339 339 2
e -1 339 339 2
e -1 339 339 2
e -1 339 339 2
e -1 339 339 2
e -1 339 339 2
e -1 339 339 2
e -1 339 339 2
e -1 339 339 2
e 3039 12 13 0
e 3040 13 14 0
e -1 339 339 2
e -1 339 339 2
e -1 339 339 2
e -1 339 339 2
e -1 339 339 2
e -1 339 339 2
e -1 339 339 2
e -1 339 339 2
e -1 339 339 2
e -1 339 339 2
e -1 339 339 2
e -1 339 339 2
e -1 339 339 2
e -1 339 339 2
e -1 339 339 2
e -1 339 339 2
e -1 339 339 2
e -1 339 339 2
e -1 339 339 2
e -1 339 339 2
e -1 339 339 2
e -1 339 339 2
e -1 339 339 2
e -1 339 339 2
e -1 339 339 2
e -1 339 339 2
e -1 339 339 2
e -1 339 339 2
e -1 339 339 2
e -1 339 339 2
e -1 339 339 2
e -1 339 339 2
e -1 339 339 2
e -1 339 339 2
e -1 339 339 2
e -1 339 339 2
e -1 339 339 2
e -1 339 339 2
e -1 339 339 2
e -1 339 339 2
e -1 339 339 2
e -1 339 339 2
e -1 339 339 2
e -1 339 339 2
e -1 339 339 2
e -1 339 339 2
e -1 339 339 2
e -1 339 339 2
e -1 339 339 2
e -1 339 339 2
e -1 339 339 2
e -1 339 339 2
e -1 339 339 2
e -1 339 339 2
e -1 339 339 2
e -1 339 339 2
e -1 339 339 2
e -1 339 339 2
e -1 339 339 2
e -1 339 339 2
e -1 339 339 2
e -1 339 339 2
e -1 339 339 2
e -1 339 339 2
e -1 339 339 2
e -1 339 339 2
e -1 339 339 2
e -1 339 339 2
e -1 339 339 2
e -1 339 339 2
e -1 339 339 2
e -1 339 339 2
e -1 339 339 2
e -1 339 339 2
e -1 339 339 2
e -1 339 339 2
e -1 339 339 2
e -1 339 339 2
e -1 339 339 2
e -1 339 339 2
e -1 339 339 2
e -1 339 339 2
e -1 339 339 2
e -1 339 339 2
e -1 339 339 2
e -1 339 339 2
e -1 339 339 2
e -1 339 339 2
e -1 339 339 2
e -1 339 339 2
e -1 339 339 2
e -1 339 339 2
e -1 339 339 2
e -1 339 339 2
e -1 339 339 2
e -1 339 339 2
e -1 339 339 2
e -1 339 339 2
e -1 339 339 2
e -1 339 339 2
e -1 339 339 2
e -1 339 339 2
e -1 339 339 2
e -1 339 339 2
e -1 339 339 2
e -1 339 339 2
e -1 339 339 2
e -1 339 339 2
e -1 339 339 2
e -1 339 339 2
e -1 339 339 2
e -1 339 339 2
e -1 339 339 2
e -1 339 339 2
e 3155 14 15 0
e 3156 15 16 0
e -1 339 339 2
e -1 339 339 2
e -1 339 339 2
e -1 339 339 2
e -1 339 339 2
e -1 339 339 2
e -1 339 339 2
e -1 339 339 2
e -1 339 339 2
e -1 339 339 2
e -1 339 339 2
e -1 339 339 2
e -1 339 339 2
e -1 339 339 2
e -1 339 339 2
e -1 339 339 2
e -1 339 339 2
e -1 339 339 2
e -1 339 339 2
e -1 339 339 2
e -1 339 339 2
e -1 339 339 2
e -1 339 339 2
e -1 339 339 2
e -1 339 339 2
e -1 339 339 2
e -1 339 339 2
e -1 339 339 2
e -1 339 339 2
e -1 339 339 2
e -1 339 339 2
e -1 339 339 2
e -1 339 339 2
e -1 339 339 2
e -1 339 339 2
e -1 339 339 2
e -1 339 339 2
e -1 339 339 2
e -1 339 339 2
e -1 339 339 2
e -1 339 339 2
e -1 339 339 2
e -1 339 339 2
e -1 339 339 2
e -1 339 339 2
e -1 339 339 2
e -1 339 339 2
e -1 339 339 2
e -1 339 339 2
e -1 339 339 2
e -1 339 339 2
e -1 339 339 2
e -1 339 339 2
e -1 339 339 2
e -1 339 339 2
e -1 339 339 2
e -1 339 339 2
e -1 339 339 2
e -1 339 339 2
e -1 339 339 2
e -1 339 339 2
e -1 339 339 2
e -1 339 339 2
e -1 339 339 2
e -1 339 339 2
e -1 339 339 2
e -1 339 339 2
e -1 339 339 2
e -1 339 339 2
e -1 339 339 2
e -1 339 339 2
e -1 339 339 2
e -1 339 339 2
e -1 339 339 2
e -1 339 339 2
e -1 339 339 2
e -1 339 339 2
e -1 339 339 2
e -1 339 339 2
e -1 339 339 2
e -1 339 339 2
e -1 339 339 2
e -1 339 339 2
e -1 339 339 2
e -1 339 339 2
e -1 339 339 2
e -1 339 339 2
e -1 339 339 2
e -1 339 339 2
e -1 339 339 2
e -1 339 339 2
e -1 339 339 2
e -1 339 339 2
e -1 339 339 2
e -1 339 339 2
e -1 339 339 2
e -1 339 339 2
e -1 339 339 2
e -1 339 339 2
e -1 339 339 2
e -1 339 339 2
e -1 339 339 2
e -1 339 339 2
e -1 339 339 2
e -1 339 339 2
e -1 339 339 2
e -1 339 339 2
e -1 339 339 2
e -1 339 339 2
e -1 339 339 2
e -1 339 339 2
e -1 339 339 2
e -1 339 339 2
e -1 339 339 2
e 3271 16 17 0
e 3272 17 18 0
e -1 339 339 2
e -1 339 339 2
e -1 339 339 2
e -1 339 339 2
e -1 339 339 2
e -1 339 339 2
e -1 339 339 2
e -1 339 339 2
e -1 339 339 2
e -1 339 339 2
e -1 339 339 2
e -1 339 339 2
e -1 339 339 2
e -1 339 339 2
e -1 339 339 2
e -1 339 339 2
e -1 339 339 2
e -1 339 339 2
e -1 339 339 2
e -1 339 339 2
e -1 339 339 2
e -1 339 339 2
e -1 339 339 2
e -1 339 339 2
e -1 339 339 2
e -1 339 339 2
e -1 339 339 2
e -1 339 339 2
e -1 339 339 2
e -1 339 339 2
e -1 339 339 2
e -1 339 339 2
e -1 339 339 2
e -1 339 339 2
e -1 339 339 2
e -1 339 339 2
e -1 339 339 2
e -1 339 339 2
e -1 339 339 2
e -1 339 339 2
e -1 339 339 2
e -1 339 339 2
e -1 339 339 2
e -1 339 339 2
e -1 339 339 2
e -1 339 339 2
e -1 339 339 2
e -1 339 339 2
e -1 339 339 2
e -1 339 339 2
e -1 339 339 2
e -1 339 339 2
e -1 339 339 2
e -1 339 339 2
e -1 339 339 2
e -1 339 339 2
e -1 339 339 2
e -1 339 339 2
e -1 339 339 2
e -1 339 339 2
e -1 339 339 2
e -1 339 339 2
e -1 339 339 2
e -1 339 339 2
e -1 339 339 2
e -1 339 339 2
e -1 339 339 2
e -1 339 339 2
e -1 339 339 2
e -1 339 339 2
e -1 339 339 2
e -1 339 339 2
e -1 339 339 2
e -1 339 339 2
e -1 339 339 2
e -1 339 339 2
e -1 339 339 2
e -1 339 339 2
e -1 339 339 2
e -1 339 339 2
e -1 339 339 2
e -1 339 339 2
e -1 339 339 2
e -1 339 339 2
e -1 339 339 2
e -1 339 339 2
e -1 339 339 2
e -1 339 339 2
e -1 339 339 2
e -1 339 339 2
e -1 339 339 2
e -1 339 339 2
e -1 339 339 2
e -1 339 339 2
e -1 339 339 2
e -1 339 339 2
e -1 339 339 2
e -1 339 339 2
e -1 339 339 2
e -1 339 339 2
e -1 339 339 2
e -1 339 339 2
e -1 339 339 2
e -1 339 339 2
e -1 339 339 2
e -1 339 339 2
e -1 339 339 2
e -1 339 339 2
e -1 339 339 2
e -1 339 339 2
e -1 339 339 2
e -1 339 339 2
e -1 339 339 2
e -1 339 339 2
e 3387 18 19 0
e 3388 19 20 0
e -1 339 339 2
e -1 339 339 2
e -1 339 339 2
e -1 339 339 2
e -1 339 339 2
e -1 339 339 2
e -1 339 339 2
e -1 339 339 2
e -1 339 339 2
e -1 339 339 2
e -1 339 339 2
e -1 339 339 2
e -1 339 339 2
e -1 339 339 2
e -1 339 339 2
e -1 339 339 2
e -1 339 339 2
e -1 339 339 2
e -1 339 339 2
e -1 339 339 2
e -1 339 339 2
e -1 339 339 2
e -1 339 339 2
e -1 339 339 2
e -1 339 339 2
e -1 339 339 2
e -1 339 339 2
e -1 339 339 2
e -1 339 339 2
e -1 339 339 2
e -1 339 339 2
e -1 339 339 2
e -1 339 339 2
e -1 339 339 2
e -1 339 339 2
e -1 339 339 2
e -1 339 339 2
e -1 339 339 2
e -1 339 339 2
e -1 339 339 2
e -1 339 339 2
e -1 339 339 2
e -1 339 339 2
e -1 339 339 2
e -1 339 339 2
e -1 339 339 2
e -1 339 339 2
e -1 339 339 2
e -1 339 339 2
e -1 339 339 2
e -1 339 339 2
e -1 339 339 2
e -1 339 339 2
e -1 339 339 2
e -1 339 339 2
e -1 339 339 2
e -1 339 339 2
e -1 339 339 2
e -1 339 339 2
e -1 339 339 2
e -1 339 339 2
e -1 339 339 2
e -1 339 339 2
e -1 339 339 2
e -1 339 339 2
e -1 339 339 2
e -1 339 339 2
e -1 339 339 2
e -1 339 339 2
e -1 339 339 2
e -1 339 339 2
e -1 339 339 2
e -1 339 339 2
e -1 339 339 2
e -1 339 339 2
e -1 339 339 2
e -1 339 339 2
e -1 339 339 2
e -1 339 339 2
e -1 339 339 2
e -1 339 339 2
e -1 339 339 2
e -1 339 339 2
e -1 339 339 2
e -1 339 339 2
e -1 339 339 2
e -1 339 339 2
e -1 339 339 2
e -1 339 339 2
e -1 339 339 2
e -1 339 339 2
e -1 339 339 2
e -1 339 339 2
e -1 339 339 2
e -1 339 339 2
e -1 339 339 2
e -1 339 339 2
e -1 339 339 2
e -1 339 339 2
e -1 339 339 2
e -1 339 339 2
e -1 339 339 2
e -1 339 339 2
e -1 339 339 2
e -1 339 339 2
e -1 339 339 2
e -1 339 339 2
e -1 339 339 2
e -1 339 339 2
e -1 339 339 2
e -1 339 339 2
e -1 339 339 2
e -1 339 339 2
e -1 339 339 2
e 3503 20 21 0
e 3504 21 22 0
e -1 339 339 2
e -1 339 339 2
e -1 339 339 2
e -1 339 339 2
e -1 339 339 2
e -1 339 339 2
e -1 339 339 2
e -1 339 339 2
e -1 339 339 2
e -1 339 339 2
e -1 339 339 2
e -1 339 339 2
e -1 339 339 2
e -1 339 339 2
e -1 339 339 2
e -1 339 339 2
e -1 339 339 2
e -1 339 339 2
e -1 339 339 2
e -1 339 339 2
e -1 339 339 2
e -1 339 339 2
e -1 339 339 2
e -1 339 339 2
e -1 339 339 2
e -1 339 339 2
e -1 339 339 2
e -1 339 339 2
e -1 339 339 2
e -1 339 339 2
e -1 339 339 2
e -1 339 339 2
e -1 339 339 2
e -1 339 339 2
e -1 339 339 2
e -1 339 339 2
e -1 339 339 2
e -1 339 339 2
e -1 339 339 2
e -1 339 339 2
e -1 339 339 2
e -1 339 339 2
e -1 339 339 2
e -1 339 339 2
e -1 339 339 2
e -1 339 339 2
e -1 339 339 2
e -1 339 339 2
e -1 339 339 2
e -1 339 339 2
e -1 339 339 2
e -1 339 339 2
e -1 339 339 2
e -1 339 339 2
e -1 339 339 2
e -1 339 339 2
e -1 339 339 2
e -1 339 339 2
e -1 339 339 2
e -1 339 339 2
e -1 339 339 2
e -1 339 339 2
e -1 339 339 2
e -1 339 339 2
e -1 339 339 2
e -1 339 339 2
e -1 339 339 2
e -1 339 339 2
e -1 339 339 2
e -1 339 339 2
e -1 339 339 2
e -1 339 339 2
e -1 339 339 2
e -1 339 339 2
e -1 339 339 2
e -1 339 339 2
e -1 339 339 2
e -1 339 339 2
e -1 339 339 2
e -1 339 339 2
e -1 339 339 2
e -1 339 339 2
e -1 339 339 2
e -1 339 339 2
e -1 339 339 2
e -1 339 339 2
e -1 339 339 2
e -1 339 339 2
e -1 339 339 2
e -1 339 339 2
e -1 339 339 2
e -1 339 339 2
e -1 339 339 2
e -1 339 339 2
e -1 339 339 2
e -1 339 339 2
e -1 339 339 2
e -1 339 339 2
e -1 339 339 2
e -1 339 339 2
e -1 339 339 2
e -1 339 339 2
e -1 339 339 2
e -1 339 339 2
e -1 339 339 2
e -1 339 339 2
e -1 339 339 2
e -1 339 339 2
e -1 339 339 2
e -1 339 339 2
e -1 339 339 2
e -1 339 339 2
e -1 339 339 2
e -1 339 339 2
e 3619 22 23 0
e 3620 23 24 0
e -1 339 339 2
e -1 339 339 2
e -1 339 339 2
e -1 339 339 2
e -1 339 339 2
e -1 339 339 2
e -1 339 339 2
e -1 339 339 2
e -1 339 339 2
e -1 339 339 2
e -1 339 339 2
e -1 339 339 2
e -1 339 339 2
e -1 339 339 2
e -1 339 339 2
e -1 339 339 2
e -1 339 339 2
e -1 339 339 2
e -1 339 339 2
e 3640 1487 1488 0
e -1 339 339 2
e -1 339 339 2
e 3643 1487 1486 0
e -1 339 339 2
e 3645 1488 1489 0
e -1 339 339 2
e -1 339 339 2
e -1 339 339 2
e -1 339 339 2
e -1 339 339 2
e -1 339 339 2
e -1 339 339 2
e -1 339 339 2
e -1 339 339 2
e -1 339 339 2
e -1 339 339 2
e -1 339 339 2
e -1 339 339 2
e -1 339 339 2
e -1 339 339 2
e -1 339 339 2
e -1 339 339 2
e -1 339 339 2
e -1 339 339 2
e -1 339 339 2
e -1 339 339 2
e -1 339 339 2
e -1 339 339 2
e -1 339 339 2
e -1 339 339 2
e -1 339 339 2
e -1 339 339 2
e -1 339 339 2
e -1 339 339 2
e -1 339 339 2
e -1 339 339 2
e -1 339 339 2
e -1 339 339 2
e -1 339 339 2
e -1 339 339 2
e -1 339 339 2
e -1 339 339 2
e -1 339 339 2
e -1 339 339 2
e -1 339 339 2
e -1 339 339 2
e -1 339 339 2
e -1 339 339 2
e -1 339 339 2
e -1 339 339 2
e -1 339 339 2
e -1 339 339 2
e -1 339 339 2
e -1 339 339 2
e -1 339 339 2
e -1 339 339 2
e -1 339 339 2
e -1 339 339 2
e -1 339 339 2
e -1 339 339 2
e -1 339 339 2
e -1 339 339 2
e -1 339 339 2
e -1 339 339 2
e -1 339 339 2
e -1 339 339 2
e -1 339 339 2
e -1 339 339 2
e -1 339 339 2
e -1 339 339 2
e -1 339 339 2
e -1 339 339 2
e -1 339 339 2
e -1 339 339 2
e -1 339 339 2
e -1 339 339 2
e -1 339 339 2
e -1 339 339 2
e -1 339 339 2
e -1 339 339 2
e -1 339 339 2
e -1 339 339 2
e -1 339 339 2
e -1 339 339 2
e -1 339 339 2
e -1 339 339 2
e -1 339 339 2
e -1 339 339 2
e -1 339 339 2
e -1 339 339 2
e -1 339 339 2
e -1 339 339 2
e -1 339 339 2
e -1 339 339 2
e -1 339 339 2
e -1 339 339 2
e -1 339 339 2
e -1 339 339 2
e -1 339 339 2
e -1 339 339 2
e -1 339 339 2
e -1 339 339 2
e -1 339 339 2
e -1 339 339 2
e -1 339 339 2
e -1 339 339 2
e -1 339 339 2
e -1 339 339 2
e -1 339 339 2
e -1 339 339 2
e -1 339 339 2
e -1 339 339 2
e -1 339 339 2
e -1 339 339 2
e -1 339 339 2
e -1 339 339 2
e -1 339 339 2
e -1 339 339 2
e -1 339 339 2
e -1 339 339 2
e -1 339 339 2
e -1 339 339 2
e -1 339 339 2
e -1 339 339 2
e -1 339 339 2
e -1 339 339 2
e -1 339 339 2
e -1 339 339 2
e -1 339 339 2
e -1 339 339 2
e -1 339 339 2
e -1 339 339 2
e -1 339 339 2
e -1 339 339 2
e -1 339 339 2
e -1 339 339 2
e -1 339 339 2
e -1 339 339 2
e -1 339 339 2
e -1 339 339 2
e -1 339 339 2
e -1 339 339 2
e -1 339 339 2
e -1 339 339 2
e -1 339 339 2
e -1 339 339 2
e -1 339 339 2
e -1 339 339 2
e -1 339 339 2
e -1 339 339 2
e -1 339 339 2
e -1 339 339 2
e -1 339 339 2
e -1 339 339 2
e -1 339 339 2
e -1 339 339 2
e -1 339 339 2
e -1 339 339 2
e 3799 827 828 0
e 3800 827 828 0
e -1 339 339 2
e 3802 827 826 0
e 3803 827 826 0
e -1 339 339 2
e -1 339 339 2
e 3806 828 829 0
e 3807 828 829 0
e -1 339 339 2
e 3809 828 795 0
e 3810 828 795 0
e 3811 1486 1453 0
e 3812 1453 1420 0
e 3813 1420 1387 0
e 3814 1387 1354 0
e 3815 1354 1321 0
e 3816 1321 1288 0
e 3817 1288 1255 0
e 3818 1255 1222 0
e 3819 1222 1189 0
e 3820 1189 1156 0
e 3821 1156 1123 0
e 3822 1123 1090 0
e 3823 1090 1057 0
e 3824 1057 1024 0
e 3825 1024 991 0
e 3826 991 958 0
e 3827 958 925 0
e 3828 925 892 0
e 3829 892 859 0
e 3830 859 826 0
e -1 339 339 2
e 3832 826 793 0
e -1 339 339 2
e -1 339 339 2
e -1 339 339 2
e -1 339 339 2
e -1 339 339 2
e -1 339 339 2
e -1 339 339 2
e -1 339 339 2
e -1 339 339 2
e -1 339 339 2
e -1 339 339 2
e -1 339 339 2
e -1 339 339 2
e -1 339 339 2
e -1 339 339 2
e -1 339 339 2
e -1 339 339 2
e -1 339 339 2
e -1 339 339 2
e -1 339 339 2
e -1 339 339 2
e 3854 1515 1516 0
e -1 339 339 2
e -1 339 339 2
e -1 339 339 2
e 3858 1516 1517 0
e -1 339 339 2
e -1 339 339 2
e -1 339 339 2
e -1 339 339 2
e -1 339 339 2
e -1 339 339 2
e -1 339 339 2
e -1 339 339 2
e -1 339 339 2
e -1 339 339 2
e -1 339 339 2
e -1 339 339 2
e -1 339 339 2
e -1 339 339 2
e -1 339 339 2
e -1 339 339 2
e -1 339 339 2
e -1 339 339 2
e -1 339 339 2
e -1 339 339 2
e -1 339 339 2
e -1 339 339 2
e -1 339 339 2
e -1 339 339 2
e -1 339 339 2
e -1 339 339 2
e -1 339 339 2
e -1 339 339 2
e -1 339 339 2
e -1 339 339 2
e -1 339 339 2
e -1 339 339 2
e -1 339 339 2
e -1 339 339 2
e -1 339 339 2
e -1 339 339 2
e -1 339 339 2
e -1 339 339 2
e -1 339 339 2
e -1 339 339 2
e -1 339 339 2
e -1 339 339 2
e -1 339 339 2
e -1 339 339 2
e -1 339 339 2
e -1 339 339 2
e -1 339 339 2
e -1 339 339 2
e -1 339 339 2
e -1 339 339 2
e -1 339 339 2
e -1 339 339 2
e -1 339 339 2
e -1 339 339 2
e -1 339 339 2
e -1 339 339 2
e -1 339 339 2
e -1 339 339 2
e -1 339 339 2
e -1 339 339 2
e -1 339 339 2
e -1 339 339 2
e -1 339 339 2
e -1 339 339 2
e -1 339 339 2
e -1 339 339 2
e -1 339 339 2
e -1 339 339 2
e -1 339 339 2
e -1 339 339 2
e -1 339 339 2
e -1 339 339 2
e -1 339 339 2
e -1 339 339 2
e -1 339 339 2
e -1 339 339 2
e -1 339 339 2
e -1 339 339 2
e -1 339 339 2
e -1 339 339 2
e -1 339 339 2
e -1 339 339 2
e -1 339 339 2
e -1 339 339 2
e -1 339 339 2
e -1 339 339 2
e -1 339 339 2
e -1 339 339 2
e -1 339 339 2
e -1 339 339 2
e -1 339 339 2
e -1 339 339 2
e -1 339 339 2
e -1 339 339 2
e -1 339 339 2
e -1 339 339 2
e -1 339 339 2
e -1 339 339 2
e -1 339 339 2
e -1 339 339 2
e -1 339 339 2
e -1 339 339 2
e -1 339 339 2
e -1 339 339 2
e -1 339 339 2
e -1 339 339 2
e -1 339 339 2
e -1 339 339 2
e -1 339 339 2
e -1 339 339 2
e -1 339 339 2
e -1 339 339 2
e -1 339 339 2
e -1 339 339 2
e -1 339 339 2
e 3974 855 856 0
e 3975 855 856 0
e -1 339 339 2
e -1 339 339 2
e 3978 856 857 0
e 3979 856 857 0
e 3980 856 823 0
e 3981 856 823 0
e -1 339 339 2
e 3983 1517 1518 0
e -1 339 339 2
e -1 339 339 2
e 3986 1518 1485 0
e -1 339 339 2
e -1 339 339 2
e -1 339 339 2
e 3990 1485 1452 0
e -1 339 339 2
e -1 339 339 2
e -1 339 339 2
e 3994 1452 1419 0
e -1 339 339 2
e -1 339 339 2
e -1 339 339 2
e 3998 1419 1386 0
e -1 339 339 2
e -1 339 339 2
e -1 339 339 2
e 4002 1386 1353 0
e -1 339 339 2
e -1 339 339 2
e -1 339 339 2
e 4006 1353 1320 0
e -1 339 339 2
e -1 339 339 2
e -1 339 339 2
e 4010 1320 1287 0
e -1 339 339 2
e -1 339 339 2
e -1 339 339 2
e 4014 1287 1254 0
e -1 339 339 2
e -1 339 339 2
e -1 339 339 2
e 4018 1254 1221 0
e -1 339 339 2
e -1 339 339 2
e -1 339 339 2
e 4022 1221 1188 0
e -1 339 339 2
e -1 339 339 2
e -1 339 339 2
e 4026 1188 1155 0
e -1 339 339 2
e -1 339 339 2
e -1 339 339 2
e 4030 1155 1122 0
e -1 339 339 2
e -1 339 339 2
e -1 339 339 2
e 4034 1122 1089 0
e -1 339 339 2
e -1 339 339 2
e -1 339 339 2
e 4038 1089 1056 0
e -1 339 339 2
e -1 339 339 2
e -1 339 339 2
e 4042 1056 1023 0
e -1 339 339 2
e -1 339 339 2
e -1 339 339 2
e 4046 1023 990 0
e -1 339 339 2
e -1 339 339 2
e -1 339 339 2
e 4050 990 957 0
e -1 339 339 2
e -1 339 339 2
e -1 339 339 2
e 4054 957 924 0
e -1 339 339 2
e -1 339 339 2
e -1 339 339 2
e 4058 924 891 0
e -1 339 339 2
e -1 339 339 2
e -1 339 339 2
e 4062 891 858 0
e 4063 857 858 0
e 4064 857 858 0
e -1 339 339 2
e -1 339 339 2
e 4067 858 825 0
e -1 339 339 2
e -1 339 339 2
e -1 339 339 2
e -1 339 339 2
e -1 339 339 2
e -1 339 339 2
e -1 339 339 2
e -1 339 339 2
e -1 339 339 2
e -1 339 339 2
e -1 339 339 2
e -1 339 339 2
e -1 339 339 2
e -1 339 339 2
e -1 339 339 2
e -1 339 339 2
e -1 339 339 2
e -1 339 339 2
e -1 339 339 2
e -1 339 339 2
e -1 339 339 2
e -1 339 339 2
e -1 339 339 2
e -1 339 339 2
e -1 339 339 2
e -1 339 339 2
e -1 339 339 2
e -1 339 339 2
e -1 339 339 2
e -1 339 339 2
e -1 339 339 2
e -1 339 339 2
e -1 339 339 2
e -1 339 339 2
e -1 339 339 2
e -1 339 339 2
e -1 339 339 2
e -1 339 339 2
e -1 339 339 2
e -1 339 339 2
e -1 339 339 2
e -1 339 339 2
e -1 339 339 2
e -1 339 339 2
e -1 339 339 2
e -1 339 339 2
e -1 339 339 2
e -1 339 339 2
e -1 339 339 2
e -1 339 339 2
e -1 339 339 2
e -1 339 339 2
e -1 339 339 2
e -1 339 339 2
e -1 339 339 2
e -1 339 339 2
e -1 339 339 2
e -1 339 339 2
e -1 339 339 2
e -1 339 339 2
e -1 339 339 2
e -1 339 339 2
e -1 339 339 2
e -1 339 339 2
e -1 339 339 2
e -1 339 339 2
e -1 339 339 2
e -1 339 339 2
e -1 339 339 2
e -1 339 339 2
e -1 339 339 2
e -1 339 339 2
e 4140 4 3 0
e 4141 795 762 0
e 4142 795 762 0
e -1 339 339 2
e 4144 762 729 0
e 4145 762 729 0
e -1 339 339 2
e -1 339 339 2
e 4148 729 696 0
e 4149 729 696 0
e -1 339 339 2
e -1 339 339 2
e 4152 696 663 0
e 4153 696 663 0
e -1 339 339 2
e -1 339 339 2
e 4156 663 630 0
e 4157 663 630 0
e -1 339 339 2
e -1 339 339 2
e 4160 630 597 0
e 4161 630 597 0
e -1 339 339 2
e -1 339 339 2
e 4164 597 564 0
e 4165 597 564 0
e -1 339 339 2
e -1 339 339 2
e 4168 564 531 0
e 4169 564 531 0
e -1 339 339 2
e -1 339 339 2
e 4172 531 498 0
e 4173 531 498 0
e -1 339 339 2
e -1 339 339 2
e 4176 498 465 0
e 4177 498 465 0
e -1 339 339 2
e -1 339 339 2
e 4180 465 432 0
e 4181 465 432 0
e -1 339 339 2
e -1 339 339 2
e 4184 432 399 0
e 4185 432 399 0
e -1 339 339 2
e -1 339 339 2
e 4188 399 366 0
e 4189 399 366 0
e -1 339 339 2
e -1 339 339 2
e 4192 366 333 0
e 4193 366 333 0
e -1 339 339 2
e -1 339 339 2
e 4196 333 300 0
e 4197 333 300 0
e -1 339 339 2
e -1 339 339 2
e 4200 300 267 0
e 4201 300 267 0
e -1 339 339 2
e -1 339 339 2
e 4204 267 234 0
e 4205 267 234 0
e -1 339 339 2
e -1 339 339 2
e 4208 234 201 0
e 4209 234 201 0
e -1 339 339 2
e -1 339 339 2
e 4212 201 168 0
e 4213 201 168 0
e -1 339 339 2
e -1 339 339 2
e 4216 168 135 0
e 4217 168 135 0
e -1 339 339 2
e -1 339 339 2
e 4220 135 102 0
e 4221 135 102 0
e -1 339 339 2
e -1 339 339 2
e 4224 102 69 0
e 4225 102 69 0
e -1 339 339 2
e -1 339 339 2
e 4228 69 36 0
e 4229 69 36 0
e -1 339 339 2
e -1 339 339 2
e 4232 36 3 0
e 4233 36 3 0
e -1 339 339 2
e -1 339 339 2
e -1 339 339 2
e 4237 3 2 0
e -1 339 339 2
e -1 339 339 2
e -1 339 339 2
e 4241 823 790 0
e 4242 823 790 0
e -1 339 339 2
e -1 339 339 2
e -1 339 339 2
e -1 339 339 2
e -1 339 339 2
e 4248 790 757 0
e 4249 790 757 0
e -1 339 339 2
e -1 339 339 2
e -1 339 339 2
e -1 339 339 2
e -1 339 339 2
e 4255 757 724 0
e 4256 757 724 0
e -1 339 339 2
e -1 339 339 2
e -1 339 339 2
e -1 339 339 2
e -1 339 339 2
e 4262 724 691 0
e 4263 724 691 0
e -1 339 339 2
e -1 339 339 2
e -1 339 339 2
e -1 339 339 2
e -1 339 339 2
e 4269 691 658 0
e 4270 691 658 0
e -1 339 339 2
e -1 339 339 2
e -1 339 339 2
e -1 339 339 2
e -1 339 339 2
e 4276 658 625 0
e 4277 658 625 0
e -1 339 339 2
e -1 339 339 2
e -1 339 339 2
e -1 339 339 2
e -1 339 339 2
e 4283 625 592 0
e 4284 625 592 0
e -1 339 339 2
e -1 339 339 2
e -1 339 339 2
e -1 339 339 2
e -1 339 339 2
e 4290 592 559 0
e 4291 592 559 0
e -1 339 339 2
e -1 339 339 2
e -1 339 339 2
e -1 339 339 2
e -1 339 339 2
e 4297 559 526 0
e 4298 559 526 0
e -1 339 339 2
e -1 339 339 2
e -1 339 339 2
e -1 339 339 2
e -1 339 339 2
e 4304 526 493 0
e 4305 526 493 0
e -1 339 339 2
e -1 339 339 2
e -1 339 339 2
e -1 339 339 2
e -1 339 339 2
e 4311 493 460 0
e 4312 493 460 0
e -1 339 339 2
e -1 339 339 2
e -1 339 339 2
e -1 339 339 2
e -1 339 339 2
e 4318 460 427 0
e 4319 460 427 0
e -1 339 339 2
e -1 339 339 2
e -1 339 339 2
e -1 339 339 2
e -1 339 339 2
e 4325 427 394 0
e 4326 427 394 0
e -1 339 339 2
e -1 339 339 2
e -1 339 339 2
e -1 339 339 2
e -1 339 339 2
e 4332 394 361 0
e 4333 394 361 0
e -1 339 339 2
e -1 339 339 2
e -1 339 339 2
e -1 339 339 2
e -1 339 339 2
e 4339 361 328 0
e 4340 361 328 0
e -1 339 339 2
e -1 339 339 2
e -1 339 339 2
e -1 339 339 2
e -1 339 339 2
e 4346 328 295 0
e 4347 328 295 0
e -1 339 339 2
e -1 339 339 2
e -1 339 339 2
e -1 339 339 2
e -1 339 339 2
e 4353 295 262 0
e 4354 295 262 0
e -1 339 339 2
e -1 339 339 2
e -1 339 339 2
e -1 339 339 2
e -1 339 339 2
e 4360 262 229 0
e 4361 262 229 0
e -1 339 339 2
e -1 339 339 2
e -1 339 339 2
e -1 339 339 2
e -1 339 339 2
e 4367 229 196 0
e 4368 229 196 0
e -1 339 339 2
e -1 339 339 2
e -1 339 339 2
e -1 339 339 2
e -1 339 339 2
e 4374 196 163 0
e 4375 196 163 0
e -1 339 339 2
e -1 339 339 2
e -1 339 339 2
e -1 339 339 2
e -1 339 339 2
e 4381 163 130 0
e 4382 163 130 0
e -1 339 339 2
e -1 339 339 2
e -1 339 339 2
e -1 339 339 2
e -1 339 339 2
e 4388 130 97 0
e 4389 130 97 0
e -1 339 339 2
e -1 339 339 2
e -1 339 339 2
e -1 339 339 2
e -1 339 339 2
e 4395 97 64 0
e 4396 97 64 0
e -1 339 339 2
e -1 339 339 2
e -1 339 339 2
e -1 339 339 2
e -1 339 339 2
e 4402 64 31 0
e 4403 64 31 0
e -1 339 339 2
e -1 339 339 2
e 4406 30 31 0
e 4407 31 32 0
e -1 339 339 2
e -1 339 339 2
e -1 339 339 2
e -1 339 339 2
e -1 339 339 2
e -1 339 339 2
e -1 339 339 2
e -1 339 339 2
e -1 339 339 2
e -1 339 339 2
e -1 339 339 2
e -1 339 339 2
e -1 339 339 2
e -1 339 339 2
e -1 339 339 2
e -1 339 339 2
e -1 339 339 2
e -1 339 339 2
e -1 339 339 2
e -1 339 339 2
e -1 339 339 2
e -1 339 339 2
e -1 339 339 2
e -1 339 339 2
e -1 339 339 2
e -1 339 339 2
e -1 339 339 2
e -1 339 339 2
e -1 339 339 2
e -1 339 339 2
e -1 339 339 2
e -1 339 339 2
e -1 339 339 2
e -1 339 339 2
e -1 339 339 2
e -1 339 339 2
e -1 339 339 2
e -1 339 339 2
e -1 339 339 2
e -1 339 339 2
e -1 339 339 2
e -1 339 339 2
e -1 339 339 2
e -1 339 339 2
e -1 339 339 2
e -1 339 339 2
e -1 339 339 2
e -1 339 339 2
e -1 339 339 2
e -1 339 339 2
e -1 339 339 2
e -1 339 339 2
e -1 339 339 2
e -1 339 339 2
e -1 339 339 2
e -1 339 339 2
e -1 339 339 2
e -1 339 339 2
e -1 339 339 2
e -1 339 339 2
e -1 339 339 2
e -1 339 339 2
e -1 339 339 2
e -1 339 339 2
e -1 339 339 2
e -1 339 339 2
e -1 339 339 2
e -1 339 339 2
e -1 339 339 2
e -1 339 339 2
e -1 339 339 2
e -1 339 339 2
e 4480 2 1 0
e 4481 793 760 0
e 4482 760 727 0
e 4483 727 694 0
e 4484 694 661 0
e 4485 661 628 0
e 4486 628 595 0
e 4487 595 562 0
e 4488 562 529 0
e 4489 529 496 0
e 4490 496 463 0
e 4491 463 430 0
e 4492 430 397 0
e 4493 397 364 0
e 4494 364 331 0
e 4495 331 298 0
e 4496 298 265 0
e 4497 265 232 0
e 4498 232 199 0
e 4499 199 166 0
e 4500 166 133 0
e 4501 133 100 0
e 4502 100 67 0
e 4503 67 34 0
e 4504 34 1 0
e -1 339 339 2
e -1 339 339 2
e -1 339 339 2
e 4508 825 792 0
e -1 339 339 2
e -1 339 339 2
e -1 339 339 2
e 4512 792 759 0
e -1 339 339 2
e -1 339 339 2
e -1 339 339 2
e 4516 759 726 0
e -1 339 339 2
e -1 339 339 2
e -1 339 339 2
e 4520 726 693 0
e -1 339 339 2
e -1 339 339 2
e -1 339 339 2
e 4524 693 660 0
e -1 339 339 2
e -1 339 339 2
e -1 339 339 2
e 4528 660 627 0
e -1 339 339 2
e -1 339 339 2
e -1 339 339 2
e 4532 627 594 0
e -1 339 339 2
e -1 339 339 2
e -1 339 339 2
e 4536 594 561 0
e -1 339 339 2
e -1 339 339 2
e -1 339 339 2
e 4540 561 528 0
e -1 339 339 2
e -1 339 339 2
e -1 339 339 2
e 4544 528 495 0
e -1 339 339 2
e -1 339 339 2
e -1 339 339 2
e 4548 495 462 0
e -1 339 339 2
e -1 339 339 2
e -1 339 339 2
e 4552 462 429 0
e -1 339 339 2
e -1 339 339 2
e -1 339 339 2
e 4556 429 396 0
e -1 339 339 2
e -1 339 339 2
e -1 339 339 2
e 4560 396 363 0
e -1 339 339 2
e -1 339 339 2
e -1 339 339 2
e 4564 363 330 0
e -1 339 339 2
e -1 339 339 2
e -1 339 339 2
e 4568 330 297 0
e -1 339 339 2
e -1 339 339 2
e -1 339 339 2
e 4572 297 264 0
e -1 339 339 2
e -1 339 339 2
e -1 339 339 2
e 4576 264 231 0
e -1 339 339 2
e -1 339 339 2
e -1 339 339 2
e 4580 231 198 0
e -1 339 339 2
e -1 339 339 2
e -1 339 339 2
e 4584 198 165 0
e -1 339 339 2
e -1 339 339 2
e -1 339 339 2
e 4588 165 132 0
e -1 339 339 2
e -1 339 339 2
e -1 339 339 2
e 4592 132 99 0
e -1 339 339 2
e -1 339 339 2
e -1 339 339 2
e 4596 99 66 0
e -1 339 339 2
e -1 339 339 2
e -1 339 339 2
e 4600 66 33 0
e 4601 32 33 0
t 1 1 1491 1492 1459 272 2 -1024
t 2 1 1491 1459 1458 3 91 -1024
t 3 1 1458 1459 1426 274 4 -1024
t 4 1 1458 1426 1425 5 93 -1024
t 5 1 1425 1426 1393 276 6 -1024
t 6 1 1425 1393 1392 7 95 -1024
t 7 1 1392 1393 1360 278 8 -1024
t 8 1 1392 1360 1359 9 97 -1024
t 9 1 1359 1360 1327 280 10 -1024
t 10 1 1359 1327 1326 11 99 -1024
t 11 1 1326 1327 1294 282 12 -1024
t 12 1 1326 1294 1293 13 101 -1024
t 13 1 1293 1294 1261 284 14 -1024
t 14 1 1293 1261 1260 15 103 -1024
t 15 1 1260 1261 1228 286 16 -1024
t 16 1 1260 1228 1227 17 105 -1024
t 17 1 1227 1228 1195 288 18 -1024
t 18 1 1227 1195 1194 19 107 -1024
t 19 1 1194 1195 1162 290 20 -1024
t 20 1 1194 1162 1161 21 109 -1024
t 21 1 1161 1162 1129 292 22 -1024
t 22 1 1161 1129 1128 23 111 -1024
t 23 1 1128 1129 1096 294 24 -1024
t 24 1 1128 1096 1095 25 113 -1024
t 25 1 1095 1096 1063 296 26 -1024
t 26 1 1095 1063 1062 27 115 -1024
t 27 1 1062 1063 1030 298 28 -1024
t 28 1 1062 1030 1029 29 117 -1024
t 29 1 1029 1030 997 300 30 -1024
t 30 1 1029 997 996 31 119 -1024
t 31 1 996 997 964 302 32 -1024
t 32 1 996 964 963 33 121 -1024
t 33 1 963 964 931 304 34 -1024
t 34 1 963 931 930 35 123 -1024
t 35 1 930 931 898 306 36 -1024
t 36 1 930 898 897 37 125 -1024
t 37 1 897 898 865 308 38 -1024
t 38 1 897 865 864 39 127 -1024
t 39 1 864 865 832 310 40 -1024
t 40 1 864 832 831 41 129 -1024
t 41 1 831 832 799 312 42 -1024
t 42 1 831 799 798 43 131 -1024
t 43 1 798 799 766 314 44 -1024
t 44 1 798 766 765 45 133 -1024
t 45 1 765 766 733 316 46 -1024
t 46 1 765 733 732 47 135 -1024
t 47 1 732 733 700 318 48 -1024
t 48 1 732 700 699 49 137 -1024
t 49 1 699 700 667 320 50 -1024
t 50 1 699 667 666 51 139 -1024
t 51 1 666 667 634 322 52 -1024
t 52 1 666 634 633 53 141 -1024
t 53 1 633 634 601 324 54 -1024
t 54 1 633 601 600 55 143 -1024
t 55 1 600 601 568 326 56 -1024
t 56 1 600 568 567 57 145 -1024
t 57 1 567 568 535 328 58 -1024
t 58 1 567 535 534 59 147 -1024
t 59 1 534 535 502 330 60 -1024
t 60 1 534 502 501 61 149 -1024
t 61 1 501 502 469 332 62 -1024
t 62 1 501 469 468 63 151 -1024
t 63 1 468 469 436 334 64 -1024
t 64 1 468 436 435 65 153 -1024
t 65 1 435 436 403 336 66 -1024
t 66 1 435 403 402 67 155 -1024
t 67 1 402 403 370 338 68 -1024
t 68 1 402 370 369 69 157 -1024
t 69 1 369 370 337 340 70 -1024
t 70 1 369 337 336 71 159 -1024
t 71 1 336 337 304 342 72 -1024
t 72 1 336 304 303 73 161 -1024
t 73 1 303 304 271 344 74 -1024
t 74 1 303 271 270 75 163 -1024
t 75 1 270 271 238 346 76 -1024
t 76 1 270 238 237 77 165 -1024
t 77 1 237 238 205 348 78 -1024
t 78 1 237 205 204 79 167 -1024
t 79 1 204 205 172 350 80 -1024
t 80 1 204 172 171 81 169 -1024
t 81 1 171 172 139 352 82 -1024
t 82 1 171 139 138 83 171 -1024
t 83 1 138 139 106 354 84 -1024
t 84 1 138 106 105 85 173 -1024
t 85 1 105 106 73 356 86 -1024
t 86 1 105 73 72 87 175 -1024
t 87 1 72 73 40 358 88 -1024
t 88 1 72 40 39 89 177 -1024
t 89 1 39 40 7 360 90 -1024
t 90 1 39 7 6 -1024 179 -1024
t 91 1 1490 1491 1458 -1024 92 -1024
t 92 1 1490 1458 1457 93 -1024 -1024
t 93 1 1457 1458 1425 -1024 94 -1024
t 94 1 1457 1425 1424 95 -1024 -1024
t 95 1 1424 1425 1392 -1024 96 -1024
t 96 1 1424 1392 1391 97 -1024 -1024
t 97 1 1391 1392 1359 -1024 98 -1024
t 98 1 1391 1359 1358 99 -1024 -1024
t 99 1 1358 1359 1326 -1024 100 -1024
t 100 1 1358 1326 1325 101 -1024 -1024
t 101 1 1325 1326 1293 -1024 102 -1024
t 102 1 1325 1293 1292 103 -1024 -1024
t 103 1 1292 1293 1260 -1024 104 -1024
t 104 1 1292 1260 1259 105 -1024 -1024
t 105 1 1259 1260 1227 -1024 106 -1024
t 106 1 1259 1227 1226 107 -1024 -1024
t 107 1 1226 1227 1194 -1024 108 -1024
t 108 1 1226 1194 1193 109 -1024 -1024
t 109 1 1193 1194 1161 -1024 110 -1024
t 110 1 1193 1161 1160 111 -1024 -1024
t 111 1 1160 1161 1128 -1024 112 -1024
t 112 1 1160 1128 1127 113 -1024 -1024
t 113 1 1127 1128 1095 -1024 114 -1024
t 114 1 1127 1095 1094 115 -1024 -1024
t 115 1 1094 1095 1062 -1024 116 -1024
t 116 1 1094 1062 1061 117 -1024 -1024
t 117 1 1061 1062 1029 -1024 118 -1024
t 118 1 1061 1029 1028 119 -1024 -1024
t 119 1 1028 1029 996 -1024 120 -1024
t 120 1 1028 996 995 121 -1024 -1024
t 121 1 995 996 963 -1024 122 -1024
t 122 1 995 963 962 123 -1024 -1024
t 123 1 962 963 930 -1024 124 -1024
t 124 1 962 930 929 125 -1024 -1024
t 125 1 929 930 897 -1024 126 -1024
t 126 1 929 897 896 127 -1024 -1024
t 127 1 896 897 864 -1024 128 -1024
t 128 1 896 864 863 129 -1024 -1024
t 129 1 863 864 831 -1024 130 -1024
t 130 1 863 831 830 131 -1024 -1024
t 131 1 830 831 798 -1024 132 -1024
t 132 1 830 798 797 133 -1024 -1024
t 133 1 797 798 765 -1024 134 -1024
t 134 1 797 765 764 135 -1024 -1024
t 135 1 764 765 732 -1024 136 -1024
t 136 1 764 732 731 137 -1024 -1024
t 137 1 731 732 699 -1024 138 -1024
t 138 1 731 699 698 139 -1024 -1024
t 139 1 698 699 666 -1024 140 -1024
t 140 1 698 666 665 141 -1024 -1024
t 141 1 665 666 633 -1024 142 -1024
t 142 1 665 633 632 143 -1024 -1024
t 143 1 632 633 600 -1024 144 -1024
t 144 1 632 600 599 145 -1024 -1024
t 145 1 599 600 567 -1024 146 -1024
t 146 1 599 567 566 147 -1024 -1024
t 147 1 566 567 534 -1024 148 -1024
t 148 1 566 534 533 149 -1024 -1024
t 149 1 533 534 501 -1024 150 -1024
t 150 1 533 501 500 151 -1024 -1024
t 151 1 500 501 468 -1024 152 -1024
t 152 1 500 468 467 153 -1024 -1024
t 153 1 467 468 435 -1024 154 -1024
t 154 1 467 435 434 155 -1024 -1024
t 155 1 434 435 402 -1024 156 -1024
t 156 1 434 402 401 157 -1024 -1024
t 157 1 401 402 369 -1024 158 -1024
t 158 1 401 369 368 159 -1024 -1024
t 159 1 368 369 336 -1024 160 -1024
t 160 1 368 336 335 161 -1024 -1024
t 161 1 335 336 303 -1024 162 -1024
t 162 1 335 303 302 163 -1024 -1024
t 163 1 302 303 270 -1024 164 -1024
t 164 1 302 270 269 165 -1024 -1024
t 165 1 269 270 237 -1024 166 -1024
t 166 1 269 237 236 167 -1024 -1024
t 167 1 236 237 204 -1024 168 -1024
t 168 1 236 204 203 169 -1024 -1024
t 169 1 203 204 171 -1024 170 -1024
t 170 1 203 171 170 171 -1024 -1024
t 171 1 170 171 138 -1024 172 -1024
t 172 1 170 138 137 173 -1024 -1024
t 173 1 137 138 105 -1024 174 -1024
t 174 1 137 105 104 175 -1024 -1024
t 175 1 104 105 72 -1024 176 -1024
t 176 1 104 72 71 177 -1024 -1024
t 177 1 71 72 39 -1024 178 -1024
t 178 1 71 39 38 179 -1024 -1024
t 179 1 38 39 6 -1024 180 -1024
t 180 1 38 6 5 -1024 -1024 -1024
t 181 1 1493 1494 1461 412 182 -1024
t 182 1 1493 1461 1460 183 271 -1024
t 183 1 1460 1461 1428 414 184 -1024
t 184 1 1460 1428 1427 185 273 -1024
t 185 1 1427 1428 1395 416 186 -1024
t 186 1 1427 1395 1394 187 275 -1024
t 187 1 1394 1395 1362 418 188 -1024
t 188 1 1394 1362 1361 189 277 -1024
t 189 1 1361 1362 1329 420 190 -1024
t 190 1 1361 1329 1328 191 279 -1024
t 191 1 1328 1329 1296 422 192 -1024
t 192 1 1328 1296 1295 193 281 -1024
t 193 1 1295 1296 1263 424 194 -1024
t 194 1 1295 1263 1262 195 283 -1024
t 195 1 1262 1263 1230 426 196 -1024
t 196 1 1262 1230 1229 197 285 -1024
t 197 1 1229 1230 1197 428 198 -1024
t 198 1 1229 1197 1196 199 287 -1024
t 199 1 1196 1197 1164 430 200 -1024
t 200 1 1196 1164 1163 201 289 -1024
t 201 1 1163 1164 1131 432 202 -1024
t 202 1 1163 1131 1130 203 291 -1024
t 203 1 1130 1131 1098 434 204 -1024
t 204 1 1130 1098 1097 205 293 -1024
t 205 1 1097 1098 1065 436 206 -1024
t 206 1 1097 1065 1064 207 295 -1024
t 207 1 1064 1065 1032 438 208 -1024
t 208 1 1064 1032 1031 209 297 -1024
t 209 1 1031 1032 999 440 210 -1024
t 210 1 1031 999 998 211 299 -1024
t 211 1 998 999 966 442 212 -1024
t 212 1 998 966 965 213 301 -1024
t 213 1 965 966 933 444 214 -1024
t 214 1 965 933 932 215 303 -1024
t 215 1 932 933 900 446 216 -1024
t 216 1 932 900 899 217 305 -1024
t 217 1 899 900 867 448 218 -1024
t 218 1 899 867 866 219 307 -1024
t 219 1 866 867 834 450 220 -1024
t 220 1 866 834 833 221 309 -1024
t 221 1 833 834 801 452 222 -1024
t 222 1 833 801 800 223 311 -1024
t 223 1 800 801 768 454 224 -1024
t 224 1 800 768 767 225 313 -1024
t 225 1 767 768 735 456 226 -1024
t 226 1 767 735 734 227 315 -1024
t 227 1 734 735 702 458 228 -1024
t 228 1 734 702 701 229 317 -1024
t 229 1 701 702 669 460 230 -1024
t 230 1 701 669 668 231 319 -1024
t 231 1 668 669 636 -1024 232 -1024
t 232 1 668 636 635 233 321 -1024
t 233 1 635 636 603 -1024 234 -1024
t 234 1 635 603 602 235 323 -1024
t 235 1 602 603 570 -1024 236 -1024
t 236 1 602 570 569 237 325 -1024
t 237 1 569 570 537 -1024 238 -1024
t 238 1 569 537 536 239 327 -1024
t 239 1 536 537 504 -1024 240 -1024
t 240 1 536 504 503 241 329 -1024
t 241 1 503 504 471 -1024 242 -1024
t 242 1 503 471 470 243 331 -1024
t 243 1 470 471 438 -1024 244 -1024
t 244 1 470 438 437 245 333 -1024
t 245 1 437 438 405 -1024 246 -1024
t 246 1 437 405 404 247 335 -1024
t 247 1 404 405 372 -1024 248 -1024
t 248 1 404 372 371 249 337 -1024
t 249 1 371 372 339 -1024 250 -1024
t 250 1 371 339 338 251 339 -1024
t 251 1 338 339 306 -1024 252 -1024
t 252 1 338 306 305 253 341 -1024
t 253 1 305 306 273 -1024 254 -1024
t 254 1 305 273 272 255 343 -1024
t 255 1 272 273 240 -1024 256 -1024
t 256 1 272 240 239 257 345 -1024
t 257 1 239 240 207 -1024 258 -1024
t 258 1 239 207 206 259 347 -1024
t 259 1 206 207 174 -1024 260 -1024
t 260 1 206 174 173 261 349 -1024
t 261 1 173 174 141 -1024 262 -1024
t 262 1 173 141 140 263 351 -1024
t 263 1 140 141 108 -1024 264 -1024
t 264 1 140 108 107 265 353 -1024
t 265 1 107 108 75 -1024 266 -1024
t 266 1 107 75 74 267 355 -1024
t 267 1 74 75 42 -1024 268 -1024
t 268 1 74 42 41 269 357 -1024
t 269 1 41 42 9 -1024 270 -1024
t 270 1 41 9 8 -1024 359 -1024
t 271 1 1492 1493 1460 -1024 272 -1024
t 272 1 1492 1460 1459 273 -1024 -1024
t 273 1 1459 1460 1427 -1024 274 -1024
t 274 1 1459 1427 1426 275 -1024 -1024
t 275 1 1426 1427 1394 -1024 276 -1024
t 276 1 1426 1394 1393 277 -1024 -1024
t 277 1 1393 1394 1361 -1024 278 -1024
t 278 1 1393 1361 1360 279 -1024 -1024
t 279 1 1360 1361 1328 -1024 280 -1024
t 280 1 1360 1328 1327 281 -1024 -1024
t 281 1 1327 1328 1295 -1024 282 -1024
t 282 1 1327 1295 1294 283 -1024 -1024
t 283 1 1294 1295 1262 -1024 284 -1024
t 284 1 1294 1262 1261 285 -1024 -1024
t 285 1 1261 1262 1229 -1024 286 -1024
t 286 1 1261 1229 1228 287 -1024 -1024
t 287 1 1228 1229 1196 -1024 288 -1024
t 288 1 1228 1196 1195 289 -1024 -1024
t 289 1 1195 1196 1163 -1024 290 -1024
t 290 1 1195 1163 1162 291 -1024 -1024
t 291 1 1162 1163 1130 -1024 292 -1024
t 292 1 1162 1130 1129 293 -1024 -1024
t 293 1 1129 1130 1097 -1024 294 -1024
t 294 1 1129 1097 1096 295 -1024 -1024
t 295 1 1096 1097 1064 -1024 296 -1024
t 296 1 1096 1064 1063 297 -1024 -1024
t 297 1 1063 1064 1031 -1024 298 -1024
t 298 1 1063 1031 1030 299 -1024 -1024
t 299 1 1030 1031 998 -1024 300 -1024
t 300 1 1030 998 997 301 -1024 -1024
t 301 1 997 998 965 -1024 302 -1024
t 302 1 997 965 964 303 -1024 -1024
t 303 1 964 965 932 -1024 304 -1024
t 304 1 964 932 931 305 -1024 -1024
t 305 1 931 932 899 -1024 306 -1024
t 306 1 931 899 898 307 -1024 -1024
t 307 1 898 899 866 -1024 308 -1024
t 308 1 898 866 865 309 -1024 -1024
t 309 1 865 866 833 -1024 310 -1024
t 310 1 865 833 832 311 -1024 -1024
t 311 1 832 833 800 -1024 312 -1024
t 312 1 832 800 799 313 -1024 -1024
t 313 1 799 800 767 -1024 314 -1024
t 314 1 799 767 766 315 -1024 -1024
t 315 1 766 767 734 -1024 316 -1024
t 316 1 766 734 733 317 -1024 -1024
t 317 1 733 734 701 -1024 318 -1024
t 318 1 733 701 700 319 -1024 -1024
t 319 1 700 701 668 -1024 320 -1024
t 320 1 700 668 667 321 -1024 -1024
t 321 1 667 668 635 -1024 322 -1024
t 322 1 667 635 634 323 -1024 -1024
t 323 1 634 635 602 -1024 324 -1024
t 324 1 634 602 601 325 -1024 -1024
t 325 1 601 602 569 -1024 326 -1024
t 326 1 601 569 568 327 -1024 -1024
t 327 1 568 569 536 -1024 328 -1024
t 328 1 568 536 535 329 -1024 -1024
t 329 1 535 536 503 -1024 330 -1024
t 330 1 535 503 502 331 -1024 -1024
t 331 1 502 503 470 -1024 332 -1024
t 332 1 502 470 469 333 -1024 -1024
t 333 1 469 470 437 -1024 334 -1024
t 334 1 469 437 436 335 -1024 -1024
t 335 1 436 437 404 -1024 336 -1024
t 336 1 436 404 403 337 -1024 -1024
t 337 1 403 404 371 -1024 338 -1024
t 338 1 403 371 370 339 -1024 -1024
t 339 1 370 371 338 -1024 340 -1024
t 340 1 370 338 337 341 -1024 -1024
t 341 1 337 338 305 -1024 342 -1024
t 342 1 337 305 304 343 -1024 -1024
t 343 1 304 305 272 -1024 344 -1024
t 344 1 304 272 271 345 -1024 -1024
t 345 1 271 272 239 -1024 346 -1024
t 346 1 271 239 238 347 -1024 -1024
t 347 1 238 239 206 -1024 348 -1024
t 348 1 238 206 205 349 -1024 -1024
t 349 1 205 206 173 -1024 350 -1024
t 350 1 205 173 172 351 -1024 -1024
t 351 1 172 173 140 -1024 352 -1024
t 352 1 172 140 139 353 -1024 -1024
t 353 1 139 140 107 -1024 354 -1024
t 354 1 139 107 106 355 -1024 -1024
t 355 1 106 107 74 -1024 356 -1024
t 356 1 106 74 73 357 -1024 -1024
t 357 1 73 74 41 -1024 358 -1024
t 358 1 73 41 40 359 -1024 -1024
t 359 1 40 41 8 -1024 360 -1024
t 360 1 40 8 7 -1024 -1024 -1024
t 361 1 1495 1496 1463 512 362 -1024
t 362 1 1495 1463 1462 363 411 -1024
t 363 1 1462 1463 1430 514 364 -1024
t 364 1 1462 1430 1429 365 413 -1024
t 365 1 1429 1430 1397 516 366 -1024
t 366 1 1429 1397 1396 367 415 -1024
t 367 1 1396 1397 1364 518 368 -1024
t 368 1 1396 1364 1363 369 417 -1024
t 369 1 1363 1364 1331 520 370 -1024
t 370 1 1363 1331 1330 371 419 -1024
t 371 1 1330 1331 1298 522 372 -1024
t 372 1 1330 1298 1297 373 421 -1024
t 373 1 1297 1298 1265 524 374 -1024
t 374 1 1297 1265 1264 375 423 -1024
t 375 1 1264 1265 1232 526 376 -1024
t 376 1 1264 1232 1231 377 425 -1024
t 377 1 1231 1232 1199 528 378 -1024
t 378 1 1231 1199 1198 379 427 -1024
t 379 1 1198 1199 1166 530 380 -1024
t 380 1 1198 1166 1165 381 429 -1024
t 381 1 1165 1166 1133 532 382 -1024
t 382 1 1165 1133 1132 383 431 -1024
t 383 1 1132 1133 1100 534 384 -1024
t 384 1 1132 1100 1099 385 433 -1024
t 385 1 1099 1100 1067 536 386 -1024
t 386 1 1099 1067 1066 387 435 -1024
t 387 1 1066 1067 1034 538 388 -1024
t 388 1 1066 1034 1033 389 437 -1024
t 389 1 1033 1034 1001 540 390 -1024
t 390 1 1033 1001 1000 391 439 -1024
t 391 1 1000 1001 968 542 392 -1024
t 392 1 1000 968 967 393 441 -1024
t 393 1 967 968 935 544 394 -1024
t 394 1 967 935 934 395 443 -1024
t 395 1 934 935 902 546 396 -1024
t 396 1 934 902 901 397 445 -1024
t 397 1 901 902 869 548 398 -1024
t 398 1 901 869 868 399 447 -1024
t 399 1 868 869 836 550 400 -1024
t 400 1 868 836 835 401 449 -1024
t 401 1 835 836 803 552 402 -1024
t 402 1 835 803 802 403 451 -1024
t 403 1 802 803 770 554 404 -1024
t 404 1 802 770 769 405 453 -1024
t 405 1 769 770 737 556 406 -1024
t 406 1 769 737 736 407 455 -1024
t 407 1 736 737 704 558 408 -1024
t 408 1 736 704 703 409 457 -1024
t 409 1 703 704 671 560 410 -1024
t 410 1 703 671 670 -1024 459 -1024
t 411 1 1494 1495 1462 -1024 412 -1024
t 412 1 1494 1462 1461 413 -1024 -1024
t 413 1 1461 1462 1429 -1024 414 -1024
t 414 1 1461 1429 1428 415 -1024 -1024
t 415 1 1428 1429 1396 -1024 416 -1024
t 416 1 1428 1396 1395 417 -1024 -1024
t 417 1 1395 1396 1363 -1024 418 -1024
t 418 1 1395 1363 1362 419 -1024 -1024
t 419 1 1362 1363 1330 -1024 420 -1024
t 420 1 1362 1330 1329 421 -1024 -1024
t 421 1 1329 1330 1297 -1024 422 -1024
t 422 1 1329 1297 1296 423 -1024 -1024
t 423 1 1296 1297 1264 -1024 424 -1024
t 424 1 1296 1264 1263 425 -1024 -1024
t 425 1 1263 1264 1231 -1024 426 -1024
t 426 1 1263 1231 1230 427 -1024 -1024
t 427 1 1230 1231 1198 -1024 428 -1024
t 428 1 1230 1198 1197 429 -1024 -1024
t 429 1 1197 1198 1165 -1024 430 -1024
t 430 1 1197 1165 1164 431 -1024 -1024
t 431 1 1164 1165 1132 -1024 432 -1024
t 432 1 1164 1132 1131 433 -1024 -1024
t 433 1 1131 1132 1099 -1024 434 -1024
t 434 1 1131 1099 1098 435 -1024 -1024
t 435 1 1098 1099 1066 -1024 436 -1024
t 436 1 1098 1066 1065 437 -1024 -1024
t 437 1 1065 1066 1033 -1024 438 -1024
t 438 1 1065 1033 1032 439 -1024 -1024
t 439 1 1032 1033 1000 -1024 440 -1024
t 440 1 1032 1000 999 441 -1024 -1024
t 441 1 999 1000 967 -1024 442 -1024
t 442 1 999 967 966 443 -1024 -1024
t 443 1 966 967 934 -1024 444 -1024
t 444 1 966 934 933 445 -1024 -1024
t 445 1 933 934 901 -1024 446 -1024
t 446 1 933 901 900 447 -1024 -1024
t 447 1 900 901 868 -1024 448 -1024
t 448 1 900 868 867 449 -1024 -1024
t 449 1 867 868 835 -1024 450 -1024
t 450 1 867 835 834 451 -1024 -1024
t 451 1 834 835 802 -1024 452 -1024
t 452 1 834 802 801 453 -1024 -1024
t 453 1 801 802 769 -1024 454 -1024
t 454 1 801 769 768 455 -1024 -1024
t 455 1 768 769 736 -1024 456 -1024
t 456 1 768 736 735 457 -1024 -1024
t 457 1 735 736 703 -1024 458 -1024
t 458 1 735 703 702 459 -1024 -1024
t 459 1 702 703 670 -1024 460 -1024
t 460 1 702 670 669 -1024 -1024 -1024
t 461 1 1497 1498 1465 612 462 -1024
t 462 1 1497 1465 1464 463 511 -1024
t 463 1 1464 1465 1432 614 464 -1024
t 464 1 1464 1432 1431 465 513 -1024
t 465 1 1431 1432 1399 616 466 -1024
t 466 1 1431 1399 1398 467 515 -1024
t 467 1 1398 1399 1366 618 468 -1024
t 468 1 1398 1366 1365 469 517 -1024
t 469 1 1365 1366 1333 620 470 -1024
t 470 1 1365 1333 1332 471 519 -1024
t 471 1 1332 1333 1300 622 472 -1024
t 472 1 1332 1300 1299 473 521 -1024
t 473 1 1299 1300 1267 624 474 -1024
t 474 1 1299 1267 1266 475 523 -1024
t 475 1 1266 1267 1234 626 476 -1024
t 476 1 1266 1234 1233 477 525 -1024
t 477 1 1233 1234 1201 628 478 -1024
t 478 1 1233 1201 1200 479 527 -1024
t 479 1 1200 1201 1168 630 480 -1024
t 480 1 1200 1168 1167 481 529 -1024
t 481 1 1167 1168 1135 632 482 -1024
t 482 1 1167 1135 1134 483 531 -1024
t 483 1 1134 1135 1102 634 484 -1024
t 484 1 1134 1102 1101 485 533 -1024
t 485 1 1101 1102 1069 636 486 -1024
t 486 1 1101 1069 1068 487 535 -1024
t 487 1 1068 1069 1036 638 488 -1024
t 488 1 1068 1036 1035 489 537 -1024
t 489 1 1035 1036 1003 640 490 -1024
t 490 1 1035 1003 1002 491 539 -1024
t 491 1 1002 1003 970 642 492 -1024
t 492 1 1002 970 969 493 541 -1024
t 493 1 969 970 937 644 494 -1024
t 494 1 969 937 936 495 543 -1024
t 495 1 936 937 904 646 496 -1024
t 496 1 936 904 903 497 545 -1024
t 497 1 903 904 871 648 498 -1024
t 498 1 903 871 870 499 547 -1024
t 499 1 870 871 838 650 500 -1024
t 500 1 870 838 837 501 549 -1024
t 501 1 837 838 805 652 502 -1024
t 502 1 837 805 804 503 551 -1024
t 503 1 804 805 772 654 504 -1024
t 504 1 804 772 771 505 553 -1024
t 505 1 771 772 739 656 506 -1024
t 506 1 771 739 738 507 555 -1024
t 507 1 738 739 706 658 508 -1024
t 508 1 738 706 705 509 557 -1024
t 509 1 705 706 673 660 510 -1024
t 510 1 705 673 672 -1024 559 -1024
t 511 1 1496 1497 1464 -1024 512 -1024
t 512 1 1496 1464 1463 513 -1024 -1024
t 513 1 1463 1464 1431 -1024 514 -1024
t 514 1 1463 1431 1430 515 -1024 -1024
t 515 1 1430 1431 1398 -1024 516 -1024
t 516 1 1430 1398 1397 517 -1024 -1024
t 517 1 1397 1398 1365 -1024 518 -1024
t 518 1 1397 1365 1364 519 -1024 -1024
t 519 1 1364 1365 1332 -1024 520 -1024
t 520 1 1364 1332 1331 521 -1024 -1024
t 521 1 1331 1332 1299 -1024 522 -1024
t 522 1 1331 1299 1298 523 -1024 -1024
t 523 1 1298 1299 1266 -1024 524 -1024
t 524 1 1298 1266 1265 525 -1024 -1024
t 525 1 1265 1266 1233 -1024 526 -1024
t 526 1 1265 1233 1232 527 -1024 -1024
t 527 1 1232 1233 1200 -1024 528 -1024
t 528 1 1232 1200 1199 529 -1024 -1024
t 529 1 1199 1200 1167 -1024 530 -1024
t 530 1 1199 1167 1166 531 -1024 -1024
t 531 1 1166 1167 1134 -1024 532 -1024
t 532 1 1166 1134 1133 533 -1024 -1024
t 533 1 1133 1134 1101 -1024 534 -1024
t 534 1 1133 1101 1100 535 -1024 -1024
t 535 1 1100 1101 1068 -1024 536 -1024
t 536 1 1100 1068 1067 537 -1024 -1024
t 537 1 1067 1068 1035 -1024 538 -1024
t 538 1 1067 1035 1034 539 -1024 -1024
t 539 1 1034 1035 1002 -1024 540 -1024
t 540 1 1034 1002 1001 541 -1024 -1024
t 541 1 1001 1002 969 -1024 542 -1024
t 542 1 1001 969 968 543 -1024 -1024
t 543 1 968 969 936 -1024 544 -1024
t 544 1 968 936 935 545 -1024 -1024
t 545 1 935 936 903 -1024 546 -1024
t 546 1 935 903 902 547 -1024 -1024
t 547 1 902 903 870 -1024 548 -1024
t 548 1 902 870 869 549 -1024 -1024
t 549 1 869 870 837 -1024 550 -1024
t 550 1 869 837 836 551 -1024 -1024
t 551 1 836 837 804 -1024 552 -1024
t 552 1 836 804 803 553 -1024 -1024
t 553 1 803 804 771 -1024 554 -1024
t 554 1 803 771 770 555 -1024 -1024
t 555 1 770 771 738 -1024 556 -1024
t 556 1 770 738 737 557 -1024 -1024
t 557 1 737 738 705 -1024 558 -1024
t 558 1 737 705 704 559 -1024 -1024
t 559 1 704 705 672 -1024 560 -1024
t 560 1 704 672 671 -1024 -1024 -1024
t 561 1 1499 1500 1467 712 562 -1024
t 562 1 1499 1467 1466 563 611 -1024
t 563 1 1466 1467 1434 714 564 -1024
t 564 1 1466 1434 1433 565 613 -1024
t 565 1 1433 1434 1401 716 566 -1024
t 566 1 1433 1401 1400 567 615 -1024
t 567 1 1400 1401 1368 718 568 -1024
t 568 1 1400 1368 1367 569 617 -1024
t 569 1 1367 1368 1335 720 570 -1024
t 570 1 1367 1335 1334 571 619 -1024
t 571 1 1334 1335 1302 722 572 -1024
t 572 1 1334 1302 1301 573 621 -1024
t 573 1 1301 1302 1269 724 574 -1024
t 574 1 1301 1269 1268 575 623 -1024
t 575 1 1268 1269 1236 726 576 -1024
t 576 1 1268 1236 1235 577 625 -1024
t 577 1 1235 1236 1203 728 578 -1024
t 578 1 1235 1203 1202 579 627 -1024
t 579 1 1202 1203 1170 730 580 -1024
t 580 1 1202 1170 1169 581 629 -1024
t 581 1 1169 1170 1137 732 582 -1024
t 582 1 1169 1137 1136 583 631 -1024
t 583 1 1136 1137 1104 734 584 -1024
t 584 1 1136 1104 1103 585 633 -1024
t 585 1 1103 1104 1071 736 586 -1024
t 586 1 1103 1071 1070 587 635 -1024
t 587 1 1070 1071 1038 738 588 -1024
t 588 1 1070 1038 1037 589 637 -1024
t 589 1 1037 1038 1005 740 590 -1024
t 590 1 1037 1005 1004 591 639 -1024
t 591 1 1004 1005 972 742 592 -1024
t 592 1 1004 972 971 593 641 -1024
t 593 1 971 972 939 744 594 -1024
t 594 1 971 939 938 595 643 -1024
t 595 1 938 939 906 746 596 -1024
t 596 1 938 906 905 597 645 -1024
t 597 1 905 906 873 748 598 -1024
t 598 1 905 873 872 599 647 -1024
t 599 1 872 873 840 750 600 -1024
t 600 1 872 840 839 601 649 -1024
t 601 1 839 840 807 752 602 -1024
t 602 1 839 807 806 603 651 -1024
t 603 1 806 807 774 754 604 -1024
t 604 1 806 774 773 605 653 -1024
t 605 1 773 774 741 756 606 -1024
t 606 1 773 741 740 607 655 -1024
t 607 1 740 741 708 758 608 -1024
t 608 1 740 708 707 609 657 -1024
t 609 1 707 708 675 760 610 -1024
t 610 1 707 675 674 -1024 659 -1024
t 611 1 1498 1499 1466 -1024 612 -1024
t 612 1 1498 1466 1465 613 -1024 -1024
t 613 1 1465 1466 1433 -1024 614 -1024
t 614 1 1465 1433 1432 615 -1024 -1024
t 615 1 1432 1433 1400 -1024 616 -1024
t 616 1 1432 1400 1399 617 -1024 -1024
t 617 1 1399 1400 1367 -1024 618 -1024
t 618 1 1399 1367 1366 619 -1024 -1024
t 619 1 1366 1367 1334 -1024 620 -1024
t 620 1 1366 1334 1333 621 -1024 -1024
t 621 1 1333 1334 1301 -1024 622 -1024
t 622 1 1333 1301 1300 623 -1024 -1024
t 623 1 1300 1301 1268 -1024 624 -1024
t 624 1 1300 1268 1267 625 -1024 -1024
t 625 1 1267 1268 1235 -1024 626 -1024
t 626 1 1267 1235 1234 627 -1024 -1024
t 627 1 1234 1235 1202 -1024 628 -1024
t 628 1 1234 1202 1201 629 -1024 -1024
t 629 1 1201 1202 1169 -1024 630 -1024
t 630 1 1201 1169 1168 631 -1024 -1024
t 631 1 1168 1169 1136 -1024 632 -1024
t 632 1 1168 1136 1135 633 -1024 -1024
t 633 1 1135 1136 1103 -1024 634 -1024
t 634 1 1135 1103 1102 635 -1024 -1024
t 635 1 1102 1103 1070 -1024 636 -1024
t 636 1 1102 1070 1069 637 -1024 -1024
t 637 1 1069 1070 1037 -1024 638 -1024
t 638 1 1069 1037 1036 639 -1024 -1024
t 639 1 1036 1037 1004 -1024 640 -1024
t 640 1 1036 1004 1003 641 -1024 -1024
t 641 1 1003 1004 971 -1024 642 -1024
t 642 1 1003 971 970 643 -1024 -1024
t 643 1 970 971 938 -1024 644 -1024
t 644 1 970 938 937 645 -1024 -1024
t 645 1 937 938 905 -1024 646 -1024
t 646 1 937 905 904 647 -1024 -1024
t 647 1 904 905 872 -1024 648 -1024
t 648 1 904 872 871 649 -1024 -1024
t 649 1 871 872 839 -1024 650 -1024
t 650 1 871 839 838 651 -1024 -1024
t 651 1 838 839 806 -1024 652 -1024
t 652 1 838 806 805 653 -1024 -1024
t 653 1 805 806 773 -1024 654 -1024
t 654 1 805 773 772 655 -1024 -1024
t 655 1 772 773 740 -1024 656 -1024
t 656 1 772 740 739 657 -1024 -1024
t 657 1 739 740 707 -1024 658 -1024
t 658 1 739 707 706 659 -1024 -1024
t 659 1 706 707 674 -1024 660 -1024
t 660 1 706 674 673 -1024 -1024 -1024
t 661 1 1501 1502 1469 812 662 -1024
t 662 1 1501 1469 1468 663 711 -1024
t 663 1 1468 1469 1436 814 664 -1024
t 664 1 1468 1436 1435 665 713 -1024
t 665 1 1435 1436 1403 816 666 -1024
t 666 1 1435 1403 1402 667 715 -1024
t 667 1 1402 1403 1370 818 668 -1024
t 668 1 1402 1370 1369 669 717 -1024
t 669 1 1369 1370 1337 820 670 -1024
t 670 1 1369 1337 1336 671 719 -1024
t 671 1 1336 1337 1304 822 672 -1024
t 672 1 1336 1304 1303 673 721 -1024
t 673 1 1303 1304 1271 824 674 -1024
t 674 1 1303 1271 1270 675 723 -1024
t 675 1 1270 1271 1238 826 676 -1024
t 676 1 1270 1238 1237 677 725 -1024
t 677 1 1237 1238 1205 828 678 -1024
t 678 1 1237 1205 1204 679 727 -1024
t 679 1 1204 1205 1172 830 680 -1024
t 680 1 1204 1172 1171 681 729 -1024
t 681 1 1171 1172 1139 832 682 -1024
t 682 1 1171 1139 1138 683 731 -1024
t 683 1 1138 1139 1106 834 684 -1024
t 684 1 1138 1106 1105 685 733 -1024
t 685 1 1105 1106 1073 836 686 -1024
t 686 1 1105 1073 1072 687 735 -1024
t 687 1 1072 1073 1040 838 688 -1024
t 688 1 1072 1040 1039 689 737 -1024
t 689 1 1039 1040 1007 840 690 -1024
t 690 1 1039 1007 1006 691 739 -1024
t 691 1 1006 1007 974 842 692 -1024
t 692 1 1006 974 973 693 741 -1024
t 693 1 973 974 941 844 694 -1024
t 694 1 973 941 940 695 743 -1024
t 695 1 940 941 908 846 696 -1024
t 696 1 940 908 907 697 745 -1024
t 697 1 907 908 875 848 698 -1024
t 698 1 907 875 874 699 747 -1024
t 699 1 874 875 842 850 700 -1024
t 700 1 874 842 841 701 749 -1024
t 701 1 841 842 809 852 702 -1024
t 702 1 841 809 808 703 751 -1024
t 703 1 808 809 776 854 704 -1024
t 704 1 808 776 775 705 753 -1024
t 705 1 775 776 743 856 706 -1024
t 706 1 775 743 742 707 755 -1024
t 707 1 742 743 710 858 708 -1024
t 708 1 742 710 709 709 757 -1024
t 709 1 709 710 677 860 710 -1024
t 710 1 709 677 676 -1024 759 -1024
t 711 1 1500 1501 1468 -1024 712 -1024
t 712 1 1500 1468 1467 713 -1024 -1024
t 713 1 1467 1468 1435 -1024 714 -1024
t 714 1 1467 1435 1434 715 -1024 -1024
t 715 1 1434 1435 1402 -1024 716 -1024
t 716 1 1434 1402 1401 717 -1024 -1024
t 717 1 1401 1402 1369 -1024 718 -1024
t 718 1 1401 1369 1368 719 -1024 -1024
t 719 1 1368 1369 1336 -1024 720 -1024
t 720 1 1368 1336 1335 721 -1024 -1024
t 721 1 1335 1336 1303 -1024 722 -1024
t 722 1 1335 1303 1302 723 -1024 -1024
t 723 1 1302 1303 1270 -1024 724 -1024
t 724 1 1302 1270 1269 725 -1024 -1024
t 725 1 1269 1270 1237 -1024 726 -1024
t 726 1 1269 1237 1236 727 -1024 -1024
t 727 1 1236 1237 1204 -1024 728 -1024
t 728 1 1236 1204 1203 729 -1024 -1024
t 729 1 1203 1204 1171 -1024 730 -1024
t 730 1 1203 1171 1170 731 -1024 -1024
t 731 1 1170 1171 1138 -1024 732 -1024
t 732 1 1170 1138 1137 733 -1024 -1024
t 733 1 1137 1138 1105 -1024 734 -1024
t 734 1 1137 1105 1104 735 -1024 -1024
t 735 1 1104 1105 1072 -1024 736 -1024
t 736 1 1104 1072 1071 737 -1024 -1024
t 737 1 1071 1072 1039 -1024 738 -1024
t 738 1 1071 1039 1038 739 -1024 -1024
t 739 1 1038 1039 1006 -1024 740 -1024
t 740 1 1038 1006 1005 741 -1024 -1024
t 741 1 1005 1006 973 -1024 742 -1024
t 742 1 1005 973 972 743 -1024 -1024
t 743 1 972 973 940 -1024 744 -1024
t 744 1 972 940 939 745 -1024 -1024
t 745 1 939 940 907 -1024 746 -1024
t 746 1 939 907 906 747 -1024 -1024
t 747 1 906 907 874 -1024 748 -1024
t 748 1 906 874 873 749 -1024 -1024
t 749 1 873 874 841 -1024 750 -1024
t 750 1 873 841 840 751 -1024 -1024
t 751 1 840 841 808 -1024 752 -1024
t 752 1 840 808 807 753 -1024 -1024
t 753 1 807 808 775 -1024 754 -1024
t 754 1 807 775 774 755 -1024 -1024
t 755 1 774 775 742 -1024 756 -1024
t 756 1 774 742 741 757 -1024 -1024
t 757 1 741 742 709 -1024 758 -1024
t 758 1 741 709 708 759 -1024 -1024
t 759 1 708 709 676 -1024 760 -1024
t 760 1 708 676 675 -1024 -1024 -1024
t 761 1 1503 1504 1471 912 762 -1024
t 762 1 1503 1471 1470 763 811 -1024
t 763 1 1470 1471 1438 914 764 -1024
t 764 1 1470 1438 1437 765 813 -1024
t 765 1 1437 1438 1405 916 766 -1024
t 766 1 1437 1405 1404 767 815 -1024
t 767 1 1404 1405 1372 918 768 -1024
t 768 1 1404 1372 1371 769 817 -1024
t 769 1 1371 1372 1339 920 770 -1024
t 770 1 1371 1339 1338 771 819 -1024
t 771 1 1338 1339 1306 922 772 -1024
t 772 1 1338 1306 1305 773 821 -1024
t 773 1 1305 1306 1273 924 774 -1024
t 774 1 1305 1273 1272 775 823 -1024
t 775 1 1272 1273 1240 926 776 -1024
t 776 1 1272 1240 1239 777 825 -1024
t 777 1 1239 1240 1207 928 778 -1024
t 778 1 1239 1207 1206 779 827 -1024
t 779 1 1206 1207 1174 930 780 -1024
t 780 1 1206 1174 1173 781 829 -1024
t 781 1 1173 1174 1141 932 782 -1024
t 782 1 1173 1141 1140 783 831 -1024
t 783 1 1140 1141 1108 934 784 -1024
t 784 1 1140 1108 1107 785 833 -1024
t 785 1 1107 1108 1075 936 786 -1024
t 786 1 1107 1075 1074 787 835 -1024
t 787 1 1074 1075 1042 938 788 -1024
t 788 1 1074 1042 1041 789 837 -1024
t 789 1 1041 1042 1009 940 790 -1024
t 790 1 1041 1009 1008 791 839 -1024
t 791 1 1008 1009 976 942 792 -1024
t 792 1 1008 976 975 793 841 -1024
t 793 1 975 976 943 944 794 -1024
t 794 1 975 943 942 795 843 -1024
t 795 1 942 943 910 946 796 -1024
t 796 1 942 910 909 797 845 -1024
t 797 1 909 910 877 948 798 -1024
t 798 1 909 877 876 799 847 -1024
t 799 1 876 877 844 950 800 -1024
t 800 1 876 844 843 801 849 -1024
t 801 1 843 844 811 952 802 -1024
t 802 1 843 811 810 803 851 -1024
t 803 1 810 811 778 954 804 -1024
t 804 1 810 778 777 805 853 -1024
t 805 1 777 778 745 956 806 -1024
t 806 1 777 745 744 807 855 -1024
t 807 1 744 745 712 958 808 -1024
t 808 1 744 712 711 809 857 -1024
t 809 1 711 712 679 960 810 -1024
t 810 1 711 679 678 -1024 859 -1024
t 811 1 1502 1503 1470 -1024 812 -1024
t 812 1 1502 1470 1469 813 -1024 -1024
t 813 1 1469 1470 1437 -1024 814 -1024
t 814 1 1469 1437 1436 815 -1024 -1024
t 815 1 1436 1437 1404 -1024 816 -1024
t 816 1 1436 1404 1403 817 -1024 -1024
t 817 1 1403 1404 1371 -1024 818 -1024
t 818 1 1403 1371 1370 819 -1024 -1024
t 819 1 1370 1371 1338 -1024 820 -1024
t 820 1 1370 1338 1337 821 -1024 -1024
t 821 1 1337 1338 1305 -1024 822 -1024
t 822 1 1337 1305 1304 823 -1024 -1024
t 823 1 1304 1305 1272 -1024 824 -1024
t 824 1 1304 1272 1271 825 -1024 -1024
t 825 1 1271 1272 1239 -1024 826 -1024
t 826 1 1271 1239 1238 827 -1024 -1024
t 827 1 1238 1239 1206 -1024 828 -1024
t 828 1 1238 1206 1205 829 -1024 -1024
t 829 1 1205 1206 1173 -1024 830 -1024
t 830 1 1205 1173 1172 831 -1024 -1024
t 831 1 1172 1173 1140 -1024 832 -1024
t 832 1 1172 1140 1139 833 -1024 -1024
t 833 1 1139 1140 1107 -1024 834 -1024
t 834 1 1139 1107 1106 835 -1024 -1024
t 835 1 1106 1107 1074 -1024 836 -1024
t 836 1 1106 1074 1073 837 -1024 -1024
t 837 1 1073 1074 1041 -1024 838 -1024
t 838 1 1073 1041 1040 839 -1024 -1024
t 839 1 1040 1041 1008 -1024 840 -1024
t 840 1 1040 1008 1007 841 -1024 -1024
t 841 1 1007 1008 975 -1024 842 -1024
t 842 1 1007 975 974 843 -1024 -1024
t 843 1 974 975 942 -1024 844 -1024
t 844 1 974 942 941 845 -1024 -1024
t 845 1 941 942 909 -1024 846 -1024
t 846 1 941 909 908 847 -1024 -1024
t 847 1 908 909 876 -1024 848 -1024
t 848 1 908 876 875 849 -1024 -1024
t 849 1 875 876 843 -1024 850 -1024
t 850 1 875 843 842 851 -1024 -1024
t 851 1 842 843 810 -1024 852 -1024
t 852 1 842 810 809 853 -1024 -1024
t 853 1 809 810 777 -1024 854 -1024
t 854 1 809 777 776 855 -1024 -1024
t 855 1 776 777 744 -1024 856 -1024
t 856 1 776 744 743 857 -1024 -1024
t 857 1 743 744 711 -1024 858 -1024
t 858 1 743 711 710 859 -1024 -1024
t 859 1 710 711 678 -1024 860 -1024
t 860 1 710 678 677 -1024 -1024 -1024
t 861 1 1505 1506 1473 1012 862 -1024
t 862 1 1505 1473 1472 863 911 -1024
t 863 1 1472 1473 1440 1014 864 -1024
t 864 1 1472 1440 1439 865 913 -1024
t 865 1 1439 1440 1407 1016 866 -1024
t 866 1 1439 1407 1406 867 915 -1024
t 867 1 1406 1407 1374 1018 868 -1024
t 868 1 1406 1374 1373 869 917 -1024
t 869 1 1373 1374 1341 1020 870 -1024
t 870 1 1373 1341 1340 871 919 -1024
t 871 1 1340 1341 1308 1022 872 -1024
t 872 1 1340 1308 1307 873 921 -1024
t 873 1 1307 1308 1275 1024 874 -1024
t 874 1 1307 1275 1274 875 923 -1024
t 875 1 1274 1275 1242 1026 876 -1024
t 876 1 1274 1242 1241 877 925 -1024
t 877 1 1241 1242 1209 1028 878 -1024
t 878 1 1241 1209 1208 879 927 -1024
t 879 1 1208 1209 1176 1030 880 -1024
t 880 1 1208 1176 1175 881 929 -1024
t 881 1 1175 1176 1143 1032 882 -1024
t 882 1 1175 1143 1142 883 931 -1024
t 883 1 1142 1143 1110 1034 884 -1024
t 884 1 1142 1110 1109 885 933 -1024
t 885 1 1109 1110 1077 1036 886 -1024
t 886 1 1109 1077 1076 887 935 -1024
t 887 1 1076 1077 1044 1038 888 -1024
t 888 1 1076 1044 1043 889 937 -1024
t 889 1 1043 1044 1011 1040 890 -1024
t 890 1 1043 1011 1010 891 939 -1024
t 891 1 1010 1011 978 1042 892 -1024
t 892 1 1010 978 977 893 941 -1024
t 893 1 977 978 945 1044 894 -1024
t 894 1 977 945 944 895 943 -1024
t 895 1 944 945 912 1046 896 -1024
t 896 1 944 912 911 897 945 -1024
t 897 1 911 912 879 1048 898 -1024
t 898 1 911 879 878 899 947 -1024
t 899 1 878 879 846 1050 900 -1024
t 900 1 878 846 845 901 949 -1024
t 901 1 845 846 813 1052 902 -1024
t 902 1 845 813 812 903 951 -1024
t 903 1 812 813 780 1054 904 -1024
t 904 1 812 780 779 905 953 -1024
t 905 1 779 780 747 1056 906 -1024
t 906 1 779 747 746 907 955 -1024
t 907 1 746 747 714 1058 908 -1024
t 908 1 746 714 713 909 957 -1024
t 909 1 713 714 681 1060 910 -1024
t 910 1 713 681 680 -1024 959 -1024
t 911 1 1504 1505 1472 -1024 912 -1024
t 912 1 1504 1472 1471 913 -1024 -1024
t 913 1 1471 1472 1439 -1024 914 -1024
t 914 1 1471 1439 1438 915 -1024 -1024
t 915 1 1438 1439 1406 -1024 916 -1024
t 916 1 1438 1406 1405 917 -1024 -1024
t 917 1 1405 1406 1373 -1024 918 -1024
t 918 1 1405 1373 1372 919 -1024 -1024
t 919 1 1372 1373 1340 -1024 920 -1024
t 920 1 1372 1340 1339 921 -1024 -1024
t 921 1 1339 1340 1307 -1024 922 -1024
t 922 1 1339 1307 1306 923 -1024 -1024
t 923 1 1306 1307 1274 -1024 924 -1024
t 924 1 1306 1274 1273 925 -1024 -1024
t 925 1 1273 1274 1241 -1024 926 -1024
t 926 1 1273 1241 1240 927 -1024 -1024
t 927 1 1240 1241 1208 -1024 928 -1024
t 928 1 1240 1208 1207 929 -1024 -1024
t 929 1 1207 1208 1175 -1024 930 -1024
t 930 1 1207 1175 1174 931 -1024 -1024
t 931 1 1174 1175 1142 -1024 932 -1024
t 932 1 1174 1142 1141 933 -1024 -1024
t 933 1 1141 1142 1109 -1024 934 -1024
t 934 1 1141 1109 1108 935 -1024 -1024
t 935 1 1108 1109 1076 -1024 936 -1024
t 936 1 1108 1076 1075 937 -1024 -1024
t 937 1 1075 1076 1043 -1024 938 -1024
t 938 1 1075 1043 1042 939 -1024 -1024
t 939 1 1042 1043 1010 -1024 940 -1024
t 940 1 1042 1010 1009 941 -1024 -1024
t 941 1 1009 1010 977 -1024 942 -1024
t 942 1 1009 977 976 943 -1024 -1024
t 943 1 976 977 944 -1024 944 -1024
t 944 1 976 944 943 945 -1024 -1024
t 945 1 943 944 911 -1024 946 -1024
t 946 1 943 911 910 947 -1024 -1024
t 947 1 910 911 878 -1024 948 -1024
t 948 1 910 878 877 949 -1024 -1024
t 949 1 877 878 845 -1024 950 -1024
t 950 1 877 845 844 951 -1024 -1024
t 951 1 844 845 812 -1024 952 -1024
t 952 1 844 812 811 953 -1024 -1024
t 953 1 811 812 779 -1024 954 -1024
t 954 1 811 779 778 955 -1024 -1024
t 955 1 778 779 746 -1024 956 -1024
t 956 1 778 746 745 957 -1024 -1024
t 957 1 745 746 713 -1024 958 -1024
t 958 1 745 713 712 959 -1024 -1024
t 959 1 712 713 680 -1024 960 -1024
t 960 1 712 680 679 -1024 -1024 -1024
t 961 1 1507 1508 1475 1112 962 -1024
t 962 1 1507 1475 1474 963 1011 -1024
t 963 1 1474 1475 1442 1114 964 -1024
t 964 1 1474 1442 1441 965 1013 -1024
t 965 1 1441 1442 1409 1116 966 -1024
t 966 1 1441 1409 1408 967 1015 -1024
t 967 1 1408 1409 1376 1118 968 -1024
t 968 1 1408 1376 1375 969 1017 -1024
t 969 1 1375 1376 1343 1120 970 -1024
t 970 1 1375 1343 1342 971 1019 -1024
t 971 1 1342 1343 1310 1122 972 -1024
t 972 1 1342 1310 1309 973 1021 -1024
t 973 1 1309 1310 1277 1124 974 -1024
t 974 1 1309 1277 1276 975 1023 -1024
t 975 1 1276 1277 1244 1126 976 -1024
t 976 1 1276 1244 1243 977 1025 -1024
t 977 1 1243 1244 1211 1128 978 -1024
t 978 1 1243 1211 1210 979 1027 -1024
t 979 1 1210 1211 1178 1130 980 -1024
t 980 1 1210 1178 1177 981 1029 -1024
t 981 1 1177 1178 1145 1132 982 -1024
t 982 1 1177 1145 1144 983 1031 -1024
t 983 1 1144 1145 1112 1134 984 -1024
t 984 1 1144 1112 1111 985 1033 -1024
t 985 1 1111 1112 1079 1136 986 -1024
t 986 1 1111 1079 1078 987 1035 -1024
t 987 1 1078 1079 1046 1138 988 -1024
t 988 1 1078 1046 1045 989 1037 -1024
t 989 1 1045 1046 1013 1140 990 -1024
t 990 1 1045 1013 1012 991 1039 -1024
t 991 1 1012 1013 980 1142 992 -1024
t 992 1 1012 980 979 993 1041 -1024
t 993 1 979 980 947 1144 994 -1024
t 994 1 979 947 946 995 1043 -1024
t 995 1 946 947 914 1146 996 -1024
t 996 1 946 914 913 997 1045 -1024
t 997 1 913 914 881 1148 998 -1024
t 998 1 913 881 880 999 1047 -1024
t 999 1 880 881 848 1150 1000 -1024
t 1000 1 880 848 847 1001 1049 -1024
t 1001 1 847 848 815 1152 1002 -1024
t 1002 1 847 815 814 1003 1051 -1024
t 1003 1 814 815 782 1154 1004 -1024
t 1004 1 814 782 781 1005 1053 -1024
t 1005 1 781 782 749 1156 1006 -1024
t 1006 1 781 749 748 1007 1055 -1024
t 1007 1 748 749 716 1158 1008 -1024
t 1008 1 748 716 715 1009 1057 -1024
t 1009 1 715 716 683 1160 1010 -1024
t 1010 1 715 683 682 -1024 1059 -1024
t 1011 1 1506 1507 1474 -1024 1012 -1024
t 1012 1 1506 1474 1473 1013 -1024 -1024
t 1013 1 1473 1474 1441 -1024 1014 -1024
t 1014 1 1473 1441 1440 1015 -1024 -1024
t 1015 1 1440 1441 1408 -1024 1016 -1024
t 1016 1 1440 1408 1407 1017 -1024 -1024
t 1017 1 1407 1408 1375 -1024 1018 -1024
t 1018 1 1407 1375 1374 1019 -1024 -1024
t 1019 1 1374 1375 1342 -1024 1020 -1024
t 1020 1 1374 1342 1341 1021 -1024 -1024
t 1021 1 1341 1342 1309 -1024 1022 -1024
t 1022 1 1341 1309 1308 1023 -1024 -1024
t 1023 1 1308 1309 1276 -1024 1024 -1024
t 1024 1 1308 1276 1275 1025 -1024 -1024
t 1025 1 1275 1276 1243 -1024 1026 -1024
t 1026 1 1275 1243 1242 1027 -1024 -1024
t 1027 1 1242 1243 1210 -1024 1028 -1024
t 1028 1 1242 1210 1209 1029 -1024 -1024
t 1029 1 1209 1210 1177 -1024 1030 -1024
t 1030 1 1209 1177 1176 1031 -1024 -1024
t 1031 1 1176 1177 1144 -1024 1032 -1024
t 1032 1 1176 1144 1143 1033 -1024 -1024
t 1033 1 1143 1144 1111 -1024 1034 -1024
t 1034 1 1143 1111 1110 1035 -1024 -1024
t 1035 1 1110 1111 1078 -1024 1036 -1024
t 1036 1 1110 1078 1077 1037 -1024 -1024
t 1037 1 1077 1078 1045 -1024 1038 -1024
t 1038 1 1077 1045 1044 1039 -1024 -1024
t 1039 1 1044 1045 1012 -1024 1040 -1024
t 1040 1 1044 1012 1011 1041 -1024 -1024
t 1041 1 1011 1012 979 -1024 1042 -1024
t 1042 1 1011 979 978 1043 -1024 -1024
t 1043 1 978 979 946 -1024 1044 -1024
t 1044 1 978 946 945 1045 -1024 -1024
t 1045 1 945 946 913 -1024 1046 -1024
t 1046 1 945 913 912 1047 -1024 -1024
t 1047 1 912 913 880 -1024 1048 -1024
t 1048 1 912 880 879 1049 -1024 -1024
t 1049 1 879 880 847 -1024 1050 -1024
t 1050 1 879 847 846 1051 -1024 -1024
t 1051 1 846 847 814 -1024 1052 -1024
t 1052 1 846 814 813 1053 -1024 -1024
t 1053 1 813 814 781 -1024 1054 -1024
t 1054 1 813 781 780 1055 -1024 -1024
t 1055 1 780 781 748 -1024 1056 -1024
t 1056 1 780 748 747 1057 -1024 -1024
t 1057 1 747 748 715 -1024 1058 -1024
t 1058 1 747 715 714 1059 -1024 -1024
t 1059 1 714 715 682 -1024 1060 -1024
t 1060 1 714 682 681 -1024 -1024 -1024
t 1061 1 1509 1510 1477 1252 1062 -1024
t 1062 1 1509 1477 1476 1063 1111 -1024
t 1063 1 1476 1477 1444 1254 1064 -1024
t 1064 1 1476 1444 1443 1065 1113 -1024
t 1065 1 1443 1444 1411 1256 1066 -1024
t 1066 1 1443 1411 1410 1067 1115 -1024
t 1067 1 1410 1411 1378 1258 1068 -1024
t 1068 1 1410 1378 1377 1069 1117 -1024
t 1069 1 1377 1378 1345 1260 1070 -1024
t 1070 1 1377 1345 1344 1071 1119 -1024
t 1071 1 1344 1345 1312 1262 1072 -1024
t 1072 1 1344 1312 1311 1073 1121 -1024
t 1073 1 1311 1312 1279 1264 1074 -1024
t 1074 1 1311 1279 1278 1075 1123 -1024
t 1075 1 1278 1279 1246 1266 1076 -1024
t 1076 1 1278 1246 1245 1077 1125 -1024
t 1077 1 1245 1246 1213 1268 1078 -1024
t 1078 1 1245 1213 1212 1079 1127 -1024
t 1079 1 1212 1213 1180 1270 1080 -1024
t 1080 1 1212 1180 1179 1081 1129 -1024
t 1081 1 1179 1180 1147 1272 1082 -1024
t 1082 1 1179 1147 1146 1083 1131 -1024
t 1083 1 1146 1147 1114 1274 1084 -1024
t 1084 1 1146 1114 1113 1085 1133 -1024
t 1085 1 1113 1114 1081 1276 1086 -1024
t 1086 1 1113 1081 1080 1087 1135 -1024
t 1087 1 1080 1081 1048 1278 1088 -1024
t 1088 1 1080 1048 1047 1089 1137 -1024
t 1089 1 1047 1048 1015 1280 1090 -1024
t 1090 1 1047 1015 1014 1091 1139 -1024
t 1091 1 1014 1015 982 1282 1092 -1024
t 1092 1 1014 982 981 1093 1141 -1024
t 1093 1 981 982 949 1284 1094 -1024
t 1094 1 981 949 948 1095 1143 -1024
t 1095 1 948 949 916 1286 1096 -1024
t 1096 1 948 916 915 1097 1145 -1024
t 1097 1 915 916 883 1288 1098 -1024
t 1098 1 915 883 882 1099 1147 -1024
t 1099 1 882 883 850 1290 1100 -1024
t 1100 1 882 850 849 1101 1149 -1024
t 1101 1 849 850 817 1292 1102 -1024
t 1102 1 849 817 816 1103 1151 -1024
t 1103 1 816 817 784 1294 1104 -1024
t 1104 1 816 784 783 1105 1153 -1024
t 1105 1 783 784 751 1296 1106 -1024
t 1106 1 783 751 750 1107 1155 -1024
t 1107 1 750 751 718 1298 1108 -1024
t 1108 1 750 718 717 1109 1157 -1024
t 1109 1 717 718 685 1300 1110 -1024
t 1110 1 717 685 684 -1024 1159 -1024
t 1111 1 1508 1509 1476 -1024 1112 -1024
t 1112 1 1508 1476 1475 1113 -1024 -1024
t 1113 1 1475 1476 1443 -1024 1114 -1024
t 1114 1 1475 1443 1442 1115 -1024 -1024
t 1115 1 1442 1443 1410 -1024 1116 -1024
t 1116 1 1442 1410 1409 1117 -1024 -1024
t 1117 1 1409 1410 1377 -1024 1118 -1024
t 1118 1 1409 1377 1376 1119 -1024 -1024
t 1119 1 1376 1377 1344 -1024 1120 -1024
t 1120 1 1376 1344 1343 1121 -1024 -1024
t 1121 1 1343 1344 1311 -1024 1122 -1024
t 1122 1 1343 1311 1310 1123 -1024 -1024
t 1123 1 1310 1311 1278 -1024 1124 -1024
t 1124 1 1310 1278 1277 1125 -1024 -1024
t 1125 1 1277 1278 1245 -1024 1126 -1024
t 1126 1 1277 1245 1244 1127 -1024 -1024
t 1127 1 1244 1245 1212 -1024 1128 -1024
t 1128 1 1244 1212 1211 1129 -1024 -1024
t 1129 1 1211 1212 1179 -1024 1130 -1024
t 1130 1 1211 1179 1178 1131 -1024 -1024
t 1131 1 1178 1179 1146 -1024 1132 -1024
t 1132 1 1178 1146 1145 1133 -1024 -1024
t 1133 1 1145 1146 1113 -1024 1134 -1024
t 1134 1 1145 1113 1112 1135 -1024 -1024
t 1135 1 1112 1113 1080 -1024 1136 -1024
t 1136 1 1112 1080 1079 1137 -1024 -1024
t 1137 1 1079 1080 1047 -1024 1138 -1024
t 1138 1 1079 1047 1046 1139 -1024 -1024
t 1139 1 1046 1047 1014 -1024 1140 -1024
t 1140 1 1046 1014 1013 1141 -1024 -1024
t 1141 1 1013 1014 981 -1024 1142 -1024
t 1142 1 1013 981 980 1143 -1024 -1024
t 1143 1 980 981 948 -1024 1144 -1024
t 1144 1 980 948 947 1145 -1024 -1024
t 1145 1 947 948 915 -1024 1146 -1024
t 1146 1 947 915 914 1147 -1024 -1024
t 1147 1 914 915 882 -1024 1148 -1024
t 1148 1 914 882 881 1149 -1024 -1024
t 1149 1 881 882 849 -1024 1150 -1024
t 1150 1 881 849 848 1151 -1024 -1024
t 1151 1 848 849 816 -1024 1152 -1024
t 1152 1 848 816 815 1153 -1024 -1024
t 1153 1 815 816 783 -1024 1154 -1024
t 1154 1 815 783 782 1155 -1024 -1024
t 1155 1 782 783 750 -1024 1156 -1024
t 1156 1 782 750 749 1157 -1024 -1024
t 1157 1 749 750 717 -1024 1158 -1024
t 1158 1 749 717 716 1159 -1024 -1024
t 1159 1 716 717 684 -1024 1160 -1024
t 1160 1 716 684 683 -1024 -1024 -1024
t 1161 1 1511 1512 1479 1432 1162 -1024
t 1162 1 1511 1479 1478 1163 1251 -1024
t 1163 1 1478 1479 1446 1434 1164 -1024
t 1164 1 1478 1446 1445 1165 1253 -1024
t 1165 1 1445 1446 1413 1436 1166 -1024
t 1166 1 1445 1413 1412 1167 1255 -1024
t 1167 1 1412 1413 1380 1438 1168 -1024
t 1168 1 1412 1380 1379 1169 1257 -1024
t 1169 1 1379 1380 1347 1440 1170 -1024
t 1170 1 1379 1347 1346 1171 1259 -1024
t 1171 1 1346 1347 1314 1442 1172 -1024
t 1172 1 1346 1314 1313 1173 1261 -1024
t 1173 1 1313 1314 1281 1444 1174 -1024
t 1174 1 1313 1281 1280 1175 1263 -1024
t 1175 1 1280 1281 1248 1446 1176 -1024
t 1176 1 1280 1248 1247 1177 1265 -1024
t 1177 1 1247 1248 1215 1448 1178 -1024
t 1178 1 1247 1215 1214 1179 1267 -1024
t 1179 1 1214 1215 1182 1450 1180 -1024
t 1180 1 1214 1182 1181 1181 1269 -1024
t 1181 1 1181 1182 1149 1452 1182 -1024
t 1182 1 1181 1149 1148 1183 1271 -1024
t 1183 1 1148 1149 1116 1454 1184 -1024
t 1184 1 1148 1116 1115 1185 1273 -1024
t 1185 1 1115 1116 1083 1456 1186 -1024
t 1186 1 1115 1083 1082 1187 1275 -1024
t 1187 1 1082 1083 1050 1458 1188 -1024
t 1188 1 1082 1050 1049 1189 1277 -1024
t 1189 1 1049 1050 1017 1460 1190 -1024
t 1190 1 1049 1017 1016 1191 1279 -1024
t 1191 1 1016 1017 984 1462 1192 -1024
t 1192 1 1016 984 983 1193 1281 -1024
t 1193 1 983 984 951 1464 1194 -1024
t 1194 1 983 951 950 1195 1283 -1024
t 1195 1 950 951 918 1466 1196 -1024
t 1196 1 950 918 917 1197 1285 -1024
t 1197 1 917 918 885 1468 1198 -1024
t 1198 1 917 885 884 1199 1287 -1024
t 1199 1 884 885 852 1470 1200 -1024
t 1200 1 884 852 851 1201 1289 -1024
t 1201 1 851 852 819 1472 1202 -1024
t 1202 1 851 819 818 1203 1291 -1024
t 1203 1 818 819 786 1474 1204 -1024
t 1204 1 818 786 785 1205 1293 -1024
t 1205 1 785 786 753 1476 1206 -1024
t 1206 1 785 753 752 1207 1295 -1024
t 1207 1 752 753 720 1478 1208 -1024
t 1208 1 752 720 719 1209 1297 -1024
t 1209 1 719 720 687 1480 1210 -1024
t 1210 1 719 687 686 1211 1299 -1024
t 1211 1 686 687 654 1482 1212 -1024
t 1212 1 686 654 653 1213 1301 -1024
t 1213 1 653 654 621 1484 1214 -1024
t 1214 1 653 621 620 1215 1303 -1024
t 1215 1 620 621 588 1486 1216 -1024
t 1216 1 620 588 587 1217 1305 -1024
t 1217 1 587 588 555 1488 1218 -1024
t 1218 1 587 555 554 1219 1307 -1024
t 1219 1 554 555 522 1490 1220 -1024
t 1220 1 554 522 521 1221 1309 -1024
t 1221 1 521 522 489 1492 1222 -1024
t 1222 1 521 489 488 1223 1311 -1024
t 1223 1 488 489 456 1494 1224 -1024
t 1224 1 488 456 455 1225 1313 -1024
t 1225 1 455 456 423 1496 1226 -1024
t 1226 1 455 423 422 1227 1315 -1024
t 1227 1 422 423 390 1498 1228 -1024
t 1228 1 422 390 389 1229 1317 -1024
t 1229 1 389 390 357 1500 1230 -1024
t 1230 1 389 357 356 1231 1319 -1024
t 1231 1 356 357 324 1502 1232 -1024
t 1232 1 356 324 323 1233 1321 -1024
t 1233 1 323 324 291 1504 1234 -1024
t 1234 1 323 291 290 1235 1323 -1024
t 1235 1 290 291 258 1506 1236 -1024
t 1236 1 290 258 257 1237 1325 -1024
t 1237 1 257 258 225 1508 1238 -1024
t 1238 1 257 225 224 1239 1327 -1024
t 1239 1 224 225 192 1510 1240 -1024
t 1240 1 224 192 191 1241 1329 -1024
t 1241 1 191 192 159 1512 1242 -1024
t 1242 1 191 159 158 1243 1331 -1024
t 1243 1 158 159 126 1514 1244 -1024
t 1244 1 158 126 125 1245 1333 -1024
t 1245 1 125 126 93 1516 1246 -1024
t 1246 1 125 93 92 1247 1335 -1024
t 1247 1 92 93 60 1518 1248 -1024
t 1248 1 92 60 59 1249 1337 -1024
t 1249 1 59 60 27 1520 1250 -1024
t 1250 1 59 27 26 -1024 1339 -1024
t 1251 1 1510 1511 1478 -1024 1252 -1024
t 1252 1 1510 1478 1477 1253 -1024 -1024
t 1253 1 1477 1478 1445 -1024 1254 -1024
t 1254 1 1477 1445 1444 1255 -1024 -1024
t 1255 1 1444 1445 1412 -1024 1256 -1024
t 1256 1 1444 1412 1411 1257 -1024 -1024
t 1257 1 1411 1412 1379 -1024 1258 -1024
t 1258 1 1411 1379 1378 1259 -1024 -1024
t 1259 1 1378 1379 1346 -1024 1260 -1024
t 1260 1 1378 1346 1345 1261 -1024 -1024
t 1261 1 1345 1346 1313 -1024 1262 -1024
t 1262 1 1345 1313 1312 1263 -1024 -1024
t 1263 1 1312 1313 1280 -1024 1264 -1024
t 1264 1 1312 1280 1279 1265 -1024 -1024
t 1265 1 1279 1280 1247 -1024 1266 -1024
t 1266 1 1279 1247 1246 1267 -1024 -1024
t 1267 1 1246 1247 1214 -1024 1268 -1024
t 1268 1 1246 1214 1213 1269 -1024 -1024
t 1269 1 1213 1214 1181 -1024 1270 -1024
t 1270 1 1213 1181 1180 1271 -1024 -1024
t 1271 1 1180 1181 1148 -1024 1272 -1024
t 1272 1 1180 1148 1147 1273 -1024 -1024
t 1273 1 1147 1148 1115 -1024 1274 -1024
t 1274 1 1147 1115 1114 1275 -1024 -1024
t 1275 1 1114 1115 1082 -1024 1276 -1024
t 1276 1 1114 1082 1081 1277 -1024 -1024
t 1277 1 1081 1082 1049 -1024 1278 -1024
t 1278 1 1081 1049 1048 1279 -1024 -1024
t 1279 1 1048 1049 1016 -1024 1280 -1024
t 1280 1 1048 1016 1015 1281 -1024 -1024
t 1281 1 1015 1016 983 -1024 1282 -1024
t 1282 1 1015 983 982 1283 -1024 -1024
t 1283 1 982 983 950 -1024 1284 -1024
t 1284 1 982 950 949 1285 -1024 -1024
t 1285 1 949 950 917 -1024 1286 -1024
t 1286 1 949 917 916 1287 -1024 -1024
t 1287 1 916 917 884 -1024 1288 -1024
t 1288 1 916 884 883 1289 -1024 -1024
t 1289 1 883 884 851 -1024 1290 -1024
t 1290 1 883 851 850 1291 -1024 -1024
t 1291 1 850 851 818 -1024 1292 -1024
t 1292 1 850 818 817 1293 -1024 -1024
t 1293 1 817 818 785 -1024 1294 -1024
t 1294 1 817 785 784 1295 -1024 -1024
t 1295 1 784 785 752 -1024 1296 -1024
t 1296 1 784 752 751 1297 -1024 -1024
t 1297 1 751 752 719 -1024 1298 -1024
t 1298 1 751 719 718 1299 -1024 -1024
t 1299 1 718 719 686 -1024 1300 -1024
t 1300 1 718 686 685 1301 -1024 -1024
t 1301 1 685 686 653 -1024 1302 -1024
t 1302 1 685 653 652 1303 -1024 -1024
t 1303 1 652 653 620 -1024 1304 -1024
t 1304 1 652 620 619 1305 -1024 -1024
t 1305 1 619 620 587 -1024 1306 -1024
t 1306 1 619 587 586 1307 -1024 -1024
t 1307 1 586 587 554 -1024 1308 -1024
t 1308 1 586 554 553 1309 -1024 -1024
t 1309 1 553 554 521 -1024 1310 -1024
t 1310 1 553 521 520 1311 -1024 -1024
t 1311 1 520 521 488 -1024 1312 -1024
t 1312 1 520 488 487 1313 -1024 -1024
t 1313 1 487 488 455 -1024 1314 -1024
t 1314 1 487 455 454 1315 -1024 -1024
t 1315 1 454 455 422 -1024 1316 -1024
t 1316 1 454 422 421 1317 -1024 -1024
t 1317 1 421 422 389 -1024 1318 -1024
t 1318 1 421 389 388 1319 -1024 -1024
t 1319 1 388 389 356 -1024 1320 -1024
t 1320 1 388 356 355 1321 -1024 -1024
t 1321 1 355 356 323 -1024 1322 -1024
t 1322 1 355 323 322 1323 -1024 -1024
t 1323 1 322 323 290 -1024 1324 -1024
t 1324 1 322 290 289 1325 -1024 -1024
t 1325 1 289 290 257 -1024 1326 -1024
t 1326 1 289 257 256 1327 -1024 -1024
t 1327 1 256 257 224 -1024 1328 -1024
t 1328 1 256 224 223 1329 -1024 -1024
t 1329 1 223 224 191 -1024 1330 -1024
t 1330 1 223 191 190 1331 -1024 -1024
t 1331 1 190 191 158 -1024 1332 -1024
t 1332 1 190 158 157 1333 -1024 -1024
t 1333 1 157 158 125 -1024 1334 -1024
t 1334 1 157 125 124 1335 -1024 -1024
t 1335 1 124 125 92 -1024 1336 -1024
t 1336 1 124 92 91 1337 -1024 -1024
t 1337 1 91 92 59 -1024 1338 -1024
t 1338 1 91 59 58 1339 -1024 -1024
t 1339 1 58 59 26 -1024 1340 -1024
t 1340 1 58 26 25 -1024 -1024 -1024
t 1341 1 1513 1514 1481 -1024 1342 -1024
t 1342 1 1513 1481 1480 1343 1431 -1024
t 1343 1 1480 1481 1448 -1024 1344 -1024
t 1344 1 1480 1448 1447 1345 1433 -1024
t 1345 1 1447 1448 1415 -1024 1346 -1024
t 1346 1 1447 1415 1414 1347 1435 -1024
t 1347 1 1414 1415 1382 -1024 1348 -1024
t 1348 1 1414 1382 1381 1349 1437 -1024
t 1349 1 1381 1382 1349 -1024 1350 -1024
t 1350 1 1381 1349 1348 1351 1439 -1024
t 1351 1 1348 1349 1316 -1024 1352 -1024
t 1352 1 1348 1316 1315 1353 1441 -1024
t 1353 1 1315 1316 1283 -1024 1354 -1024
t 1354 1 1315 1283 1282 1355 1443 -1024
t 1355 1 1282 1283 1250 -1024 1356 -1024
t 1356 1 1282 1250 1249 1357 1445 -1024
t 1357 1 1249 1250 1217 -1024 1358 -1024
t 1358 1 1249 1217 1216 1359 1447 -1024
t 1359 1 1216 1217 1184 -1024 1360 -1024
t 1360 1 1216 1184 1183 1361 1449 -1024
t 1361 1 1183 1184 1151 -1024 1362 -1024
t 1362 1 1183 1151 1150 1363 1451 -1024
t 1363 1 1150 1151 1118 -1024 1364 -1024
t 1364 1 1150 1118 1117 1365 1453 -1024
t 1365 1 1117 1118 1085 -1024 1366 -1024
t 1366 1 1117 1085 1084 1367 1455 -1024
t 1367 1 1084 1085 1052 -1024 1368 -1024
t 1368 1 1084 1052 1051 1369 1457 -1024
t 1369 1 1051 1052 1019 -1024 1370 -1024
t 1370 1 1051 1019 1018 1371 1459 -1024
t 1371 1 1018 1019 986 -1024 1372 -1024
t 1372 1 1018 986 985 1373 1461 -1024
t 1373 1 985 986 953 -1024 1374 -1024
t 1374 1 985 953 952 1375 1463 -1024
t 1375 1 952 953 920 -1024 1376 -1024
t 1376 1 952 920 919 1377 1465 -1024
t 1377 1 919 920 887 -1024 1378 -1024
t 1378 1 919 887 886 1379 1467 -1024
t 1379 1 886 887 854 -1024 1380 -1024
t 1380 1 886 854 853 1381 1469 -1024
t 1381 1 853 854 821 -1024 1382 -1024
t 1382 1 853 821 820 1383 1471 -1024
t 1383 1 820 821 788 -1024 1384 -1024
t 1384 1 820 788 787 1385 1473 -1024
t 1385 1 787 788 755 -1024 1386 -1024
t 1386 1 787 755 754 1387 1475 -1024
t 1387 1 754 755 722 -1024 1388 -1024
t 1388 1 754 722 721 1389 1477 -1024
t 1389 1 721 722 689 -1024 1390 -1024
t 1390 1 721 689 688 1391 1479 -1024
t 1391 1 688 689 656 -1024 1392 -1024
t 1392 1 688 656 655 1393 1481 -1024
t 1393 1 655 656 623 -1024 1394 -1024
t 1394 1 655 623 622 1395 1483 -1024
t 1395 1 622 623 590 -1024 1396 -1024
t 1396 1 622 590 589 1397 1485 -1024
t 1397 1 589 590 557 -1024 1398 -1024
t 1398 1 589 557 556 1399 1487 -1024
t 1399 1 556 557 524 -1024 1400 -1024
t 1400 1 556 524 523 1401 1489 -1024
t 1401 1 523 524 491 -1024 1402 -1024
t 1402 1 523 491 490 1403 1491 -1024
t 1403 1 490 491 458 -1024 1404 -1024
t 1404 1 490 458 457 1405 1493 -1024
t 1405 1 457 458 425 -1024 1406 -1024
t 1406 1 457 425 424 1407 1495 -1024
t 1407 1 424 425 392 -1024 1408 -1024
t 1408 1 424 392 391 1409 1497 -1024
t 1409 1 391 392 359 -1024 1410 -1024
t 1410 1 391 359 358 1411 1499 -1024
t 1411 1 358 359 326 -1024 1412 -1024
t 1412 1 358 326 325 1413 1501 -1024
t 1413 1 325 326 293 -1024 1414 -1024
t 1414 1 325 293 292 1415 1503 -1024
t 1415 1 292 293 260 -1024 1416 -1024
t 1416 1 292 260 259 1417 1505 -1024
t 1417 1 259 260 227 -1024 1418 -1024
t 1418 1 259 227 226 1419 1507 -1024
t 1419 1 226 227 194 -1024 1420 -1024
t 1420 1 226 194 193 1421 1509 -1024
t 1421 1 193 194 161 -1024 1422 -1024
t 1422 1 193 161 160 1423 1511 -1024
t 1423 1 160 161 128 -1024 1424 -1024
t 1424 1 160 128 127 1425 1513 -1024
t 1425 1 127 128 95 -1024 1426 -1024
t 1426 1 127 95 94 1427 1515 -1024
t 1427 1 94 95 62 -1024 1428 -1024
t 1428 1 94 62 61 1429 1517 -1024
t 1429 1 61 62 29 -1024 1430 -1024
t 1430 1 61 29 28 -1024 1519 -1024
t 1431 1 1512 1513 1480 -1024 1432 -1024
t 1432 1 1512 1480 1479 1433 -1024 -1024
t 1433 1 1479 1480 1447 -1024 1434 -1024
t 1434 1 1479 1447 1446 1435 -1024 -1024
t 1435 1 1446 1447 1414 -1024 1436 -1024
t 1436 1 1446 1414 1413 1437 -1024 -1024
t 1437 1 1413 1414 1381 -1024 1438 -1024
t 1438 1 1413 1381 1380 1439 -1024 -1024
t 1439 1 1380 1381 1348 -1024 1440 -1024
t 1440 1 1380 1348 1347 1441 -1024 -1024
t 1441 1 1347 1348 1315 -1024 1442 -1024
t 1442 1 1347 1315 1314 1443 -1024 -1024
t 1443 1 1314 1315 1282 -1024 1444 -1024
t 1444 1 1314 1282 1281 1445 -1024 -1024
t 1445 1 1281 1282 1249 -1024 1446 -1024
t 1446 1 1281 1249 1248 1447 -1024 -1024
t 1447 1 1248 1249 1216 -1024 1448 -1024
t 1448 1 1248 1216 1215 1449 -1024 -1024
t 1449 1 1215 1216 1183 -1024 1450 -1024
t 1450 1 1215 1183 1182 1451 -1024 -1024
t 1451 1 1182 1183 1150 -1024 1452 -1024
t 1452 1 1182 1150 1149 1453 -1024 -1024
t 1453 1 1149 1150 1117 -1024 1454 -1024
t 1454 1 1149 1117 1116 1455 -1024 -1024
t 1455 1 1116 1117 1084 -1024 1456 -1024
t 1456 1 1116 1084 1083 1457 -1024 -1024
t 1457 1 1083 1084 1051 -1024 1458 -1024
t 1458 1 1083 1051 1050 1459 -1024 -1024
t 1459 1 1050 1051 1018 -1024 1460 -1024
t 1460 1 1050 1018 1017 1461 -1024 -1024
t 1461 1 1017 1018 985 -1024 1462 -1024
t 1462 1 1017 985 984 1463 -1024 -1024
t 1463 1 984 985 952 -1024 1464 -1024
t 1464 1 984 952 951 1465 -1024 -1024
t 1465 1 951 952 919 -1024 1466 -1024
t 1466 1 951 919 918 1467 -1024 -1024
t 1467 1 918 919 886 -1024 1468 -1024
t 1468 1 918 886 885 1469 -1024 -1024
t 1469 1 885 886 853 -1024 1470 -1024
t 1470 1 885 853 852 1471 -1024 -1024
t 1471 1 852 853 820 -1024 1472 -1024
t 1472 1 852 820 819 1473 -1024 -1024
t 1473 1 819 820 787 -1024 1474 -1024
t 1474 1 819 787 786 1475 -1024 -1024
t 1475 1 786 787 754 -1024 1476 -1024
t 1476 1 786 754 753 1477 -1024 -1024
t 1477 1 753 754 721 -1024 1478 -1024
t 1478 1 753 721 720 1479 -1024 -1024
t 1479 1 720 721 688 -1024 1480 -1024
t 1480 1 720 688 687 1481 -1024 -1024
t 1481 1 687 688 655 -1024 1482 -1024
t 1482 1 687 655 654 1483 -1024 -1024
t 1483 1 654 655 622 -1024 1484 -1024
t 1484 1 654 622 621 1485 -1024 -1024
t 1485 1 621 622 589 -1024 1486 -1024
t 1486 1 621 589 588 1487 -1024 -1024
t 1487 1 588 589 556 -1024 1488 -1024
t 1488 1 588 556 555 1489 -1024 -1024
t 1489 1 555 556 523 -1024 1490 -1024
t 1490 1 555 523 522 1491 -1024 -1024
t 1491 1 522 523 490 -1024 1492 -1024
t 1492 1 522 490 489 1493 -1024 -1024
t 1493 1 489 490 457 -1024 1494 -1024
t 1494 1 489 457 456 1495 -1024 -1024
t 1495 1 456 457 424 -1024 1496 -1024
t 1496 1 456 424 423 1497 -1024 -1024
t 1497 1 423 424 391 -1024 1498 -1024
t 1498 1 423 391 390 1499 -1024 -1024
t 1499 1 390 391 358 -1024 1500 -1024
t 1500 1 390 358 357 1501 -1024 -1024
t 1501 1 357 358 325 -1024 1502 -1024
t 1502 1 357 325 324 1503 -1024 -1024
t 1503 1 324 325 292 -1024 1504 -1024
t 1504 1 324 292 291 1505 -1024 -1024
t 1505 1 291 292 259 -1024 1506 -1024
t 1506 1 291 259 258 1507 -1024 -1024
t 1507 1 258 259 226 -1024 1508 -1024
t 1508 1 258 226 225 1509 -1024 -1024
t 1509 1 225 226 193 -1024 1510 -1024
t 1510 1 225 193 192 1511 -1024 -1024
t 1511 1 192 193 160 -1024 1512 -1024
t 1512 1 192 160 159 1513 -1024 -1024
t 1513 1 159 160 127 -1024 1514 -1024
t 1514 1 159 127 126 1515 -1024 -1024
t 1515 1 126 127 94 -1024 1516 -1024
t 1516 1 126 94 93 1517 -1024 -1024
t 1517 1 93 94 61 -1024 1518 -1024
t 1518 1 93 61 60 1519 -1024 -1024
t 1519 1 60 61 28 -1024 1520 -1024
t 1520 1 60 28 27 -1024 -1024 -1024
t 1521 2 670 671 638 1642 1522 -1024
t 1522 2 670 638 637 1523 1561 -1024
t 1523 2 637 638 605 1644 1524 -1024
t 1524 2 637 605 604 1525 1563 -1024
t 1525 2 604 605 572 1646 1526 -1024
t 1526 2 604 572 571 1527 1565 -1024
t 1527 2 571 572 539 1648 1528 -1024
t 1528 2 571 539 538 1529 1567 -1024
t 1529 2 538 539 506 1650 1530 -1024
t 1530 2 538 506 505 1531 1569 -1024
t 1531 2 505 506 473 1652 1532 -1024
t 1532 2 505 473 472 1533 1571 -1024
t 1533 2 472 473 440 1654 1534 -1024
t 1534 2 472 440 439 1535 1573 -1024
t 1535 2 439 440 407 1656 1536 -1024
t 1536 2 439 407 406 1537 1575 -1024
t 1537 2 406 407 374 1658 1538 -1024
t 1538 2 406 374 373 1539 1577 -1024
t 1539 2 373 374 341 1660 1540 -1024
t 1540 2 373 341 340 1541 1579 -1024
t 1541 2 340 341 308 1662 1542 -1024
t 1542 2 340 308 307 1543 1581 -1024
t 1543 2 307 308 275 1664 1544 -1024
t 1544 2 307 275 274 1545 1583 -1024
t 1545 2 274 275 242 1666 1546 -1024
t 1546 2 274 242 241 1547 1585 -1024
t 1547 2 241 242 209 1668 1548 -1024
t 1548 2 241 209 208 1549 1587 -1024
t 1549 2 208 209 176 1670 1550 -1024
t 1550 2 208 176 175 1551 1589 -1024
t 1551 2 175 176 143 1672 1552 -1024
t 1552 2 175 143 142 1553 1591 -1024
t 1553 2 142 143 110 1674 1554 -1024
t 1554 2 142 110 109 1555 1593 -1024
t 1555 2 109 110 77 1676 1556 -1024
t 1556 2 109 77 76 1557 1595 -1024
t 1557 2 76 77 44 1678 1558 -1024
t 1558 2 76 44 43 1559 1597 -1024
t 1559 2 43 44 11 1680 1560 -1024
t 1560 2 43 11 10 -1024 1599 -1024
t 1561 2 669 670 637 -1024 1562 -1024
t 1562 2 669 637 636 1563 -1024 -1024
t 1563 2 636 637 604 -1024 1564 -1024
t 1564 2 636 604 603 1565 -1024 -1024
t 1565 2 603 604 571 -1024 1566 -1024
t 1566 2 603 571 570 1567 -1024 -1024
t 1567 2 570 571 538 -1024 1568 -1024
t 1568 2 570 538 537 1569 -1024 -1024
t 1569 2 537 538 505 -1024 1570 -1024
t 1570 2 537 505 504 1571 -1024 -1024
t 1571 2 504 505 472 -1024 1572 -1024
t 1572 2 504 472 471 1573 -1024 -1024
t 1573 2 471 472 439 -1024 1574 -1024
t 1574 2 471 439 438 1575 -1024 -1024
t 1575 2 438 439 406 -1024 1576 -1024
t 1576 2 438 406 405 1577 -1024 -1024
t 1577 2 405 406 373 -1024 1578 -1024
t 1578 2 405 373 372 1579 -1024 -1024
t 1579 2 372 373 340 -1024 1580 -1024
t 1580 2 372 340 339 1581 -1024 -1024
t 1581 2 339 340 307 -1024 1582 -1024
t 1582 2 339 307 306 1583 -1024 -1024
t 1583 2 306 307 274 -1024 1584 -1024
t 1584 2 306 274 273 1585 -1024 -1024
t 1585 2 273 274 241 -1024 1586 -1024
t 1586 2 273 241 240 1587 -1024 -1024
t 1587 2 240 241 208 -1024 1588 -1024
t 1588 2 240 208 207 1589 -1024 -1024
t 1589 2 207 208 175 -1024 1590 -1024
t 1590 2 207 175 174 1591 -1024 -1024
t 1591 2 174 175 142 -1024 1592 -1024
t 1592 2 174 142 141 1593 -1024 -1024
t 1593 2 141 142 109 -1024 1594 -1024
t 1594 2 141 109 108 1595 -1024 -1024
t 1595 2 108 109 76 -1024 1596 -1024
t 1596 2 108 76 75 1597 -1024 -1024
t 1597 2 75 76 43 -1024 1598 -1024
t 1598 2 75 43 42 1599 -1024 -1024
t 1599 2 42 43 10 -1024 1600 -1024
t 1600 2 42 10 9 -1024 -1024 -1024
t 1601 2 672 673 640 1722 1602 -1024
t 1602 2 672 640 639 1603 1641 -1024
t 1603 2 639 640 607 1724 1604 -1024
t 1604 2 639 607 606 1605 1643 -1024
t 1605 2 606 607 574 1726 1606 -1024
t 1606 2 606 574 573 1607 1645 -1024
t 1607 2 573 574 541 1728 1608 -1024
t 1608 2 573 541 540 1609 1647 -1024
t 1609 2 540 541 508 1730 1610 -1024
t 1610 2 540 508 507 1611 1649 -1024
t 1611 2 507 508 475 1732 1612 -1024
t 1612 2 507 475 474 1613 1651 -1024
t 1613 2 474 475 442 1734 1614 -1024
t 1614 2 474 442 441 1615 1653 -1024
t 1615 2 441 442 409 1736 1616 -1024
t 1616 2 441 409 408 1617 1655 -1024
t 1617 2 408 409 376 1738 1618 -1024
t 1618 2 408 376 375 1619 1657 -1024
t 1619 2 375 376 343 1740 1620 -1024
t 1620 2 375 343 342 1621 1659 -1024
t 1621 2 342 343 310 1742 1622 -1024
t 1622 2 342 310 309 1623 1661 -1024
t 1623 2 309 310 277 1744 1624 -1024
t 1624 2 309 277 276 1625 1663 -1024
t 1625 2 276 277 244 1746 1626 -1024
t 1626 2 276 244 243 1627 1665 -1024
t 1627 2 243 244 211 1748 1628 -1024
t 1628 2 243 211 210 1629 1667 -1024
t 1629 2 210 211 178 1750 1630 -1024
t 1630 2 210 178 177 1631 1669 -1024
t 1631 2 177 178 145 1752 1632 -1024
t 1632 2 177 145 144 1633 1671 -1024
t 1633 2 144 145 112 1754 1634 -1024
t 1634 2 144 112 111 1635 1673 -1024
t 1635 2 111 112 79 1756 1636 -1024
t 1636 2 111 79 78 1637 1675 -1024
t 1637 2 78 79 46 1758 1638 -1024
t 1638 2 78 46 45 1639 1677 -1024
t 1639 2 45 46 13 1760 1640 -1024
t 1640 2 45 13 12 -1024 1679 -1024
t 1641 2 671 672 639 -1024 1642 -1024
t 1642 2 671 639 638 1643 -1024 -1024
t 1643 2 638 639 606 -1024 1644 -1024
t 1644 2 638 606 605 1645 -1024 -1024
t 1645 2 605 606 573 -1024 1646 -1024
t 1646 2 605 573 572 1647 -1024 -1024
t 1647 2 572 573 540 -1024 1648 -1024
t 1648 2 572 540 539 1649 -1024 -1024
t 1649 2 539 540 507 -1024 1650 -1024
t 1650 2 539 507 506 1651 -1024 -1024
t 1651 2 506 507 474 -1024 1652 -1024
t 1652 2 506 474 473 1653 -1024 -1024
t 1653 2 473 474 441 -1024 1654 -1024
t 1654 2 473 441 440 1655 -1024 -1024
t 1655 2 440 441 408 -1024 1656 -1024
t 1656 2 440 408 407 1657 -1024 -1024
t 1657 2 407 408 375 -1024 1658 -1024
t 1658 2 407 375 374 1659 -1024 -1024
t 1659 2 374 375 342 -1024 1660 -1024
t 1660 2 374 342 341 1661 -1024 -1024
t 1661 2 341 342 309 -1024 1662 -1024
t 1662 2 341 309 308 1663 -1024 -1024
t 1663 2 308 309 276 -1024 1664 -1024
t 1664 2 308 276 275 1665 -1024 -1024
t 1665 2 275 276 243 -1024 1666 -1024
t 1666 2 275 243 242 1667 -1024 -1024
t 1667 2 242 243 210 -1024 1668 -1024
t 1668 2 242 210 209 1669 -1024 -1024
t 1669 2 209 210 177 -1024 1670 -1024
t 1670 2 209 177 176 1671 -1024 -1024
t 1671 2 176 177 144 -1024 1672 -1024
t 1672 2 176 144 143 1673 -1024 -1024
t 1673 2 143 144 111 -1024 1674 -1024
t 1674 2 143 111 110 1675 -1024 -1024
t 1675 2 110 111 78 -1024 1676 -1024
t 1676 2 110 78 77 1677 -1024 -1024
t 1677 2 77 78 45 -1024 1678 -1024
t 1678 2 77 45 44 1679 -1024 -1024
t 1679 2 44 45 12 -1024 1680 -1024
t 1680 2 44 12 11 -1024 -1024 -1024
t 1681 2 674 675 642 1802 1682 -1024
t 1682 2 674 642 641 1683 1721 -1024
t 1683 2 641 642 609 1804 1684 -1024
t 1684 2 641 609 608 1685 1723 -1024
t 1685 2 608 609 576 1806 1686 -1024
t 1686 2 608 576 575 1687 1725 -1024
t 1687 2 575 576 543 1808 1688 -1024
t 1688 2 575 543 542 1689 1727 -1024
t 1689 2 542 543 510 1810 1690 -1024
t 1690 2 542 510 509 1691 1729 -1024
t 1691 2 509 510 477 1812 1692 -1024
t 1692 2 509 477 476 1693 1731 -1024
t 1693 2 476 477 444 1814 1694 -1024
t 1694 2 476 444 443 1695 1733 -1024
t 1695 2 443 444 411 1816 1696 -1024
t 1696 2 443 411 410 1697 1735 -1024
t 1697 2 410 411 378 1818 1698 -1024
t 1698 2 410 378 377 1699 1737 -1024
t 1699 2 377 378 345 1820 1700 -1024
t 1700 2 377 345 344 1701 1739 -1024
t 1701 2 344 345 312 1822 1702 -1024
t 1702 2 344 312 311 1703 1741 -1024
t 1703 2 311 312 279 1824 1704 -1024
t 1704 2 311 279 278 1705 1743 -1024
t 1705 2 278 279 246 1826 1706 -1024
t 1706 2 278 246 245 1707 1745 -1024
t 1707 2 245 246 213 1828 1708 -1024
t 1708 2 245 213 212 1709 1747 -1024
t 1709 2 212 213 180 1830 1710 -1024
t 1710 2 212 180 179 1711 1749 -1024
t 1711 2 179 180 147 1832 1712 -1024
t 1712 2 179 147 146 1713 1751 -1024
t 1713 2 146 147 114 1834 1714 -1024
t 1714 2 146 114 113 1715 1753 -1024
t 1715 2 113 114 81 1836 1716 -1024
t 1716 2 113 81 80 1717 1755 -1024
t 1717 2 80 81 48 1838 1718 -1024
t 1718 2 80 48 47 1719 1757 -1024
t 1719 2 47 48 15 1840 1720 -1024
t 1720 2 47 15 14 -1024 1759 -1024
t 1721 2 673 674 641 -1024 1722 -1024
t 1722 2 673 641 640 1723 -1024 -1024
t 1723 2 640 641 608 -1024 1724 -1024
t 1724 2 640 608 607 1725 -1024 -1024
t 1725 2 607 608 575 -1024 1726 -1024
t 1726 2 607 575 574 1727 -1024 -1024
t 1727 2 574 575 542 -1024 1728 -1024
t 1728 2 574 542 541 1729 -1024 -1024
t 1729 2 541 542 509 -1024 1730 -1024
t 1730 2 541 509 508 1731 -1024 -1024
t 1731 2 508 509 476 -1024 1732 -1024
t 1732 2 508 476 475 1733 -1024 -1024
t 1733 2 475 476 443 -1024 1734 -1024
t 1734 2 475 443 442 1735 -1024 -1024
t 1735 2 442 443 410 -1024 1736 -1024
t 1736 2 442 410 409 1737 -1024 -1024
t 1737 2 409 410 377 -1024 1738 -1024
t 1738 2 409 377 376 1739 -1024 -1024
t 1739 2 376 377 344 -1024 1740 -1024
t 1740 2 376 344 343 1741 -1024 -1024
t 1741 2 343 344 311 -1024 1742 -1024
t 1742 2 343 311 310 1743 -1024 -1024
t 1743 2 310 311 278 -1024 1744 -1024
t 1744 2 310 278 277 1745 -1024 -1024
t 1745 2 277 278 245 -1024 1746 -1024
t 1746 2 277 245 244 1747 -1024 -1024
t 1747 2 244 245 212 -1024 1748 -1024
t 1748 2 244 212 211 1749 -1024 -1024
t 1749 2 211 212 179 -1024 1750 -1024
t 1750 2 211 179 178 1751 -1024 -1024
t 1751 2 178 179 146 -1024 1752 -1024
t 1752 2 178 146 145 1753 -1024 -1024
t 1753 2 145 146 113 -1024 1754 -1024
t 1754 2 145 113 112 1755 -1024 -1024
t 1755 2 112 113 80 -1024 1756 -1024
t 1756 2 112 80 79 1757 -1024 -1024
t 1757 2 79 80 47 -1024 1758 -1024
t 1758 2 79 47 46 1759 -1024 -1024
t 1759 2 46 47 14 -1024 1760 -1024
t 1760 2 46 14 13 -1024 -1024 -1024
t 1761 2 676 677 644 1882 1762 -1024
t 1762 2 676 644 643 1763 1801 -1024
t 1763 2 643 644 611 1884 1764 -1024
t 1764 2 643 611 610 1765 1803 -1024
t 1765 2 610 611 578 1886 1766 -1024
t 1766 2 610 578 577 1767 1805 -1024
t 1767 2 577 578 545 1888 1768 -1024
t 1768 2 577 545 544 1769 1807 -1024
t 1769 2 544 545 512 1890 1770 -1024
t 1770 2 544 512 511 1771 1809 -1024
t 1771 2 511 512 479 1892 1772 -1024
t 1772 2 511 479 478 1773 1811 -1024
t 1773 2 478 479 446 1894 1774 -1024
t 1774 2 478 446 445 1775 1813 -1024
t 1775 2 445 446 413 1896 1776 -1024
t 1776 2 445 413 412 1777 1815 -1024
t 1777 2 412 413 380 1898 1778 -1024
t 1778 2 412 380 379 1779 1817 -1024
t 1779 2 379 380 347 1900 1780 -1024
t 1780 2 379 347 346 1781 1819 -1024
t 1781 2 346 347 314 1902 1782 -1024
t 1782 2 346 314 313 1783 1821 -1024
t 1783 2 313 314 281 1904 1784 -1024
t 1784 2 313 281 280 1785 1823 -1024
t 1785 2 280 281 248 1906 1786 -1024
t 1786 2 280 248 247 1787 1825 -1024
t 1787 2 247 248 215 1908 1788 -1024
t 1788 2 247 215 214 1789 1827 -1024
t 1789 2 214 215 182 1910 1790 -1024
t 1790 2 214 182 181 1791 1829 -1024
t 1791 2 181 182 149 1912 1792 -1024
t 1792 2 181 149 148 1793 1831 -1024
t 1793 2 148 149 116 1914 1794 -1024
t 1794 2 148 116 115 1795 1833 -1024
t 1795 2 115 116 83 1916 1796 -1024
t 1796 2 115 83 82 1797 1835 -1024
t 1797 2 82 83 50 1918 1798 -1024
t 1798 2 82 50 49 1799 1837 -1024
t 1799 2 49 50 17 1920 1800 -1024
t 1800 2 49 17 16 -1024 1839 -1024
t 1801 2 675 676 643 -1024 1802 -1024
t 1802 2 675 643 642 1803 -1024 -1024
t 1803 2 642 643 610 -1024 1804 -1024
t 1804 2 642 610 609 1805 -1024 -1024
t 1805 2 609 610 577 -1024 1806 -1024
t 1806 2 609 577 576 1807 -1024 -1024
t 1807 2 576 577 544 -1024 1808 -1024
t 1808 2 576 544 543 1809 -1024 -1024
t 1809 2 543 544 511 -1024 1810 -1024
t 1810 2 543 511 510 1811 -1024 -1024
t 1811 2 510 511 478 -1024 1812 -1024
t 1812 2 510 478 477 1813 -1024 -1024
t 1813 2 477 478 445 -1024 1814 -1024
t 1814 2 477 445 444 1815 -1024 -1024
t 1815 2 444 445 412 -1024 1816 -1024
t 1816 2 444 412 411 1817 -1024 -1024
t 1817 2 411 412 379 -1024 1818 -1024
t 1818 2 411 379 378 1819 -1024 -1024
t 1819 2 378 379 346 -1024 1820 -1024
t 1820 2 378 346 345 1821 -1024 -1024
t 1821 2 345 346 313 -1024 1822 -1024
t 1822 2 345 313 312 1823 -1024 -1024
t 1823 2 312 313 280 -1024 1824 -1024
t 1824 2 312 280 279 1825 -1024 -1024
t 1825 2 279 280 247 -1024 1826 -1024
t 1826 2 279 247 246 1827 -1024 -1024
t 1827 2 246 247 214 -1024 1828 -1024
t 1828 2 246 214 213 1829 -1024 -1024
t 1829 2 213 214 181 -1024 1830 -1024
t 1830 2 213 181 180 1831 -1024 -1024
t 1831 2 180 181 148 -1024 1832 -1024
t 1832 2 180 148 147 1833 -1024 -1024
t 1833 2 147 148 115 -1024 1834 -1024
t 1834 2 147 115 114 1835 -1024 -1024
t 1835 2 114 115 82 -1024 1836 -1024
t 1836 2 114 82 81 1837 -1024 -1024
t 1837 2 81 82 49 -1024 1838 -1024
t 1838 2 81 49 48 1839 -1024 -1024
t 1839 2 48 49 16 -1024 1840 -1024
t 1840 2 48 16 15 -1024 -1024 -1024
t 1841 2 678 679 646 1962 1842 -1024
t 1842 2 678 646 645 1843 1881 -1024
t 1843 2 645 646 613 1964 1844 -1024
t 1844 2 645 613 612 1845 1883 -1024
t 1845 2 612 613 580 1966 1846 -1024
t 1846 2 612 580 579 1847 1885 -1024
t 1847 2 579 580 547 1968 1848 -1024
t 1848 2 579 547 546 1849 1887 -1024
t 1849 2 546 547 514 1970 1850 -1024
t 1850 2 546 514 513 1851 1889 -1024
t 1851 2 513 514 481 1972 1852 -1024
t 1852 2 513 481 480 1853 1891 -1024
t 1853 2 480 481 448 1974 1854 -1024
t 1854 2 480 448 447 1855 1893 -1024
t 1855 2 447 448 415 1976 1856 -1024
t 1856 2 447 415 414 1857 1895 -1024
t 1857 2 414 415 382 1978 1858 -1024
t 1858 2 414 382 381 1859 1897 -1024
t 1859 2 381 382 349 1980 1860 -1024
t 1860 2 381 349 348 1861 1899 -1024
t 1861 2 348 349 316 1982 1862 -1024
t 1862 2 348 316 315 1863 1901 -1024
t 1863 2 315 316 283 1984 1864 -1024
t 1864 2 315 283 282 1865 1903 -1024
t 1865 2 282 283 250 1986 1866 -1024
t 1866 2 282 250 249 1867 1905 -1024
t 1867 2 249 250 217 1988 1868 -1024
t 1868 2 249 217 216 1869 1907 -1024
t 1869 2 216 217 184 1990 1870 -1024
t 1870 2 216 184 183 1871 1909 -1024
t 1871 2 183 184 151 1992 1872 -1024
t 1872 2 183 151 150 1873 1911 -1024
t 1873 2 150 151 118 1994 1874 -1024
t 1874 2 150 118 117 1875 1913 -1024
t 1875 2 117 118 85 1996 1876 -1024
t 1876 2 117 85 84 1877 1915 -1024
t 1877 2 84 85 52 1998 1878 -1024
t 1878 2 84 52 51 1879 1917 -1024
t 1879 2 51 52 19 2000 1880 -1024
t 1880 2 51 19 18 -1024 1919 -1024
t 1881 2 677 678 645 -1024 1882 -1024
t 1882 2 677 645 644 1883 -1024 -1024
t 1883 2 644 645 612 -1024 1884 -1024
t 1884 2 644 612 611 1885 -1024 -1024
t 1885 2 611 612 579 -1024 1886 -1024
t 1886 2 611 579 578 1887 -1024 -1024
t 1887 2 578 579 546 -1024 1888 -1024
t 1888 2 578 546 545 1889 -1024 -1024
t 1889 2 545 546 513 -1024 1890 -1024
t 1890 2 545 513 512 1891 -1024 -1024
t 1891 2 512 513 480 -1024 1892 -1024
t 1892 2 512 480 479 1893 -1024 -1024
t 1893 2 479 480 447 -1024 1894 -1024
t 1894 2 479 447 446 1895 -1024 -1024
t 1895 2 446 447 414 -1024 1896 -1024
t 1896 2 446 414 413 1897 -1024 -1024
t 1897 2 413 414 381 -1024 1898 -1024
t 1898 2 413 381 380 1899 -1024 -1024
t 1899 2 380 381 348 -1024 1900 -1024
t 1900 2 380 348 347 1901 -1024 -1024
t 1901 2 347 348 315 -1024 1902 -1024
t 1902 2 347 315 314 1903 -1024 -1024
t 1903 2 314 315 282 -1024 1904 -1024
t 1904 2 314 282 281 1905 -1024 -1024
t 1905 2 281 282 249 -1024 1906 -1024
t 1906 2 281 249 248 1907 -1024 -1024
t 1907 2 248 249 216 -1024 1908 -1024
t 1908 2 248 216 215 1909 -1024 -1024
t 1909 2 215 216 183 -1024 1910 -1024
t 1910 2 215 183 182 1911 -1024 -1024
t 1911 2 182 183 150 -1024 1912 -1024
t 1912 2 182 150 149 1913 -1024 -1024
t 1913 2 149 150 117 -1024 1914 -1024
t 1914 2 149 117 116 1915 -1024 -1024
t 1915 2 116 117 84 -1024 1916 -1024
t 1916 2 116 84 83 1917 -1024 -1024
t 1917 2 83 84 51 -1024 1918 -1024
t 1918 2 83 51 50 1919 -1024 -1024
t 1919 2 50 51 18 -1024 1920 -1024
t 1920 2 50 18 17 -1024 -1024 -1024
t 1921 2 680 681 648 2042 1922 -1024
t 1922 2 680 648 647 1923 1961 -1024
t 1923 2 647 648 615 2044 1924 -1024
t 1924 2 647 615 614 1925 1963 -1024
t 1925 2 614 615 582 2046 1926 -1024
t 1926 2 614 582 581 1927 1965 -1024
t 1927 2 581 582 549 2048 1928 -1024
t 1928 2 581 549 548 1929 1967 -1024
t 1929 2 548 549 516 2050 1930 -1024
t 1930 2 548 516 515 1931 1969 -1024
t 1931 2 515 516 483 2052 1932 -1024
t 1932 2 515 483 482 1933 1971 -1024
t 1933 2 482 483 450 2054 1934 -1024
t 1934 2 482 450 449 1935 1973 -1024
t 1935 2 449 450 417 2056 1936 -1024
t 1936 2 449 417 416 1937 1975 -1024
t 1937 2 416 417 384 2058 1938 -1024
t 1938 2 416 384 383 1939 1977 -1024
t 1939 2 383 384 351 2060 1940 -1024
t 1940 2 383 351 350 1941 1979 -1024
t 1941 2 350 351 318 2062 1942 -1024
t 1942 2 350 318 317 1943 1981 -1024
t 1943 2 317 318 285 2064 1944 -1024
t 1944 2 317 285 284 1945 1983 -1024
t 1945 2 284 285 252 2066 1946 -1024
t 1946 2 284 252 251 1947 1985 -1024
t 1947 2 251 252 219 2068 1948 -1024
t 1948 2 251 219 218 1949 1987 -1024
t 1949 2 218 219 186 2070 1950 -1024
t 1950 2 218 186 185 1951 1989 -1024
t 1951 2 185 186 153 2072 1952 -1024
t 1952 2 185 153 152 1953 1991 -1024
t 1953 2 152 153 120 2074 1954 -1024
t 1954 2 152 120 119 1955 1993 -1024
t 1955 2 119 120 87 2076 1956 -1024
t 1956 2 119 87 86 1957 1995 -1024
t 1957 2 86 87 54 2078 1958 -1024
t 1958 2 86 54 53 1959 1997 -1024
t 1959 2 53 54 21 2080 1960 -1024
t 1960 2 53 21 20 -1024 1999 -1024
t 1961 2 679 680 647 -1024 1962 -1024
t 1962 2 679 647 646 1963 -1024 -1024
t 1963 2 646 647 614 -1024 1964 -1024
t 1964 2 646 614 613 1965 -1024 -1024
t 1965 2 613 614 581 -1024 1966 -1024
t 1966 2 613 581 580 1967 -1024 -1024
t 1967 2 580 581 548 -1024 1968 -1024
t 1968 2 580 548 547 1969 -1024 -1024
t 1969 2 547 548 515 -1024 1970 -1024
t 1970 2 547 515 514 1971 -1024 -1024
t 1971 2 514 515 482 -1024 1972 -1024
t 1972 2 514 482 481 1973 -1024 -1024
t 1973 2 481 482 449 -1024 1974 -1024
t 1974 2 481 449 448 1975 -1024 -1024
t 1975 2 448 449 416 -1024 1976 -1024
t 1976 2 448 416 415 1977 -1024 -1024
t 1977 2 415 416 383 -1024 1978 -1024
t 1978 2 415 383 382 1979 -1024 -1024
t 1979 2 382 383 350 -1024 1980 -1024
t 1980 2 382 350 349 1981 -1024 -1024
t 1981 2 349 350 317 -1024 1982 -1024
t 1982 2 349 317 316 1983 -1024 -1024
t 1983 2 316 317 284 -1024 1984 -1024
t 1984 2 316 284 283 1985 -1024 -1024
t 1985 2 283 284 251 -1024 1986 -1024
t 1986 2 283 251 250 1987 -1024 -1024
t 1987 2 250 251 218 -1024 1988 -1024
t 1988 2 250 218 217 1989 -1024 -1024
t 1989 2 217 218 185 -1024 1990 -1024
t 1990 2 217 185 184 1991 -1024 -1024
t 1991 2 184 185 152 -1024 1992 -1024
t 1992 2 184 152 151 1993 -1024 -1024
t 1993 2 151 152 119 -1024 1994 -1024
t 1994 2 151 119 118 1995 -1024 -1024
t 1995 2 118 119 86 -1024 1996 -1024
t 1996 2 118 86 85 1997 -1024 -1024
t 1997 2 85 86 53 -1024 1998 -1024
t 1998 2 85 53 52 1999 -1024 -1024
t 1999 2 52 53 20 -1024 2000 -1024
t 2000 2 52 20 19 -1024 -1024 -1024
t 2001 2 682 683 650 2122 2002 -1024
t 2002 2 682 650 649 2003 2041 -1024
t 2003 2 649 650 617 2124 2004 -1024
t 2004 2 649 617 616 2005 2043 -1024
t 2005 2 616 617 584 2126 2006 -1024
t 2006 2 616 584 583 2007 2045 -1024
t 2007 2 583 584 551 2128 2008 -1024
t 2008 2 583 551 550 2009 2047 -1024
t 2009 2 550 551 518 2130 2010 -1024
t 2010 2 550 518 517 2011 2049 -1024
t 2011 2 517 518 485 2132 2012 -1024
t 2012 2 517 485 484 2013 2051 -1024
t 2013 2 484 485 452 2134 2014 -1024
t 2014 2 484 452 451 2015 2053 -1024
t 2015 2 451 452 419 2136 2016 -1024
t 2016 2 451 419 418 2017 2055 -1024
t 2017 2 418 419 386 2138 2018 -1024
t 2018 2 418 386 385 2019 2057 -1024
t 2019 2 385 386 353 2140 2020 -1024
t 2020 2 385 353 352 2021 2059 -1024
t 2021 2 352 353 320 2142 2022 -1024
t 2022 2 352 320 319 2023 2061 -1024
t 2023 2 319 320 287 2144 2024 -1024
t 2024 2 319 287 286 2025 2063 -1024
t 2025 2 286 287 254 2146 2026 -1024
t 2026 2 286 254 253 2027 2065 -1024
t 2027 2 253 254 221 2148 2028 -1024
t 2028 2 253 221 220 2029 2067 -1024
t 2029 2 220 221 188 2150 2030 -1024
t 2030 2 220 188 187 2031 2069 -1024
t 2031 2 187 188 155 2152 2032 -1024
t 2032 2 187 155 154 2033 2071 -1024
t 2033 2 154 155 122 2154 2034 -1024
t 2034 2 154 122 121 2035 2073 -1024
t 2035 2 121 122 89 2156 2036 -1024
t 2036 2 121 89 88 2037 2075 -1024
t 2037 2 88 89 56 2158 2038 -1024
t 2038 2 88 56 55 2039 2077 -1024
t 2039 2 55 56 23 2160 2040 -1024
t 2040 2 55 23 22 -1024 2079 -1024
t 2041 2 681 682 649 -1024 2042 -1024
t 2042 2 681 649 648 2043 -1024 -1024
t 2043 2 648 649 616 -1024 2044 -1024
t 2044 2 648 616 615 2045 -1024 -1024
t 2045 2 615 616 583 -1024 2046 -1024
t 2046 2 615 583 582 2047 -1024 -1024
t 2047 2 582 583 550 -1024 2048 -1024
t 2048 2 582 550 549 2049 -1024 -1024
t 2049 2 549 550 517 -1024 2050 -1024
t 2050 2 549 517 516 2051 -1024 -1024
t 2051 2 516 517 484 -1024 2052 -1024
t 2052 2 516 484 483 2053 -1024 -1024
t 2053 2 483 484 451 -1024 2054 -1024
t 2054 2 483 451 450 2055 -1024 -1024
t 2055 2 450 451 418 -1024 2056 -1024
t 2056 2 450 418 417 2057 -1024 -1024
t 2057 2 417 418 385 -1024 2058 -1024
t 2058 2 417 385 384 2059 -1024 -1024
t 2059 2 384 385 352 -1024 2060 -1024
t 2060 2 384 352 351 2061 -1024 -1024
t 2061 2 351 352 319 -1024 2062 -1024
t 2062 2 351 319 318 2063 -1024 -1024
t 2063 2 318 319 286 -1024 2064 -1024
t 2064 2 318 286 285 2065 -1024 -1024
t 2065 2 285 286 253 -1024 2066 -1024
t 2066 2 285 253 252 2067 -1024 -1024
t 2067 2 252 253 220 -1024 2068 -1024
t 2068 2 252 220 219 2069 -1024 -1024
t 2069 2 219 220 187 -1024 2070 -1024
t 2070 2 219 187 186 2071 -1024 -1024
t 2071 2 186 187 154 -1024 2072 -1024
t 2072 2 186 154 153 2073 -1024 -1024
t 2073 2 153 154 121 -1024 2074 -1024
t 2074 2 153 121 120 2075 -1024 -1024
t 2075 2 120 121 88 -1024 2076 -1024
t 2076 2 120 88 87 2077 -1024 -1024
t 2077 2 87 88 55 -1024 2078 -1024
t 2078 2 87 55 54 2079 -1024 -1024
t 2079 2 54 55 22 -1024 2080 -1024
t 2080 2 54 22 21 -1024 -1024 -1024
t 2081 2 684 685 652 -1024 2082 -1024
t 2082 2 684 652 651 2083 2121 -1024
t 2083 2 651 652 619 -1024 2084 -1024
t 2084 2 651 619 618 2085 2123 -1024
t 2085 2 618 619 586 -1024 2086 -1024
t 2086 2 618 586 585 2087 2125 -1024
t 2087 2 585 586 553 -1024 2088 -1024
t 2088 2 585 553 552 2089 2127 -1024
t 2089 2 552 553 520 -1024 2090 -1024
t 2090 2 552 520 519 2091 2129 -1024
t 2091 2 519 520 487 -1024 2092 -1024
t 2092 2 519 487 486 2093 2131 -1024
t 2093 2 486 487 454 -1024 2094 -1024
t 2094 2 486 454 453 2095 2133 -1024
t 2095 2 453 454 421 -1024 2096 -1024
t 2096 2 453 421 420 2097 2135 -1024
t 2097 2 420 421 388 -1024 2098 -1024
t 2098 2 420 388 387 2099 2137 -1024
t 2099 2 387 388 355 -1024 2100 -1024
t 2100 2 387 355 354 2101 2139 -1024
t 2101 2 354 355 322 -1024 2102 -1024
t 2102 2 354 322 321 2103 2141 -1024
t 2103 2 321 322 289 -1024 2104 -1024
t 2104 2 321 289 288 2105 2143 -1024
t 2105 2 288 289 256 -1024 2106 -1024
t 2106 2 288 256 255 2107 2145 -1024
t 2107 2 255 256 223 -1024 2108 -1024
t 2108 2 255 223 222 2109 2147 -1024
t 2109 2 222 223 190 -1024 2110 -1024
t 2110 2 222 190 189 2111 2149 -1024
t 2111 2 189 190 157 -1024 2112 -1024
t 2112 2 189 157 156 2113 2151 -1024
t 2113 2 156 157 124 -1024 2114 -1024
t 2114 2 156 124 123 2115 2153 -1024
t 2115 2 123 124 91 -1024 2116 -1024
t 2116 2 123 91 90 2117 2155 -1024
t 2117 2 90 91 58 -1024 2118 -1024
t 2118 2 90 58 57 2119 2157 -1024
t 2119 2 57 58 25 -1024 2120 -1024
t 2120 2 57 25 24 -1024 2159 -1024
t 2121 2 683 684 651 -1024 2122 -1024
t 2122 2 683 651 650 2123 -1024 -1024
t 2123 2 650 651 618 -1024 2124 -1024
t 2124 2 650 618 617 2125 -1024 -1024
t 2125 2 617 618 585 -1024 2126 -1024
t 2126 2 617 585 584 2127 -1024 -1024
t 2127 2 584 585 552 -1024 2128 -1024
t 2128 2 584 552 551 2129 -1024 -1024
t 2129 2 551 552 519 -1024 2130 -1024
t 2130 2 551 519 518 2131 -1024 -1024
t 2131 2 518 519 486 -1024 2132 -1024
t 2132 2 518 486 485 2133 -1024 -1024
t 2133 2 485 486 453 -1024 2134 -1024
t 2134 2 485 453 452 2135 -1024 -1024
t 2135 2 452 453 420 -1024 2136 -1024
t 2136 2 452 420 419 2137 -1024 -1024
t 2137 2 419 420 387 -1024 2138 -1024
t 2138 2 419 387 386 2139 -1024 -1024
t 2139 2 386 387 354 -1024 2140 -1024
t 2140 2 386 354 353 2141 -1024 -1024
t 2141 2 353 354 321 -1024 2142 -1024
t 2142 2 353 321 320 2143 -1024 -1024
t 2143 2 320 321 288 -1024 2144 -1024
t 2144 2 320 288 287 2145 -1024 -1024
t 2145 2 287 288 255 -1024 2146 -1024
t 2146 2 287 255 254 2147 -1024 -1024
t 2147 2 254 255 222 -1024 2148 -1024
t 2148 2 254 222 221 2149 -1024 -1024
t 2149 2 221 222 189 -1024 2150 -1024
t 2150 2 221 189 188 2151 -1024 -1024
t 2151 2 188 189 156 -1024 2152 -1024
t 2152 2 188 156 155 2153 -1024 -1024
t 2153 2 155 156 123 -1024 2154 -1024
t 2154 2 155 123 122 2155 -1024 -1024
t 2155 2 122 123 90 -1024 2156 -1024
t 2156 2 122 90 89 2157 -1024 -1024
t 2157 2 89 90 57 -1024 2158 -1024
t 2158 2 89 57 56 2159 -1024 -1024
t 2159 2 56 57 24 -1024 2160 -1024
t 2160 2 56 24 23 -1024 -1024 -1024
t 2161 3 1487 1488 1455 2282 2162 -1024
t 2162 3 1487 1455 1454 2163 2201 -1024
t 2163 3 1454 1455 1422 2284 2164 -1024
t 2164 3 1454 1422 1421 2165 2203 -1024
t 2165 3 1421 1422 1389 2286 2166 -1024
t 2166 3 1421 1389 1388 2167 2205 -1024
t 2167 3 1388 1389 1356 2288 2168 -1024
t 2168 3 1388 1356 1355 2169 2207 -1024
t 2169 3 1355 1356 1323 2290 2170 -1024
t 2170 3 1355 1323 1322 2171 2209 -1024
t 2171 3 1322 1323 1290 2292 2172 -1024
t 2172 3 1322 1290 1289 2173 2211 -1024
t 2173 3 1289 1290 1257 2294 2174 -1024
t 2174 3 1289 1257 1256 2175 2213 -1024
t 2175 3 1256 1257 1224 2296 2176 -1024
t 2176 3 1256 1224 1223 2177 2215 -1024
t 2177 3 1223 1224 1191 2298 2178 -1024
t 2178 3 1223 1191 1190 2179 2217 -1024
t 2179 3 1190 1191 1158 2300 2180 -1024
t 2180 3 1190 1158 1157 2181 2219 -1024
t 2181 3 1157 1158 1125 2302 2182 -1024
t 2182 3 1157 1125 1124 2183 2221 -1024
t 2183 3 1124 1125 1092 2304 2184 -1024
t 2184 3 1124 1092 1091 2185 2223 -1024
t 2185 3 1091 1092 1059 2306 2186 -1024
t 2186 3 1091 1059 1058 2187 2225 -1024
t 2187 3 1058 1059 1026 2308 2188 -1024
t 2188 3 1058 1026 1025 2189 2227 -1024
t 2189 3 1025 1026 993 2310 2190 -1024
t 2190 3 1025 993 992 2191 2229 -1024
t 2191 3 992 993 960 2312 2192 -1024
t 2192 3 992 960 959 2193 2231 -1024
t 2193 3 959 960 927 2314 2194 -1024
t 2194 3 959 927 926 2195 2233 -1024
t 2195 3 926 927 894 2316 2196 -1024
t 2196 3 926 894 893 2197 2235 -1024
t 2197 3 893 894 861 2318 2198 -1024
t 2198 3 893 861 860 2199 2237 -1024
t 2199 3 860 861 828 2320 2200 -1024
t 2200 3 860 828 827 -1024 2239 -1024
t 2201 3 1486 1487 1454 -1024 2202 -1024
t 2202 3 1486 1454 1453 2203 -1024 -1024
t 2203 3 1453 1454 1421 -1024 2204 -1024
t 2204 3 1453 1421 1420 2205 -1024 -1024
t 2205 3 1420 1421 1388 -1024 2206 -1024
t 2206 3 1420 1388 1387 2207 -1024 -1024
t 2207 3 1387 1388 1355 -1024 2208 -1024
t 2208 3 1387 1355 1354 2209 -1024 -1024
t 2209 3 1354 1355 1322 -1024 2210 -1024
t 2210 3 1354 1322 1321 2211 -1024 -1024
t 2211 3 1321 1322 1289 -1024 2212 -1024
t 2212 3 1321 1289 1288 2213 -1024 -1024
t 2213 3 1288 1289 1256 -1024 2214 -1024
t 2214 3 1288 1256 1255 2215 -1024 -1024
t 2215 3 1255 1256 1223 -1024 2216 -1024
t 2216 3 1255 1223 1222 2217 -1024 -1024
t 2217 3 1222 1223 1190 -1024 2218 -1024
t 2218 3 1222 1190 1189 2219 -1024 -1024
t 2219 3 1189 1190 1157 -1024 2220 -1024
t 2220 3 1189 1157 1156 2221 -1024 -1024
t 2221 3 1156 1157 1124 -1024 2222 -1024
t 2222 3 1156 1124 1123 2223 -1024 -1024
t 2223 3 1123 1124 1091 -1024 2224 -1024
t 2224 3 1123 1091 1090 2225 -1024 -1024
t 2225 3 1090 1091 1058 -1024 2226 -1024
t 2226 3 1090 1058 1057 2227 -1024 -1024
t 2227 3 1057 1058 1025 -1024 2228 -1024
t 2228 3 1057 1025 1024 2229 -1024 -1024
t 2229 3 1024 1025 992 -1024 2230 -1024
t 2230 3 1024 992 991 2231 -1024 -1024
t 2231 3 991 992 959 -1024 2232 -1024
t 2232 3 991 959 958 2233 -1024 -1024
t 2233 3 958 959 926 -1024 2234 -1024
t 2234 3 958 926 925 2235 -1024 -1024
t 2235 3 925 926 893 -1024 2236 -1024
t 2236 3 925 893 892 2237 -1024 -1024
t 2237 3 892 893 860 -1024 2238 -1024
t 2238 3 892 860 859 2239 -1024 -1024
t 2239 3 859 860 827 -1024 2240 -1024
t 2240 3 859 827 826 -1024 -1024 -1024
t 2241 3 1489 1490 1457 -1024 2242 -1024
t 2242 3 1489 1457 1456 2243 2281 -1024
t 2243 3 1456 1457 1424 -1024 2244 -1024
t 2244 3 1456 1424 1423 2245 2283 -1024
t 2245 3 1423 1424 1391 -1024 2246 -1024
t 2246 3 1423 1391 1390 2247 2285 -1024
t 2247 3 1390 1391 1358 -1024 2248 -1024
t 2248 3 1390 1358 1357 2249 2287 -1024
t 2249 3 1357 1358 1325 -1024 2250 -1024
t 2250 3 1357 1325 1324 2251 2289 -1024
t 2251 3 1324 1325 1292 -1024 2252 -1024
t 2252 3 1324 1292 1291 2253 2291 -1024
t 2253 3 1291 1292 1259 -1024 2254 -1024
t 2254 3 1291 1259 1258 2255 2293 -1024
t 2255 3 1258 1259 1226 -1024 2256 -1024
t 2256 3 1258 1226 1225 2257 2295 -1024
t 2257 3 1225 1226 1193 -1024 2258 -1024
t 2258 3 1225 1193 1192 2259 2297 -1024
t 2259 3 1192 1193 1160 -1024 2260 -1024
t 2260 3 1192 1160 1159 2261 2299 -1024
t 2261 3 1159 1160 1127 -1024 2262 -1024
t 2262 3 1159 1127 1126 2263 2301 -1024
t 2263 3 1126 1127 1094 -1024 2264 -1024
t 2264 3 1126 1094 1093 2265 2303 -1024
t 2265 3 1093 1094 1061 -1024 2266 -1024
t 2266 3 1093 1061 1060 2267 2305 -1024
t 2267 3 1060 1061 1028 -1024 2268 -1024
t 2268 3 1060 1028 1027 2269 2307 -1024
t 2269 3 1027 1028 995 -1024 2270 -1024
t 2270 3 1027 995 994 2271 2309 -1024
t 2271 3 994 995 962 -1024 2272 -1024
t 2272 3 994 962 961 2273 2311 -1024
t 2273 3 961 962 929 -1024 2274 -1024
t 2274 3 961 929 928 2275 2313 -1024
t 2275 3 928 929 896 -1024 2276 -1024
t 2276 3 928 896 895 2277 2315 -1024
t 2277 3 895 896 863 -1024 2278 -1024
t 2278 3 895 863 862 2279 2317 -1024
t 2279 3 862 863 830 -1024 2280 -1024
t 2280 3 862 830 829 -1024 2319 -1024
t 2281 3 1488 1489 1456 -1024 2282 -1024
t 2282 3 1488 1456 1455 2283 -1024 -1024
t 2283 3 1455 1456 1423 -1024 2284 -1024
t 2284 3 1455 1423 1422 2285 -1024 -1024
t 2285 3 1422 1423 1390 -1024 2286 -1024
t 2286 3 1422 1390 1389 2287 -1024 -1024
t 2287 3 1389 1390 1357 -1024 2288 -1024
t 2288 3 1389 1357 1356 2289 -1024 -1024
t 2289 3 1356 1357 1324 -1024 2290 -1024
t 2290 3 1356 1324 1323 2291 -1024 -1024
t 2291 3 1323 1324 1291 -1024 2292 -1024
t 2292 3 1323 1291 1290 2293 -1024 -1024
t 2293 3 1290 1291 1258 -1024 2294 -1024
t 2294 3 1290 1258 1257 2295 -1024 -1024
t 2295 3 1257 1258 1225 -1024 2296 -1024
t 2296 3 1257 1225 1224 2297 -1024 -1024
t 2297 3 1224 1225 1192 -1024 2298 -1024
t 2298 3 1224 1192 1191 2299 -1024 -1024
t 2299 3 1191 1192 1159 -1024 2300 -1024
t 2300 3 1191 1159 1158 2301 -1024 -1024
t 2301 3 1158 1159 1126 -1024 2302 -1024
t 2302 3 1158 1126 1125 2303 -1024 -1024
t 2303 3 1125 1126 1093 -1024 2304 -1024
t 2304 3 1125 1093 1092 2305 -1024 -1024
t 2305 3 1092 1093 1060 -1024 2306 -1024
t 2306 3 1092 1060 1059 2307 -1024 -1024
t 2307 3 1059 1060 1027 -1024 2308 -1024
t 2308 3 1059 1027 1026 2309 -1024 -1024
t 2309 3 1026 1027 994 -1024 2310 -1024
t 2310 3 1026 994 993 2311 -1024 -1024
t 2311 3 993 994 961 -1024 2312 -1024
t 2312 3 993 961 960 2313 -1024 -1024
t 2313 3 960 961 928 -1024 2314 -1024
t 2314 3 960 928 927 2315 -1024 -1024
t 2315 3 927 928 895 -1024 2316 -1024
t 2316 3 927 895 894 2317 -1024 -1024
t 2317 3 894 895 862 -1024 2318 -1024
t 2318 3 894 862 861 2319 -1024 -1024
t 2319 3 861 862 829 -1024 2320 -1024
t 2320 3 861 829 828 -1024 -1024 -1024
t 2321 3 1515 1516 1483 2442 2322 -1024
t 2322 3 1515 1483 1482 2323 2361 -1024
t 2323 3 1482 1483 1450 2444 2324 -1024
t 2324 3 1482 1450 1449 2325 2363 -1024
t 2325 3 1449 1450 1417 2446 2326 -1024
t 2326 3 1449 1417 1416 2327 2365 -1024
t 2327 3 1416 1417 1384 2448 2328 -1024
t 2328 3 1416 1384 1383 2329 2367 -1024
t 2329 3 1383 1384 1351 2450 2330 -1024
t 2330 3 1383 1351 1350 2331 2369 -1024
t 2331 3 1350 1351 1318 2452 2332 -1024
t 2332 3 1350 1318 1317 2333 2371 -1024
t 2333 3 1317 1318 1285 2454 2334 -1024
t 2334 3 1317 1285 1284 2335 2373 -1024
t 2335 3 1284 1285 1252 2456 2336 -1024
t 2336 3 1284 1252 1251 2337 2375 -1024
t 2337 3 1251 1252 1219 2458 2338 -1024
t 2338 3 1251 1219 1218 2339 2377 -1024
t 2339 3 1218 1219 1186 2460 2340 -1024
t 2340 3 1218 1186 1185 2341 2379 -1024
t 2341 3 1185 1186 1153 2462 2342 -1024
t 2342 3 1185 1153 1152 2343 2381 -1024
t 2343 3 1152 1153 1120 2464 2344 -1024
t 2344 3 1152 1120 1119 2345 2383 -1024
t 2345 3 1119 1120 1087 2466 2346 -1024
t 2346 3 1119 1087 1086 2347 2385 -1024
t 2347 3 1086 1087 1054 2468 2348 -1024
t 2348 3 1086 1054 1053 2349 2387 -1024
t 2349 3 1053 1054 1021 2470 2350 -1024
t 2350 3 1053 1021 1020 2351 2389 -1024
t 2351 3 1020 1021 988 2472 2352 -1024
t 2352 3 1020 988 987 2353 2391 -1024
t 2353 3 987 988 955 2474 2354 -1024
t 2354 3 987 955 954 2355 2393 -1024
t 2355 3 954 955 922 2476 2356 -1024
t 2356 3 954 922 921 2357 2395 -1024
t 2357 3 921 922 889 2478 2358 -1024
t 2358 3 921 889 888 2359 2397 -1024
t 2359 3 888 889 856 2480 2360 -1024
t 2360 3 888 856 855 -1024 2399 -1024
t 2361 3 1514 1515 1482 -1024 2362 -1024
t 2362 3 1514 1482 1481 2363 -1024 -1024
t 2363 3 1481 1482 1449 -1024 2364 -1024
t 2364 3 1481 1449 1448 2365 -1024 -1024
t 2365 3 1448 1449 1416 -1024 2366 -1024
t 2366 3 1448 1416 1415 2367 -1024 -1024
t 2367 3 1415 1416 1383 -1024 2368 -1024
t 2368 3 1415 1383 1382 2369 -1024 -1024
t 2369 3 1382 1383 1350 -1024 2370 -1024
t 2370 3 1382 1350 1349 2371 -1024 -1024
t 2371 3 1349 1350 1317 -1024 2372 -1024
t 2372 3 1349 1317 1316 2373 -1024 -1024
t 2373 3 1316 1317 1284 -1024 2374 -1024
t 2374 3 1316 1284 1283 2375 -1024 -1024
t 2375 3 1283 1284 1251 -1024 2376 -1024
t 2376 3 1283 1251 1250 2377 -1024 -1024
t 2377 3 1250 1251 1218 -1024 2378 -1024
t 2378 3 1250 1218 1217 2379 -1024 -1024
t 2379 3 1217 1218 1185 -1024 2380 -1024
t 2380 3 1217 1185 1184 2381 -1024 -1024
t 2381 3 1184 1185 1152 -1024 2382 -1024
t 2382 3 1184 1152 1151 2383 -1024 -1024
t 2383 3 1151 1152 1119 -1024 2384 -1024
t 2384 3 1151 1119 1118 2385 -1024 -1024
t 2385 3 1118 1119 1086 -1024 2386 -1024
t 2386 3 1118 1086 1085 2387 -1024 -1024
t 2387 3 1085 1086 1053 -1024 2388 -1024
t 2388 3 1085 1053 1052 2389 -1024 -1024
t 2389 3 1052 1053 1020 -1024 2390 -1024
t 2390 3 1052 1020 1019 2391 -1024 -1024
t 2391 3 1019 1020 987 -1024 2392 -1024
t 2392 3 1019 987 986 2393 -1024 -1024
t 2393 3 986 987 954 -1024 2394 -1024
t 2394 3 986 954 953 2395 -1024 -1024
t 2395 3 953 954 921 -1024 2396 -1024
t 2396 3 953 921 920 2397 -1024 -1024
t 2397 3 920 921 888 -1024 2398 -1024
t 2398 3 920 888 887 2399 -1024 -1024
t 2399 3 887 888 855 -1024 2400 -1024
t 2400 3 887 855 854 -1024 -1024 -1024
t 2401 3 1517 1518 1485 -1024 2402 -1024
t 2402 3 1517 1485 1484 2403 2441 -1024
t 2403 3 1484 1485 1452 -1024 2404 -1024
t 2404 3 1484 1452 1451 2405 2443 -1024
t 2405 3 1451 1452 1419 -1024 2406 -1024
t 2406 3 1451 1419 1418 2407 2445 -1024
t 2407 3 1418 1419 1386 -1024 2408 -1024
t 2408 3 1418 1386 1385 2409 2447 -1024
t 2409 3 1385 1386 1353 -1024 2410 -1024
t 2410 3 1385 1353 1352 2411 2449 -1024
t 2411 3 1352 1353 1320 -1024 2412 -1024
t 2412 3 1352 1320 1319 2413 2451 -1024
t 2413 3 1319 1320 1287 -1024 2414 -1024
t 2414 3 1319 1287 1286 2415 2453 -1024
t 2415 3 1286 1287 1254 -1024 2416 -1024
t 2416 3 1286 1254 1253 2417 2455 -1024
t 2417 3 1253 1254 1221 -1024 2418 -1024
t 2418 3 1253 1221 1220 2419 2457 -1024
t 2419 3 1220 1221 1188 -1024 2420 -1024
t 2420 3 1220 1188 1187 2421 2459 -1024
t 2421 3 1187 1188 1155 -1024 2422 -1024
t 2422 3 1187 1155 1154 2423 2461 -1024
t 2423 3 1154 1155 1122 -1024 2424 -1024
t 2424 3 1154 1122 1121 2425 2463 -1024
t 2425 3 1121 1122 1089 -1024 2426 -1024
t 2426 3 1121 1089 1088 2427 2465 -1024
t 2427 3 1088 1089 1056 -1024 2428 -1024
t 2428 3 1088 1056 1055 2429 2467 -1024
t 2429 3 1055 1056 1023 -1024 2430 -1024
t 2430 3 1055 1023 1022 2431 2469 -1024
t 2431 3 1022 1023 990 -1024 2432 -1024
t 2432 3 1022 990 989 2433 2471 -1024
t 2433 3 989 990 957 -1024 2434 -1024
t 2434 3 989 957 956 2435 2473 -1024
t 2435 3 956 957 924 -1024 2436 -1024
t 2436 3 956 924 923 2437 2475 -1024
t 2437 3 923 924 891 -1024 2438 -1024
t 2438 3 923 891 890 2439 2477 -1024
t 2439 3 890 891 858 -1024 2440 -1024
t 2440 3 890 858 857 -1024 2479 -1024
t 2441 3 1516 1517 1484 -1024 2442 -1024
t 2442 3 1516 1484 1483 2443 -1024 -1024
t 2443 3 1483 1484 1451 -1024 2444 -1024
t 2444 3 1483 1451 1450 2445 -1024 -1024
t 2445 3 1450 1451 1418 -1024 2446 -1024
t 2446 3 1450 1418 1417 2447 -1024 -1024
t 2447 3 1417 1418 1385 -1024 2448 -1024
t 2448 3 1417 1385 1384 2449 -1024 -1024
t 2449 3 1384 1385 1352 -1024 2450 -1024
t 2450 3 1384 1352 1351 2451 -1024 -1024
t 2451 3 1351 1352 1319 -1024 2452 -1024
t 2452 3 1351 1319 1318 2453 -1024 -1024
t 2453 3 1318 1319 1286 -1024 2454 -1024
t 2454 3 1318 1286 1285 2455 -1024 -1024
t 2455 3 1285 1286 1253 -1024 2456 -1024
t 2456 3 1285 1253 1252 2457 -1024 -1024
t 2457 3 1252 1253 1220 -1024 2458 -1024
t 2458 3 1252 1220 1219 2459 -1024 -1024
t 2459 3 1219 1220 1187 -1024 2460 -1024
t 2460 3 1219 1187 1186 2461 -1024 -1024
t 2461 3 1186 1187 1154 -1024 2462 -1024
t 2462 3 1186 1154 1153 2463 -1024 -1024
t 2463 3 1153 1154 1121 -1024 2464 -1024
t 2464 3 1153 1121 1120 2465 -1024 -1024
t 2465 3 1120 1121 1088 -1024 2466 -1024
t 2466 3 1120 1088 1087 2467 -1024 -1024
t 2467 3 1087 1088 1055 -1024 2468 -1024
t 2468 3 1087 1055 1054 2469 -1024 -1024
t 2469 3 1054 1055 1022 -1024 2470 -1024
t 2470 3 1054 1022 1021 2471 -1024 -1024
t 2471 3 1021 1022 989 -1024 2472 -1024
t 2472 3 1021 989 988 2473 -1024 -1024
t 2473 3 988 989 956 -1024 2474 -1024
t 2474 3 988 956 955 2475 -1024 -1024
t 2475 3 955 956 923 -1024 2476 -1024
t 2476 3 955 923 922 2477 -1024 -1024
t 2477 3 922 923 890 -1024 2478 -1024
t 2478 3 922 890 889 2479 -1024 -1024
t 2479 3 889 890 857 -1024 2480 -1024
t 2480 3 889 857 856 -1024 -1024 -1024
t 2481 4 829 830 797 -1024 2482 -1024
t 2482 4 829 797 796 2483 2531 -1024
t 2483 4 796 797 764 -1024 2484 -1024
t 2484 4 796 764 763 2485 2533 -1024
t 2485 4 763 764 731 -1024 2486 -1024
t 2486 4 763 731 730 2487 2535 -1024
t 2487 4 730 731 698 -1024 2488 -1024
t 2488 4 730 698 697 2489 2537 -1024
t 2489 4 697 698 665 -1024 2490 -1024
t 2490 4 697 665 664 2491 2539 -1024
t 2491 4 664 665 632 -1024 2492 -1024
t 2492 4 664 632 631 2493 2541 -1024
t 2493 4 631 632 599 -1024 2494 -1024
t 2494 4 631 599 598 2495 2543 -1024
t 2495 4 598 599 566 -1024 2496 -1024
t 2496 4 598 566 565 2497 2545 -1024
t 2497 4 565 566 533 -1024 2498 -1024
t 2498 4 565 533 532 2499 2547 -1024
t 2499 4 532 533 500 -1024 2500 -1024
t 2500 4 532 500 499 2501 2549 -1024
t 2501 4 499 500 467 -1024 2502 -1024
t 2502 4 499 467 466 2503 2551 -1024
t 2503 4 466 467 434 -1024 2504 -1024
t 2504 4 466 434 433 2505 2553 -1024
t 2505 4 433 434 401 -1024 2506 -1024
t 2506 4 433 401 400 2507 2555 -1024
t 2507 4 400 401 368 -1024 2508 -1024
t 2508 4 400 368 367 2509 2557 -1024
t 2509 4 367 368 335 -1024 2510 -1024
t 2510 4 367 335 334 2511 2559 -1024
t 2511 4 334 335 302 -1024 2512 -1024
t 2512 4 334 302 301 2513 2561 -1024
t 2513 4 301 302 269 -1024 2514 -1024
t 2514 4 301 269 268 2515 2563 -1024
t 2515 4 268 269 236 -1024 2516 -1024
t 2516 4 268 236 235 2517 2565 -1024
t 2517 4 235 236 203 -1024 2518 -1024
t 2518 4 235 203 202 2519 2567 -1024
t 2519 4 202 203 170 -1024 2520 -1024
t 2520 4 202 170 169 2521 2569 -1024
t 2521 4 169 170 137 -1024 2522 -1024
t 2522 4 169 137 136 2523 2571 -1024
t 2523 4 136 137 104 -1024 2524 -1024
t 2524 4 136 104 103 2525 2573 -1024
t 2525 4 103 104 71 -1024 2526 -1024
t 2526 4 103 71 70 2527 2575 -1024
t 2527 4 70 71 38 -1024 2528 -1024
t 2528 4 70 38 37 2529 2577 -1024
t 2529 4 37 38 5 -1024 2530 -1024
t 2530 4 37 5 4 -1024 2579 -1024
t 2531 4 828 829 796 -1024 2532 -1024
t 2532 4 828 796 795 2533 -1024 -1024
t 2533 4 795 796 763 -1024 2534 -1024
t 2534 4 795 763 762 2535 -1024 -1024
t 2535 4 762 763 730 -1024 2536 -1024
t 2536 4 762 730 729 2537 -1024 -1024
t 2537 4 729 730 697 -1024 2538 -1024
t 2538 4 729 697 696 2539 -1024 -1024
t 2539 4 696 697 664 -1024 2540 -1024
t 2540 4 696 664 663 2541 -1024 -1024
t 2541 4 663 664 631 -1024 2542 -1024
t 2542 4 663 631 630 2543 -1024 -1024
t 2543 4 630 631 598 -1024 2544 -1024
t 2544 4 630 598 597 2545 -1024 -1024
t 2545 4 597 598 565 -1024 2546 -1024
t 2546 4 597 565 564 2547 -1024 -1024
t 2547 4 564 565 532 -1024 2548 -1024
t 2548 4 564 532 531 2549 -1024 -1024
t 2549 4 531 532 499 -1024 2550 -1024
t 2550 4 531 499 498 2551 -1024 -1024
t 2551 4 498 499 466 -1024 2552 -1024
t 2552 4 498 466 465 2553 -1024 -1024
t 2553 4 465 466 433 -1024 2554 -1024
t 2554 4 465 433 432 2555 -1024 -1024
t 2555 4 432 433 400 -1024 2556 -1024
t 2556 4 432 400 399 2557 -1024 -1024
t 2557 4 399 400 367 -1024 2558 -1024
t 2558 4 399 367 366 2559 -1024 -1024
t 2559 4 366 367 334 -1024 2560 -1024
t 2560 4 366 334 333 2561 -1024 -1024
t 2561 4 333 334 301 -1024 2562 -1024
t 2562 4 333 301 300 2563 -1024 -1024
t 2563 4 300 301 268 -1024 2564 -1024
t 2564 4 300 268 267 2565 -1024 -1024
t 2565 4 267 268 235 -1024 2566 -1024
t 2566 4 267 235 234 2567 -1024 -1024
t 2567 4 234 235 202 -1024 2568 -1024
t 2568 4 234 202 201 2569 -1024 -1024
t 2569 4 201 202 169 -1024 2570 -1024
t 2570 4 201 169 168 2571 -1024 -1024
t 2571 4 168 169 136 -1024 2572 -1024
t 2572 4 168 136 135 2573 -1024 -1024
t 2573 4 135 136 103 -1024 2574 -1024
t 2574 4 135 103 102 2575 -1024 -1024
t 2575 4 102 103 70 -1024 2576 -1024
t 2576 4 102 70 69 2577 -1024 -1024
t 2577 4 69 70 37 -1024 2578 -1024
t 2578 4 69 37 36 2579 -1024 -1024
t 2579 4 36 37 4 -1024 2580 -1024
t 2580 4 36 4 3 -1024 -1024 -1024
t 2581 4 855 856 823 -1024 2582 -1024
t 2582 4 855 823 822 2583 2631 -1024
t 2583 4 822 823 790 -1024 2584 -1024
t 2584 4 822 790 789 2585 2633 -1024
t 2585 4 789 790 757 -1024 2586 -1024
t 2586 4 789 757 756 2587 2635 -1024
t 2587 4 756 757 724 -1024 2588 -1024
t 2588 4 756 724 723 2589 2637 -1024
t 2589 4 723 724 691 -1024 2590 -1024
t 2590 4 723 691 690 2591 2639 -1024
t 2591 4 690 691 658 -1024 2592 -1024
t 2592 4 690 658 657 2593 2641 -1024
t 2593 4 657 658 625 -1024 2594 -1024
t 2594 4 657 625 624 2595 2643 -1024
t 2595 4 624 625 592 -1024 2596 -1024
t 2596 4 624 592 591 2597 2645 -1024
t 2597 4 591 592 559 -1024 2598 -1024
t 2598 4 591 559 558 2599 2647 -1024
t 2599 4 558 559 526 -1024 2600 -1024
t 2600 4 558 526 525 2601 2649 -1024
t 2601 4 525 526 493 -1024 2602 -1024
t 2602 4 525 493 492 2603 2651 -1024
t 2603 4 492 493 460 -1024 2604 -1024
t 2604 4 492 460 459 2605 2653 -1024
t 2605 4 459 460 427 -1024 2606 -1024
t 2606 4 459 427 426 2607 2655 -1024
t 2607 4 426 427 394 -1024 2608 -1024
t 2608 4 426 394 393 2609 2657 -1024
t 2609 4 393 394 361 -1024 2610 -1024
t 2610 4 393 361 360 2611 2659 -1024
t 2611 4 360 361 328 -1024 2612 -1024
t 2612 4 360 328 327 2613 2661 -1024
t 2613 4 327 328 295 -1024 2614 -1024
t 2614 4 327 295 294 2615 2663 -1024
t 2615 4 294 295 262 -1024 2616 -1024
t 2616 4 294 262 261 2617 2665 -1024
t 2617 4 261 262 229 -1024 2618 -1024
t 2618 4 261 229 228 2619 2667 -1024
t 2619 4 228 229 196 -1024 2620 -1024
t 2620 4 228 196 195 2621 2669 -1024
t 2621 4 195 196 163 -1024 2622 -1024
t 2622 4 195 163 162 2623 2671 -1024
t 2623 4 162 163 130 -1024 2624 -1024
t 2624 4 162 130 129 2625 2673 -1024
t 2625 4 129 130 97 -1024 2626 -1024
t 2626 4 129 97 96 2627 2675 -1024
t 2627 4 96 97 64 -1024 2628 -1024
t 2628 4 96 64 63 2629 2677 -1024
t 2629 4 63 64 31 -1024 2630 -1024
t 2630 4 63 31 30 -1024 2679 -1024
t 2631 4 854 855 822 -1024 2632 -1024
t 2632 4 854 822 821 2633 -1024 -1024
t 2633 4 821 822 789 -1024 2634 -1024
t 2634 4 821 789 788 2635 -1024 -1024
t 2635 4 788 789 756 -1024 2636 -1024
t 2636 4 788 756 755 2637 -1024 -1024
t 2637 4 755 756 723 -1024 2638 -1024
t 2638 4 755 723 722 2639 -1024 -1024
t 2639 4 722 723 690 -1024 2640 -1024
t 2640 4 722 690 689 2641 -1024 -1024
t 2641 4 689 690 657 -1024 2642 -1024
t 2642 4 689 657 656 2643 -1024 -1024
t 2643 4 656 657 624 -1024 2644 -1024
t 2644 4 656 624 623 2645 -1024 -1024
t 2645 4 623 624 591 -1024 2646 -1024
t 2646 4 623 591 590 2647 -1024 -1024
t 2647 4 590 591 558 -1024 2648 -1024
t 2648 4 590 558 557 2649 -1024 -1024
t 2649 4 557 558 525 -1024 2650 -1024
t 2650 4 557 525 524 2651 -1024 -1024
t 2651 4 524 525 492 -1024 2652 -1024
t 2652 4 524 492 491 2653 -1024 -1024
t 2653 4 491 492 459 -1024 2654 -1024
t 2654 4 491 459 458 2655 -1024 -1024
t 2655 4 458 459 426 -1024 2656 -1024
t 2656 4 458 426 425 2657 -1024 -1024
t 2657 4 425 426 393 -1024 2658 -1024
t 2658 4 425 393 392 2659 -1024 -1024
t 2659 4 392 393 360 -1024 2660 -1024
t 2660 4 392 360 359 2661 -1024 -1024
t 2661 4 359 360 327 -1024 2662 -1024
t 2662 4 359 327 326 2663 -1024 -1024
t 2663 4 326 327 294 -1024 2664 -1024
t 2664 4 326 294 293 2665 -1024 -1024
t 2665 4 293 294 261 -1024 2666 -1024
t 2666 4 293 261 260 2667 -1024 -1024
t 2667 4 260 261 228 -1024 2668 -1024
t 2668 4 260 228 227 2669 -1024 -1024
t 2669 4 227 228 195 -1024 2670 -1024
t 2670 4 227 195 194 2671 -1024 -1024
t 2671 4 194 195 162 -1024 2672 -1024
t 2672 4 194 162 161 2673 -1024 -1024
t 2673 4 161 162 129 -1024 2674 -1024
t 2674 4 161 129 128 2675 -1024 -1024
t 2675 4 128 129 96 -1024 2676 -1024
t 2676 4 128 96 95 2677 -1024 -1024
t 2677 4 95 96 63 -1024 2678 -1024
t 2678 4 95 63 62 2679 -1024 -1024
t 2679 4 62 63 30 -1024 2680 -1024
t 2680 4 62 30 29 -1024 -1024 -1024
t 2681 5 827 828 795 -1024 2682 -1024
t 2682 5 827 795 794 2683 2731 -1024
t 2683 5 794 795 762 -1024 2684 -1024
t 2684 5 794 762 761 2685 2733 -1024
t 2685 5 761 762 729 -1024 2686 -1024
t 2686 5 761 729 728 2687 2735 -1024
t 2687 5 728 729 696 -1024 2688 -1024
t 2688 5 728 696 695 2689 2737 -1024
t 2689 5 695 696 663 -1024 2690 -1024
t 2690 5 695 663 662 2691 2739 -1024
t 2691 5 662 663 630 -1024 2692 -1024
t 2692 5 662 630 629 2693 2741 -1024
t 2693 5 629 630 597 -1024 2694 -1024
t 2694 5 629 597 596 2695 2743 -1024
t 2695 5 596 597 564 -1024 2696 -1024
t 2696 5 596 564 563 2697 2745 -1024
t 2697 5 563 564 531 -1024 2698 -1024
t 2698 5 563 531 530 2699 2747 -1024
t 2699 5 530 531 498 -1024 2700 -1024
t 2700 5 530 498 497 2701 2749 -1024
t 2701 5 497 498 465 -1024 2702 -1024
t 2702 5 497 465 464 2703 2751 -1024
t 2703 5 464 465 432 -1024 2704 -1024
t 2704 5 464 432 431 2705 2753 -1024
t 2705 5 431 432 399 -1024 2706 -1024
t 2706 5 431 399 398 2707 2755 -1024
t 2707 5 398 399 366 -1024 2708 -1024
t 2708 5 398 366 365 2709 2757 -1024
t 2709 5 365 366 333 -1024 2710 -1024
t 2710 5 365 333 332 2711 2759 -1024
t 2711 5 332 333 300 -1024 2712 -1024
t 2712 5 332 300 299 2713 2761 -1024
t 2713 5 299 300 267 -1024 2714 -1024
t 2714 5 299 267 266 2715 2763 -1024
t 2715 5 266 267 234 -1024 2716 -1024
t 2716 5 266 234 233 2717 2765 -1024
t 2717 5 233 234 201 -1024 2718 -1024
t 2718 5 233 201 200 2719 2767 -1024
t 2719 5 200 201 168 -1024 2720 -1024
t 2720 5 200 168 167 2721 2769 -1024
t 2721 5 167 168 135 -1024 2722 -1024
t 2722 5 167 135 134 2723 2771 -1024
t 2723 5 134 135 102 -1024 2724 -1024
t 2724 5 134 102 101 2725 2773 -1024
t 2725 5 101 102 69 -1024 2726 -1024
t 2726 5 101 69 68 2727 2775 -1024
t 2727 5 68 69 36 -1024 2728 -1024
t 2728 5 68 36 35 2729 2777 -1024
t 2729 5 35 36 3 -1024 2730 -1024
t 2730 5 35 3 2 -1024 2779 -1024
t 2731 5 826 827 794 -1024 2732 -1024
t 2732 5 826 794 793 2733 -1024 -1024
t 2733 5 793 794 761 -1024 2734 -1024
t 2734 5 793 761 760 2735 -1024 -1024
t 2735 5 760 761 728 -1024 2736 -1024
t 2736 5 760 728 727 2737 -1024 -1024
t 2737 5 727 728 695 -1024 2738 -1024
t 2738 5 727 695 694 2739 -1024 -1024
t 2739 5 694 695 662 -1024 2740 -1024
t 2740 5 694 662 661 2741 -1024 -1024
t 2741 5 661 662 629 -1024 2742 -1024
t 2742 5 661 629 628 2743 -1024 -1024
t 2743 5 628 629 596 -1024 2744 -1024
t 2744 5 628 596 595 2745 -1024 -1024
t 2745 5 595 596 563 -1024 2746 -1024
t 2746 5 595 563 562 2747 -1024 -1024
t 2747 5 562 563 530 -1024 2748 -1024
t 2748 5 562 530 529 2749 -1024 -1024
t 2749 5 529 530 497 -1024 2750 -1024
t 2750 5 529 497 496 2751 -1024 -1024
t 2751 5 496 497 464 -1024 2752 -1024
t 2752 5 496 464 463 2753 -1024 -1024
t 2753 5 463 464 431 -1024 2754 -1024
t 2754 5 463 431 430 2755 -1024 -1024
t 2755 5 430 431 398 -1024 2756 -1024
t 2756 5 430 398 397 2757 -1024 -1024
t 2757 5 397 398 365 -1024 2758 -1024
t 2758 5 397 365 364 2759 -1024 -1024
t 2759 5 364 365 332 -1024 2760 -1024
t 2760 5 364 332 331 2761 -1024 -1024
t 2761 5 331 332 299 -1024 2762 -1024
t 2762 5 331 299 298 2763 -1024 -1024
t 2763 5 298 299 266 -1024 2764 -1024
t 2764 5 298 266 265 2765 -1024 -1024
t 2765 5 265 266 233 -1024 2766 -1024
t 2766 5 265 233 232 2767 -1024 -1024
t 2767 5 232 233 200 -1024 2768 -1024
t 2768 5 232 200 199 2769 -1024 -1024
t 2769 5 199 200 167 -1024 2770 -1024
t 2770 5 199 167 166 2771 -1024 -1024
t 2771 5 166 167 134 -1024 2772 -1024
t 2772 5 166 134 133 2773 -1024 -1024
t 2773 5 133 134 101 -1024 2774 -1024
t 2774 5 133 101 100 2775 -1024 -1024
t 2775 5 100 101 68 -1024 2776 -1024
t 2776 5 100 68 67 2777 -1024 -1024
t 2777 5 67 68 35 -1024 2778 -1024
t 2778 5 67 35 34 2779 -1024 -1024
t 2779 5 34 35 2 -1024 2780 -1024
t 2780 5 34 2 1 -1024 -1024 -1024
t 2781 5 857 858 825 -1024 2782 -1024
t 2782 5 857 825 824 2783 2831 -1024
t 2783 5 824 825 792 -1024 2784 -1024
t 2784 5 824 792 791 2785 2833 -1024
t 2785 5 791 792 759 -1024 2786 -1024
t 2786 5 791 759 758 2787 2835 -1024
t 2787 5 758 759 726 -1024 2788 -1024
t 2788 5 758 726 725 2789 2837 -1024
t 2789 5 725 726 693 -1024 2790 -1024
t 2790 5 725 693 692 2791 2839 -1024
t 2791 5 692 693 660 -1024 2792 -1024
t 2792 5 692 660 659 2793 2841 -1024
t 2793 5 659 660 627 -1024 2794 -1024
t 2794 5 659 627 626 2795 2843 -1024
t 2795 5 626 627 594 -1024 2796 -1024
t 2796 5 626 594 593 2797 2845 -1024
t 2797 5 593 594 561 -1024 2798 -1024
t 2798 5 593 561 560 2799 2847 -1024
t 2799 5 560 561 528 -1024 2800 -1024
t 2800 5 560 528 527 2801 2849 -1024
t 2801 5 527 528 495 -1024 2802 -1024
t 2802 5 527 495 494 2803 2851 -1024
t 2803 5 494 495 462 -1024 2804 -1024
t 2804 5 494 462 461 2805 2853 -1024
t 2805 5 461 462 429 -1024 2806 -1024
t 2806 5 461 429 428 2807 2855 -1024
t 2807 5 428 429 396 -1024 2808 -1024
t 2808 5 428 396 395 2809 2857 -1024
t 2809 5 395 396 363 -1024 2810 -1024
t 2810 5 395 363 362 2811 2859 -1024
t 2811 5 362 363 330 -1024 2812 -1024
t 2812 5 362 330 329 2813 2861 -1024
t 2813 5 329 330 297 -1024 2814 -1024
t 2814 5 329 297 296 2815 2863 -1024
t 2815 5 296 297 264 -1024 2816 -1024
t 2816 5 296 264 263 2817 2865 -1024
t 2817 5 263 264 231 -1024 2818 -1024
t 2818 5 263 231 230 2819 2867 -1024
t 2819 5 230 231 198 -1024 2820 -1024
t 2820 5 230 198 197 2821 2869 -1024
t 2821 5 197 198 165 -1024 2822 -1024
t 2822 5 197 165 164 2823 2871 -1024
t 2823 5 164 165 132 -1024 2824 -1024
t 2824 5 164 132 131 2825 2873 -1024
t 2825 5 131 132 99 -1024 2826 -1024
t 2826 5 131 99 98 2827 2875 -1024
t 2827 5 98 99 66 -1024 2828 -1024
t 2828 5 98 66 65 2829 2877 -1024
t 2829 5 65 66 33 -1024 2830 -1024
t 2830 5 65 33 32 -1024 2879 -1024
t 2831 5 856 857 824 -1024 2832 -1024
t 2832 5 856 824 823 2833 -1024 -1024
t 2833 5 823 824 791 -1024 2834 -1024
t 2834 5 823 791 790 2835 -1024 -1024
t 2835 5 790 791 758 -1024 2836 -1024
t 2836 5 790 758 757 2837 -1024 -1024
t 2837 5 757 758 725 -1024 2838 -1024
t 2838 5 757 725 724 2839 -1024 -1024
t 2839 5 724 725 692 -1024 2840 -1024
t 2840 5 724 692 691 2841 -1024 -1024
t 2841 5 691 692 659 -1024 2842 -1024
t 2842 5 691 659 658 2843 -1024 -1024
t 2843 5 658 659 626 -1024 2844 -1024
t 2844 5 658 626 625 2845 -1024 -1024
t 2845 5 625 626 593 -1024 2846 -1024
t 2846 5 625 593 592 2847 -1024 -1024
t 2847 5 592 593 560 -1024 2848 -1024
t 2848 5 592 560 559 2849 -1024 -1024
t 2849 5 559 560 527 -1024 2850 -1024
t 2850 5 559 527 526 2851 -1024 -1024
t 2851 5 526 527 494 -1024 2852 -1024
t 2852 5 526 494 493 2853 -1024 -1024
t 2853 5 493 494 461 -1024 2854 -1024
t 2854 5 493 461 460 2855 -1024 -1024
t 2855 5 460 461 428 -1024 2856 -1024
t 2856 5 460 428 427 2857 -1024 -1024
t 2857 5 427 428 395 -1024 2858 -1024
t 2858 5 427 395 394 2859 -1024 -1024
t 2859 5 394 395 362 -1024 2860 -1024
t 2860 5 394 362 361 2861 -1024 -1024
t 2861 5 361 362 329 -1024 2862 -1024
t 2862 5 361 329 328 2863 -1024 -1024
t 2863 5 328 329 296 -1024 2864 -1024
t 2864 5 328 296 295 2865 -1024 -1024
t 2865 5 295 296 263 -1024 2866 -1024
t 2866 5 295 263 262 2867 -1024 -1024
t 2867 5 262 263 230 -1024 2868 -1024
t 2868 5 262 230 229 2869 -1024 -1024
t 2869 5 229 230 197 -1024 2870 -1024
t 2870 5 229 197 196 2871 -1024 -1024
t 2871 5 196 197 164 -1024 2872 -1024
t 2872 5 196 164 163 2873 -1024 -1024
t 2873 5 163 164 131 -1024 2874 -1024
t 2874 5 163 131 130 2875 -1024 -1024
t 2875 5 130 131 98 -1024 2876 -1024
t 2876 5 130 98 97 2877 -1024 -1024
t 2877 5 97 98 65 -1024 2878 -1024
t 2878 5 97 65 64 2879 -1024 -1024
t 2879 5 64 65 32 -1024 2880 -1024
t 2880 5 64 32 31 -1024 -1024 -1024
r 1 3
x 2 43 20
w silicon Silicon
b 1
b 4
b 6
b 360
b 362
b 363
b 364
b 367
b 371
b 375
b 379
b 383
b 387
b 391
b 395
b 399
b 403
b 407
b 411
b 415
b 419
b 423
b 427
b 431
b 435
b 439
b 443
b 448
b 452
b 456
b 460
b 464
b 468
b 472
b 476
b 480
b 484
b 488
b 492
b 496
b 500
b 504
b 508
b 512
b 516
b 520
b 524
b 528
b 532
b 536
b 540
b 546
b 550
b 699
b 701
b 707
b 714
b 721
b 728
b 735
b 742
b 749
b 756
b 763
b 770
b 777
b 784
b 791
b 798
b 805
b 812
b 819
b 826
b 833
b 837
b 839
b 843
b 989
b 993
b 997
b 1001
b 1147
b 1151
b 1155
b 1159
b 1305
b 1309
b 1313
b 1317
b 1463
b 1467
b 1471
b 1475
b 1621
b 1625
b 1629
b 1633
b 1779
b 1783
b 1787
b 1791
b 1937
b 1941
b 1945
b 1949
b 2095
b 2101
b 2103
b 2107
b 2410
b 2412
b 2413
b 2414
b 2417
b 2421
b 2425
b 2429
b 2433
b 2437
b 2441
b 2445
b 2449
b 2453
b 2457
b 2461
b 2465
b 2469
b 2473
b 2477
b 2481
b 2485
b 2491
b 2494
b 2501
b 2508
b 2515
b 2522
b 2529
b 2536
b 2543
b 2550
b 2557
b 2564
b 2571
b 2578
b 2585
b 2592
b 2599
b 2606
b 2613
b 2620
b 2627
b 2634
b 2642
b 2649
b 2656
b 2663
b 2670
b 2677
b 2684
b 2691
b 2698
b 2705
b 2712
b 2719
b 2726
b 2733
b 2740
b 2747
b 2754
b 2761
b 2768
b 2775
b 2782
b 2789
b 2796
b 2803
b 2807
r 2 6
x 4 42 46 43 20
w 1 3 source Aluminum
b 700
b 702
b 708
b 715
b 722
b 729
b 736
b 743
b 750
b 757
b 764
b 771
b 778
b 785
b 792
b 799
b 806
b 813
b 820
b 827
b 834
b 838
b 990
b 994
b 1148
b 1152
b 1306
b 1310
b 1464
b 1468
b 1622
b 1626
b 1780
b 1784
b 1938
b 1942
b 2096
b 2102
b 2415
b 2418
b 2422
b 2426
b 2430
b 2434
b 2438
b 2442
b 2446
b 2450
b 2454
b 2458
b 2462
b 2466
b 2470
b 2474
b 2478
b 2482
b 2486
b 2490
b 2923
b 2924
b 3039
b 3040
b 3155
b 3156
b 3271
b 3272
b 3387
b 3388
b 3503
b 3504
b 3619
b 3620
r 3 1
x 2 43 20
w oxide1 SiO~2
b 365
b 366
b 368
b 372
b 376
b 380
b 384
b 388
b 392
b 396
b 400
b 404
b 408
b 412
b 416
b 420
b 424
b 428
b 432
b 436
b 440
b 446
b 2495
b 2496
b 2502
b 2509
b 2516
b 2523
b 2530
b 2537
b 2544
b 2551
b 2558
b 2565
b 2572
b 2579
b 2586
b 2593
b 2600
b 2607
b 2614
b 2621
b 2628
b 2636
b 3640
b 3643
b 3645
b 3799
b 3802
b 3806
b 3811
b 3812
b 3813
b 3814
b 3815
b 3816
b 3817
b 3818
b 3819
b 3820
b 3821
b 3822
b 3823
b 3824
b 3825
b 3826
b 3827
b 3828
b 3829
b 3830
b 3854
b 3858
b 3974
b 3978
b 3983
b 3986
b 3990
b 3994
b 3998
b 4002
b 4006
b 4010
b 4014
b 4018
b 4022
b 4026
b 4030
b 4034
b 4038
b 4042
b 4046
b 4050
b 4054
b 4058
b 4062
b 4063
r 4 224
x 2 43 20
w insulator2 HfO2
b 444
b 447
b 449
b 453
b 457
b 461
b 465
b 469
b 473
b 477
b 481
b 485
b 489
b 493
b 497
b 501
b 505
b 509
b 513
b 517
b 521
b 525
b 529
b 533
b 537
b 541
b 545
b 2635
b 2637
b 2643
b 2650
b 2657
b 2664
b 2671
b 2678
b 2685
b 2692
b 2699
b 2706
b 2713
b 2720
b 2727
b 2734
b 2741
b 2748
b 2755
b 2762
b 2769
b 2776
b 2783
b 2790
b 2797
b 2804
b 2808
b 3807
b 3809
b 3975
b 3980
b 4140
b 4141
b 4144
b 4148
b 4152
b 4156
b 4160
b 4164
b 4168
b 4172
b 4176
b 4180
b 4184
b 4188
b 4192
b 4196
b 4200
b 4204
b 4208
b 4212
b 4216
b 4220
b 4224
b 4228
b 4232
b 4241
b 4248
b 4255
b 4262
b 4269
b 4276
b 4283
b 4290
b 4297
b 4304
b 4311
b 4318
b 4325
b 4332
b 4339
b 4346
b 4353
b 4360
b 4367
b 4374
b 4381
b 4388
b 4395
b 4402
b 4406
r 5 6
x 4 42 46 43 20
w 1 5 gate Aluminum
b 3800
b 3803
b 3810
b 3832
b 3979
b 3981
b 4064
b 4067
b 4142
b 4145
b 4149
b 4153
b 4157
b 4161
b 4165
b 4169
b 4173
b 4177
b 4181
b 4185
b 4189
b 4193
b 4197
b 4201
b 4205
b 4209
b 4213
b 4217
b 4221
b 4225
b 4229
b 4233
b 4237
b 4242
b 4249
b 4256
b 4263
b 4270
b 4277
b 4284
b 4291
b 4298
b 4305
b 4312
b 4319
b 4326
b 4333
b 4340
b 4347
b 4354
b 4361
b 4368
b 4375
b 4382
b 4389
b 4396
b 4403
b 4407
b 4480
b 4481
b 4482
b 4483
b 4484
b 4485
b 4486
b 4487
b 4488
b 4489
b 4490
b 4491
b 4492
b 4493
b 4494
b 4495
b 4496
b 4497
b 4498
b 4499
b 4500
b 4501
b 4502
b 4503
b 4504
b 4508
b 4512
b 4516
b 4520
b 4524
b 4528
b 4532
b 4536
b 4540
b 4544
b 4548
b 4552
b 4556
b 4560
b 4564
b 4568
b 4572
b 4576
b 4580
b 4584
b 4588
b 4592
b 4596
b 4600
b 4601
s 46 513 115 149 71 72 69 100 103 120 121 613 106 111 211 220 224 611 107 112 210 221 225 612 108 524 525 215 222 226 610 118 113 114 74 75 76 77 78 81 82 430 431 432 433 434 435
n 0 6 5 1 1 1 1 0 1.5 2771980.8300000005 1.0975741800000001e-010 2771980.8300000005 0 1 0 0 0 0 0 1 0 0 0 0 0 0 0 0 0 0 0 0 0 0 0 1 1 1 0 0 0 0 1 1 1 0 1.2651244100000001e+265 1.2651244100000001e+265
n 1 6 5 1 1 1 1 0 1.4997505217280009 2771980.8300000005 1.0975741800000001e-010 2771980.8300000005 0 1 0 0 0 0 0 1 0 0 0 0 0 0 0 0 0 0 0 0 0 0 0 1 1 1 0 0 0 0 1 1 1 0 1.2651244100000001e+265 1.2651244100000001e+265
n 2 224 4 1 1 1 1 0 1.22280192 6117498.9344060002 85489.247720520652 6116899.1013540002 0 1 0 0 0 0 0 1 0 0 0 0 0 0 0 0 0 0 0 0 0 -2.2000000000000002 3.5 1 1 1 0 0 0 0 1 1 1 5.7000000000000002 3.5 -2.2000000000000002
n 2 6 5 1 1 1 1 0 1.22280192 2771980.8300000005 3.2907469064760083e-010 2771980.8300000005 0 1 0 0 0 0 0 1 0 0 0 0 0 0 0 0 0 0 0 0 0 0 0 1 1 1 0 0 0 0 1 1 1 0 1.2651244100000001e+265 1.2651244100000001e+265
n 3 224 4 1 1 1 1 0 1.2216991089240044 6117575.5706479996 85288.061402821462 6116974.9475400001 0.0035044199999859516 1 0 0 0 0 0 1 0 0 0 0 0 0 0 0 0 0 0 0 0 -2.1980871889240077 3.4935968110720657 1 1 1 0 0.00750599999996991 -0.0002000314565991981 0 1.0753250029329346 1.0839391048815781 1.0820084688898459 5.6916840000000333 3.4935968110720657 -2.1980871889240077
n 4 3 1 1 1 1 1 0 0.60352441986199989 8494422.2633219957 281941.31597060279 8489724.6650239974 2.1868473160000015 1.2262249686862979e+021 0.13734831630679997 2768309.8887219992 2701582.8436459987 31639.981920639573 603194.07515280182 125189089739618.09 -0.83788366080999988 82192.237262719791 -693.44782572938277 82189.274395919798 0.023137824565399978 2769793.301973999 2700889.399763999 113829.25611619937 2769793.301973999 2700889.399763999 113829.25611619937 603194.1188000018 5.273556702624022e+025 -1.1307224998619998 -0.050722502261639948 14471443400.000029 2.7999999999999783e+019 1.0400000000000008e+019 1.0800000000000001 4.1699999999999999 -0.090363234036399842 0 3.9180350484555565e+017 2.7999999999999783e+019 1.0400000000000008e+019 1.0800000000000001 -0.050722502261639948 -1.1307224998619998
n 4 224 4 1 1 1 1 0 0.60352441986199989 6195115.077854 170788.12466920208 6192748.3794140005 2.1868473160000015 1 0 0 0 0 0 1 0 0 0 0 0 0 0 0 0 0 0 0 0 -1.1307224998619998 -0.050722502261639948 1 1 1 0 4.1699999999999999 -0.090363234036399842 0 3.9180350484555565e+017 2.7999999999999783e+019 1.0400000000000008e+019 1.0800000000000001 -0.050722502261639948 -1.1307224998619998
n 5 3 1 1 1 1 1 0 0.60272216383640309 8494023.4370159972 282416.83705460094 8489324.9768419992 2.1854880280000071 1.221310109348866e+021 0.13734831650479998 2763772.5530932173 2697077.6061140168 31558.558074639899 602633.79413610406 125437958014133.67 -0.83713274606380284 82389.853056319 -671.18040002147211 82386.613893119007 0.023186115459139785 2765415.2910682163 2696406.4296522168 113945.1717691989 2765415.2910682163 2696406.4296522168 113945.1717691989 602633.83820000407 5.2697385575492776e+025 -1.1299202438400031 -0.049920246235683162 14471443400.000029 2.7999999999999783e+019 1.0400000000000008e+019 1.0800000000000001 4.1699999999999999 -0.089664804586602642 0 3.9140598485880781e+017 2.7999999999999783e+019 1.0400000000000008e+019 1.0800000000000001 -0.049920246235683162 -1.1299202438400031
n 6 3 1 1 1 1 1 0 0.18965403821660021 8405147.2825719975 1219112.0353326076 8316132.9147079969 1.5314174780000025 1.7622438469816654e+020 0.13734833447239997 449121.39716700057 440382.13883320056 15819.887766439788 86709.598297300356 479053849252586.25 -0.45870640978140015 225034.28647480003 53939.533404354319 218466.017674 0.067303464532840099 553876.39538740076 494321.67183660081 234285.90484259976 553876.39538740076 494321.67183660081 234285.90484259976 86709.676300000341 4.1769763716664241e+024 -0.71685212121480024 0.36314787878519983 14471443400.000029 2.7999999999999783e+019 1.0400000000000008e+019 1.0800000000000001 4.1699999999999999 0.27335577206779998 0 2.9055286883176557e+017 2.7999999999999783e+019 1.0400000000000008e+019 1.0800000000000001 0.36314787878519983 -0.71685212121480024
n 7 3 1 1 1 1 1 0 0.18885910531280339 8405570.0355939958 1219150.0380990074 8316555.0592399947 1.5292723460000111 1.6602970367022291e+020 0.13710110600060096 448460.52478421538 439729.7751112032 15738.463919307942 86642.18484040063 479341033825531.12 -0.45792697009500327 225231.27260499922 53922.800334480387 218663.3571711992 0.067208497855660479 553645.01452780166 493652.57504640351 234401.82049019929 553645.01452780166 493652.57504640351 234401.82049019929 86642.262700000618 4.1755924502740299e+024 -0.71605718831280341 0.36394281168719661 14471443400.000029 2.7999999999999783e+019 1.0400000000000008e+019 1.0800000000000001 4.1699999999999999 0.27285737407460198 0 2.821078686989417e+017 2.7999999999999783e+019 1.0400000000000008e+019 1.0800000000000001 0.36394281168719661 -0.71605718831280341
n 8 3 1 1 1 1 1 0 -0.27719808299999998 7637717.54240999 5389201.9593090378 5405749.9264939744 0 319005.14799999999 0 0.19448308127519995 -0.13725985573580099 -0.13763146671279955 0 656486815000000.5 0 334334.95783820003 235882.25031280168 236692.95836779929 0 334334.7628274 235882.11355940171 236692.82025439932 334334.7628274 235882.11355940171 236692.82025439932 0 0.0106196103 -0.25 0.83 14471443400.000029 2.7999999999999783e+019 1.0400000000000008e+019 1.0800000000000001 4.1699999999999999 0 0 14471443400.000029 2.7999999999999783e+019 1.0400000000000008e+019 1.0800000000000001 0.83 -0.25
n 8 6 2 1 1 1 1 0 -0.27719808299999998 3923095.6997859878 -2766991.2645060201 -2776970.3954759799 0 1 0 0 0 0 0 1 0 0 0 0 0 0 0 0 0 0 0 0 0 0 0 1 1 1 0 0 0 0 1 1 1 0 1.2651244099999999e+265 1.2651244099999999e+265
n 9 6 2 1 1 1 1 0 -0.27669912645060196 3917820.7762780092 -2770317.6415020069 -2770317.6415020069 0 1 0 0 0 0 0 1 0 0 0 0 0 0 0 0 0 0 0 0 0 0 0 1 1 1 0 0 0 0 1 1 1 0 1.2651244099999999e+265 1.2651244099999999e+265
n 10 6 2 1 1 1 1 0 -0.27669912645060196 5538686.7264920212 -5537308.8960260265 -3326.376995986665 0 1 0 0 0 0 0 1 0 0 0 0 0 0 0 0 0 0 0 0 0 0 0 1 1 1 0 0 0 0 1 1 1 0 1.2651244099999999e+265 1.2651244099999999e+265
n 11 6 2 1 1 1 1 0 -0.27669912645060196 5538972.0845240206 -5538972.0845240206 0 0 1 0 0 0 0 0 1 0 0 0 0 0 0 0 0 0 0 0 0 0 0 0 1 1 1 0 0 0 0 1 1 1 0 1.2651244099999999e+265 1.2651244099999999e+265
n 12 6 2 1 1 1 1 0 -0.27669912645060196 5538972.0845240206 -5538972.0845240206 0 0 1 0 0 0 0 0 1 0 0 0 0 0 0 0 0 0 0 0 0 0 0 0 1 1 1 0 0 0 0 1 1 1 0 1.2651244099999999e+265 1.2651244099999999e+265
n 13 6 2 1 1 1 1 0 -0.27669912645060196 5538972.0845240206 -5538972.0845240206 0 0 1 0 0 0 0 0 1 0 0 0 0 0 0 0 0 0 0 0 0 0 0 0 1 1 1 0 0 0 0 1 1 1 0 1.2651244099999999e+265 1.2651244099999999e+265
n 14 6 2 1 1 1 1 0 -0.27669912645060196 5538972.0845240206 -5538972.0845240206 0 0 1 0 0 0 0 0 1 0 0 0 0 0 0 0 0 0 0 0 0 0 0 0 1 1 1 0 0 0 0 1 1 1 0 1.2651244099999999e+265 1.2651244099999999e+265
n 15 6 2 1 1 1 1 0 -0.27669912645060196 5538972.0845240206 -5538972.0845240206 0 0 1 0 0 0 0 0 1 0 0 0 0 0 0 0 0 0 0 0 0 0 0 0 1 1 1 0 0 0 0 1 1 1 0 1.2651244099999999e+265 1.2651244099999999e+265
n 16 6 2 1 1 1 1 0 -0.27669912645060196 5538972.0845240206 -5538972.0845240206 0 0 1 0 0 0 0 0 1 0 0 0 0 0 0 0 0 0 0 0 0 0 0 0 1 1 1 0 0 0 0 1 1 1 0 1.2651244099999999e+265 1.2651244099999999e+265
n 17 6 2 1 1 1 1 0 -0.27669912645060196 5538972.0845240206 -5538972.0845240206 0 0 1 0 0 0 0 0 1 0 0 0 0 0 0 0 0 0 0 0 0 0 0 0 1 1 1 0 0 0 0 1 1 1 0 1.2651244099999999e+265 1.2651244099999999e+265
n 18 6 2 1 1 1 1 0 -0.27669912645060196 5538972.0845240206 -5538972.0845240206 0 0 1 0 0 0 0 0 1 0 0 0 0 0 0 0 0 0 0 0 0 0 0 0 1 1 1 0 0 0 0 1 1 1 0 1.2651244099999999e+265 1.2651244099999999e+265
n 19 6 2 1 1 1 1 0 -0.27669912645060196 5538972.0845240206 -5538972.0845240206 0 0 1 0 0 0 0 0 1 0 0 0 0 0 0 0 0 0 0 0 0 0 0 0 1 1 1 0 0 0 0 1 1 1 0 1.2651244099999999e+265 1.2651244099999999e+265
n 20 6 2 1 1 1 1 0 -0.27669912645060196 5538972.0845240206 -5538972.0845240206 0 0 1 0 0 0 0 0 1 0 0 0 0 0 0 0 0 0 0 0 0 0 0 0 1 1 1 0 0 0 0 1 1 1 0 1.2651244099999999e+265 1.2651244099999999e+265
n 21 6 2 1 1 1 1 0 -0.27669912645060196 5541038.8302140115 -5538972.0845240206 4989.5654939799979 0 1 0 0 0 0 0 1 0 0 0 0 0 0 0 0 0 0 0 0 0 0 0 1 1 1 0 0 0 0 1 1 1 0 1.2651244099999999e+265 1.2651244099999999e+265
n 22 6 2 1 1 1 1 0 -0.27669912645060196 4131843.3461120017 -3694311.2415200067 1849650.4084979931 0 1 0 0 0 0 0 1 0 0 0 0 0 0 0 0 0 0 0 0 0 0 0 1 1 1 0 0 0 0 1 1 1 0 1.2651244099999999e+265 1.2651244099999999e+265
n 23 6 2 1 1 1 1 0 -0.27719808299999998 4132225.04 -3692648.0530220135 1851313.5969779864 0 1 0 0 0 0 0 1 0 0 0 0 0 0 0 0 0 0 0 0 0 0 0 1 1 1 0 0 0 0 1 1 1 0 1.2651244099999999e+265 1.2651244099999999e+265
n 24 3 1 1 1 1 1 0 -0.27719808299999998 7924776.7167779934 5591202.8361426238 -5609540.5666499762 0 319005.14799999999 0 0.19448705456499996 -0.137262577827201 0.13763436194659953 0 656486815000000.5 0 412829.49477740051 291392.99878640211 -292179.1729685996 0 412829.30076660047 291392.8610348021 -292179.03485699964 412829.30076660047 291392.8610348021 -292179.03485699964 0 0.0106196103 -0.25 0.83 14471443400.000029 2.7999999999999783e+019 1.0400000000000008e+019 1.0800000000000001 4.1699999999999999 0 0 14471443400.000029 2.7999999999999783e+019 1.0400000000000008e+019 1.0800000000000001 0.83 -0.25
n 24 6 2 1 1 1 1 0 -0.27719808299999998 7438.0050719701821 -3326.376995986665 6652.7539739733311 0 1 0 0 0 0 0 1 0 0 0 0 0 0 0 0 0 0 0 0 0 0 0 1 1 1 0 0 0 0 1 1 1 0 1.2651244099999999e+265 1.2651244099999999e+265
n 25 3 1 1 1 1 1 0 -0.27640315062000315 7925072.1642959919 5591439.7520380393 -5609834.2560539749 0.0019934999999920082 338592.94538625824 0.0002472294545990089 653.61173603233317 642.00247561959861 -100.17180935726367 67.44788855972962 656145683440097.87 -0.00078149533679686719 412608.29213480139 291416.58856238204 -291957.27228600049 9.4778025479620061e-005 413043.59931299964 292058.59054879943 -292057.44361860014 413043.59931299964 292058.59054879943 -292057.44361860014 67.447979999729611 1.4464569257942012e+021 -0.25079493237999678 0.82920506762000312 14471443400.000029 2.7999999999999783e+019 1.0400000000000008e+019 1.0800000000000001 4.1699999999999999 0.0004983977465980021 0 14905244046.562841 2.7999999999999783e+019 1.0400000000000008e+019 1.0800000000000001 0.82920506762000312 -0.25079493237999678
n 26 3 1 1 1 1 1 0 0.18965366636240019 8289102.6079119947 2671430.9857060178 -7845991.0655839918 1.2833129660000013 1.7622497420492354e+020 0.13734889245080001 480416.6246010008 470209.91559860081 -46625.155048239925 86752.380344500358 591405687589063.12 -0.46415278498520024 254828.83029340021 45497.066817560233 -250731.4835182002 0.075404130149360177 601589.39389280102 515706.98251580104 -297356.63886680012 601589.39389280102 515706.98251580104 -297356.63886680012 86752.433640000367 5.1579183903498307e+024 -0.71685174936240015 0.36314825063759987 14471443400.000029 2.7999999999999783e+019 1.0400000000000008e+019 1.0800000000000001 4.1699999999999999 0.27335567200119992 0 3.2283192454750624e+017 2.7999999999999783e+019 1.0400000000000008e+019 1.0800000000000001 0.36314825063759987 -0.71685174936240015
n 27 3 1 1 1 1 1 0 0.19045592218279697 8288572.9735539975 2671283.5877322587 -7845462.9238219941 1.2849569959999947 1.7693414735415522e+020 0.1373488922078 484940.52157558268 474702.94254438276 -46725.464493339525 87312.946463738102 590058827282215.12 -0.46489609851499725 254606.33013250111 45467.580132914351 -250509.58283308108 0.075355247942480372 605936.24764638359 520170.52277778316 -297235.0476266006 605936.24764638359 520170.52277778316 -297235.0476266006 87313.000259998109 5.1915930578638954e+024 -0.71765400518639688 0.36234599481792307 14471443400.000029 2.7999999999999783e+019 1.0400000000000008e+019 1.0800000000000001 4.1699999999999999 0.27265724272780273 0 3.231122946597465e+017 2.7999999999999783e+019 1.0400000000000008e+019 1.0800000000000001 0.36234599481792307 -0.71765400518639688
n 28 3 1 1 1 1 1 0 0.60352394398979992 7542090.4151239926 1085768.6010402474 -7463374.75272799 2.6768271120000047 1.2262274085045115e+021 0.137348838305 2807954.228765999 2740725.7144019995 -93250.515588379858 603491.59476220189 96717855282537.391 -0.8312126507151999 63516.762301239753 -1258.2438791979853 -63504.282064219748 0.023928578670039988 2809553.5918319989 2739467.4657919989 -156754.7980525996 2809553.5918319989 2739467.4657919989 -156754.7980525996 603491.90280000179 4.0736658346660153e+025 -1.1307220299880001 -0.050722026390159949 14471443400.000029 2.7999999999999783e+019 1.0400000000000008e+019 1.0800000000000001 4.1699999999999999 -0.090363228616499855 0 3.4438072650265126e+017 2.7999999999999783e+019 1.0400000000000008e+019 1.0800000000000001 -0.050722026390159949 -1.1307220299880001
n 28 224 4 1 1 1 1 0 0.60352394398979992 6195119.7769180015 170786.14698760209 -6192753.1383699998 2.6768271120000047 1 0 0 0 0 0 1 0 0 0 0 0 0 0 0 0 0 0 0 0 -1.1307220299880001 -0.050722026390159949 1 1 1 0 4.1699999999999999 -0.090363228616499855 0 3.4438072650265126e+017 2.7999999999999783e+019 1.0400000000000008e+019 1.0800000000000001 -0.050722026390159949 -1.1307220299880001
n 29 224 4 1 1 1 1 0 1.2216991081950044 6117580.4593700003 85287.07163976146 -6116979.8362619998 0.0036375299999854642 1 0 0 0 0 0 1 0 0 0 0 0 0 0 0 0 0 0 0 0 -2.1980871882040076 3.4935968118003458 1 1 1 0 0.0075059999999700063 -0.00020003152679920068 0 1.0752096922830139 1.0839391048815794 1.082008468889847 5.6916840000000333 3.4935968118003458 -2.1980871882040076
n 30 224 4 1 1 1 1 0 1.22280192 6117503.8233980006 85488.258109830655 -6116903.9903460015 0 1 0 0 0 0 0 1 0 0 0 0 0 0 0 0 0 0 0 0 0 -2.2000000000000002 3.5 1 1 1 0 0 0 0 1 1 1 5.7000000000000002 3.5 -2.2000000000000002
n 30 6 5 1 1 1 1 0 1.22280192 2771980.8300000005 -1.0946107297140119e-010 -2771980.8300000005 0 1 0 0 0 0 0 1 0 0 0 0 0 0 0 0 0 0 0 0 0 0 0 1 1 1 0 0 0 0 1 1 1 0 1.2651244100000001e+265 1.2651244100000001e+265
n 31 6 5 1 1 1 1 0 1.223051398271999 2771980.8300000005 -1.0975741800000001e-010 -2771980.8300000005 0 1 0 0 0 0 0 1 0 0 0 0 0 0 0 0 0 0 0 0 0 0 0 1 1 1 0 0 0 0 1 1 1 0 1.2651244100000001e+265 1.2651244100000001e+265
n 32 6 5 1 1 1 1 0 1.5 2771980.8300000005 -1.0975741800000001e-010 -2771980.8300000005 0 1 0 0 0 0 0 1 0 0 0 0 0 0 0 0 0 0 0 0 0 0 0 1 1 1 0 0 0 0 1 1 1 0 1.2651244100000001e+265 1.2651244100000001e+265
n 33 6 5 1 1 1 1 0 1.5 2771980.8300000005 1.0975741800000001e-010 2771980.8300000005 0 1 0 0 0 0 0 1 0 0 0 0 0 0 0 0 0 0 0 0 0 0 0 1 1 1 0 0 0 0 1 1 1 0 1.2651244100000001e+265 1.2651244100000001e+265
n 34 6 5 1 1 1 1 0 1.4997505217280009 2771980.8300000005 1.0975741800000001e-010 2771980.8300000005 0 1 0 0 0 0 0 1 0 0 0 0 0 0 0 0 0 0 0 0 0 0 0 1 1 1 0 0 0 0 1 1 1 0 1.2651244100000001e+265 1.2651244100000001e+265
n 35 224 4 1 1 1 1 0 1.22280192 6117496.7547480008 85489.48771945067 6116896.9117050013 0 1 0 0 0 0 0 1 0 0 0 0 0 0 0 0 0 0 0 0 0 -2.2000000000000002 3.5 1 1 1 0 0 0 0 1 1 1 5.7000000000000002 3.5 -2.2000000000000002
n 35 6 5 1 1 1 1 0 1.22280192 2771980.8300000005 3.2907469064760083e-010 2771980.8300000005 0 1 0 0 0 0 0 1 0 0 0 0 0 0 0 0 0 0 0 0 0 0 0 1 1 1 0 0 0 0 1 1 1 0 1.2651244100000001e+265 1.2651244100000001e+265
n 36 224 4 1 1 1 1 0 1.2216991092732044 6117573.3910079999 85288.301567441464 6116972.7579539996 0.0035044199999859516 1 0 0 0 0 0 1 0 0 0 0 0 0 0 0 0 0 0 0 0 -2.1980871892840077 3.4935968107216056 1 1 1 0 0.00750599999996991 -0.00020003149439919813 0 1.0753250014727553 1.0839391048815781 1.0820084688898459 5.6916840000000333 3.4935968107216056 -2.1980871892840077
n 37 3 1 1 1 1 1 0 0.60352463781879995 8494423.6534659956 281941.86264480284 8489726.0352219958 2.1868473160000015 1.2262233884990342e+021 0.137348089305 2768318.3362019989 2701591.5108199986 31639.596517059577 603194.07515280182 125189158771307.55 -0.83788389376679984 82192.29590483979 -693.44436496518279 82189.333038039797 0.023137824565399978 2769801.7294719988 2700898.0669379989 113828.92985419938 2769801.7294719988 2700898.0669379989 113828.92985419938 603194.1188000018 5.2735460476100227e+025 -1.1307227198259999 -0.050722720918439955 14471443400.000029 2.7999999999999783e+019 1.0400000000000008e+019 1.0800000000000001 4.1699999999999999 -0.09036325862991984 0 3.918033616129911e+017 2.7999999999999783e+019 1.0400000000000008e+019 1.0800000000000001 -0.050722720918439955 -1.1307227198259999
n 37 224 4 1 1 1 1 0 0.60352463781879995 6195112.9081960004 170788.60430200209 6192746.189828 2.1868473160000015 1 0 0 0 0 0 1 0 0 0 0 0 0 0 0 0 0 0 0 0 -1.1307227198259999 -0.050722720918439955 1 1 1 0 4.1699999999999999 -0.09036325862991984 0 3.918033616129911e+017 2.7999999999999783e+019 1.0400000000000008e+019 1.0800000000000001 -0.050722720918439955 -1.1307227198259999
n 38 3 1 1 1 1 1 0 0.60272238165820313 8494024.827879997 282417.38378280093 8489326.3477419969 2.1854880280000071 1.2213085383416511e+021 0.13734808950300001 2763780.990129617 2697086.2627832168 31558.172670339904 602633.79413610406 125438027248184.84 -0.83713297889820293 82389.911959438992 -671.17689499527205 82386.672796239014 0.023186115459139785 2765423.7080182163 2696415.0863736165 113944.84576639891 2765423.7080182163 2696415.0863736165 113944.84576639891 602633.83820000407 5.2697279166402584e+025 -1.1299204636600033 -0.04992046475802317 14471443400.000029 2.7999999999999783e+019 1.0400000000000008e+019 1.0800000000000001 4.1699999999999999 -0.089664828983922654 0 3.9140584232910982e+017 2.7999999999999783e+019 1.0400000000000008e+019 1.0800000000000001 -0.04992046475802317 -1.1299204636600033
n 39 3 1 1 1 1 1 0 0.18965419115540019 8405149.2823379971 1219112.8645514078 8316134.8146539973 1.5314174780000025 1.7622427680687663e+020 0.1373481074706 449123.29200060054 440384.07761640061 15819.695114559787 86709.598297300356 479054294177584.94 -0.4587065867166002 225034.54941000004 53939.607920330316 218466.26962899999 0.067303464532840099 553878.21723000065 494323.68553700089 234285.96514319978 553878.21723000065 494323.68553700089 234285.96514319978 86709.676300000341 4.1769751429102244e+024 -0.7168522741554002 0.36314772584459981 14471443400.000029 2.7999999999999783e+019 1.0400000000000008e+019 1.0800000000000001 4.1699999999999999 0.27335583012179998 0 2.9055291473284371e+017 2.7999999999999783e+019 1.0400000000000008e+019 1.0800000000000001 0.36314772584459981 -0.7168522741554002
n 40 3 1 1 1 1 1 0 0.18885925803740339 8405572.0367099959 1219150.8670136076 8316556.9605179951 1.5292723460000111 1.660296022547884e+020 0.13710087940920099 448462.41737141227 439731.71161920321 15738.271266711025 86642.18484040063 479341478276507.37 -0.45792714677640334 225231.53580119924 53922.874800200385 218663.60938719919 0.067208497855660479 553646.83491600154 493654.58641940355 234401.88105179931 553646.83491600154 493654.58641940355 234401.88105179931 86642.262700000618 4.17559122248803e+024 -0.71605734103740337 0.36394265896259659 14471443400.000029 2.7999999999999783e+019 1.0400000000000008e+019 1.0800000000000001 4.1699999999999999 0.27285743197020196 0 2.8210791324711398e+017 2.7999999999999783e+019 1.0400000000000008e+019 1.0800000000000001 0.36394265896259659 -0.71605734103740337
n 41 3 1 1 1 1 1 0 -0.27719808299999998 7637720.2622299893 5389203.8662796374 5405751.8577179741 0 319005.14799999999 0 0.19448141718879997 -0.13725868185260098 -0.13763028974799954 0 656486815000000.5 0 334335.37575540005 235882.5447818017 236693.25550279932 0 334335.18174279999 235882.4080284017 236693.11838759933 334335.18174279999 235882.4080284017 236693.11838759933 0 0.0106196103 -0.25 0.83 14471443400.000029 2.7999999999999783e+019 1.0400000000000008e+019 1.0800000000000001 4.1699999999999999 0 0 14471443400.000029 2.7999999999999783e+019 1.0400000000000008e+019 1.0800000000000001 0.83 -0.25
n 41 6 2 1 1 1 1 0 -0.27719808299999998 3923095.6997859878 -2766991.2645060201 -2776970.3954759799 0 1 0 0 0 0 0 1 0 0 0 0 0 0 0 0 0 0 0 0 0 0 0 1 1 1 0 0 0 0 1 1 1 0 1.2651244099999999e+265 1.2651244099999999e+265
n 42 6 2 1 1 1 1 0 -0.27669912645060196 3917820.7762780092 -2770317.6415020069 -2770317.6415020069 0 1 0 0 0 0 0 1 0 0 0 0 0 0 0 0 0 0 0 0 0 0 0 1 1 1 0 0 0 0 1 1 1 0 1.2651244099999999e+265 1.2651244099999999e+265
n 43 6 2 1 1 1 1 0 -0.27669912645060196 5538686.7264920212 -5537308.8960260265 -3326.376995986665 0 1 0 0 0 0 0 1 0 0 0 0 0 0 0 0 0 0 0 0 0 0 0 1 1 1 0 0 0 0 1 1 1 0 1.2651244099999999e+265 1.2651244099999999e+265
n 44 6 2 1 1 1 1 0 -0.27669912645060196 5538972.0845240206 -5538972.0845240206 0 0 1 0 0 0 0 0 1 0 0 0 0 0 0 0 0 0 0 0 0 0 0 0 1 1 1 0 0 0 0 1 1 1 0 1.2651244099999999e+265 1.2651244099999999e+265
n 45 6 2 1 1 1 1 0 -0.27669912645060196 5538972.0845240206 -5538972.0845240206 0 0 1 0 0 0 0 0 1 0 0 0 0 0 0 0 0 0 0 0 0 0 0 0 1 1 1 0 0 0 0 1 1 1 0 1.2651244099999999e+265 1.2651244099999999e+265
n 46 6 2 1 1 1 1 0 -0.27669912645060196 5538972.0845240206 -5538972.0845240206 0 0 1 0 0 0 0 0 1 0 0 0 0 0 0 0 0 0 0 0 0 0 0 0 1 1 1 0 0 0 0 1 1 1 0 1.2651244099999999e+265 1.2651244099999999e+265
n 47 6 2 1 1 1 1 0 -0.27669912645060196 5538972.0845240206 -5538972.0845240206 0 0 1 0 0 0 0 0 1 0 0 0 0 0 0 0 0 0 0 0 0 0 0 0 1 1 1 0 0 0 0 1 1 1 0 1.2651244099999999e+265 1.2651244099999999e+265
n 48 6 2 1 1 1 1 0 -0.27669912645060196 5538972.0845240206 -5538972.0845240206 0 0 1 0 0 0 0 0 1 0 0 0 0 0 0 0 0 0 0 0 0 0 0 0 1 1 1 0 0 0 0 1 1 1 0 1.2651244099999999e+265 1.2651244099999999e+265
n 49 6 2 1 1 1 1 0 -0.27669912645060196 5538972.0845240206 -5538972.0845240206 0 0 1 0 0 0 0 0 1 0 0 0 0 0 0 0 0 0 0 0 0 0 0 0 1 1 1 0 0 0 0 1 1 1 0 1.2651244099999999e+265 1.2651244099999999e+265
n 50 6 2 1 1 1 1 0 -0.27669912645060196 5538972.0845240206 -5538972.0845240206 0 0 1 0 0 0 0 0 1 0 0 0 0 0 0 0 0 0 0 0 0 0 0 0 1 1 1 0 0 0 0 1 1 1 0 1.2651244099999999e+265 1.2651244099999999e+265
n 51 6 2 1 1 1 1 0 -0.27669912645060196 5538972.0845240206 -5538972.0845240206 0 0 1 0 0 0 0 0 1 0 0 0 0 0 0 0 0 0 0 0 0 0 0 0 1 1 1 0 0 0 0 1 1 1 0 1.2651244099999999e+265 1.2651244099999999e+265
n 52 6 2 1 1 1 1 0 -0.27669912645060196 5538972.0845240206 -5538972.0845240206 0 0 1 0 0 0 0 0 1 0 0 0 0 0 0 0 0 0 0 0 0 0 0 0 1 1 1 0 0 0 0 1 1 1 0 1.2651244099999999e+265 1.2651244099999999e+265
n 53 6 2 1 1 1 1 0 -0.27669912645060196 5538972.0845240206 -5538972.0845240206 0 0 1 0 0 0 0 0 1 0 0 0 0 0 0 0 0 0 0 0 0 0 0 0 1 1 1 0 0 0 0 1 1 1 0 1.2651244099999999e+265 1.2651244099999999e+265
n 54 6 2 1 1 1 1 0 -0.27669912645060196 5541038.8302140115 -5538972.0845240206 4989.5654939799979 0 1 0 0 0 0 0 1 0 0 0 0 0 0 0 0 0 0 0 0 0 0 0 1 1 1 0 0 0 0 1 1 1 0 1.2651244099999999e+265 1.2651244099999999e+265
n 55 6 2 1 1 1 1 0 -0.27669912645060196 4131843.3461120017 -3694311.2415200067 1849650.4084979931 0 1 0 0 0 0 0 1 0 0 0 0 0 0 0 0 0 0 0 0 0 0 0 1 1 1 0 0 0 0 1 1 1 0 1.2651244099999999e+265 1.2651244099999999e+265
n 56 6 2 1 1 1 1 0 -0.27719808299999998 4132225.04 -3692648.0530220135 1851313.5969779864 0 1 0 0 0 0 0 1 0 0 0 0 0 0 0 0 0 0 0 0 0 0 0 1 1 1 0 0 0 0 1 1 1 0 1.2651244099999999e+265 1.2651244099999999e+265
n 57 3 1 1 1 1 1 0 -0.27719808299999998 7924778.8568139924 5591204.3135761116 -5609542.1177479764 0 319005.14799999999 0 0.19448540046599994 -0.13726140893500099 0.13763319297279955 0 656486815000000.5 0 412830.0804606005 291393.3800988021 -292179.61990199954 0 412829.8864480005 291393.24334540206 -292179.48178859963 412829.8864480005 291393.24334540206 -292179.48178859963 0 0.0106196103 -0.25 0.83 14471443400.000029 2.7999999999999783e+019 1.0400000000000008e+019 1.0800000000000001 4.1699999999999999 0 0 14471443400.000029 2.7999999999999783e+019 1.0400000000000008e+019 1.0800000000000001 0.83 -0.25
n 57 6 2 1 1 1 1 0 -0.27719808299999998 7438.0050719701821 -3326.376995986665 6652.7539739733311 0 1 0 0 0 0 0 1 0 0 0 0 0 0 0 0 0 0 0 0 0 0 0 1 1 1 0 0 0 0 1 1 1 0 1.2651244099999999e+265 1.2651244099999999e+265
n 58 3 1 1 1 1 1 0 -0.27640315042020314 7925074.3040619912 5591441.2298654392 -5609835.8068819754 0.0019934999999920082 338592.94528461987 0.00024722904599900892 653.6117865813103 642.00251998849069 -100.17186434316127 67.44788855972962 656145684547115 -0.0007814955797968672 412608.87756960141 291416.969931842 -291957.71897100046 9.4778025479620061e-005 413044.18466319965 292058.9729601994 -292057.8903558001 413044.18466319965 292058.9729601994 -292057.8903558001 67.447979999729611 1.4464578023942015e+021 -0.25079493257979679 0.82920506742020317 14471443400.000029 2.7999999999999783e+019 1.0400000000000008e+019 1.0800000000000001 4.1699999999999999 0.00049839794819800203 0 14905244056.960041 2.7999999999999783e+019 1.0400000000000008e+019 1.0800000000000001 0.82920506742020317 -0.25079493257979679
n 59 3 1 1 1 1 1 0 0.18965379433180019 8289105.196867994 2671432.174055418 -7845993.3850259911 1.2833129660000013 1.7622516950344873e+020 0.13734866545079999 480416.37709960085 470209.63315120077 -46625.450968539932 86752.380344500358 591406429005064.75 -0.46415294593840017 254829.24004500022 45497.15960740023 -250731.88328780021 0.075404130149360177 601589.57397380099 515706.79196040105 -297357.33415580011 601589.57397380099 515706.79196040105 -297357.33415580011 86752.433640000367 5.1579363288804304e+024 -0.71685187733180011 0.36314812266819979 14471443400.000029 2.7999999999999783e+019 1.0400000000000008e+019 1.0800000000000001 4.1699999999999999 0.27335579997239995 0 3.2283230673071098e+017 2.7999999999999783e+019 1.0400000000000008e+019 1.0800000000000001 0.36314812266819979 -0.71685187733180011
n 60 3 1 1 1 1 1 0 0.19045605031599697 8288575.5627619959 2671284.7769568185 -7845465.2435159935 1.2849569959999947 1.7693434284539701e+020 0.137348665206 484940.26500398276 474702.6509637828 -46725.760467819528 87312.946463738102 590059567248095.87 -0.46489625964279724 254606.73963408111 45467.672880850347 -250509.98235320111 0.075355247942480372 605936.41835838358 520170.32304958312 -297235.74272120063 605936.41835838358 520170.32304958312 -297235.74272120063 87313.000259998109 5.1916108934578955e+024 -0.71765413331599692 0.36234586668454299 14471443400.000029 2.7999999999999783e+019 1.0400000000000008e+019 1.0800000000000001 4.1699999999999999 0.27265737044880273 0 3.2311267669715552e+017 2.7999999999999783e+019 1.0400000000000008e+019 1.0800000000000001 0.36234586668454299 -0.71765413331599692
n 61 3 1 1 1 1 1 0 0.60352421187099992 7542093.613233991 1085770.1296528073 -7463377.7611799911 2.6768271120000047 1.2262249608495164e+021 0.1373486113032 2807947.2323479992 2740718.5182719994 -93251.107429339885 603491.59476220189 96718020993842.031 -0.83121296257119981 63516.89220699975 -1258.2325843819851 -63504.412170159754 0.023928578670039988 2809546.6353959995 2739460.2896439992 -156755.52009859961 2809546.6353959995 2739460.2896439992 -156755.52009859961 603491.90280000179 4.0736565312180155e+025 -1.13072228988 -0.050722294071899952 14471443400.000029 2.7999999999999783e+019 1.0400000000000008e+019 1.0800000000000001 4.1699999999999999 -0.090363320499499855 0 3.4438067733021024e+017 2.7999999999999783e+019 1.0400000000000008e+019 1.0800000000000001 -0.050722294071899952 -1.13072228988
n 61 224 4 1 1 1 1 0 0.60352421187099992 6195117.1477820007 170787.79118040207 -6192750.459342001 2.6768271120000047 1 0 0 0 0 0 1 0 0 0 0 0 0 0 0 0 0 0 0 0 -1.13072228988 -0.050722294071899952 1 1 1 0 4.1699999999999999 -0.090363320499499855 0 3.4438067733021024e+017 2.7999999999999783e+019 1.0400000000000008e+019 1.0800000000000001 -0.050722294071899952 -1.13072228988
n 62 224 4 1 1 1 1 0 1.2216991085586044 6117577.7104500001 85287.894613421464 -6116977.0773780001 0.0036375299999854642 1 0 0 0 0 0 1 0 0 0 0 0 0 0 0 0 0 0 0 0 -2.1980871885640076 3.4935968114365656 1 1 1 0 0.0075059999999700063 -0.00020003157539920068 0 1.0752096914433629 1.0839391048815794 1.082008468889847 5.6916840000000333 3.4935968114365656 -2.1980871885640076
n 63 224 4 1 1 1 1 0 1.22280192 6117501.0742800003 85489.080854980668 -6116901.2312369999 0 1 0 0 0 0 0 1 0 0 0 0 0 0 0 0 0 0 0 0 0 -2.2000000000000002 3.5 1 1 1 0 0 0 0 1 1 1 5.7000000000000002 3.5 -2.2000000000000002
n 63 6 5 1 1 1 1 0 1.22280192 2771980.8300000005 -1.0946107297140119e-010 -2771980.8300000005 0 1 0 0 0 0 0 1 0 0 0 0 0 0 0 0 0 0 0 0 0 0 0 1 1 1 0 0 0 0 1 1 1 0 1.2651244100000001e+265 1.2651244100000001e+265
n 64 6 5 1 1 1 1 0 1.223051398271999 2771980.8300000005 -1.0975741800000001e-010 -2771980.8300000005 0 1 0 0 0 0 0 1 0 0 0 0 0 0 0 0 0 0 0 0 0 0 0 1 1 1 0 0 0 0 1 1 1 0 1.2651244100000001e+265 1.2651244100000001e+265
n 65 6 5 1 1 1 1 0 1.5 2771980.8300000005 -1.0975741800000001e-010 -2771980.8300000005 0 1 0 0 0 0 0 1 0 0 0 0 0 0 0 0 0 0 0 0 0 0 0 1 1 1 0 0 0 0 1 1 1 0 1.2651244100000001e+265 1.2651244100000001e+265
n 66 6 5 1 1 1 1 0 1.5 2771980.8300000005 1.0975741800000001e-010 2771980.8300000005 0 1 0 0 0 0 0 1 0 0 0 0 0 0 0 0 0 0 0 0 0 0 0 1 1 1 0 0 0 0 1 1 1 0 1.2651244100000001e+265 1.2651244100000001e+265
n 67 6 5 1 1 1 1 0 1.4997505217280009 2771980.8300000005 1.0975741800000001e-010 2771980.8300000005 0 1 0 0 0 0 0 1 0 0 0 0 0 0 0 0 0 0 0 0 0 0 0 1 1 1 0 0 0 0 1 1 1 0 1.2651244100000001e+265 1.2651244100000001e+265
n 68 224 4 1 1 1 1 0 1.22280192 6117490.7258010004 85490.370171620671 6116890.8727760008 0 1 0 0 0 0 0 1 0 0 0 0 0 0 0 0 0 0 0 0 0 -2.2000000000000002 3.5 1 1 1 0 0 0 0 1 1 1 5.7000000000000002 3.5 -2.2000000000000002
n 68 6 5 1 1 1 1 0 1.22280192 2771980.8300000005 3.2907469064760083e-010 2771980.8300000005 0 1 0 0 0 0 0 1 0 0 0 0 0 0 0 0 0 0 0 0 0 0 0 1 1 1 0 0 0 0 1 1 1 0 1.2651244100000001e+265 1.2651244100000001e+265
n 69 224 4 1 1 1 1 0 1.2216991102110044 6117567.3622500002 85289.184443241451 6116966.7192319995 0.0093729419999624246 1 0 0 0 0 0 1 0 0 0 0 0 0 0 0 0 0 0 0 0 -2.1980871902200079 3.4935968097843459 1 1 1 0 0.00750599999996991 -0.00020003138999919812 0 1.0753249991574092 1.0839391048815781 1.0820084688898459 5.6916840000000333 3.4935968097843459 -2.1980871902200079
n 70 3 1 1 1 1 1 0 0.60352523767659993 8494426.5541139953 281943.77719760285 8489728.8760139961 5.9968360740000053 1.2262200888693217e+021 0.137347407305 3251977.4926780015 2701620.0846459991 31638.206499719574 1809577.9398920054 125189349865721.89 -0.83788453262819984 82192.4472232798 -693.43172965498263 82189.484556119787 0.063456684782179959 3253240.5598840015 2700926.6507639987 113827.69135619937 3253240.5598840015 2700926.6507639987 113827.69135619937 1809573.3600000055 5.2735257588960224e+025 -1.1307233196819999 -0.050723320576059952 14471443400.000029 2.7999999999999783e+019 1.0400000000000008e+019 1.0800000000000001 4.1699999999999999 -0.090363245648739848 0 3.9180313424475494e+017 2.7999999999999783e+019 1.0400000000000008e+019 1.0800000000000001 -0.050723320576059952 -1.1307233196819999
n 70 224 4 1 1 1 1 0 0.60352523767659993 6195106.9592940006 170790.36858840208 6192740.1910339994 5.9968360740000053 1 0 0 0 0 0 1 0 0 0 0 0 0 0 0 0 0 0 0 0 -1.1307233196819999 -0.050723320576059952 1 1 1 0 4.1699999999999999 -0.090363245648739848 0 3.9180313424475494e+017 2.7999999999999783e+019 1.0400000000000008e+019 1.0800000000000001 -0.050723320576059952 -1.1307233196819999
n 71 3 1 1 1 1 1 0 0.60272298122260315 8494027.731623996 282419.29867580096 8489329.1915399972 5.993902020000017 1.2213052511540211e+021 0.13734740750300001 3247172.2471318208 2697114.7967860173 31556.7827147399 1807897.1016596123 125438218817222.55 -0.83713361748780291 82390.063931279001 -671.16412734907192 82386.824962318991 0.063606891475939356 3248589.6797494204 2696443.6305078166 113943.60797579891 3248589.6797494204 2696443.6305078166 113943.60797579891 1807892.5308000122 5.2697076522633372e+025 -1.1299210632226031 -0.049921064120983169 14471443400.000029 2.7999999999999783e+019 1.0400000000000008e+019 1.0800000000000001 4.1699999999999999 -0.089664815725542649 0 3.9140561521554406e+017 2.7999999999999783e+019 1.0400000000000008e+019 1.0800000000000001 -0.049921064120983169 -1.1299210632226031
n 72 3 1 1 1 1 1 0 0.18965465995560016 8405154.731491996 1219115.6319072077 8316139.9143839963 4.6836846640000074 1.7622377708060996e+020 0.1373474254706 511743.3389380009 440389.22479140048 15819.000105799787 260128.29732120107 479055367958003.56 -0.45870711350780013 225035.22823180005 53939.803716930321 218466.92049579998 0.19995968816220033 605766.474706401 494329.0285086009 234285.92119979975 605766.474706401 494329.0285086009 234285.92119979975 260128.52980000107 4.1769608694630243e+024 -0.71685274295380008 0.36314725704619977 14471443400.000029 2.7999999999999783e+019 1.0400000000000008e+019 1.0800000000000001 4.1699999999999999 0.27335597025139996 0 2.9055282834613798e+017 2.7999999999999783e+019 1.0400000000000008e+019 1.0800000000000001 0.36314725704619977 -0.71685274295380008
n 73 3 1 1 1 1 1 0 0.18885972619320335 8405577.4911199939 1219153.6333578075 8316562.0655579949 4.6772457760000332 1.6602913273888575e+020 0.13710019863680098 511055.50265060348 439736.85334740311 15737.576319880294 259926.05741760187 479342550951448.94 -0.45792767282780328 225232.21526199926 53923.070447400387 218664.2608983992 0.19968417434280145 605513.33455400204 493659.92379480356 234401.8378175993 605513.33455400204 493659.92379480356 234401.8378175993 259926.28900000188 4.17557695821003e+024 -0.71605780919320328 0.36394219080679657 14471443400.000029 2.7999999999999783e+019 1.0400000000000008e+019 1.0800000000000001 4.1699999999999999 0.27285757171820196 0 2.8210782996139594e+017 2.7999999999999783e+019 1.0400000000000008e+019 1.0800000000000001 0.36394219080679657 -0.71605780919320328
n 74 3 1 1 1 1 1 0 -0.27719808299999998 7637728.6812939895 5389209.7969178371 5405757.8411739739 0 319005.14799999999 0 0.19447642091159997 -0.13725515521200099 -0.13762675383739956 0 656486815000000.5 0 334336.45749080006 235883.30640840172 236694.02380339932 0 334336.26348000002 235883.16865680172 236693.88569179934 334336.26348000002 235883.16865680172 236693.88569179934 0 0.0106196103 -0.25 0.83 14471443400.000029 2.7999999999999783e+019 1.0400000000000008e+019 1.0800000000000001 4.1699999999999999 0 0 14471443400.000029 2.7999999999999783e+019 1.0400000000000008e+019 1.0800000000000001 0.83 -0.25
n 74 6 2 1 1 1 1 0 -0.27719808299999998 3923095.6997859878 -2766991.2645060201 -2776970.3954759799 0 1 0 0 0 0 0 1 0 0 0 0 0 0 0 0 0 0 0 0 0 0 0 1 1 1 0 0 0 0 1 1 1 0 1.2651244099999999e+265 1.2651244099999999e+265
n 75 6 2 1 1 1 1 0 -0.27669912645060196 3917820.7762780092 -2770317.6415020069 -2770317.6415020069 0 1 0 0 0 0 0 1 0 0 0 0 0 0 0 0 0 0 0 0 0 0 0 1 1 1 0 0 0 0 1 1 1 0 1.2651244099999999e+265 1.2651244099999999e+265
n 76 6 2 1 1 1 1 0 -0.27669912645060196 5538686.7264920212 -5537308.8960260265 -3326.376995986665 0 1 0 0 0 0 0 1 0 0 0 0 0 0 0 0 0 0 0 0 0 0 0 1 1 1 0 0 0 0 1 1 1 0 1.2651244099999999e+265 1.2651244099999999e+265
n 77 6 2 1 1 1 1 0 -0.27669912645060196 5538972.0845240206 -5538972.0845240206 0 0 1 0 0 0 0 0 1 0 0 0 0 0 0 0 0 0 0 0 0 0 0 0 1 1 1 0 0 0 0 1 1 1 0 1.2651244099999999e+265 1.2651244099999999e+265
n 78 6 2 1 1 1 1 0 -0.27669912645060196 5538972.0845240206 -5538972.0845240206 0 0 1 0 0 0 0 0 1 0 0 0 0 0 0 0 0 0 0 0 0 0 0 0 1 1 1 0 0 0 0 1 1 1 0 1.2651244099999999e+265 1.2651244099999999e+265
n 79 6 2 1 1 1 1 0 -0.27669912645060196 5538972.0845240206 -5538972.0845240206 0 0 1 0 0 0 0 0 1 0 0 0 0 0 0 0 0 0 0 0 0 0 0 0 1 1 1 0 0 0 0 1 1 1 0 1.2651244099999999e+265 1.2651244099999999e+265
n 80 6 2 1 1 1 1 0 -0.27669912645060196 5538972.0845240206 -5538972.0845240206 0 0 1 0 0 0 0 0 1 0 0 0 0 0 0 0 0 0 0 0 0 0 0 0 1 1 1 0 0 0 0 1 1 1 0 1.2651244099999999e+265 1.2651244099999999e+265
n 81 6 2 1 1 1 1 0 -0.27669912645060196 5538972.0845240206 -5538972.0845240206 0 0 1 0 0 0 0 0 1 0 0 0 0 0 0 0 0 0 0 0 0 0 0 0 1 1 1 0 0 0 0 1 1 1 0 1.2651244099999999e+265 1.2651244099999999e+265
n 82 6 2 1 1 1 1 0 -0.27669912645060196 5538972.0845240206 -5538972.0845240206 0 0 1 0 0 0 0 0 1 0 0 0 0 0 0 0 0 0 0 0 0 0 0 0 1 1 1 0 0 0 0 1 1 1 0 1.2651244099999999e+265 1.2651244099999999e+265
n 83 6 2 1 1 1 1 0 -0.27669912645060196 5538972.0845240206 -5538972.0845240206 0 0 1 0 0 0 0 0 1 0 0 0 0 0 0 0 0 0 0 0 0 0 0 0 1 1 1 0 0 0 0 1 1 1 0 1.2651244099999999e+265 1.2651244099999999e+265
n 84 6 2 1 1 1 1 0 -0.27669912645060196 5538972.0845240206 -5538972.0845240206 0 0 1 0 0 0 0 0 1 0 0 0 0 0 0 0 0 0 0 0 0 0 0 0 1 1 1 0 0 0 0 1 1 1 0 1.2651244099999999e+265 1.2651244099999999e+265
n 85 6 2 1 1 1 1 0 -0.27669912645060196 5538972.0845240206 -5538972.0845240206 0 0 1 0 0 0 0 0 1 0 0 0 0 0 0 0 0 0 0 0 0 0 0 0 1 1 1 0 0 0 0 1 1 1 0 1.2651244099999999e+265 1.2651244099999999e+265
n 86 6 2 1 1 1 1 0 -0.27669912645060196 5538972.0845240206 -5538972.0845240206 0 0 1 0 0 0 0 0 1 0 0 0 0 0 0 0 0 0 0 0 0 0 0 0 1 1 1 0 0 0 0 1 1 1 0 1.2651244099999999e+265 1.2651244099999999e+265
n 87 6 2 1 1 1 1 0 -0.27669912645060196 5541038.8302140115 -5538972.0845240206 4989.5654939799979 0 1 0 0 0 0 0 1 0 0 0 0 0 0 0 0 0 0 0 0 0 0 0 1 1 1 0 0 0 0 1 1 1 0 1.2651244099999999e+265 1.2651244099999999e+265
n 88 6 2 1 1 1 1 0 -0.27669912645060196 4131843.3461120017 -3694311.2415200067 1849650.4084979931 0 1 0 0 0 0 0 1 0 0 0 0 0 0 0 0 0 0 0 0 0 0 0 1 1 1 0 0 0 0 1 1 1 0 1.2651244099999999e+265 1.2651244099999999e+265
n 89 6 2 1 1 1 1 0 -0.27719808299999998 4132225.04 -3692648.0530220135 1851313.5969779864 0 1 0 0 0 0 0 1 0 0 0 0 0 0 0 0 0 0 0 0 0 0 0 1 1 1 0 0 0 0 1 1 1 0 1.2651244099999999e+265 1.2651244099999999e+265
n 90 3 1 1 1 1 1 0 -0.27719808299999998 7924786.4753019921 5591209.6843701713 -5609547.5202319771 0 319005.14799999999 0 0.19448040017619997 -0.13725788129620101 0.13762965205139954 0 656486815000000.5 0 412831.2909782005 291394.26650040213 -292180.44411619956 0 412831.09696740052 291394.12874880206 -292180.30700279964 412831.09696740052 291394.12874880206 -292180.30700279964 0 0.0106196103 -0.25 0.83 14471443400.000029 2.7999999999999783e+019 1.0400000000000008e+019 1.0800000000000001 4.1699999999999999 0 0 14471443400.000029 2.7999999999999783e+019 1.0400000000000008e+019 1.0800000000000001 0.83 -0.25
n 90 6 2 1 1 1 1 0 -0.27719808299999998 7438.0050719701821 -3326.376995986665 6652.7539739733311 0 1 0 0 0 0 0 1 0 0 0 0 0 0 0 0 0 0 0 0 0 0 0 1 1 1 0 0 0 0 1 1 1 0 1.2651244099999999e+265 1.2651244099999999e+265
n 91 3 1 1 1 1 1 0 -0.27640314978660313 7925081.9197779913 5591446.6019508392 -5609841.2065579752 0.0063448019999745647 338592.94195293495 0.00024722781659900894 680.88845959020102 641.99943651612955 -100.17275401479287 202.34413439918885 656145686837985.75 -0.00078149630519686714 412610.08738700143 291417.85648482206 -291958.5424760005 0.00028271846159886666 413066.92172279954 292059.85542599938 -292058.71574640012 413066.92172279954 292059.85542599938 -292058.71574640012 202.34519999918885 1.4464448927942016e+021 -0.2507949332133968 0.82920506678660311 14471443400.000029 2.7999999999999783e+019 1.0400000000000008e+019 1.0800000000000001 4.1699999999999999 0.00049839828839800203 0 14905244009.687422 2.7999999999999783e+019 1.0400000000000008e+019 1.0800000000000001 0.82920506678660311 -0.2507949332133968
n 92 3 1 1 1 1 1 0 0.18965424415540019 8289110.9160039946 2671435.9689848181 -7845998.1358719906 4.4936630640000059 1.7622456676479848e+020 0.13734798245079999 539461.03293400118 470206.30605820077 -46626.676945539926 260258.18651780108 591407529722804.25 -0.4641534437674002 254829.90883800021 45497.250994260241 -250732.54608260019 0.23335324001260052 649716.04118200135 515703.55685120105 -297359.22362760018 649716.04118200135 515703.55685120105 -297359.22362760018 260258.40020000108 5.1579107121408321e+024 -0.71685232715540015 0.36314767284459981 14471443400.000029 2.7999999999999783e+019 1.0400000000000008e+019 1.0800000000000001 4.1699999999999999 0.27335594505159994 0 3.2283205538970682e+017 2.7999999999999783e+019 1.0400000000000008e+019 1.0800000000000001 0.36314767284459981 -0.71685232715540015
n 93 3 1 1 1 1 1 0 0.190456500377197 8288581.2766419966 2671288.5721209389 -7845469.9891239936 4.4960344019999967 1.7693373840619658e+020 0.13734798220780001 544253.87199638202 474699.31041578273 -46726.987331679527 261939.89275339432 590060664763115.37 -0.46489675767699723 254607.40770906111 45467.764120398359 -250510.64443934109 0.23317291603222126 654337.36950518272 520167.07433598314 -297237.63236940064 654337.36950518272 520167.07433598314 -297237.63236940064 261940.09699999433 5.1915851108878962e+024 -0.71765458336999688 0.36234541662298303 14471443400.000029 2.7999999999999783e+019 1.0400000000000008e+019 1.0800000000000001 4.1699999999999999 0.27265751539660277 0 3.2311242560974618e+017 2.7999999999999783e+019 1.0400000000000008e+019 1.0800000000000001 0.36234541662298303 -0.71765458336999688
n 94 3 1 1 1 1 1 0 0.60352474478279994 7542094.7254119916 1085772.5473009276 -7463378.5339519912 5.3310386840000037 1.2262231089614377e+021 0.13734792830500001 3286179.4640720021 2740705.3753999993 -93253.559384059874 1810482.4128920054 96718137583198.594 -0.83121352748479982 63516.981525619747 -1258.2273796919853 -63504.501588959749 0.043285573593019905 3287546.4202320017 2739447.1467719986 -156758.06057319962 3287546.4202320017 2739447.1467719986 -156758.06057319962 1810482.6940000055 4.0736491566100152e+025 -1.130722829772 -0.050722827183699949 14471443400.000029 2.7999999999999783e+019 1.0400000000000008e+019 1.0800000000000001 4.1699999999999999 -0.090363210189239859 0 3.4438062484333011e+017 2.7999999999999783e+019 1.0400000000000008e+019 1.0800000000000001 -0.050722827183699949 -1.130722829772
n 94 224 4 1 1 1 1 0 0.60352474478279994 6195111.8584120004 170789.17053520211 -6192745.1300620008 5.3310386840000037 1 0 0 0 0 0 1 0 0 0 0 0 0 0 0 0 0 0 0 0 -1.130722829772 -0.050722827183699949 1 1 1 0 4.1699999999999999 -0.090363210189239859 0 3.4438062484333011e+017 2.7999999999999783e+019 1.0400000000000008e+019 1.0800000000000001 -0.050722827183699949 -1.130722829772
n 95 224 4 1 1 1 1 0 1.2216991094298044 6117572.2813320002 85288.584810941466 -6116971.6482779998 0.0087161399999651709 1 0 0 0 0 0 1 0 0 0 0 0 0 0 0 0 0 0 0 0 -2.1980871894280076 3.4935968105650059 1 1 1 0 0.0075059999999700063 -0.00020003136659920069 0 1.0752096896035381 1.0839391048815794 1.082008468889847 5.6916840000000333 3.4935968105650059 -2.1980871894280076
n 96 224 4 1 1 1 1 0 1.22280192 6117495.6449550008 85489.770933610664 -6116895.8019120013 0 1 0 0 0 0 0 1 0 0 0 0 0 0 0 0 0 0 0 0 0 -2.2000000000000002 3.5 1 1 1 0 0 0 0 1 1 1 5.7000000000000002 3.5 -2.2000000000000002
n 96 6 5 1 1 1 1 0 1.22280192 2771980.8300000005 -1.0946107297140119e-010 -2771980.8300000005 0 1 0 0 0 0 0 1 0 0 0 0 0 0 0 0 0 0 0 0 0 0 0 1 1 1 0 0 0 0 1 1 1 0 1.2651244100000001e+265 1.2651244100000001e+265
n 97 6 5 1 1 1 1 0 1.223051398271999 2771980.8300000005 -1.0975741800000001e-010 -2771980.8300000005 0 1 0 0 0 0 0 1 0 0 0 0 0 0 0 0 0 0 0 0 0 0 0 1 1 1 0 0 0 0 1 1 1 0 1.2651244100000001e+265 1.2651244100000001e+265
n 98 6 5 1 1 1 1 0 1.5 2771980.8300000005 -1.0975741800000001e-010 -2771980.8300000005 0 1 0 0 0 0 0 1 0 0 0 0 0 0 0 0 0 0 0 0 0 0 0 1 1 1 0 0 0 0 1 1 1 0 1.2651244100000001e+265 1.2651244100000001e+265
n 99 6 5 1 1 1 1 0 1.5 2771980.8300000005 1.0975741800000001e-010 2771980.8300000005 0 1 0 0 0 0 0 1 0 0 0 0 0 0 0 0 0 0 0 0 0 0 0 1 1 1 0 0 0 0 1 1 1 0 1.2651244100000001e+265 1.2651244100000001e+265
n 100 6 5 1 1 1 1 0 1.4997505217280009 2771980.8300000005 1.0975741800000001e-010 2771980.8300000005 0 1 0 0 0 0 0 1 0 0 0 0 0 0 0 0 0 0 0 0 0 0 0 1 1 1 0 0 0 0 1 1 1 0 1.2651244100000001e+265 1.2651244100000001e+265
n 101 224 4 1 1 1 1 0 1.22280192 6117480.5975020006 85491.829537960672 6116880.7245040005 0 1 0 0 0 0 0 1 0 0 0 0 0 0 0 0 0 0 0 0 0 -2.2000000000000002 3.5 1 1 1 0 0 0 0 1 1 1 5.7000000000000002 3.5 -2.2000000000000002
n 101 6 5 1 1 1 1 0 1.22280192 2771980.8300000005 3.2907469064760083e-010 2771980.8300000005 0 1 0 0 0 0 0 1 0 0 0 0 0 0 0 0 0 0 0 0 0 0 0 1 1 1 0 0 0 0 1 1 1 0 1.2651244100000001e+265 1.2651244100000001e+265
n 102 224 4 1 1 1 1 0 1.2216991117896043 6117557.2342659999 85290.644461901466 6116956.5713379998 0.015790553999936698 1 0 0 0 0 0 1 0 0 0 0 0 0 0 0 0 0 0 0 0 -2.1980871917860076 3.4935968082053859 1 1 1 0 0.00750599999996991 -0.00020003124779919814 0 1.075324995044463 1.0839391048815781 1.0820084688898459 5.6916840000000333 3.4935968082053859 -2.1980871917860076
n 103 3 1 1 1 1 1 0 0.60352624444259995 8494431.4252839964 281946.95071720285 8489733.6374179963 10.063971214000009 1.2262144492206427e+021 0.13734627030499999 4049450.9195840051 2701663.3527839989 31636.028996359579 3015951.2161680092 125189669028878.37 -0.8378856054031999 82192.700426679789 -693.41106666018277 82189.737861139787 0.10646952113919993 4050465.5863340045 2700969.9388839989 113825.76645839938 4050465.5863340045 2700969.9388839989 113825.76645839938 3015955.5940000094 5.2734907575800216e+025 -1.13072432943 -0.050724327042959948 14471443400.000029 2.7999999999999783e+019 1.0400000000000008e+019 1.0800000000000001 4.1699999999999999 -0.090363234027239864 0 3.9180273358384602e+017 2.7999999999999783e+019 1.0400000000000008e+019 1.0800000000000001 -0.050724327042959948 -1.13072432943
n 103 224 4 1 1 1 1 0 0.60352624444259995 6195096.9810400009 170793.2866778021 6192730.1229960006 10.063971214000009 1 0 0 0 0 0 1 0 0 0 0 0 0 0 0 0 0 0 0 0 -1.13072432943 -0.050724327042959948 1 1 1 0 4.1699999999999999 -0.090363234027239864 0 3.9180273358384602e+017 2.7999999999999783e+019 1.0400000000000008e+019 1.0800000000000001 -0.050724327042959948 -1.13072432943
n 104 3 1 1 1 1 1 0 0.60272398749360312 8494032.6079239976 282422.47283620096 8489333.9579839967 10.059027406000029 1.2212996329898196e+021 0.137346270503 4044149.986468426 2697158.0070216167 31554.605226319905 3013149.8325756206 125438538771284.28 -0.83713468979840289 82390.318229078999 -671.14324236027198 82387.079350939006 0.10672229063199891 4045310.3508398253 2696486.8609558167 113941.68417779892 4045310.3508398253 2696486.8609558167 113941.68417779892 3013154.2144000204 5.2696726937158769e+025 -1.1299220724900032 -0.049922070094323166 14471443400.000029 2.7999999999999783e+019 1.0400000000000008e+019 1.0800000000000001 4.1699999999999999 -0.089664803632442655 0 3.914052150253577e+017 2.7999999999999783e+019 1.0400000000000008e+019 1.0800000000000001 -0.049922070094323166 -1.1299220724900032
n 105 3 1 1 1 1 1 0 0.18965544662260017 8405163.8800879959 1219120.2374864076 8316148.4839699967 7.8655827260000137 1.7622293051457605e+020 0.13734628847060001 618227.73552420153 440397.23350400053 15817.911354119786 433545.32667620177 479057165597534.19 -0.45870799616040014 225036.36593660005 53940.13117509232 218468.01227439998 0.33570918197220051 698057.28301820147 494337.36388100084 234285.92392779977 698057.28301820147 494337.36388100084 234285.92392779977 433545.88240000175 4.1769364875664244e+024 -0.7168535286244001 0.36314647137559986 14471443400.000029 2.7999999999999783e+019 1.0400000000000008e+019 1.0800000000000001 4.1699999999999999 0.27335619645839998 0 2.9055267567326368e+017 2.7999999999999783e+019 1.0400000000000008e+019 1.0800000000000001 0.36314647137559986 -0.7168535286244001
n 106 3 1 1 1 1 1 0 0.18886051177660337 8405586.6486079954 1219158.2372720076 8316570.644035995 7.8547359800000569 1.6602833737894252e+020 0.137099063683401 617488.92502418882 439744.85392040317 15736.487583155746 433208.26200260315 479344346733136.44 -0.45792855423840328 225233.35404139926 53923.397657360387 218665.35376059919 0.3352452873294024 697762.22695520264 493668.25077920355 234401.8416435993 697762.22695520264 493668.25077920355 234401.8416435993 433208.81800000311 4.1755525921480301e+024 -0.71605859377840331 0.36394140622159665 14471443400.000029 2.7999999999999783e+019 1.0400000000000008e+019 1.0800000000000001 4.1699999999999999 0.27285779731140197 0 2.8210768275873325e+017 2.7999999999999783e+019 1.0400000000000008e+019 1.0800000000000001 0.36394140622159665 -0.71605859377840331
n 107 3 1 1 1 1 1 0 -0.27719808299999998 7637742.8098179903 5389219.7511840379 5405767.8570599742 0 319005.14799999999 0 0.19446809145079993 -0.13724927681220098 -0.13762085998459953 0 656486815000000.5 0 334338.27105340007 235884.58210800169 236695.31031639935 0 334338.07704260002 235884.44535460172 236695.17320299931 334338.07704260002 235884.44535460172 236695.17320299931 0 0.0106196103 -0.25 0.83 14471443400.000029 2.7999999999999783e+019 1.0400000000000008e+019 1.0800000000000001 4.1699999999999999 0 0 14471443400.000029 2.7999999999999783e+019 1.0400000000000008e+019 1.0800000000000001 0.83 -0.25
n 107 6 2 1 1 1 1 0 -0.27719808299999998 3923095.6997859878 -2766991.2645060201 -2776970.3954759799 0 1 0 0 0 0 0 1 0 0 0 0 0 0 0 0 0 0 0 0 0 0 0 1 1 1 0 0 0 0 1 1 1 0 1.2651244099999999e+265 1.2651244099999999e+265
n 108 6 2 1 1 1 1 0 -0.27669912645060196 3917820.7762780092 -2770317.6415020069 -2770317.6415020069 0 1 0 0 0 0 0 1 0 0 0 0 0 0 0 0 0 0 0 0 0 0 0 1 1 1 0 0 0 0 1 1 1 0 1.2651244099999999e+265 1.2651244099999999e+265
n 109 6 2 1 1 1 1 0 -0.27669912645060196 5538686.7264920212 -5537308.8960260265 -3326.376995986665 0 1 0 0 0 0 0 1 0 0 0 0 0 0 0 0 0 0 0 0 0 0 0 1 1 1 0 0 0 0 1 1 1 0 1.2651244099999999e+265 1.2651244099999999e+265
n 110 6 2 1 1 1 1 0 -0.27669912645060196 5538972.0845240206 -5538972.0845240206 0 0 1 0 0 0 0 0 1 0 0 0 0 0 0 0 0 0 0 0 0 0 0 0 1 1 1 0 0 0 0 1 1 1 0 1.2651244099999999e+265 1.2651244099999999e+265
n 111 6 2 1 1 1 1 0 -0.27669912645060196 5538972.0845240206 -5538972.0845240206 0 0 1 0 0 0 0 0 1 0 0 0 0 0 0 0 0 0 0 0 0 0 0 0 1 1 1 0 0 0 0 1 1 1 0 1.2651244099999999e+265 1.2651244099999999e+265
n 112 6 2 1 1 1 1 0 -0.27669912645060196 5538972.0845240206 -5538972.0845240206 0 0 1 0 0 0 0 0 1 0 0 0 0 0 0 0 0 0 0 0 0 0 0 0 1 1 1 0 0 0 0 1 1 1 0 1.2651244099999999e+265 1.2651244099999999e+265
n 113 6 2 1 1 1 1 0 -0.27669912645060196 5538972.0845240206 -5538972.0845240206 0 0 1 0 0 0 0 0 1 0 0 0 0 0 0 0 0 0 0 0 0 0 0 0 1 1 1 0 0 0 0 1 1 1 0 1.2651244099999999e+265 1.2651244099999999e+265
n 114 6 2 1 1 1 1 0 -0.27669912645060196 5538972.0845240206 -5538972.0845240206 0 0 1 0 0 0 0 0 1 0 0 0 0 0 0 0 0 0 0 0 0 0 0 0 1 1 1 0 0 0 0 1 1 1 0 1.2651244099999999e+265 1.2651244099999999e+265
n 115 6 2 1 1 1 1 0 -0.27669912645060196 5538972.0845240206 -5538972.0845240206 0 0 1 0 0 0 0 0 1 0 0 0 0 0 0 0 0 0 0 0 0 0 0 0 1 1 1 0 0 0 0 1 1 1 0 1.2651244099999999e+265 1.2651244099999999e+265
n 116 6 2 1 1 1 1 0 -0.27669912645060196 5538972.0845240206 -5538972.0845240206 0 0 1 0 0 0 0 0 1 0 0 0 0 0 0 0 0 0 0 0 0 0 0 0 1 1 1 0 0 0 0 1 1 1 0 1.2651244099999999e+265 1.2651244099999999e+265
n 117 6 2 1 1 1 1 0 -0.27669912645060196 5538972.0845240206 -5538972.0845240206 0 0 1 0 0 0 0 0 1 0 0 0 0 0 0 0 0 0 0 0 0 0 0 0 1 1 1 0 0 0 0 1 1 1 0 1.2651244099999999e+265 1.2651244099999999e+265
n 118 6 2 1 1 1 1 0 -0.27669912645060196 5538972.0845240206 -5538972.0845240206 0 0 1 0 0 0 0 0 1 0 0 0 0 0 0 0 0 0 0 0 0 0 0 0 1 1 1 0 0 0 0 1 1 1 0 1.2651244099999999e+265 1.2651244099999999e+265
n 119 6 2 1 1 1 1 0 -0.27669912645060196 5538972.0845240206 -5538972.0845240206 0 0 1 0 0 0 0 0 1 0 0 0 0 0 0 0 0 0 0 0 0 0 0 0 1 1 1 0 0 0 0 1 1 1 0 1.2651244099999999e+265 1.2651244099999999e+265
n 120 6 2 1 1 1 1 0 -0.27669912645060196 5541038.8302140115 -5538972.0845240206 4989.5654939799979 0 1 0 0 0 0 0 1 0 0 0 0 0 0 0 0 0 0 0 0 0 0 0 1 1 1 0 0 0 0 1 1 1 0 1.2651244099999999e+265 1.2651244099999999e+265
n 121 6 2 1 1 1 1 0 -0.27669912645060196 4131843.3461120017 -3694311.2415200067 1849650.4084979931 0 1 0 0 0 0 0 1 0 0 0 0 0 0 0 0 0 0 0 0 0 0 0 1 1 1 0 0 0 0 1 1 1 0 1.2651244099999999e+265 1.2651244099999999e+265
n 122 6 2 1 1 1 1 0 -0.27719808299999998 4132225.04 -3692648.0530220135 1851313.5969779864 0 1 0 0 0 0 0 1 0 0 0 0 0 0 0 0 0 0 0 0 0 0 0 1 1 1 0 0 0 0 1 1 1 0 1.2651244099999999e+265 1.2651244099999999e+265
n 123 3 1 1 1 1 1 0 -0.27719808299999998 7924799.9021699941 5591219.0783633403 -5609557.1040299768 0 319005.14799999999 0 0.19447206571539996 -0.13725200090000098 0.13762375319859954 0 656486815000000.5 0 412833.39535900048 291395.7478292021 -292181.93660039967 0 412833.20035000052 291395.61107580212 -292181.79948699957 412833.20035000052 291395.61107580212 -292181.79948699957 0 0.0106196103 -0.25 0.83 14471443400.000029 2.7999999999999783e+019 1.0400000000000008e+019 1.0800000000000001 4.1699999999999999 0 0 14471443400.000029 2.7999999999999783e+019 1.0400000000000008e+019 1.0800000000000001 0.83 -0.25
n 123 6 2 1 1 1 1 0 -0.27719808299999998 7438.0050719701821 -3326.376995986665 6652.7539739733311 0 1 0 0 0 0 0 1 0 0 0 0 0 0 0 0 0 0 0 0 0 0 0 1 1 1 0 0 0 0 1 1 1 0 1.2651244099999999e+265 1.2651244099999999e+265
n 124 3 1 1 1 1 1 0 -0.27640314868860316 7925095.3429379929 5591455.998607439 -5609850.7865939755 0.01098062999995598 338592.93733112293 0.0002472257699990089 732.40114647099574 641.99399739652574 -100.17425083818367 337.24204919864803 656145691242021 -0.0007814975759968672 412612.19049520133 291419.33810198202 -291960.03367320052 0.00049601019059801162 413110.53153399943 292061.33259779948 -292060.20843400003 413110.53153399943 292061.33259779948 -292060.20843400003 337.24259999864807 1.4464284821942016e+021 -0.25079493431139682 0.82920506568860319 14471443400.000029 2.7999999999999783e+019 1.0400000000000008e+019 1.0800000000000001 4.1699999999999999 0.00049839888419800208 0 14905243957.978638 2.7999999999999783e+019 1.0400000000000008e+019 1.0800000000000001 0.82920506568860319 -0.25079493431139682
n 125 3 1 1 1 1 1 0 0.18965504081880016 8289121.9035559949 2671443.0498174182 -7846007.3266099915 7.9694395720000131 1.7622365139043484e+020 0.13734684545079998 641443.27446620166 470200.31440780079 -46628.888451279927 433766.44763620174 591409540405292.75 -0.46415432844520021 254831.13652480024 45497.405903800231 -250733.76676760023 0.415060786980401 736592.72661060165 515697.72021160106 -297362.65481960011 736592.72661060165 515697.72021160106 -297362.65481960011 433766.6628000018 5.1578747505482305e+024 -0.71685312381880018 0.36314687618119978 14471443400.000029 2.7999999999999783e+019 1.0400000000000008e+019 1.0800000000000001 4.1699999999999999 0.27335615127659996 0 3.2283176505872282e+017 2.7999999999999783e+019 1.0400000000000008e+019 1.0800000000000001 0.36314687618119978 -0.71685312381880018
n 126 3 1 1 1 1 1 0 0.19045729755359697 8288592.2563999966 2671295.6539483988 -7845479.1721039936 7.9745671059999923 1.7693281933428798e+020 0.13734684520599999 646733.50005138048 474693.27705038281 -46729.200327279526 436569.30997899052 590062669818308.12 -0.46489764282279722 254608.63409374113 45467.918761432353 -250511.86383770112 0.41475583979140218 741721.10100538109 520161.19570958312 -297241.06376660062 741721.10100538109 520161.19570958312 -297241.06376660062 436569.52019999054 5.1915487263258963e+024 -0.7176553805553969 0.36234461944676299 14471443400.000029 2.7999999999999783e+019 1.0400000000000008e+019 1.0800000000000001 4.1699999999999999 0.27265772110680275 0 3.231121347263671e+017 2.7999999999999783e+019 1.0400000000000008e+019 1.0800000000000001 0.36234461944676299 -0.7176553805553969
n 127 3 1 1 1 1 1 0 0.60352576455779994 7542098.0090479916 1085777.1635743876 -7463381.1787219914 10.20323826400001 1.2262169393136012e+021 0.13734679130319999 4077650.7058640053 2740673.0863799988 -93257.982394459876 3017493.9333820092 96718395064057.703 -0.83121461626339987 63517.184555659747 -1258.2169685759854 -63504.704919539756 0.083546351424299836 4078752.7355840052 2739414.8777339989 -156762.68681579959 4078752.7355840052 2739414.8777339989 -156762.68681579959 3017494.4780000094 4.0736190668520149e+025 -1.1307238495559999 -0.050723847457619944 14471443400.000029 2.7999999999999783e+019 1.0400000000000008e+019 1.0800000000000001 4.1699999999999999 -0.09036322298501985 0 3.4438021812810694e+017 2.7999999999999783e+019 1.0400000000000008e+019 1.0800000000000001 -0.050723847457619944 -1.1307238495559999
n 127 224 4 1 1 1 1 0 0.60352576455779994 6195101.7301580003 170791.89097560209 -6192734.9219880002 10.20323826400001 1 0 0 0 0 0 1 0 0 0 0 0 0 0 0 0 0 0 0 0 -1.1307238495559999 -0.050723847457619944 1 1 1 0 4.1699999999999999 -0.09036322298501985 0 3.4438021812810694e+017 2.7999999999999783e+019 1.0400000000000008e+019 1.0800000000000001 -0.050723847457619944 -1.1307238495559999
n 128 224 4 1 1 1 1 0 1.2216991110408044 6117562.0532579999 85289.946102221467 -6116961.3902939996 0.016108163999935633 1 0 0 0 0 0 1 0 0 0 0 0 0 0 0 0 0 0 0 0 -2.1980871910480078 3.4935968089541856 1 1 1 0 0.0075059999999700063 -0.00020003128559920068 0 1.0752096848743162 1.0839391048815794 1.082008468889847 5.6916840000000333 3.4935968089541856 -2.1980871910480078
n 129 224 4 1 1 1 1 0 1.22280192 6117485.4166290015 85491.131532790663 -6116885.5436220011 0 1 0 0 0 0 0 1 0 0 0 0 0 0 0 0 0 0 0 0 0 -2.2000000000000002 3.5 1 1 1 0 0 0 0 1 1 1 5.7000000000000002 3.5 -2.2000000000000002
n 129 6 5 1 1 1 1 0 1.22280192 2771980.8300000005 -1.0946107297140119e-010 -2771980.8300000005 0 1 0 0 0 0 0 1 0 0 0 0 0 0 0 0 0 0 0 0 0 0 0 1 1 1 0 0 0 0 1 1 1 0 1.2651244100000001e+265 1.2651244100000001e+265
n 130 6 5 1 1 1 1 0 1.223051398271999 2771980.8300000005 -1.0975741800000001e-010 -2771980.8300000005 0 1 0 0 0 0 0 1 0 0 0 0 0 0 0 0 0 0 0 0 0 0 0 1 1 1 0 0 0 0 1 1 1 0 1.2651244100000001e+265 1.2651244100000001e+265
n 131 6 5 1 1 1 1 0 1.5 2771980.8300000005 -1.0975741800000001e-010 -2771980.8300000005 0 1 0 0 0 0 0 1 0 0 0 0 0 0 0 0 0 0 0 0 0 0 0 1 1 1 0 0 0 0 1 1 1 0 1.2651244100000001e+265 1.2651244100000001e+265
n 132 6 5 1 1 1 1 0 1.5 2771980.8300000005 1.0975741800000001e-010 2771980.8300000005 0 1 0 0 0 0 0 1 0 0 0 0 0 0 0 0 0 0 0 0 0 0 0 1 1 1 0 0 0 0 1 1 1 0 1.2651244100000001e+265 1.2651244100000001e+265
n 133 6 5 1 1 1 1 0 1.4997505217280009 2771980.8300000005 1.0975741800000001e-010 2771980.8300000005 0 1 0 0 0 0 0 1 0 0 0 0 0 0 0 0 0 0 0 0 0 0 0 1 1 1 0 0 0 0 1 1 1 0 1.2651244100000001e+265 1.2651244100000001e+265
n 134 224 4 1 1 1 1 0 1.22280192 6117466.3999140002 85493.875046820656 6116866.4969430007 0 1 0 0 0 0 0 1 0 0 0 0 0 0 0 0 0 0 0 0 0 -2.2000000000000002 3.5 1 1 1 0 0 0 0 1 1 1 5.7000000000000002 3.5 -2.2000000000000002
n 134 6 5 1 1 1 1 0 1.22280192 2771980.8300000005 3.2907469064760083e-010 2771980.8300000005 0 1 0 0 0 0 0 1 0 0 0 0 0 0 0 0 0 0 0 0 0 0 0 1 1 1 0 0 0 0 1 1 1 0 1.2651244100000001e+265 1.2651244100000001e+265
n 135 224 4 1 1 1 1 0 1.2216991140036044 6117543.0371099999 85292.690889661462 6116942.3442900004 0.022131899999911279 1 0 0 0 0 0 1 0 0 0 0 0 0 0 0 0 0 0 0 0 -2.1980871940000077 3.4935968059921056 1 1 1 0 0.00750599999996991 -0.00020003104979919811 0 1.0753249892735255 1.0839391048815781 1.0820084688898459 5.6916840000000333 3.4935968059921056 -2.1980871940000077
n 136 3 1 1 1 1 1 0 0.60352765511679995 8494438.1770119965 281951.41325940291 8489740.2494519968 14.109029760000011 1.226206559678956e+021 0.1373446783068 5013092.0690280087 2701714.6744959992 31633.295368839572 4222305.1233340129 125190113257769.47 -0.83788710708819991 82193.052115759798 -693.38217853358276 82190.089749859791 0.14918256160459989 5013911.9820680097 2701021.2905959985 113823.38491959938 5013911.9820680097 2701021.2905959985 113823.38491959938 4222307.8640000122 5.2734415739860217e+025 -1.1307257391059997 -0.050725737916079955 14471443400.000029 2.7999999999999783e+019 1.0400000000000008e+019 1.0800000000000001 4.1699999999999999 -0.090363219754619847 0 3.9180216666647053e+017 2.7999999999999783e+019 1.0400000000000008e+019 1.0800000000000001 -0.050725737916079955 -1.1307257391059997
n 136 224 4 1 1 1 1 0 0.60352765511679995 6195082.9835240012 170797.37662060207 6192716.0157320006 14.109029760000011 1 0 0 0 0 0 1 0 0 0 0 0 0 0 0 0 0 0 0 0 -1.1307257391059997 -0.050725737916079955 1 1 1 0 4.1699999999999999 -0.090363219754619847 0 3.9180216666647053e+017 2.7999999999999783e+019 1.0400000000000008e+019 1.0800000000000001 -0.050725737916079955 -1.1307257391059997
n 137 3 1 1 1 1 1 0 0.60272539747840315 8494039.3668879978 282426.93628380098 8489340.5771099981 14.102131206000038 1.2212917731837715e+021 0.13734467850480001 5007123.814113033 2697209.2638526172 31551.871477479897 4218383.2155316286 125438984103344.36 -0.83713619083900292 82390.671448159002 -671.11404119567203 82387.432757058996 0.14953780597759847 5008078.7943740329 2696538.1480820165 113939.30403579891 5008078.7943740329 2696538.1480820165 113939.30403579891 4218385.9520000285 5.2696235700337974e+025 -1.1299234814748029 -0.049923480276963167 14471443400.000029 2.7999999999999783e+019 1.0400000000000008e+019 1.0800000000000001 4.1699999999999999 -0.089664788710022647 0 3.9140464872190291e+017 2.7999999999999783e+019 1.0400000000000008e+019 1.0800000000000001 -0.049923480276963167 -1.1299234814748029
n 138 3 1 1 1 1 1 0 0.18965655315460017 8405176.6981259976 1219126.7212908077 8316160.4933759971 11.063810046000018 1.7622171617034889e+020 0.1373446964724 750114.85182580212 440407.0889918005 15816.544540359788 606959.36757100245 479059674099837.25 -0.45870923866720015 225037.95652440001 53940.589399622324 218469.5369684 0.47179052909440078 817166.30888980208 494347.67789180088 234286.08220839978 817166.30888980208 494347.67789180088 234286.08220839978 606960.24040000245 4.1769009190636248e+024 -0.71685463515460002 0.36314536484539983 14471443400.000029 2.7999999999999783e+019 1.0400000000000008e+019 1.0800000000000001 4.1699999999999999 0.27335650375359999 0 2.9055243575715219e+017 2.7999999999999783e+019 1.0400000000000008e+019 1.0800000000000001 0.36314536484539983 -0.71685463515460002
n 139 3 1 1 1 1 1 0 0.18886161678400337 8405599.4791739956 1219164.7187166077 8316582.6660059951 11.04857670000008 1.6602719645528198e+020 0.13709747454900098 749305.58218516805 439754.70016520313 15735.120648097383 606487.48097140435 479346852637597.56 -0.45792979500100328 225234.94613579923 53923.855531700392 218666.87997379919 0.47113946072620339 816811.85217880353 493678.55519780354 234402.00132099929 816811.85217880353 493678.55519780354 234402.00132099929 606488.3524000044 4.1755170462460303e+024 -0.71605969878580322 0.36394030121419663 14471443400.000029 2.7999999999999783e+019 1.0400000000000008e+019 1.0800000000000001 4.1699999999999999 0.27285810375880198 0 2.8210745130191664e+017 2.7999999999999783e+019 1.0400000000000008e+019 1.0800000000000001 0.36394030121419663 -0.71605969878580322
n 140 3 1 1 1 1 1 0 -0.27719808299999998 7637762.6876759902 5389233.749074637 5405781.9552859738 0 319005.14799999999 0 0.19445643180099995 -0.13724104765140099 -0.13761260818959956 0 656486815000000.5 0 334340.80744500004 235886.36788780169 236697.11103459931 0 334340.6134342 235886.23013620169 236696.9729229993 334340.6134342 235886.23013620169 236696.9729229993 0 0.0106196103 -0.25 0.83 14471443400.000029 2.7999999999999783e+019 1.0400000000000008e+019 1.0800000000000001 4.1699999999999999 0 0 14471443400.000029 2.7999999999999783e+019 1.0400000000000008e+019 1.0800000000000001 0.83 -0.25
n 140 6 2 1 1 1 1 0 -0.27719808299999998 3923095.6997859878 -2766991.2645060201 -2776970.3954759799 0 1 0 0 0 0 0 1 0 0 0 0 0 0 0 0 0 0 0 0 0 0 0 1 1 1 0 0 0 0 1 1 1 0 1.2651244099999999e+265 1.2651244099999999e+265
n 141 6 2 1 1 1 1 0 -0.27669912645060196 3917820.7762780092 -2770317.6415020069 -2770317.6415020069 0 1 0 0 0 0 0 1 0 0 0 0 0 0 0 0 0 0 0 0 0 0 0 1 1 1 0 0 0 0 1 1 1 0 1.2651244099999999e+265 1.2651244099999999e+265
n 142 6 2 1 1 1 1 0 -0.27669912645060196 5538686.7264920212 -5537308.8960260265 -3326.376995986665 0 1 0 0 0 0 0 1 0 0 0 0 0 0 0 0 0 0 0 0 0 0 0 1 1 1 0 0 0 0 1 1 1 0 1.2651244099999999e+265 1.2651244099999999e+265
n 143 6 2 1 1 1 1 0 -0.27669912645060196 5538972.0845240206 -5538972.0845240206 0 0 1 0 0 0 0 0 1 0 0 0 0 0 0 0 0 0 0 0 0 0 0 0 1 1 1 0 0 0 0 1 1 1 0 1.2651244099999999e+265 1.2651244099999999e+265
n 144 6 2 1 1 1 1 0 -0.27669912645060196 5538972.0845240206 -5538972.0845240206 0 0 1 0 0 0 0 0 1 0 0 0 0 0 0 0 0 0 0 0 0 0 0 0 1 1 1 0 0 0 0 1 1 1 0 1.2651244099999999e+265 1.2651244099999999e+265
n 145 6 2 1 1 1 1 0 -0.27669912645060196 5538972.0845240206 -5538972.0845240206 0 0 1 0 0 0 0 0 1 0 0 0 0 0 0 0 0 0 0 0 0 0 0 0 1 1 1 0 0 0 0 1 1 1 0 1.2651244099999999e+265 1.2651244099999999e+265
n 146 6 2 1 1 1 1 0 -0.27669912645060196 5538972.0845240206 -5538972.0845240206 0 0 1 0 0 0 0 0 1 0 0 0 0 0 0 0 0 0 0 0 0 0 0 0 1 1 1 0 0 0 0 1 1 1 0 1.2651244099999999e+265 1.2651244099999999e+265
n 147 6 2 1 1 1 1 0 -0.27669912645060196 5538972.0845240206 -5538972.0845240206 0 0 1 0 0 0 0 0 1 0 0 0 0 0 0 0 0 0 0 0 0 0 0 0 1 1 1 0 0 0 0 1 1 1 0 1.2651244099999999e+265 1.2651244099999999e+265
n 148 6 2 1 1 1 1 0 -0.27669912645060196 5538972.0845240206 -5538972.0845240206 0 0 1 0 0 0 0 0 1 0 0 0 0 0 0 0 0 0 0 0 0 0 0 0 1 1 1 0 0 0 0 1 1 1 0 1.2651244099999999e+265 1.2651244099999999e+265
n 149 6 2 1 1 1 1 0 -0.27669912645060196 5538972.0845240206 -5538972.0845240206 0 0 1 0 0 0 0 0 1 0 0 0 0 0 0 0 0 0 0 0 0 0 0 0 1 1 1 0 0 0 0 1 1 1 0 1.2651244099999999e+265 1.2651244099999999e+265
n 150 6 2 1 1 1 1 0 -0.27669912645060196 5538972.0845240206 -5538972.0845240206 0 0 1 0 0 0 0 0 1 0 0 0 0 0 0 0 0 0 0 0 0 0 0 0 1 1 1 0 0 0 0 1 1 1 0 1.2651244099999999e+265 1.2651244099999999e+265
n 151 6 2 1 1 1 1 0 -0.27669912645060196 5538972.0845240206 -5538972.0845240206 0 0 1 0 0 0 0 0 1 0 0 0 0 0 0 0 0 0 0 0 0 0 0 0 1 1 1 0 0 0 0 1 1 1 0 1.2651244099999999e+265 1.2651244099999999e+265
n 152 6 2 1 1 1 1 0 -0.27669912645060196 5538972.0845240206 -5538972.0845240206 0 0 1 0 0 0 0 0 1 0 0 0 0 0 0 0 0 0 0 0 0 0 0 0 1 1 1 0 0 0 0 1 1 1 0 1.2651244099999999e+265 1.2651244099999999e+265
n 153 6 2 1 1 1 1 0 -0.27669912645060196 5541038.8302140115 -5538972.0845240206 4989.5654939799979 0 1 0 0 0 0 0 1 0 0 0 0 0 0 0 0 0 0 0 0 0 0 0 1 1 1 0 0 0 0 1 1 1 0 1.2651244099999999e+265 1.2651244099999999e+265
n 154 6 2 1 1 1 1 0 -0.27669912645060196 4131843.3461120017 -3694311.2415200067 1849650.4084979931 0 1 0 0 0 0 0 1 0 0 0 0 0 0 0 0 0 0 0 0 0 0 0 1 1 1 0 0 0 0 1 1 1 0 1.2651244099999999e+265 1.2651244099999999e+265
n 155 6 2 1 1 1 1 0 -0.27719808299999998 4132225.04 -3692648.0530220135 1851313.5969779864 0 1 0 0 0 0 0 1 0 0 0 0 0 0 0 0 0 0 0 0 0 0 0 1 1 1 0 0 0 0 1 1 1 0 1.2651244099999999e+265 1.2651244099999999e+265
n 156 3 1 1 1 1 1 0 -0.27719808299999998 7924818.6075979928 5591232.2359143514 -5609570.3992139772 0 319005.14799999999 0 0.19446040006739992 -0.13724376674820099 0.13761549740179954 0 656486815000000.5 0 412836.3404374005 291397.82208880206 -292184.02622139966 0 412836.14542840049 291397.68433720211 -292183.88810979965 412836.14542840049 291397.68433720211 -292183.88810979965 0 0.0106196103 -0.25 0.83 14471443400.000029 2.7999999999999783e+019 1.0400000000000008e+019 1.0800000000000001 4.1699999999999999 0 0 14471443400.000029 2.7999999999999783e+019 1.0400000000000008e+019 1.0800000000000001 0.83 -0.25
n 156 6 2 1 1 1 1 0 -0.27719808299999998 7438.0050719701821 -3326.376995986665 6652.7539739733311 0 1 0 0 0 0 0 1 0 0 0 0 0 0 0 0 0 0 0 0 0 0 0 1 1 1 0 0 0 0 1 1 1 0 1.2651244099999999e+265 1.2651244099999999e+265
n 157 3 1 1 1 1 1 0 -0.27640314716940317 7925114.0430559916 5591469.15988384 -5609864.076413976 0.015191369999939102 338592.93101899116 0.00024722290259900895 803.50078922670775 641.98368623067768 -100.17653085233545 472.14350999810728 656145697329358 -0.00078149933459686709 412615.13380960136 291421.41276550194 -291962.12151220051 0.00068612438519724951 413172.36483279912 292063.39594299946 -292062.29754640011 413172.36483279912 292063.39594299946 -292062.29754640011 472.14359999810728 1.4464061621942016e+021 -0.25079493583059681 0.82920506416940321 14471443400.000029 2.7999999999999783e+019 1.0400000000000008e+019 1.0800000000000001 4.1699999999999999 0.00049839974999800203 0 14905243888.109173 2.7999999999999783e+019 1.0400000000000008e+019 1.0800000000000001 0.82920506416940321 -0.25079493583059681
n 158 3 1 1 1 1 1 0 0.18965614634720018 8289137.1698659947 2671453.0567818182 -7846020.0474559916 11.054185350000019 1.7622245107943762e+020 0.13734525245080001 769474.59338720224 470190.02462480078 -46632.281608459933 607279.43478480249 591412368861221.62 -0.46415555699160022 254832.85704420024 45497.627209380233 -250735.47429240021 0.57651853797940134 850423.6842090023 515687.65143400105 -297367.7555014001 850423.6842090023 515687.65143400105 -297367.7555014001 607279.92000000249 5.1578293201102305e+024 -0.71685422934720022 0.36314577065279985 14471443400.000029 2.7999999999999783e+019 1.0400000000000008e+019 1.0800000000000001 4.1699999999999999 0.27335646258259999 0 3.2283143843234381e+017 2.7999999999999783e+019 1.0400000000000008e+019 1.0800000000000001 0.36314577065279985 -0.71685422934720022
n 159 3 1 1 1 1 1 0 0.19045840377319698 8288607.5118559971 2671305.662434699 -7845491.8820959935 11.061098879999991 1.7693161442140809e+020 0.1373452522078 775434.05677997845 474682.91188878275 -46732.595755879534 611203.48262878682 590065490351376.62 -0.46489887199559721 254610.35280954113 45468.139693278354 -250513.56957834109 0.5760945993226031 856233.12841617898 520151.05118618312 -297246.1649362006 856233.12841617898 520151.05118618312 -297246.1649362006 611203.97039998672 5.1915027731678955e+024 -0.71765648677859695 0.36234351322716307 14471443400.000029 2.7999999999999783e+019 1.0400000000000008e+019 1.0800000000000001 4.1699999999999999 0.27265803175400283 0 3.2311180762031706e+017 2.7999999999999783e+019 1.0400000000000008e+019 1.0800000000000001 0.36234351322716307 -0.71765648677859695
n 160 3 1 1 1 1 1 0 0.60352717722479987 7542102.6037279917 1085783.8979646876 -7463384.8450219911 14.123576480000013 1.2262090200982789e+021 0.137345198305 5036784.3146440089 2740616.452651999 -93264.768608639861 4224538.0181500129 96718756702082.781 -0.83121612593039984 63517.468858059743 -1258.2001386839854 -63504.989522839751 0.11575698121859977 5037676.8464160096 2739358.254023999 -156769.7584321996 5037676.8464160096 2739358.254023999 -156769.7584321996 4224536.244000013 4.0735817195960157e+025 -1.1307252592320001 -0.050725259825159949 14471443400.000029 2.7999999999999783e+019 1.0400000000000008e+019 1.0800000000000001 4.1699999999999999 -0.090363209801419847 0 3.4437975022452365e+017 2.7999999999999783e+019 1.0400000000000008e+019 1.0800000000000001 -0.050725259825159949 -1.1307252592320001
n 160 224 4 1 1 1 1 0 0.60352717722479987 6195087.7326600002 170796.00693820207 -6192720.7947960012 14.123576480000013 1 0 0 0 0 0 1 0 0 0 0 0 0 0 0 0 0 0 0 0 -1.1307252592320001 -0.050725259825159949 1 1 1 0 4.1699999999999999 -0.090363209801419847 0 3.4437975022452365e+017 2.7999999999999783e+019 1.0400000000000008e+019 1.0800000000000001 -0.050725259825159949 -1.1307252592320001
n 161 224 4 1 1 1 1 0 1.2216991132512045 6117547.8461380005 85292.005473361467 -6116947.1632820005 0.022104899999911672 1 0 0 0 0 0 1 0 0 0 0 0 0 0 0 0 0 0 0 0 -2.1980871932620079 3.4935968067437857 1 1 1 0 0.0075059999999700063 -0.0002000310785992007 0 1.0752096791819477 1.0839391048815794 1.082008468889847 5.6916840000000333 3.4935968067437857 -2.1980871932620079
n 162 224 4 1 1 1 1 0 1.22280192 6117471.2090770006 85493.189944260681 -6116871.3160880003 0 1 0 0 0 0 0 1 0 0 0 0 0 0 0 0 0 0 0 0 0 -2.2000000000000002 3.5 1 1 1 0 0 0 0 1 1 1 5.7000000000000002 3.5 -2.2000000000000002
n 162 6 5 1 1 1 1 0 1.22280192 2771980.8300000005 -1.0946107297140119e-010 -2771980.8300000005 0 1 0 0 0 0 0 1 0 0 0 0 0 0 0 0 0 0 0 0 0 0 0 1 1 1 0 0 0 0 1 1 1 0 1.2651244100000001e+265 1.2651244100000001e+265
n 163 6 5 1 1 1 1 0 1.223051398271999 2771980.8300000005 -1.0975741800000001e-010 -2771980.8300000005 0 1 0 0 0 0 0 1 0 0 0 0 0 0 0 0 0 0 0 0 0 0 0 1 1 1 0 0 0 0 1 1 1 0 1.2651244100000001e+265 1.2651244100000001e+265
n 164 6 5 1 1 1 1 0 1.5 2771980.8300000005 -1.0975741800000001e-010 -2771980.8300000005 0 1 0 0 0 0 0 1 0 0 0 0 0 0 0 0 0 0 0 0 0 0 0 1 1 1 0 0 0 0 1 1 1 0 1.2651244100000001e+265 1.2651244100000001e+265
n 165 6 5 1 1 1 1 0 1.5 2771980.8300000005 1.0975741800000001e-010 2771980.8300000005 0 1 0 0 0 0 0 1 0 0 0 0 0 0 0 0 0 0 0 0 0 0 0 1 1 1 0 0 0 0 1 1 1 0 1.2651244100000001e+265 1.2651244100000001e+265
n 166 6 5 1 1 1 1 0 1.4997505217280009 2771980.8300000005 1.0975741800000001e-010 2771980.8300000005 0 1 0 0 0 0 0 1 0 0 0 0 0 0 0 0 0 0 0 0 0 0 0 1 1 1 0 0 0 0 1 1 1 0 1.2651244100000001e+265 1.2651244100000001e+265
n 167 224 4 1 1 1 1 0 1.22280192 6117448.173010001 85496.508185870669 6116848.2300840002 0 1 0 0 0 0 0 1 0 0 0 0 0 0 0 0 0 0 0 0 0 -2.2000000000000002 3.5 1 1 1 0 0 0 0 1 1 1 5.7000000000000002 3.5 -2.2000000000000002
n 167 6 5 1 1 1 1 0 1.22280192 2771980.8300000005 3.2907469064760083e-010 2771980.8300000005 0 1 0 0 0 0 0 1 0 0 0 0 0 0 0 0 0 0 0 0 0 0 0 1 1 1 0 0 0 0 1 1 1 0 1.2651244100000001e+265 1.2651244100000001e+265
n 168 224 4 1 1 1 1 0 1.2216991168440043 6117524.8107819995 85295.325205821471 6116924.0780879995 0.028405619999886129 1 0 0 0 0 0 1 0 0 0 0 0 0 0 0 0 0 0 0 0 -2.1980871968440079 3.4935968031515259 1 1 1 0 0.00750599999996991 -0.00020003078699919812 0 1.0753249818853041 1.0839391048815781 1.0820084688898459 5.6916840000000333 3.4935968031515259 -2.1980871968440079
n 169 3 1 1 1 1 1 0 0.60352946669559993 8494446.8991719969 281957.15080980287 8489748.7820439972 18.112795020000018 1.2261964402819101e+021 0.13734263230499999 6064166.7752320133 2701761.2174959984 31630.453162659571 5428629.8199940166 125190685553961.05 -0.83788903668139991 82193.505686199802 -693.34494873778272 82190.543821199797 0.19157381099559986 6064844.7869000128 2701067.8635779987 113820.99728259938 6064844.7869000128 2701067.8635779987 113820.99728259938 5428630.1340000164 5.2733787175560221e+025 -1.1307275486919999 -0.05072754919559995 14471443400.000029 2.7999999999999783e+019 1.0400000000000008e+019 1.0800000000000001 4.1699999999999999 -0.090363198030519842 0 3.9180144648024282e+017 2.7999999999999783e+019 1.0400000000000008e+019 1.0800000000000001 -0.05072754919559995 -1.1307275486919999
n 169 224 4 1 1 1 1 0 0.60352946669559993 6195065.0267100008 170802.64039520206 6192697.9092420004 18.112795020000018 1 0 0 0 0 0 1 0 0 0 0 0 0 0 0 0 0 0 0 0 -1.1307275486919999 -0.05072754919559995 1 1 1 0 4.1699999999999999 -0.090363198030519842 0 3.9180144648024282e+017 2.7999999999999783e+019 1.0400000000000008e+019 1.0800000000000001 -0.05072754919559995 -1.1307275486919999
n 170 3 1 1 1 1 1 0 0.60272720816800318 8494048.0982999988 282432.67498980096 8489349.1187559981 18.103910580000051 1.2212816923363225e+021 0.137342632503 6057410.0916934405 2697255.7576370165 31549.028837859896 5423587.4171740366 125439557817551.19 -0.83713811960240292 82391.126985999013 -671.07640953187195 82387.888777799017 0.19202882948559805 6058212.0604550391 2696584.6722624167 113936.91791439892 6058212.0604550391 2696584.6722624167 113936.91791439892 5423587.7382000359 5.2695607903928773e+025 -1.1299252901698031 -0.049925290668903166 14471443400.000029 2.7999999999999783e+019 1.0400000000000008e+019 1.0800000000000001 4.1699999999999999 -0.089664766141722654 0 3.9140392938761555e+017 2.7999999999999783e+019 1.0400000000000008e+019 1.0800000000000001 -0.049925290668903166 -1.1299252901698031
n 171 3 1 1 1 1 1 0 0.18965797155160016 8405193.1556059979 1219135.0633024077 8316175.9026379967 14.182681520000024 1.7622018099861383e+020 0.13734265047060001 896254.6388064028 440417.03567960055 15815.123437359787 780368.89866340323 479062904453925.37 -0.45871083103720017 225040.0029934 53941.178887154318 218471.49857419997 0.60507148004320099 953085.55260580278 494358.2139676009 234286.62280939979 953085.55260580278 494358.2139676009 234286.62280939979 780369.60200000321 4.1768564407884245e+024 -0.71685605355340021 0.36314394644659986 14471443400.000029 2.7999999999999783e+019 1.0400000000000008e+019 1.0800000000000001 4.1699999999999999 0.27335690613699992 0 2.9055214958356512e+017 2.7999999999999783e+019 1.0400000000000008e+019 1.0800000000000001 0.36314394644659986 -0.71685605355340021
n 172 3 1 1 1 1 1 0 0.18886303322980336 8405615.9526559953 1219173.0576988074 8316598.091323995 14.163160340000102 1.6602575410238587e+020 0.13709543223180101 895360.0211253413 439764.63924260315 15733.699111505195 779762.19406540564 479350079651239.44 -0.45793138513360332 225236.99453799921 53924.444569520383 218668.84352899916 0.60423669169780436 952657.25960860448 493689.08321320359 234402.54343939933 952657.25960860448 493689.08321320359 234402.54343939933 779762.89580000564 4.1754725964000303e+024 -0.71606111523160332 0.36393888476839664 14471443400.000029 2.7999999999999783e+019 1.0400000000000008e+019 1.0800000000000001 4.1699999999999999 0.27285850503520193 0 2.8210717529692253e+017 2.7999999999999783e+019 1.0400000000000008e+019 1.0800000000000001 0.36393888476839664 -0.71606111523160332
n 173 3 1 1 1 1 1 0 -0.27719808299999998 7637788.1848859899 5389251.7107048379 5405800.0358159738 0 319005.14799999999 0 0.19444144196759997 -0.13723046772960099 -0.13760200045419954 0 656486815000000.5 0 334344.06965840003 235888.66374780171 236699.42595619929 0 334343.87464940001 235888.5259962017 236699.28784459934 334343.87464940001 235888.5259962017 236699.28784459934 0 0.0106196103 -0.25 0.83 14471443400.000029 2.7999999999999783e+019 1.0400000000000008e+019 1.0800000000000001 4.1699999999999999 0 0 14471443400.000029 2.7999999999999783e+019 1.0400000000000008e+019 1.0800000000000001 0.83 -0.25
n 173 6 2 1 1 1 1 0 -0.27719808299999998 3923095.6997859878 -2766991.2645060201 -2776970.3954759799 0 1 0 0 0 0 0 1 0 0 0 0 0 0 0 0 0 0 0 0 0 0 0 1 1 1 0 0 0 0 1 1 1 0 1.2651244099999999e+265 1.2651244099999999e+265
n 174 6 2 1 1 1 1 0 -0.27669912645060196 3917820.7762780092 -2770317.6415020069 -2770317.6415020069 0 1 0 0 0 0 0 1 0 0 0 0 0 0 0 0 0 0 0 0 0 0 0 1 1 1 0 0 0 0 1 1 1 0 1.2651244099999999e+265 1.2651244099999999e+265
n 175 6 2 1 1 1 1 0 -0.27669912645060196 5538686.7264920212 -5537308.8960260265 -3326.376995986665 0 1 0 0 0 0 0 1 0 0 0 0 0 0 0 0 0 0 0 0 0 0 0 1 1 1 0 0 0 0 1 1 1 0 1.2651244099999999e+265 1.2651244099999999e+265
n 176 6 2 1 1 1 1 0 -0.27669912645060196 5538972.0845240206 -5538972.0845240206 0 0 1 0 0 0 0 0 1 0 0 0 0 0 0 0 0 0 0 0 0 0 0 0 1 1 1 0 0 0 0 1 1 1 0 1.2651244099999999e+265 1.2651244099999999e+265
n 177 6 2 1 1 1 1 0 -0.27669912645060196 5538972.0845240206 -5538972.0845240206 0 0 1 0 0 0 0 0 1 0 0 0 0 0 0 0 0 0 0 0 0 0 0 0 1 1 1 0 0 0 0 1 1 1 0 1.2651244099999999e+265 1.2651244099999999e+265
n 178 6 2 1 1 1 1 0 -0.27669912645060196 5538972.0845240206 -5538972.0845240206 0 0 1 0 0 0 0 0 1 0 0 0 0 0 0 0 0 0 0 0 0 0 0 0 1 1 1 0 0 0 0 1 1 1 0 1.2651244099999999e+265 1.2651244099999999e+265
n 179 6 2 1 1 1 1 0 -0.27669912645060196 5538972.0845240206 -5538972.0845240206 0 0 1 0 0 0 0 0 1 0 0 0 0 0 0 0 0 0 0 0 0 0 0 0 1 1 1 0 0 0 0 1 1 1 0 1.2651244099999999e+265 1.2651244099999999e+265
n 180 6 2 1 1 1 1 0 -0.27669912645060196 5538972.0845240206 -5538972.0845240206 0 0 1 0 0 0 0 0 1 0 0 0 0 0 0 0 0 0 0 0 0 0 0 0 1 1 1 0 0 0 0 1 1 1 0 1.2651244099999999e+265 1.2651244099999999e+265
n 181 6 2 1 1 1 1 0 -0.27669912645060196 5538972.0845240206 -5538972.0845240206 0 0 1 0 0 0 0 0 1 0 0 0 0 0 0 0 0 0 0 0 0 0 0 0 1 1 1 0 0 0 0 1 1 1 0 1.2651244099999999e+265 1.2651244099999999e+265
n 182 6 2 1 1 1 1 0 -0.27669912645060196 5538972.0845240206 -5538972.0845240206 0 0 1 0 0 0 0 0 1 0 0 0 0 0 0 0 0 0 0 0 0 0 0 0 1 1 1 0 0 0 0 1 1 1 0 1.2651244099999999e+265 1.2651244099999999e+265
n 183 6 2 1 1 1 1 0 -0.27669912645060196 5538972.0845240206 -5538972.0845240206 0 0 1 0 0 0 0 0 1 0 0 0 0 0 0 0 0 0 0 0 0 0 0 0 1 1 1 0 0 0 0 1 1 1 0 1.2651244099999999e+265 1.2651244099999999e+265
n 184 6 2 1 1 1 1 0 -0.27669912645060196 5538972.0845240206 -5538972.0845240206 0 0 1 0 0 0 0 0 1 0 0 0 0 0 0 0 0 0 0 0 0 0 0 0 1 1 1 0 0 0 0 1 1 1 0 1.2651244099999999e+265 1.2651244099999999e+265
n 185 6 2 1 1 1 1 0 -0.27669912645060196 5538972.0845240206 -5538972.0845240206 0 0 1 0 0 0 0 0 1 0 0 0 0 0 0 0 0 0 0 0 0 0 0 0 1 1 1 0 0 0 0 1 1 1 0 1.2651244099999999e+265 1.2651244099999999e+265
n 186 6 2 1 1 1 1 0 -0.27669912645060196 5541038.8302140115 -5538972.0845240206 4989.5654939799979 0 1 0 0 0 0 0 1 0 0 0 0 0 0 0 0 0 0 0 0 0 0 0 1 1 1 0 0 0 0 1 1 1 0 1.2651244099999999e+265 1.2651244099999999e+265
n 187 6 2 1 1 1 1 0 -0.27669912645060196 4131843.3461120017 -3694311.2415200067 1849650.4084979931 0 1 0 0 0 0 0 1 0 0 0 0 0 0 0 0 0 0 0 0 0 0 0 1 1 1 0 0 0 0 1 1 1 0 1.2651244099999999e+265 1.2651244099999999e+265
n 188 6 2 1 1 1 1 0 -0.27719808299999998 4132225.04 -3692648.0530220135 1851313.5969779864 0 1 0 0 0 0 0 1 0 0 0 0 0 0 0 0 0 0 0 0 0 0 0 1 1 1 0 0 0 0 1 1 1 0 1.2651244099999999e+265 1.2651244099999999e+265
n 189 3 1 1 1 1 1 0 -0.27719808299999998 7924842.6617299933 5591249.1470470559 -5609587.4759279769 0 319005.14799999999 0 0.19444540123399995 -0.13723318183540101 0.13760488366099954 0 656486815000000.5 0 412840.12524940056 291400.48927920213 -292186.70902059961 0 412839.93023860053 291400.35152760212 -292186.57190539961 412839.93023860053 291400.35152760212 -292186.57190539961 0 0.0106196103 -0.25 0.83 14471443400.000029 2.7999999999999783e+019 1.0400000000000008e+019 1.0800000000000001 4.1699999999999999 0 0 14471443400.000029 2.7999999999999783e+019 1.0400000000000008e+019 1.0800000000000001 0.83 -0.25
n 189 6 2 1 1 1 1 0 -0.27719808299999998 7438.0050719701821 -3326.376995986665 6652.7539739733311 0 1 0 0 0 0 0 1 0 0 0 0 0 0 0 0 0 0 0 0 0 0 0 1 1 1 0 0 0 0 1 1 1 0 1.2651244099999999e+265 1.2651244099999999e+265
n 190 3 1 1 1 1 1 0 -0.27640314521460313 7925138.0903479923 5591486.0757620391 -5609881.1461979756 0.019536299999921684 338592.92282280658 0.00024721921799900895 889.50174665535928 641.96483281559051 -100.17985559824645 607.04986139756647 656145705140795.25 -0.00078150159719686714 412618.91635540139 291424.08047268202 -291964.80202000047 0.00088210455839646382 413249.44121859886 292066.04478599946 -292064.98236620007 413249.44121859886 292066.04478599946 -292064.98236620007 607.04999999756649 1.4463770633942018e+021 -0.25079493778359679 0.82920506221640311 14471443400.000029 2.7999999999999783e+019 1.0400000000000008e+019 1.0800000000000001 4.1699999999999999 0.00049840085699800205 0 14905243796.474556 2.7999999999999783e+019 1.0400000000000008e+019 1.0800000000000001 0.82920506221640311 -0.25079493778359679
n 191 3 1 1 1 1 1 0 0.18965756574600018 8289156.7651859941 2671465.9099860187 -7846036.3685899917 14.195872880000024 1.7622091190969428e+020 0.13734320545079998 912659.14549220307 470172.8147604008 -46637.242882199935 780798.98899080325 591416001157236.12 -0.46415713541200021 254835.06542860021 45497.911314780235 -250737.66767860021 0.74040164701800171 981879.49244280288 515670.72657320101 -297374.9102608001 981879.49244280288 515670.72657320101 -297374.9102608001 780800.17000000319 5.1577710360594317e+024 -0.71685564874420016 0.3631443512557998 14471443400.000029 2.7999999999999783e+019 1.0400000000000008e+019 1.0800000000000001 4.1699999999999999 0.27335686396779996 0 3.228310195848512e+017 2.7999999999999783e+019 1.0400000000000008e+019 1.0800000000000001 0.3631443512557998 -0.71685564874420016
n 192 3 1 1 1 1 1 0 0.19045982405939696 8288627.0931719961 2671318.5175537392 -7845508.1892799931 14.204752999999988 1.769300693628637e+020 0.13734320520599999 919408.93148657598 474665.56209238281 -46737.560344859536 785844.26779138297 590069112477630.5 -0.46490045122059726 254612.55887716109 45468.423319428352 -250515.76067476108 0.73985653158720388 988491.61308537633 520133.98591278313 -297253.3207198006 988491.61308537633 520133.98591278313 -297253.3207198006 785845.4439999829 5.1914438104558967e+024 -0.71765790706659693 0.36234209294150299 14471443400.000029 2.7999999999999783e+019 1.0400000000000008e+019 1.0800000000000001 4.1699999999999999 0.27265843229500275 0 3.2311138816723494e+017 2.7999999999999783e+019 1.0400000000000008e+019 1.0800000000000001 0.36234209294150299 -0.71765790706659693
n 193 3 1 1 1 1 1 0 0.60352898980359992 7542108.4897399908 1085792.5506617276 -7463389.5231759902 18.125582780000016 1.2261989007199379e+021 0.13734315130319999 6084827.7285160124 2740517.7914799987 -93274.691157199879 5431630.4960900163 96719220708141.672 -0.83121806151279987 63517.833246679751 -1258.1786897639854 -63505.354412359746 0.1485529033963997 6085566.8563440125 2739259.6128519992 -156780.0455691996 6085566.8563440125 2739259.6128519992 -156780.0455691996 5431627.956000017 4.0735340246980146e+025 -1.130727068818 -0.050727072403419948 14471443400.000029 2.7999999999999783e+019 1.0400000000000008e+019 1.0800000000000001 4.1699999999999999 -0.090363188276959841 0 3.4437915501931808e+017 2.7999999999999783e+019 1.0400000000000008e+019 1.0800000000000001 -0.050727072403419948 -1.130727068818
n 193 224 4 1 1 1 1 0 0.60352898980359992 6195069.7558640009 170801.28170200207 -6192702.6683420008 18.125582780000016 1 0 0 0 0 0 1 0 0 0 0 0 0 0 0 0 0 0 0 0 -1.130727068818 -0.050727072403419948 1 1 1 0 4.1699999999999999 -0.090363188276959841 0 3.4437915501931808e+017 2.7999999999999783e+019 1.0400000000000008e+019 1.0800000000000001 -0.050727072403419948 -1.130727068818
n 194 224 4 1 1 1 1 0 1.2216991160934045 6117529.6098100003 85294.644989161476 -6116928.8870980013 0.02841641999988645 1 0 0 0 0 0 1 0 0 0 0 0 0 0 0 0 0 0 0 0 -2.198087196106008 3.4935968039021259 1 1 1 0 0.0075059999999700063 -0.00020003081579920068 0 1.0752096717670263 1.0839391048815794 1.082008468889847 5.6916840000000333 3.4935968039021259 -2.198087196106008
n 195 224 4 1 1 1 1 0 1.22280192 6117452.9721730007 85495.828274760672 -6116853.0392380012 0 1 0 0 0 0 0 1 0 0 0 0 0 0 0 0 0 0 0 0 0 -2.2000000000000002 3.5 1 1 1 0 0 0 0 1 1 1 5.7000000000000002 3.5 -2.2000000000000002
n 195 6 5 1 1 1 1 0 1.22280192 2771980.8300000005 -1.0946107297140119e-010 -2771980.8300000005 0 1 0 0 0 0 0 1 0 0 0 0 0 0 0 0 0 0 0 0 0 0 0 1 1 1 0 0 0 0 1 1 1 0 1.2651244100000001e+265 1.2651244100000001e+265
n 196 6 5 1 1 1 1 0 1.223051398271999 2771980.8300000005 -1.0975741800000001e-010 -2771980.8300000005 0 1 0 0 0 0 0 1 0 0 0 0 0 0 0 0 0 0 0 0 0 0 0 1 1 1 0 0 0 0 1 1 1 0 1.2651244100000001e+265 1.2651244100000001e+265
n 197 6 5 1 1 1 1 0 1.5 2771980.8300000005 -1.0975741800000001e-010 -2771980.8300000005 0 1 0 0 0 0 0 1 0 0 0 0 0 0 0 0 0 0 0 0 0 0 0 1 1 1 0 0 0 0 1 1 1 0 1.2651244100000001e+265 1.2651244100000001e+265
n 198 6 5 1 1 1 1 0 1.5 2771980.8300000005 1.0975741800000001e-010 2771980.8300000005 0 1 0 0 0 0 0 1 0 0 0 0 0 0 0 0 0 0 0 0 0 0 0 1 1 1 0 0 0 0 1 1 1 0 1.2651244100000001e+265 1.2651244100000001e+265
n 199 6 5 1 1 1 1 0 1.4997505217280009 2771980.8300000005 1.0975741800000001e-010 2771980.8300000005 0 1 0 0 0 0 0 1 0 0 0 0 0 0 0 0 0 0 0 0 0 0 0 1 1 1 0 0 0 0 1 1 1 0 1.2651244100000001e+265 1.2651244100000001e+265
n 200 224 4 1 1 1 1 0 1.22280192 6117425.9067990007 85499.731958710676 6116825.913927 0 1 0 0 0 0 0 1 0 0 0 0 0 0 0 0 0 0 0 0 0 -2.2000000000000002 3.5 1 1 1 0 0 0 0 1 1 1 5.7000000000000002 3.5 -2.2000000000000002
n 200 6 5 1 1 1 1 0 1.22280192 2771980.8300000005 3.2907469064760083e-010 2771980.8300000005 0 1 0 0 0 0 0 1 0 0 0 0 0 0 0 0 0 0 0 0 0 0 0 1 1 1 0 0 0 0 1 1 1 0 1.2651244100000001e+265 1.2651244100000001e+265
n 201 224 4 1 1 1 1 0 1.2216991203144045 6117502.5452459995 85298.550424781453 6116901.7627499998 0.034698779999860901 1 0 0 0 0 0 1 0 0 0 0 0 0 0 0 0 0 0 0 0 -2.1980872003180076 3.4935967996816659 1 1 1 0 0.00750599999996991 -0.0002000304665991981 0 1.075324972862328 1.0839391048815781 1.0820084688898459 5.6916840000000333 3.4935967996816659 -2.1980872003180076
n 202 3 1 1 1 1 1 0 0.60353168018079983 8494457.5518179964 281964.17337560287 8489759.2051939964 22.13384858000002 1.2261840710322849e+021 0.137340131305 7164264.8896560175 2701779.8480939986 31628.376816699576 6634912.8895760207 125191385911678.08 -0.83789139518099987 82194.0600363798 -693.29932202978273 82191.098474439787 0.2341019533613998 7164838.9626180176 2701086.5541219986 113819.47568879936 7164838.9626180176 2701086.5541219986 113819.47568879936 6634912.4580000201 5.2733018586680219e+025 -1.130729758188 -0.050729762580439951 14471443400.000029 2.7999999999999783e+019 1.0400000000000008e+019 1.0800000000000001 4.1699999999999999 -0.090363171058179842 0 3.9180056503555789e+017 2.7999999999999783e+019 1.0400000000000008e+019 1.0800000000000001 -0.050729762580439951 -1.130729758188
n 202 224 4 1 1 1 1 0 0.60353168018079983 6195043.0805980004 170809.0860070021 6192675.7735800007 22.13384858000002 1 0 0 0 0 0 1 0 0 0 0 0 0 0 0 0 0 0 0 0 -1.130729758188 -0.050729762580439951 1 1 1 0 4.1699999999999999 -0.090363171058179842 0 3.9180056503555789e+017 2.7999999999999783e+019 1.0400000000000008e+019 1.0800000000000001 -0.050729762580439951 -1.130729758188
n 203 3 1 1 1 1 1 0 0.6027294205678031 8494058.7622319963 282439.69895600097 8489359.5529579967 22.122995480000064 1.2212693701991423e+021 0.13734013150300001 7156636.1325072479 2697274.394781617 31546.951388859903 6628750.0288022449 125440259912462.06 -0.83714047708860284 82391.683740979002 -671.03029147787197 82388.445812438993 0.23465776142399758 7157323.5041778479 2696603.3698498164 113935.39760039889 7157323.5041778479 2696603.3698498164 113935.39760039889 6628749.5910000447 5.2694840253376169e+025 -1.1299274985768031 -0.049927502968883167 14471443400.000029 2.7999999999999783e+019 1.0400000000000008e+019 1.0800000000000001 4.1699999999999999 -0.089664738134382652 0 3.9140304897663258e+017 2.7999999999999783e+019 1.0400000000000008e+019 1.0800000000000001 -0.049927502968883167 -1.1299274985768031
n 204 3 1 1 1 1 1 0 0.18965970381720018 8405213.2625099961 1219145.2535590078 8316194.7317019971 17.33063728000003 1.7621830301676549e+020 0.1373401494706 1050711.6853812037 440423.70839900058 15814.085314199789 953772.03827000398 479066849667120.62 -0.4587127772650002 225042.50234540005 53941.899439038323 218473.89608999999 0.73936263945100134 1099593.3409098033 494365.60793820088 234287.98130419978 1099593.3409098033 494365.60793820088 234287.98130419978 953772.96900000388 4.176802024099825e+024 -0.71685778681720025 0.36314221318279977 14471443400.000029 2.7999999999999783e+019 1.0400000000000008e+019 1.0800000000000001 4.1699999999999999 0.273357399605 0 2.9055179814885651e+017 2.7999999999999783e+019 1.0400000000000008e+019 1.0800000000000001 0.36314221318279977 -0.71685778681720025
n 205 3 1 1 1 1 1 0 0.18886476311040337 8405636.0791439954 1219183.2442474077 8316616.9400259955 17.306791600000125 1.6602398966153957e+020 0.13709293573360098 1049720.6759163085 439771.31121140317 15732.659885519186 953030.52067580691 479354020782672.12 -0.45793332862900332 225239.49625159925 53925.164571180387 218671.24342619922 0.73834293217720537 1099079.6662356055 493696.47588240355 234403.90321039929 1099079.6662356055 493696.47588240355 234403.90321039929 953031.45000000682 4.1754182144640304e+024 -0.71606284611040338 0.36393715388959658 14471443400.000029 2.7999999999999783e+019 1.0400000000000008e+019 1.0800000000000001 4.1699999999999999 0.27285899714780198 0 2.821068363434201e+017 2.7999999999999783e+019 1.0400000000000008e+019 1.0800000000000001 0.36393715388959658 -0.71606284611040338
n 206 3 1 1 1 1 1 0 -0.27719808299999998 7637819.3414839897 5389273.6660314379 5405822.1286679739 0 319005.14799999999 0 0.19442312195239994 -0.13721753804500098 -0.13758903578199955 0 656486815000000.5 0 334348.05469720002 235891.4686898017 236702.25308299932 0 334347.85968639998 235891.33093820169 236702.1159677993 334347.85968639998 235891.33093820169 236702.1159677993 0 0.0106196103 -0.25 0.83 14471443400.000029 2.7999999999999783e+019 1.0400000000000008e+019 1.0800000000000001 4.1699999999999999 0 0 14471443400.000029 2.7999999999999783e+019 1.0400000000000008e+019 1.0800000000000001 0.83 -0.25
n 206 6 2 1 1 1 1 0 -0.27719808299999998 3923095.6997859878 -2766991.2645060201 -2776970.3954759799 0 1 0 0 0 0 0 1 0 0 0 0 0 0 0 0 0 0 0 0 0 0 0 1 1 1 0 0 0 0 1 1 1 0 1.2651244099999999e+265 1.2651244099999999e+265
n 207 6 2 1 1 1 1 0 -0.27669912645060196 3917820.7762780092 -2770317.6415020069 -2770317.6415020069 0 1 0 0 0 0 0 1 0 0 0 0 0 0 0 0 0 0 0 0 0 0 0 1 1 1 0 0 0 0 1 1 1 0 1.2651244099999999e+265 1.2651244099999999e+265
n 208 6 2 1 1 1 1 0 -0.27669912645060196 5538686.7264920212 -5537308.8960260265 -3326.376995986665 0 1 0 0 0 0 0 1 0 0 0 0 0 0 0 0 0 0 0 0 0 0 0 1 1 1 0 0 0 0 1 1 1 0 1.2651244099999999e+265 1.2651244099999999e+265
n 209 6 2 1 1 1 1 0 -0.27669912645060196 5538972.0845240206 -5538972.0845240206 0 0 1 0 0 0 0 0 1 0 0 0 0 0 0 0 0 0 0 0 0 0 0 0 1 1 1 0 0 0 0 1 1 1 0 1.2651244099999999e+265 1.2651244099999999e+265
n 210 6 2 1 1 1 1 0 -0.27669912645060196 5538972.0845240206 -5538972.0845240206 0 0 1 0 0 0 0 0 1 0 0 0 0 0 0 0 0 0 0 0 0 0 0 0 1 1 1 0 0 0 0 1 1 1 0 1.2651244099999999e+265 1.2651244099999999e+265
n 211 6 2 1 1 1 1 0 -0.27669912645060196 5538972.0845240206 -5538972.0845240206 0 0 1 0 0 0 0 0 1 0 0 0 0 0 0 0 0 0 0 0 0 0 0 0 1 1 1 0 0 0 0 1 1 1 0 1.2651244099999999e+265 1.2651244099999999e+265
n 212 6 2 1 1 1 1 0 -0.27669912645060196 5538972.0845240206 -5538972.0845240206 0 0 1 0 0 0 0 0 1 0 0 0 0 0 0 0 0 0 0 0 0 0 0 0 1 1 1 0 0 0 0 1 1 1 0 1.2651244099999999e+265 1.2651244099999999e+265
n 213 6 2 1 1 1 1 0 -0.27669912645060196 5538972.0845240206 -5538972.0845240206 0 0 1 0 0 0 0 0 1 0 0 0 0 0 0 0 0 0 0 0 0 0 0 0 1 1 1 0 0 0 0 1 1 1 0 1.2651244099999999e+265 1.2651244099999999e+265
n 214 6 2 1 1 1 1 0 -0.27669912645060196 5538972.0845240206 -5538972.0845240206 0 0 1 0 0 0 0 0 1 0 0 0 0 0 0 0 0 0 0 0 0 0 0 0 1 1 1 0 0 0 0 1 1 1 0 1.2651244099999999e+265 1.2651244099999999e+265
n 215 6 2 1 1 1 1 0 -0.27669912645060196 5538972.0845240206 -5538972.0845240206 0 0 1 0 0 0 0 0 1 0 0 0 0 0 0 0 0 0 0 0 0 0 0 0 1 1 1 0 0 0 0 1 1 1 0 1.2651244099999999e+265 1.2651244099999999e+265
n 216 6 2 1 1 1 1 0 -0.27669912645060196 5538972.0845240206 -5538972.0845240206 0 0 1 0 0 0 0 0 1 0 0 0 0 0 0 0 0 0 0 0 0 0 0 0 1 1 1 0 0 0 0 1 1 1 0 1.2651244099999999e+265 1.2651244099999999e+265
n 217 6 2 1 1 1 1 0 -0.27669912645060196 5538972.0845240206 -5538972.0845240206 0 0 1 0 0 0 0 0 1 0 0 0 0 0 0 0 0 0 0 0 0 0 0 0 1 1 1 0 0 0 0 1 1 1 0 1.2651244099999999e+265 1.2651244099999999e+265
n 218 6 2 1 1 1 1 0 -0.27669912645060196 5538972.0845240206 -5538972.0845240206 0 0 1 0 0 0 0 0 1 0 0 0 0 0 0 0 0 0 0 0 0 0 0 0 1 1 1 0 0 0 0 1 1 1 0 1.2651244099999999e+265 1.2651244099999999e+265
n 219 6 2 1 1 1 1 0 -0.27669912645060196 5541038.8302140115 -5538972.0845240206 4989.5654939799979 0 1 0 0 0 0 0 1 0 0 0 0 0 0 0 0 0 0 0 0 0 0 0 1 1 1 0 0 0 0 1 1 1 0 1.2651244099999999e+265 1.2651244099999999e+265
n 220 6 2 1 1 1 1 0 -0.27669912645060196 4131843.3461120017 -3694311.2415200067 1849650.4084979931 0 1 0 0 0 0 0 1 0 0 0 0 0 0 0 0 0 0 0 0 0 0 0 1 1 1 0 0 0 0 1 1 1 0 1.2651244099999999e+265 1.2651244099999999e+265
n 221 6 2 1 1 1 1 0 -0.27719808299999998 4132225.04 -3692648.0530220135 1851313.5969779864 0 1 0 0 0 0 0 1 0 0 0 0 0 0 0 0 0 0 0 0 0 0 0 1 1 1 0 0 0 0 1 1 1 0 1.2651244099999999e+265 1.2651244099999999e+265
n 222 3 1 1 1 1 1 0 -0.27719808299999998 7924872.0545659931 5591269.8217622507 -5609608.3541179765 0 319005.14799999999 0 0.19442707121519995 -0.13722024516340101 0.13759191098159956 0 656486815000000.5 0 412844.75079680048 291403.74840220209 -292189.98899439961 0 412844.55678420042 291403.61164880206 -292189.85088099958 412844.55678420042 291403.61164880206 -292189.85088099958 0 0.0106196103 -0.25 0.83 14471443400.000029 2.7999999999999783e+019 1.0400000000000008e+019 1.0800000000000001 4.1699999999999999 0 0 14471443400.000029 2.7999999999999783e+019 1.0400000000000008e+019 1.0800000000000001 0.83 -0.25
n 222 6 2 1 1 1 1 0 -0.27719808299999998 7438.0050719701821 -3326.376995986665 6652.7539739733311 0 1 0 0 0 0 0 1 0 0 0 0 0 0 0 0 0 0 0 0 0 0 0 1 1 1 0 0 0 0 1 1 1 0 1.2651244099999999e+265 1.2651244099999999e+265
n 223 3 1 1 1 1 1 0 -0.27640314282780315 7925167.4748319918 5591506.7562852399 -5609902.015927976 0.023876099999904286 338592.91280171898 0.00024721471259900898 986.51335115896268 641.93140715226275 -100.18466985691482 741.96302219702557 656145714688305.37 -0.00078150436019686716 412623.53913260135 291427.34022784198 -291968.07919480052 0.0010780764299956782 413338.92402659846 292069.27210219938 -292068.2633452001 413338.92402659846 292069.27210219938 -292068.2633452001 741.96359999702565 1.4463414809942019e+021 -0.25079494017219683 0.82920505982780313 14471443400.000029 2.7999999999999783e+019 1.0400000000000008e+019 1.0800000000000001 4.1699999999999999 0.000498402208798002 0 14905243684.322205 2.7999999999999783e+019 1.0400000000000008e+019 1.0800000000000001 0.82920505982780313 -0.25079494017219683
n 224 3 1 1 1 1 1 0 0.18965930100800016 8289180.7194619942 2671481.6194732185 -7846056.3199759927 17.350931160000027 1.7621902892856433e+020 0.13734070245079999 1064905.0322884037 470144.39850300079 -46644.414659699934 954326.90394200385 591420442293495.75 -0.46415906470100021 254837.76567260022 45498.258621800233 -250740.3489280002 0.90495614805520219 1124799.8510678038 515642.65732480102 -297384.76338860014 1124799.8510678038 515642.65732480102 -297384.76338860014 954327.41460000386 5.1576997689250316e+024 -0.71685738400800014 0.36314261599199987 14471443400.000029 2.7999999999999783e+019 1.0400000000000008e+019 1.0800000000000001 4.1699999999999999 0.27335735543579992 0 3.2283050654871226e+017 2.7999999999999783e+019 1.0400000000000008e+019 1.0800000000000001 0.36314261599199987 -0.71685738400800014
n 225 3 1 1 1 1 1 0 0.19046156040859694 8288651.0303479964 2671334.2293762593 -7845528.1236199941 17.361790739999986 1.7692817916950918e+020 0.13734070220780001 1072528.6994259732 474636.8948555828 -46744.736924039535 960493.47554177919 590073541167375.25 -0.46490238149419721 254615.25629120111 45468.770040350355 -250518.4391253411 0.9042900049768049 1132297.6968859737 520105.66508738312 -297263.17584920063 1132297.6968859737 520105.66508738312 -297263.17584920063 960493.99499997916 5.1913717116638958e+024 -0.71765964341579691 0.36234035659266306 14471443400.000029 2.7999999999999783e+019 1.0400000000000008e+019 1.0800000000000001 4.1699999999999999 0.27265892272980274 0 3.2311087438196787e+017 2.7999999999999783e+019 1.0400000000000008e+019 1.0800000000000001 0.36234035659266306 -0.71765964341579691
n 226 3 1 1 1 1 1 0 0.60353120528879989 7542115.6771199908 1085803.1317362476 -7463395.2431479897 22.155147140000022 1.2261865114731107e+021 0.13734064830500001 7182998.2206660165 2740348.8511899989 -93289.034712559864 6638784.88117202 96719787780171.031 -0.83122042899799997 63518.278721519746 -1258.1524808799854 -63505.800588279752 0.18157903253319962 7183624.6666860171 2739090.7025439991 -156794.83480119961 7183624.6666860171 2739090.7025439991 -156794.83480119961 6638789.6320000207 4.0734756630580159e+025 -1.1307292882960001 -0.05072928788825995 14471443400.000029 2.7999999999999783e+019 1.0400000000000008e+019 1.0800000000000001 4.1699999999999999 -0.090363162404439853 0 3.4437842454010829e+017 2.7999999999999783e+019 1.0400000000000008e+019 1.0800000000000001 -0.05072928788825995 -1.1307292882960001
n 226 224 4 1 1 1 1 0 0.60353120528879989 6195047.7897520009 170807.72731200207 -6192680.512662 22.155147140000022 1 0 0 0 0 0 1 0 0 0 0 0 0 0 0 0 0 0 0 0 -1.1307292882960001 -0.05072928788825995 1 1 1 0 4.1699999999999999 -0.090363162404439853 0 3.4437842454010829e+017 2.7999999999999783e+019 1.0400000000000008e+019 1.0800000000000001 -0.05072928788825995 -1.1307292882960001
n 227 224 4 1 1 1 1 0 1.2216991195674045 6117507.3242740007 85297.870605601449 -6116906.5517419996 0.034735679999861199 1 0 0 0 0 0 1 0 0 0 0 0 0 0 0 0 0 0 0 0 -2.1980871995800078 3.4935968004284859 1 1 1 0 0.0075059999999700063 -0.0002000304971992007 0 1.0752096626665759 1.0839391048815794 1.082008468889847 5.6916840000000333 3.4935968004284859 -2.1980871995800078
n 228 224 4 1 1 1 1 0 1.22280192 6117430.6859620009 85499.052446160669 -6116830.7030810006 0 1 0 0 0 0 0 1 0 0 0 0 0 0 0 0 0 0 0 0 0 -2.2000000000000002 3.5 1 1 1 0 0 0 0 1 1 1 5.7000000000000002 3.5 -2.2000000000000002
n 228 6 5 1 1 1 1 0 1.22280192 2771980.8300000005 -1.0946107297140119e-010 -2771980.8300000005 0 1 0 0 0 0 0 1 0 0 0 0 0 0 0 0 0 0 0 0 0 0 0 1 1 1 0 0 0 0 1 1 1 0 1.2651244100000001e+265 1.2651244100000001e+265
n 229 6 5 1 1 1 1 0 1.223051398271999 2771980.8300000005 -1.0975741800000001e-010 -2771980.8300000005 0 1 0 0 0 0 0 1 0 0 0 0 0 0 0 0 0 0 0 0 0 0 0 1 1 1 0 0 0 0 1 1 1 0 1.2651244100000001e+265 1.2651244100000001e+265
n 230 6 5 1 1 1 1 0 1.5 2771980.8300000005 -1.0975741800000001e-010 -2771980.8300000005 0 1 0 0 0 0 0 1 0 0 0 0 0 0 0 0 0 0 0 0 0 0 0 1 1 1 0 0 0 0 1 1 1 0 1.2651244100000001e+265 1.2651244100000001e+265
n 231 6 5 1 1 1 1 0 1.5 2771980.8300000005 1.0975741800000001e-010 2771980.8300000005 0 1 0 0 0 0 0 1 0 0 0 0 0 0 0 0 0 0 0 0 0 0 0 1 1 1 0 0 0 0 1 1 1 0 1.2651244100000001e+265 1.2651244100000001e+265
n 232 6 5 1 1 1 1 0 1.4997505217280009 2771980.8300000005 1.0975741800000001e-010 2771980.8300000005 0 1 0 0 0 0 0 1 0 0 0 0 0 0 0 0 0 0 0 0 0 0 0 1 1 1 0 0 0 0 1 1 1 0 1.2651244100000001e+265 1.2651244100000001e+265
n 233 224 4 1 1 1 1 0 1.22280192 6117399.5812990004 85503.547971550681 6116799.5384900002 0 1 0 0 0 0 0 1 0 0 0 0 0 0 0 0 0 0 0 0 0 -2.2000000000000002 3.5 1 1 1 0 0 0 0 1 1 1 5.7000000000000002 3.5 -2.2000000000000002
n 233 6 5 1 1 1 1 0 1.22280192 2771980.8300000005 3.2907469064760083e-010 2771980.8300000005 0 1 0 0 0 0 0 1 0 0 0 0 0 0 0 0 0 0 0 0 0 0 0 1 1 1 0 0 0 0 1 1 1 0 1.2651244100000001e+265 1.2651244100000001e+265
n 234 224 4 1 1 1 1 0 1.2216991244148043 6117476.2205559993 85302.368154461466 6116875.3882579999 0.041004359999835621 1 0 0 0 0 0 1 0 0 0 0 0 0 0 0 0 0 0 0 0 -2.1980872044220079 3.4935967955812659 1 1 1 0 0.00750599999996991 -0.00020003008679919811 0 1.0753249621754861 1.0839391048815781 1.0820084688898459 5.6916840000000333 3.4935967955812659 -2.1980872044220079
n 235 3 1 1 1 1 1 0 0.60353429657059998 8494470.1349319946 281972.48596940289 8489771.5189019982 26.165196020000021 1.2261694319483872e+021 0.137337175305 8293858.7354880208 2701729.9002599982 31628.617546419573 7841137.9440400228 125192211336572.53 -0.83789418159239981 82194.714569179792 -693.24526519898279 82191.753508139809 0.27672326505639977 8294354.7961700205 2701036.6463059988 113820.37055419937 8294354.7961700205 2701036.6463059988 113820.37055419937 7841134.8180000242 5.2732108674120217e+025 -1.1307323775759999 -0.050732379070059952 14471443400.000029 2.7999999999999783e+019 1.0400000000000008e+019 1.0800000000000001 4.1699999999999999 -0.090363140233279848 0 3.9179951932809421e+017 2.7999999999999783e+019 1.0400000000000008e+019 1.0800000000000001 -0.050732379070059952 -1.1307323775759999
n 235 224 4 1 1 1 1 0 0.60353429657059998 6195017.1352240006 170816.71546320207 6192649.5987280002 26.165196020000021 1 0 0 0 0 0 1 0 0 0 0 0 0 0 0 0 0 0 0 0 -1.1307323775759999 -0.050732379070059952 1 1 1 0 4.1699999999999999 -0.090363140233279848 0 3.9179951932809421e+017 2.7999999999999783e+019 1.0400000000000008e+019 1.0800000000000001 -0.050732379070059952 -1.1307323775759999
n 236 3 1 1 1 1 1 0 0.6027320356760032 8494071.3587199971 282448.01319320098 8489371.8797519989 26.152377860000072 1.2212547868010217e+021 0.13733717550300001 8285299.8590922551 2697224.5794366165 31547.1897411399 7833854.6689120522 125441087385370.14 -0.83714326230120284 82392.341112378999 -670.97565330107204 82389.103659539018 0.27738028443339713 8285899.4625872541 2696553.5950844167 113936.29290139891 8285899.4625872541 2696553.5950844167 113936.29290139891 7833851.5464000534 5.2693931450885168e+025 -1.1299301166778033 -0.049930118175103171 14471443400.000029 2.7999999999999783e+019 1.0400000000000008e+019 1.0800000000000001 4.1699999999999999 -0.089664706090882645 0 3.9140200448710726e+017 2.7999999999999783e+019 1.0400000000000008e+019 1.0800000000000001 -0.049930118175103171 -1.1299301166778033
n 237 3 1 1 1 1 1 0 0.18966175294600018 8405237.0388379972 1219157.3120444077 8316216.9905859958 20.491885120000031 1.7621607921931777e+020 0.1373371934706 1210298.9750222042 440421.18078260054 15814.205579419788 1127166.1870340046 479071511732093.75 -0.45871507735240019 225045.45657500002 53942.751355526321 218476.72851579997 0.87416466647760149 1252973.9063572041 494363.93143980083 234290.93389539976 1252973.9063572041 494363.93143980083 234290.93389539976 1127165.3504000045 4.1767374392768239e+024 -0.71685983594420022 0.36314016405579985 14471443400.000029 2.7999999999999783e+019 1.0400000000000008e+019 1.0800000000000001 4.1699999999999999 0.27335797916119997 0 2.9055137845244851e+017 2.7999999999999783e+019 1.0400000000000008e+019 1.0800000000000001 0.36314016405579985 -0.71685983594420022
n 238 3 1 1 1 1 1 0 0.18886680942040338 8405659.878619995 1219195.2983318076 8316639.2221479947 20.463698920000144 1.6602190031563188e+020 0.13708998505440098 1209203.4492682694 439768.79874200316 15732.777772979352 1126289.8624880081 479358678029395 -0.45793562548720329 225242.45327119925 53926.015836140388 218674.0786653992 0.87295948443900628 1252365.7710580064 493694.81387940352 234406.85623899932 1252365.7710580064 493694.81387940352 234406.85623899932 1126289.0240000081 4.1753536708520296e+024 -0.71606489242040339 0.36393510757959663 14471443400.000029 2.7999999999999783e+019 1.0400000000000008e+019 1.0800000000000001 4.1699999999999999 0.27285957510560199 0 2.8210643153609514e+017 2.7999999999999783e+019 1.0400000000000008e+019 1.0800000000000001 0.36393510757959663 -0.71606489242040339
n 239 3 1 1 1 1 1 0 -0.27719808299999998 7637856.1774519905 5389299.6150598377 5405848.2538599744 0 319005.14799999999 0 0.19440147374999997 -0.13720225959580098 -0.13757371616759956 0 656486815000000.5 0 334352.76455600001 235894.7847102017 236705.59540779932 0 334352.57054520003 235894.64795680169 236705.45829439934 334352.57054520003 235894.64795680169 236705.45829439934 0 0.0106196103 -0.25 0.83 14471443400.000029 2.7999999999999783e+019 1.0400000000000008e+019 1.0800000000000001 4.1699999999999999 0 0 14471443400.000029 2.7999999999999783e+019 1.0400000000000008e+019 1.0800000000000001 0.83 -0.25
n 239 6 2 1 1 1 1 0 -0.27719808299999998 3923095.6997859878 -2766991.2645060201 -2776970.3954759799 0 1 0 0 0 0 0 1 0 0 0 0 0 0 0 0 0 0 0 0 0 0 0 1 1 1 0 0 0 0 1 1 1 0 1.2651244099999999e+265 1.2651244099999999e+265
n 240 6 2 1 1 1 1 0 -0.27669912645060196 3917820.7762780092 -2770317.6415020069 -2770317.6415020069 0 1 0 0 0 0 0 1 0 0 0 0 0 0 0 0 0 0 0 0 0 0 0 1 1 1 0 0 0 0 1 1 1 0 1.2651244099999999e+265 1.2651244099999999e+265
n 241 6 2 1 1 1 1 0 -0.27669912645060196 5538686.7264920212 -5537308.8960260265 -3326.376995986665 0 1 0 0 0 0 0 1 0 0 0 0 0 0 0 0 0 0 0 0 0 0 0 1 1 1 0 0 0 0 1 1 1 0 1.2651244099999999e+265 1.2651244099999999e+265
n 242 6 2 1 1 1 1 0 -0.27669912645060196 5538972.0845240206 -5538972.0845240206 0 0 1 0 0 0 0 0 1 0 0 0 0 0 0 0 0 0 0 0 0 0 0 0 1 1 1 0 0 0 0 1 1 1 0 1.2651244099999999e+265 1.2651244099999999e+265
n 243 6 2 1 1 1 1 0 -0.27669912645060196 5538972.0845240206 -5538972.0845240206 0 0 1 0 0 0 0 0 1 0 0 0 0 0 0 0 0 0 0 0 0 0 0 0 1 1 1 0 0 0 0 1 1 1 0 1.2651244099999999e+265 1.2651244099999999e+265
n 244 6 2 1 1 1 1 0 -0.27669912645060196 5538972.0845240206 -5538972.0845240206 0 0 1 0 0 0 0 0 1 0 0 0 0 0 0 0 0 0 0 0 0 0 0 0 1 1 1 0 0 0 0 1 1 1 0 1.2651244099999999e+265 1.2651244099999999e+265
n 245 6 2 1 1 1 1 0 -0.27669912645060196 5538972.0845240206 -5538972.0845240206 0 0 1 0 0 0 0 0 1 0 0 0 0 0 0 0 0 0 0 0 0 0 0 0 1 1 1 0 0 0 0 1 1 1 0 1.2651244099999999e+265 1.2651244099999999e+265
n 246 6 2 1 1 1 1 0 -0.27669912645060196 5538972.0845240206 -5538972.0845240206 0 0 1 0 0 0 0 0 1 0 0 0 0 0 0 0 0 0 0 0 0 0 0 0 1 1 1 0 0 0 0 1 1 1 0 1.2651244099999999e+265 1.2651244099999999e+265
n 247 6 2 1 1 1 1 0 -0.27669912645060196 5538972.0845240206 -5538972.0845240206 0 0 1 0 0 0 0 0 1 0 0 0 0 0 0 0 0 0 0 0 0 0 0 0 1 1 1 0 0 0 0 1 1 1 0 1.2651244099999999e+265 1.2651244099999999e+265
n 248 6 2 1 1 1 1 0 -0.27669912645060196 5538972.0845240206 -5538972.0845240206 0 0 1 0 0 0 0 0 1 0 0 0 0 0 0 0 0 0 0 0 0 0 0 0 1 1 1 0 0 0 0 1 1 1 0 1.2651244099999999e+265 1.2651244099999999e+265
n 249 6 2 1 1 1 1 0 -0.27669912645060196 5538972.0845240206 -5538972.0845240206 0 0 1 0 0 0 0 0 1 0 0 0 0 0 0 0 0 0 0 0 0 0 0 0 1 1 1 0 0 0 0 1 1 1 0 1.2651244099999999e+265 1.2651244099999999e+265
n 250 6 2 1 1 1 1 0 -0.27669912645060196 5538972.0845240206 -5538972.0845240206 0 0 1 0 0 0 0 0 1 0 0 0 0 0 0 0 0 0 0 0 0 0 0 0 1 1 1 0 0 0 0 1 1 1 0 1.2651244099999999e+265 1.2651244099999999e+265
n 251 6 2 1 1 1 1 0 -0.27669912645060196 5538972.0845240206 -5538972.0845240206 0 0 1 0 0 0 0 0 1 0 0 0 0 0 0 0 0 0 0 0 0 0 0 0 1 1 1 0 0 0 0 1 1 1 0 1.2651244099999999e+265 1.2651244099999999e+265
n 252 6 2 1 1 1 1 0 -0.27669912645060196 5541038.8302140115 -5538972.0845240206 4989.5654939799979 0 1 0 0 0 0 0 1 0 0 0 0 0 0 0 0 0 0 0 0 0 0 0 1 1 1 0 0 0 0 1 1 1 0 1.2651244099999999e+265 1.2651244099999999e+265
n 253 6 2 1 1 1 1 0 -0.27669912645060196 4131843.3461120017 -3694311.2415200067 1849650.4084979931 0 1 0 0 0 0 0 1 0 0 0 0 0 0 0 0 0 0 0 0 0 0 0 1 1 1 0 0 0 0 1 1 1 0 1.2651244099999999e+265 1.2651244099999999e+265
n 254 6 2 1 1 1 1 0 -0.27719808299999998 4132225.04 -3692648.0530220135 1851313.5969779864 0 1 0 0 0 0 0 1 0 0 0 0 0 0 0 0 0 0 0 0 0 0 0 1 1 1 0 0 0 0 1 1 1 0 1.2651244099999999e+265 1.2651244099999999e+265
n 255 3 1 1 1 1 1 0 -0.27719808299999998 7924906.7860879926 5591294.2700468432 -5609633.0237659765 0 319005.14799999999 0 0.19440541000919995 -0.13720495773040098 0.13757658135819953 0 656486815000000.5 0 412850.2180742005 291407.60145420209 -292193.86414279963 0 412850.02306340047 291407.46370260214 -292193.72702759958 412850.02306340047 291407.46370260214 -292193.72702759958 0 0.0106196103 -0.25 0.83 14471443400.000029 2.7999999999999783e+019 1.0400000000000008e+019 1.0800000000000001 4.1699999999999999 0 0 14471443400.000029 2.7999999999999783e+019 1.0400000000000008e+019 1.0800000000000001 0.83 -0.25
n 255 6 2 1 1 1 1 0 -0.27719808299999998 7438.0050719701821 -3326.376995986665 6652.7539739733311 0 1 0 0 0 0 0 1 0 0 0 0 0 0 0 0 0 0 0 0 0 0 0 1 1 1 0 0 0 0 1 1 1 0 1.2651244099999999e+265 1.2651244099999999e+265
n 256 3 1 1 1 1 1 0 -0.27640314000720317 7925202.1964899916 5591531.2114480389 -5609926.6755859749 0.02820293999988694 338592.90095964033 0.00024720938819900899 1091.6020059375294 641.8732050396959 -100.1917010063442 876.88544039648468 656145725964639.5 -0.00078150762539686708 412629.00314120139 291431.19402810198 -291971.95103660051 0.0012734512469948949 413438.37597559812 292073.06668739946 -292072.14320160006 413438.37597559812 292073.06668739946 -292072.14320160006 876.88619999648472 1.4462994293942022e+021 -0.25079494299279681 0.82920505700720315 14471443400.000029 2.7999999999999783e+019 1.0400000000000008e+019 1.0800000000000001 4.1699999999999999 0.00049840380719800203 0 14905243551.790571 2.7999999999999783e+019 1.0400000000000008e+019 1.0800000000000001 0.82920505700720315 -0.25079494299279681
n 257 3 1 1 1 1 1 0 0.18966135113680016 8289209.0326759955 2671500.205220018 -7846079.8915959913 20.503880260000034 1.7621680313481757e+020 0.13733774544899999 1222835.1835768044 470097.62951660081 -46654.844780139931 1127864.8890084045 591425688272033.37 -0.46416134486040023 254840.95578160023 45498.669330800236 -250743.51703880023 1.0694018132190026 1275338.6159512042 515596.29934740107 -297398.36172020016 1275338.6159512042 515596.29934740107 -297398.36172020016 1127864.6502000047 5.1576155087394311e+024 -0.71685943413680009 0.36314056586319982 14471443400.000029 2.7999999999999783e+019 1.0400000000000008e+019 1.0800000000000001 4.1699999999999999 0.27335793599019997 0 3.2282990032420493e+017 2.7999999999999783e+019 1.0400000000000008e+019 1.0800000000000001 0.36314056586319982 -0.71685943413680009
n 258 3 1 1 1 1 1 0 0.19046361181899693 8288679.3233479969 2671352.8178946986 -7845551.6750979936 20.516706339999985 1.7692594485147622e+020 0.13733774520600001 1231390.71343597 474589.68528858281 -46755.17405961953 1135152.8372999753 590078772453560 -0.46490466281459725 254618.44305436112 45469.180056062352 -250521.60393080109 1.0686149261586058 1283779.1620839704 520058.8658525832 -297276.77789060067 1283779.1620839704 520058.8658525832 -297276.77789060067 1135152.5999999754 5.1912864687898961e+024 -0.71766169480999686 0.36233830518154303 14471443400.000029 2.7999999999999783e+019 1.0400000000000008e+019 1.0800000000000001 4.1699999999999999 0.27265950206740275 0 3.2311026727378816e+017 2.7999999999999783e+019 1.0400000000000008e+019 1.0800000000000001 0.36233830518154303 -0.71766169480999686
n 259 3 1 1 1 1 1 0 0.60353382367679997 7542124.1658319915 1085815.6412166874 -7463402.0049019903 26.179994040000025 1.2261718723674296e+021 0.1373376913032 8311477.5962000219 2740062.4579299996 -93309.894852899874 7846014.6436480237 96720457820797.781 -0.83122322638779977 63518.805082039755 -1258.1213918699855 -63506.327550419752 0.21456453497579958 8312019.3272260213 2738804.3393019992 -156816.2228025996 8312019.3272260213 2738804.3393019992 -156816.2228025996 7846011.2720000241 4.073406654838015e+025 -1.1307319076659998 -0.050731905877699948 14471443400.000029 2.7999999999999783e+019 1.0400000000000008e+019 1.0800000000000001 4.1699999999999999 -0.090363131378099856 0 3.443775617928537e+017 2.7999999999999783e+019 1.0400000000000008e+019 1.0800000000000001 -0.050731905877699948 -1.1307319076659998
n 259 224 4 1 1 1 1 0 0.60353382367679997 6195021.8243960002 170815.35876460208 -6192654.3377919998 26.179994040000025 1 0 0 0 0 0 1 0 0 0 0 0 0 0 0 0 0 0 0 0 -1.1307319076659998 -0.050731905877699948 1 1 1 0 4.1699999999999999 -0.090363131378099856 0 3.443775617928537e+017 2.7999999999999783e+019 1.0400000000000008e+019 1.0800000000000001 -0.050731905877699948 -1.1307319076659998
n 260 224 4 1 1 1 1 0 1.2216991236696044 6117480.9895840008 85301.689632941474 -6116880.1572679998 0.041029019999836054 1 0 0 0 0 0 1 0 0 0 0 0 0 0 0 0 0 0 0 0 -2.1980872036660077 3.4935967963255656 1 1 1 0 0.0075059999999700063 -0.0002000301155992007 0 1.0752096519176171 1.0839391048815794 1.082008468889847 5.6916840000000333 3.4935967963255656 -2.1980872036660077
n 261 224 4 1 1 1 1 0 1.22280192 6117404.3504620008 85502.869757830675 -6116804.3076530006 0 1 0 0 0 0 0 1 0 0 0 0 0 0 0 0 0 0 0 0 0 -2.2000000000000002 3.5 1 1 1 0 0 0 0 1 1 1 5.7000000000000002 3.5 -2.2000000000000002
n 261 6 5 1 1 1 1 0 1.22280192 2771980.8300000005 -1.0946107297140119e-010 -2771980.8300000005 0 1 0 0 0 0 0 1 0 0 0 0 0 0 0 0 0 0 0 0 0 0 0 1 1 1 0 0 0 0 1 1 1 0 1.2651244100000001e+265 1.2651244100000001e+265
n 262 6 5 1 1 1 1 0 1.223051398271999 2771980.8300000005 -1.0975741800000001e-010 -2771980.8300000005 0 1 0 0 0 0 0 1 0 0 0 0 0 0 0 0 0 0 0 0 0 0 0 1 1 1 0 0 0 0 1 1 1 0 1.2651244100000001e+265 1.2651244100000001e+265
n 263 6 5 1 1 1 1 0 1.5 2771980.8300000005 -1.0975741800000001e-010 -2771980.8300000005 0 1 0 0 0 0 0 1 0 0 0 0 0 0 0 0 0 0 0 0 0 0 0 1 1 1 0 0 0 0 1 1 1 0 1.2651244100000001e+265 1.2651244100000001e+265
n 264 6 5 1 1 1 1 0 1.5 2771980.8300000001 1.09757418e-010 2771980.8300000001 0 1 0 0 0 0 0 1 0 0 0 0 0 0 0 0 0 0 0 0 0 0 0 1 1 1 0 0 0 0 1 1 1 0 1.2651244099999999e+265 1.2651244099999999e+265
n 265 6 5 1 1 1 1 0 1.4997505217280005 2771980.8300000001 1.09757418e-010 2771980.8300000001 0 1 0 0 0 0 0 1 0 0 0 0 0 0 0 0 0 0 0 0 0 0 0 1 1 1 0 0 0 0 1 1 1 0 1.2651244099999999e+265 1.2651244099999999e+265
n 266 224 4 1 1 1 1 0 1.22280192 6117369.2065369999 85507.960931050344 6116769.0938000008 0 1 0 0 0 0 0 1 0 0 0 0 0 0 0 0 0 0 0 0 0 -2.2000000000000002 3.5 1 1 1 0 0 0 0 1 1 1 5.7000000000000002 3.5 -2.2000000000000002
n 266 6 5 1 1 1 1 0 1.22280192 2771980.8300000001 3.2907469064760041e-010 2771980.8300000001 0 1 0 0 0 0 0 1 0 0 0 0 0 0 0 0 0 0 0 0 0 0 0 1 1 1 0 0 0 0 1 1 1 0 1.2651244099999999e+265 1.2651244099999999e+265
n 267 224 4 1 1 1 1 0 1.2216991291434023 6117445.8467119997 85306.783104400762 6116844.9446660001 0.047290139999901573 1 0 0 0 0 0 1 0 0 0 0 0 0 0 0 0 0 0 0 0 -2.1980872091560042 3.4935967908522931 1 1 1 0 0.0075059999999843776 -0.00020002964579958368 0 1.0753249498307196 1.0839391048817466 1.0820084688900102 5.6916840000000182 3.4935967908522931 -2.1980872091560042
n 268 3 1 1 1 1 1 0 0.60353731586319992 8494484.6385139991 281982.09760200151 8489785.7231679969 30.191732300000012 1.2261525429838031e+021 0.1373337643068 9442306.7966300137 2701540.4443459995 31633.947983519778 9047282.5992240142 125193163822953.11 -0.83789739790659989 82195.469380819908 -693.18266699519108 82192.508822479896 0.31929600539559994 9442742.7201160137 2700847.2603199994 113826.45700599966 9442742.7201160137 2700847.2603199994 113826.45700599966 9047287.2680000141 5.2731057538060104e+025 -1.1307353968740002 -0.050735398263199977 14471443400.000029 2.8000000000000012e+019 1.0400000000000008e+019 1.0800000000000001 4.1699999999999999 -0.090363105054919915 0 3.9179831135578246e+017 2.8000000000000012e+019 1.0400000000000008e+019 1.0800000000000001 -0.050735398263199977 -1.1307353968740002
n 268 224 4 1 1 1 1 0 0.60353731586319992 6194987.1906060008 170825.5377656011 6192619.4146680003 30.191732300000012 1 0 0 0 0 0 1 0 0 0 0 0 0 0 0 0 0 0 0 0 -1.1307353968740002 -0.050735398263199977 1 1 1 0 4.1699999999999999 -0.090363105054919915 0 3.9179831135578246e+017 2.8000000000000012e+019 1.0400000000000008e+019 1.0800000000000001 -0.050735398263199977 -1.1307353968740002
n 269 3 1 1 1 1 1 0 0.60273505349080159 8494085.8777099997 282457.62669600052 8489386.0991019979 30.176952680000042 1.2212379620639687e+021 0.1373337645048 9432776.8346828334 2697035.5036088089 31552.515462059946 9038878.9570962321 125442042236481.84 -0.83714647723480151 82393.099200019496 -670.91238342723739 82389.862217479473 0.32005383944619836 9433307.5914172325 2696364.5898830085 113942.37788079942 9433307.5914172325 2696364.5898830085 113942.37788079942 9038883.6206000317 5.2692881596342184e+025 -1.1299331344944017 -0.049933135891881641 14471443400.000029 2.8000000000000012e+019 1.0400000000000008e+019 1.0800000000000001 4.1699999999999999 -0.089664669510321371 0 3.9140079791654694e+017 2.8000000000000012e+019 1.0400000000000008e+019 1.0800000000000001 -0.049933135891881641 -1.1299331344944017
n 270 3 1 1 1 1 1 0 0.18966411793800012 8405264.474535998 1219171.2387694041 8316242.6692719972 23.647926120000022 1.7621350961459046e+020 0.13733378347059999 1373219.2983028027 440399.08085620031 15816.870897699888 1300547.8005822028 479076890645182.19 -0.4587177322958001 225048.864684 53943.734837032163 218479.99584980001 1.008768304949601 1410978.0238572026 494342.81549280044 234296.86615019987 1410978.0238572026 494342.81549280044 234296.86615019987 1300547.7426000028 4.1766627762240125e+024 -0.71686220093800013 0.36313779906199989 14471443400.000029 2.8000000000000012e+019 1.0400000000000008e+019 1.0800000000000001 4.1699999999999999 0.27335864880019994 0 2.905508914945289e+017 2.8000000000000012e+019 1.0400000000000008e+019 1.0800000000000001 0.36313779906199989 -0.71686220093800013
n 271 3 1 1 1 1 1 0 0.18886917116160176 8405687.341083996 1219209.2199556041 8316664.9276539963 23.615415600000091 1.6601948606461847e+020 0.1370865811924005 1372013.2531662197 439746.74550940166 15735.438375305639 1299536.675892005 479364051391373 -0.45793827670640169 225245.8645967996 53926.998564040201 218677.34924479958 1.0073783092520039 1410268.3323978041 493673.74387380184 234412.78702139962 1410268.3323978041 493673.74387380184 234412.78702139962 1299536.6160000048 4.1752790554020152e+024 -0.71606725416160177 0.36393274583839824 14471443400.000029 2.8000000000000012e+019 1.0400000000000008e+019 1.0800000000000001 4.1699999999999999 0.27286024290140098 0 2.8210596184336781e+017 2.8000000000000012e+019 1.0400000000000008e+019 1.0800000000000001 0.36393274583839824 -0.71606725416160177
n 272 3 1 1 1 1 1 0 -0.27719808299999998 7637898.6927719954 5389329.5777576203 5405878.3913739864 0 319005.14799999999 0 0.19437649836219997 -0.13718463238200052 -0.13755604161459975 0 656486815000000.5 0 334358.20023120008 235898.61180900087 236709.45193059967 0 334358.00522220007 235898.47505560089 236709.31381899965 334358.00522220007 235898.47505560089 236709.31381899965 0 0.0106196103 -0.25 0.83 14471443400.000029 2.8000000000000012e+019 1.0400000000000008e+019 1.0800000000000001 4.1699999999999999 0 0 14471443400.000029 2.8000000000000012e+019 1.0400000000000008e+019 1.0800000000000001 0.83 -0.25
n 272 6 2 1 1 1 1 0 -0.27719808299999998 3923095.6997859939 -2766991.2645060103 -2776970.3954759897 0 1 0 0 0 0 0 1 0 0 0 0 0 0 0 0 0 0 0 0 0 0 0 1 1 1 0 0 0 0 1 1 1 0 1.2651244099999999e+265 1.2651244099999999e+265
n 273 6 2 1 1 1 1 0 -0.27669912645060102 3917820.776278005 -2770317.6415020032 -2770317.6415020032 0 1 0 0 0 0 0 1 0 0 0 0 0 0 0 0 0 0 0 0 0 0 0 1 1 1 0 0 0 0 1 1 1 0 1.2651244099999999e+265 1.2651244099999999e+265
n 274 6 2 1 1 1 1 0 -0.27669912645060102 5538686.7264920119 -5537308.8960260144 -3326.3769959930764 0 1 0 0 0 0 0 1 0 0 0 0 0 0 0 0 0 0 0 0 0 0 0 1 1 1 0 0 0 0 1 1 1 0 1.2651244099999999e+265 1.2651244099999999e+265
n 275 6 2 1 1 1 1 0 -0.27669912645060102 5538972.0845240112 -5538972.0845240112 0 0 1 0 0 0 0 0 1 0 0 0 0 0 0 0 0 0 0 0 0 0 0 0 1 1 1 0 0 0 0 1 1 1 0 1.2651244099999999e+265 1.2651244099999999e+265
n 276 6 2 1 1 1 1 0 -0.27669912645060102 5538972.0845240112 -5538972.0845240112 0 0 1 0 0 0 0 0 1 0 0 0 0 0 0 0 0 0 0 0 0 0 0 0 1 1 1 0 0 0 0 1 1 1 0 1.2651244099999999e+265 1.2651244099999999e+265
n 277 6 2 1 1 1 1 0 -0.27669912645060102 5538972.0845240112 -5538972.0845240112 0 0 1 0 0 0 0 0 1 0 0 0 0 0 0 0 0 0 0 0 0 0 0 0 1 1 1 0 0 0 0 1 1 1 0 1.2651244099999999e+265 1.2651244099999999e+265
n 278 6 2 1 1 1 1 0 -0.27669912645060102 5538972.0845240112 -5538972.0845240112 0 0 1 0 0 0 0 0 1 0 0 0 0 0 0 0 0 0 0 0 0 0 0 0 1 1 1 0 0 0 0 1 1 1 0 1.2651244099999999e+265 1.2651244099999999e+265
n 279 6 2 1 1 1 1 0 -0.27669912645060102 5538972.0845240112 -5538972.0845240112 0 0 1 0 0 0 0 0 1 0 0 0 0 0 0 0 0 0 0 0 0 0 0 0 1 1 1 0 0 0 0 1 1 1 0 1.2651244099999999e+265 1.2651244099999999e+265
n 280 6 2 1 1 1 1 0 -0.27669912645060102 5538972.0845240112 -5538972.0845240112 0 0 1 0 0 0 0 0 1 0 0 0 0 0 0 0 0 0 0 0 0 0 0 0 1 1 1 0 0 0 0 1 1 1 0 1.2651244099999999e+265 1.2651244099999999e+265
n 281 6 2 1 1 1 1 0 -0.27669912645060102 5538972.0845240112 -5538972.0845240112 0 0 1 0 0 0 0 0 1 0 0 0 0 0 0 0 0 0 0 0 0 0 0 0 1 1 1 0 0 0 0 1 1 1 0 1.2651244099999999e+265 1.2651244099999999e+265
n 282 6 2 1 1 1 1 0 -0.27669912645060102 5538972.0845240112 -5538972.0845240112 0 0 1 0 0 0 0 0 1 0 0 0 0 0 0 0 0 0 0 0 0 0 0 0 1 1 1 0 0 0 0 1 1 1 0 1.2651244099999999e+265 1.2651244099999999e+265
n 283 6 2 1 1 1 1 0 -0.27669912645060102 5538972.0845240112 -5538972.0845240112 0 0 1 0 0 0 0 0 1 0 0 0 0 0 0 0 0 0 0 0 0 0 0 0 1 1 1 0 0 0 0 1 1 1 0 1.2651244099999999e+265 1.2651244099999999e+265
n 284 6 2 1 1 1 1 0 -0.27669912645060102 5538972.0845240112 -5538972.0845240112 0 0 1 0 0 0 0 0 1 0 0 0 0 0 0 0 0 0 0 0 0 0 0 0 1 1 1 0 0 0 0 1 1 1 0 1.2651244099999999e+265 1.2651244099999999e+265
n 285 6 2 1 1 1 1 0 -0.27669912645060102 5541038.8302140068 -5538972.0845240112 4989.5654939896149 0 1 0 0 0 0 0 1 0 0 0 0 0 0 0 0 0 0 0 0 0 0 0 1 1 1 0 0 0 0 1 1 1 0 1.2651244099999999e+265 1.2651244099999999e+265
n 286 6 2 1 1 1 1 0 -0.27669912645060102 4131843.3461120008 -3694311.2415200039 1849650.4084979964 0 1 0 0 0 0 0 1 0 0 0 0 0 0 0 0 0 0 0 0 0 0 0 1 1 1 0 0 0 0 1 1 1 0 1.2651244099999999e+265 1.2651244099999999e+265
n 287 6 2 1 1 1 1 0 -0.27719808299999998 4132225.04 -3692648.053022007 1851313.5969779931 0 1 0 0 0 0 0 1 0 0 0 0 0 0 0 0 0 0 0 0 0 0 0 1 1 1 0 0 0 0 1 1 1 0 1.2651244099999999e+265 1.2651244099999999e+265
n 288 3 1 1 1 1 1 0 -0.27719808299999998 7924946.8662059968 5591322.4719424127 -5609661.4748719884 0 319005.14799999999 0 0.1943804186178 -0.13718731953640051 0.13755889479439978 0 656486815000000.5 0 412856.52508160024 291412.0464388011 -292198.33446219977 0 412856.33007260022 291411.9086872011 -292198.19734879979 412856.33007260022 291411.9086872011 -292198.19734879979 0 0.0106196103 -0.25 0.83 14471443400.000029 2.8000000000000012e+019 1.0400000000000008e+019 1.0800000000000001 4.1699999999999999 0 0 14471443400.000029 2.8000000000000012e+019 1.0400000000000008e+019 1.0800000000000001 0.83 -0.25
n 288 6 2 1 1 1 1 0 -0.27719808299999998 7438.0050719845194 -3326.3769959930764 6652.7539739861541 0 1 0 0 0 0 0 1 0 0 0 0 0 0 0 0 0 0 0 0 0 0 0 1 1 1 0 0 0 0 1 1 1 0 1.2651244099999999e+265 1.2651244099999999e+265
n 289 3 1 1 1 1 1 0 -0.27640313675460165 7925242.265267997 5591559.4213044206 -5609955.1151899872 0.03251789999993232 338592.88729730411 0.00024720324479948546 1202.6486447943839 641.7730544791275 -100.20216260672797 1011.8203289978941 656145738967350.12 -0.00078151138919837332 412635.3063776007 291435.63987778104 -291976.41754540027 0.0014682825359969441 413545.83076099883 292077.41236779973 -292076.62015220005 413545.83076099883 292077.41236779973 -292076.62015220005 1011.8213999978941 1.4462509085969899e+021 -0.25079494624359833 0.82920505375640163 14471443400.000029 2.8000000000000012e+019 1.0400000000000008e+019 1.0800000000000001 4.1699999999999999 0.0004984056557989626 0 14905243398.741449 2.8000000000000012e+019 1.0400000000000008e+019 1.0800000000000001 0.82920505375640163 -0.25079494624359833
n 290 3 1 1 1 1 1 0 0.18966371712880009 8289241.6948099975 2671521.6572624096 -7846107.0934319953 23.652724860000021 1.7621423552555454e+020 0.13733433244900001 1384507.1162446027 470020.58010680042 -46670.260644339964 1301414.3249190028 591431741086424.12 -0.46416397488840011 254844.63674660012 45499.143741960121 -250747.17101280013 1.2336378478900014 1431094.8287608025 515519.72394840058 -297417.43235480005 1431094.8287608025 515519.72394840058 -297417.43235480005 1301416.8714000029 5.1575182654846164e+024 -0.7168617991288001 0.36313820087119991 14471443400.000029 2.8000000000000012e+019 1.0400000000000008e+019 1.0800000000000001 4.1699999999999999 0.27335860663279998 0 3.2282919991104512e+017 2.8000000000000012e+019 1.0400000000000008e+019 1.0800000000000001 0.36313820087119991 -0.7168617991288001
n 291 3 1 1 1 1 1 0 0.19046597928879841 8288711.9621899985 2671374.2731463099 -7845578.853695997 23.66751167999999 1.7692336740811869e+020 0.137334332206 1394035.4659839829 474511.87319899106 -46770.600367059757 1309823.7631979852 590084808312043.37 -0.46490729418359861 254622.12016394059 45469.653666366183 -250525.25409204059 1.2327305499970034 1440517.8687999828 519981.52696379129 -297295.85515820031 1440517.8687999828 519981.52696379129 -297295.85515820031 1309826.3039999853 5.1911880916359462e+024 -0.71766406128519844 0.36233593870994157 14471443400.000029 2.8000000000000012e+019 1.0400000000000008e+019 1.0800000000000001 4.1699999999999999 0.27266017130240144 0 3.2310956583897702e+017 2.8000000000000012e+019 1.0400000000000008e+019 1.0800000000000001 0.36233593870994157 -0.71766406128519844
n 292 3 1 1 1 1 1 0 0.60353684297120003 7542133.9658579966 1085830.099086304 -7463409.7984559955 30.200331400000014 1.226154983393536e+021 0.1373342783032 9459444.5206380133 2739579.4544999995 -93340.72658057994 9053331.8943540137 96721230627742.094 -0.83122645268399997 63519.41212769987 -1258.0853425359924 -63506.935497519873 0.24751480419459976 9459920.8936360124 2738321.3658719999 -156847.66177899981 9459920.8936360124 2738321.3658719999 -156847.66177899981 9053332.858000014 4.0733270000200085e+025 -1.1307349269640001 -0.050734925970659976 14471443400.000029 2.8000000000000012e+019 1.0400000000000008e+019 1.0800000000000001 4.1699999999999999 -0.09036309490207993 0 3.4437656477554854e+017 2.8000000000000012e+019 1.0400000000000008e+019 1.0800000000000001 -0.050734925970659976 -1.1307349269640001
n 292 224 4 1 1 1 1 0 0.60353684297120003 6194991.8797600009 170824.18506160108 -6192624.13375 30.200331400000014 1 0 0 0 0 0 1 0 0 0 0 0 0 0 0 0 0 0 0 0 -1.1307349269640001 -0.050734925970659976 1 1 1 0 4.1699999999999999 -0.09036309490207993 0 3.4437656477554854e+017 2.8000000000000012e+019 1.0400000000000008e+019 1.0800000000000001 -0.050734925970659976 -1.1307349269640001
n 293 224 4 1 1 1 1 0 1.2216991284000023 6117450.6057400005 85306.106081980761 -6116849.7136580003 0.047304719999901421 1 0 0 0 0 0 1 0 0 0 0 0 0 0 0 0 0 0 0 0 -2.198087208400004 3.4935967915951531 1 1 1 0 0.0075059999999843585 -0.00020002967459958315 0 1.0752096395017492 1.0839391048817464 1.08200846889001 5.6916840000000182 3.4935967915951531 -2.198087208400004
n 294 224 4 1 1 1 1 0 1.22280192 6117373.9656909993 85507.284214720348 -6116773.862954 0 1 0 0 0 0 0 1 0 0 0 0 0 0 0 0 0 0 0 0 0 -2.2000000000000002 3.5 1 1 1 0 0 0 0 1 1 1 5.7000000000000002 3.5 -2.2000000000000002
n 294 6 5 1 1 1 1 0 1.22280192 2771980.8300000001 -1.0946107297140061e-010 -2771980.8300000001 0 1 0 0 0 0 0 1 0 0 0 0 0 0 0 0 0 0 0 0 0 0 0 1 1 1 0 0 0 0 1 1 1 0 1.2651244099999999e+265 1.2651244099999999e+265
n 295 6 5 1 1 1 1 0 1.2230513982719995 2771980.8300000001 -1.09757418e-010 -2771980.8300000001 0 1 0 0 0 0 0 1 0 0 0 0 0 0 0 0 0 0 0 0 0 0 0 1 1 1 0 0 0 0 1 1 1 0 1.2651244099999999e+265 1.2651244099999999e+265
n 296 6 5 1 1 1 1 0 1.5 2771980.8300000001 -1.09757418e-010 -2771980.8300000001 0 1 0 0 0 0 0 1 0 0 0 0 0 0 0 0 0 0 0 0 0 0 0 1 1 1 0 0 0 0 1 1 1 0 1.2651244099999999e+265 1.2651244099999999e+265
n 297 6 5 1 1 1 1 0 1.5 2771980.8300000001 1.09757418e-010 2771980.8300000001 0 1 0 0 0 0 0 1 0 0 0 0 0 0 0 0 0 0 0 0 0 0 0 1 1 1 0 0 0 0 1 1 1 0 1.2651244099999999e+265 1.2651244099999999e+265
n 298 6 5 1 1 1 1 0 1.4997505217280005 2771980.8300000001 1.09757418e-010 2771980.8300000001 0 1 0 0 0 0 0 1 0 0 0 0 0 0 0 0 0 0 0 0 0 0 0 1 1 1 0 0 0 0 1 1 1 0 1.2651244099999999e+265 1.2651244099999999e+265
n 299 224 4 1 1 1 1 0 1.22280192 6117334.8025040003 85512.976448010348 6116734.6098660007 0 1 0 0 0 0 0 1 0 0 0 0 0 0 0 0 0 0 0 0 0 -2.2000000000000002 3.5 1 1 1 0 0 0 0 1 1 1 5.7000000000000002 3.5 -2.2000000000000002
n 299 6 5 1 1 1 1 0 1.22280192 2771980.8300000001 3.2907469064760041e-010 2771980.8300000001 0 1 0 0 0 0 0 1 0 0 0 0 0 0 0 0 0 0 0 0 0 0 0 1 1 1 0 0 0 0 1 1 1 0 1.2651244099999999e+265 1.2651244099999999e+265
n 300 224 4 1 1 1 1 0 1.2216991344966024 6117411.4436960006 85311.800896920759 6116810.461956 0.05354207999988856 1 0 0 0 0 0 1 0 0 0 0 0 0 0 0 0 0 0 0 0 -2.1980872145020043 3.493596785498013 1 1 1 0 0.0075059999999843776 -0.00020002914179958366 0 1.0753249358160599 1.0839391048817466 1.0820084688900102 5.6916840000000182 3.493596785498013 -2.1980872145020043
n 301 3 1 1 1 1 1 0 0.60354073605859992 8494501.0725279972 281993.01829320146 8489801.7979739979 34.207753640000014 1.2261333842097778e+021 0.137329899305 10603396.551218014 2701088.614169999 31649.247239219778 10253315.074294016 125194242373664.42 -0.83790104112719999 82196.323972199883 -693.11138506199097 82193.364016379899 0.36175393636139991 10603785.044212017 2700395.5001259996 113842.61095559967 10603785.044212017 2700395.5001259996 113842.61095559967 10253299.898000017 5.2729865178140124e+025 -1.1307388160639997 -0.050738819058599977 14471443400.000029 2.8000000000000012e+019 1.0400000000000008e+019 1.0800000000000001 4.1699999999999999 -0.090363064423279932 0 3.9179693812065965e+017 2.8000000000000012e+019 1.0400000000000008e+019 1.0800000000000001 -0.050738819058599977 -1.1307388160639997
n 301 224 4 1 1 1 1 0 0.60354073605859992 6194953.2767080003 170835.56492500109 6192585.2014720002 34.207753640000014 1 0 0 0 0 0 1 0 0 0 0 0 0 0 0 0 0 0 0 0 -1.1307388160639997 -0.050738819058599977 1 1 1 0 4.1699999999999999 -0.090363064423279932 0 3.9179693812065965e+017 2.8000000000000012e+019 1.0400000000000008e+019 1.0800000000000001 -0.050738819058599977 -1.1307388160639997
n 302 3 1 1 1 1 1 0 0.60273847201400166 8494102.3292019982 282468.54947160051 8489402.1910259984 34.19102264000005 1.2212188761495933e+021 0.13732989950300001 10592865.987306835 2696584.5113544087 31567.805811899951 10243791.110474236 125443123463293.5 -0.8371501188930015 82393.957497599462 -670.84033910403741 82390.721085179481 0.36261200337419808 10593341.632468639 2695913.6683612089 113958.52659779943 10593341.632468639 2695913.6683612089 113958.52659779943 10243775.939600036 5.2691690689765598e+025 -1.1299365520194016 -0.049936555014001648 14471443400.000029 2.8000000000000012e+019 1.0400000000000008e+019 1.0800000000000001 4.1699999999999999 -0.089664627287481383 0 3.913994262779897e+017 2.8000000000000012e+019 1.0400000000000008e+019 1.0800000000000001 -0.049936555014001648 -1.1299365520194016
n 303 3 1 1 1 1 1 0 0.18966679779320011 8405295.5496579986 1219187.0437412041 8316271.7577599986 26.795558480000025 1.7621059619970803e+020 0.1373299174706 1538400.0753188028 440339.36403600033 15824.520525639889 1473911.7889002031 479082982406384.37 -0.45872074109520011 225052.72566700002 53944.850184024166 218483.69709200002 1.143003241119201 1572198.3715486031 494284.21452060051 234308.21751799987 1572198.3715486031 494284.21452060051 234308.21751799987 1473910.1636000031 4.176578044941413e+024 -0.71686487979500002 0.36313512020499988 14471443400.000029 2.8000000000000012e+019 1.0400000000000008e+019 1.0800000000000001 4.1699999999999999 0.2733594065328 0 2.9055033628042784e+017 2.8000000000000012e+019 1.0400000000000008e+019 1.0800000000000001 0.36313512020499988 -0.71686487979500002
n 304 3 1 1 1 1 1 0 0.18887184733580176 8405718.4465179965 1219225.0191062039 8316694.0465439977 26.7587474000001 1.6601674878657482e+020 0.13708272215120051 1537079.0289921677 439687.13400360168 15743.079097258153 1472765.8710660054 479370136873495.06 -0.45794128128840172 225249.72922119961 53928.113054340203 218681.0541571996 1.1414294820320043 1571381.5752058045 493615.24735740188 234424.13315479964 1571381.5752058045 493615.24735740188 234424.13315479964 1472764.2440000055 4.1751943780960157e+024 -0.71606992933760172 0.36393007066239824 14471443400.000029 2.8000000000000012e+019 1.0400000000000008e+019 1.0800000000000001 4.1699999999999999 0.27286099853880103 0 2.821054262968319e+017 2.8000000000000012e+019 1.0400000000000008e+019 1.0800000000000001 0.36393007066239824 -0.71606992933760172
n 305 3 1 1 1 1 1 0 -0.27719808299999998 7637946.8873899952 5389363.5441482197 5405912.5511739859 0 319005.14799999999 0 0.1943481977872 -0.13716465840000053 -0.13753601312299976 0 656486815000000.5 0 334364.35871920001 235902.94998620087 236713.81964779965 0 334364.16470840003 235902.81223460089 236713.68253439965 334364.16470840003 235902.81223460089 236713.68253439965 0 0.0106196103 -0.25 0.83 14471443400.000029 2.8000000000000012e+019 1.0400000000000008e+019 1.0800000000000001 4.1699999999999999 0 0 14471443400.000029 2.8000000000000012e+019 1.0400000000000008e+019 1.0800000000000001 0.83 -0.25
n 305 6 2 1 1 1 1 0 -0.27719808299999998 3923095.6997859939 -2766991.2645060103 -2776970.3954759897 0 1 0 0 0 0 0 1 0 0 0 0 0 0 0 0 0 0 0 0 0 0 0 1 1 1 0 0 0 0 1 1 1 0 1.2651244099999999e+265 1.2651244099999999e+265
n 306 6 2 1 1 1 1 0 -0.27669912645060102 3917820.776278005 -2770317.6415020032 -2770317.6415020032 0 1 0 0 0 0 0 1 0 0 0 0 0 0 0 0 0 0 0 0 0 0 0 1 1 1 0 0 0 0 1 1 1 0 1.2651244099999999e+265 1.2651244099999999e+265
n 307 6 2 1 1 1 1 0 -0.27669912645060102 5538686.7264920119 -5537308.8960260144 -3326.3769959930764 0 1 0 0 0 0 0 1 0 0 0 0 0 0 0 0 0 0 0 0 0 0 0 1 1 1 0 0 0 0 1 1 1 0 1.2651244099999999e+265 1.2651244099999999e+265
n 308 6 2 1 1 1 1 0 -0.27669912645060102 5538972.0845240112 -5538972.0845240112 0 0 1 0 0 0 0 0 1 0 0 0 0 0 0 0 0 0 0 0 0 0 0 0 1 1 1 0 0 0 0 1 1 1 0 1.2651244099999999e+265 1.2651244099999999e+265
n 309 6 2 1 1 1 1 0 -0.27669912645060102 5538972.0845240112 -5538972.0845240112 0 0 1 0 0 0 0 0 1 0 0 0 0 0 0 0 0 0 0 0 0 0 0 0 1 1 1 0 0 0 0 1 1 1 0 1.2651244099999999e+265 1.2651244099999999e+265
n 310 6 2 1 1 1 1 0 -0.27669912645060102 5538972.0845240112 -5538972.0845240112 0 0 1 0 0 0 0 0 1 0 0 0 0 0 0 0 0 0 0 0 0 0 0 0 1 1 1 0 0 0 0 1 1 1 0 1.2651244099999999e+265 1.2651244099999999e+265
n 311 6 2 1 1 1 1 0 -0.27669912645060102 5538972.0845240112 -5538972.0845240112 0 0 1 0 0 0 0 0 1 0 0 0 0 0 0 0 0 0 0 0 0 0 0 0 1 1 1 0 0 0 0 1 1 1 0 1.2651244099999999e+265 1.2651244099999999e+265
n 312 6 2 1 1 1 1 0 -0.27669912645060102 5538972.0845240112 -5538972.0845240112 0 0 1 0 0 0 0 0 1 0 0 0 0 0 0 0 0 0 0 0 0 0 0 0 1 1 1 0 0 0 0 1 1 1 0 1.2651244099999999e+265 1.2651244099999999e+265
n 313 6 2 1 1 1 1 0 -0.27669912645060102 5538972.0845240112 -5538972.0845240112 0 0 1 0 0 0 0 0 1 0 0 0 0 0 0 0 0 0 0 0 0 0 0 0 1 1 1 0 0 0 0 1 1 1 0 1.2651244099999999e+265 1.2651244099999999e+265
n 314 6 2 1 1 1 1 0 -0.27669912645060102 5538972.0845240112 -5538972.0845240112 0 0 1 0 0 0 0 0 1 0 0 0 0 0 0 0 0 0 0 0 0 0 0 0 1 1 1 0 0 0 0 1 1 1 0 1.2651244099999999e+265 1.2651244099999999e+265
n 315 6 2 1 1 1 1 0 -0.27669912645060102 5538972.0845240112 -5538972.0845240112 0 0 1 0 0 0 0 0 1 0 0 0 0 0 0 0 0 0 0 0 0 0 0 0 1 1 1 0 0 0 0 1 1 1 0 1.2651244099999999e+265 1.2651244099999999e+265
n 316 6 2 1 1 1 1 0 -0.27669912645060102 5538972.0845240112 -5538972.0845240112 0 0 1 0 0 0 0 0 1 0 0 0 0 0 0 0 0 0 0 0 0 0 0 0 1 1 1 0 0 0 0 1 1 1 0 1.2651244099999999e+265 1.2651244099999999e+265
n 317 6 2 1 1 1 1 0 -0.27669912645060102 5538972.0845240112 -5538972.0845240112 0 0 1 0 0 0 0 0 1 0 0 0 0 0 0 0 0 0 0 0 0 0 0 0 1 1 1 0 0 0 0 1 1 1 0 1.2651244099999999e+265 1.2651244099999999e+265
n 318 6 2 1 1 1 1 0 -0.27669912645060102 5541038.8302140068 -5538972.0845240112 4989.5654939896149 0 1 0 0 0 0 0 1 0 0 0 0 0 0 0 0 0 0 0 0 0 0 0 1 1 1 0 0 0 0 1 1 1 0 1.2651244099999999e+265 1.2651244099999999e+265
n 319 6 2 1 1 1 1 0 -0.27669912645060102 4131843.3461120008 -3694311.2415200039 1849650.4084979964 0 1 0 0 0 0 0 1 0 0 0 0 0 0 0 0 0 0 0 0 0 0 0 1 1 1 0 0 0 0 1 1 1 0 1.2651244099999999e+265 1.2651244099999999e+265
n 320 6 2 1 1 1 1 0 -0.27719808299999998 4132225.04 -3692648.053022007 1851313.5969779931 0 1 0 0 0 0 0 1 0 0 0 0 0 0 0 0 0 0 0 0 0 0 0 1 1 1 0 0 0 0 1 1 1 0 1.2651244099999999e+265 1.2651244099999999e+265
n 321 3 1 1 1 1 1 0 -0.27719808299999998 7924992.2849199967 5591354.437442801 -5609693.6973819882 0 319005.14799999999 0 0.19435209704100001 -0.13716733257780053 0.13753885228839977 0 656486815000000.5 0 412863.67181360023 291417.0843542011 -292203.39894899988 0 412863.47780280031 291416.94760080113 -292203.26183559978 412863.47780280031 291416.94760080113 -292203.26183559978 0 0.0106196103 -0.25 0.83 14471443400.000029 2.8000000000000012e+019 1.0400000000000008e+019 1.0800000000000001 4.1699999999999999 0 0 14471443400.000029 2.8000000000000012e+019 1.0400000000000008e+019 1.0800000000000001 0.83 -0.25
n 321 6 2 1 1 1 1 0 -0.27719808299999998 7438.0050719845194 -3326.3769959930764 6652.7539739861541 0 1 0 0 0 0 0 1 0 0 0 0 0 0 0 0 0 0 0 0 0 0 0 1 1 1 0 0 0 0 1 1 1 0 1.2651244099999999e+265 1.2651244099999999e+265
n 322 3 1 1 1 1 1 0 -0.27640313307360165 7925287.6711839959 5591591.3958634203 -5609987.3247219883 0.036812699999923378 338592.87182331434 0.00024719628239948551 1318.1418671251195 641.60200246608656 -100.21809513668114 1146.7721033976131 656145753684373.62 -0.00078151564979837341 412642.44884180068 291440.67877634102 -291981.4777176003 0.0016622253269965403 413659.74878159864 292082.28119399975 -292081.69623820001 413659.74878159864 292082.28119399975 -292081.69623820001 1146.7745999976132 1.44619594199699e+021 -0.25079494992459833 0.82920505007540157 14471443400.000029 2.8000000000000012e+019 1.0400000000000008e+019 1.0800000000000001 4.1699999999999999 0.00049840775639896264 0 14905243225.311523 2.8000000000000012e+019 1.0400000000000008e+019 1.0800000000000001 0.82920505007540157 -0.25079494992459833
n 323 3 1 1 1 1 1 0 0.18966639698400009 8289278.7058639973 2671545.9856094094 -7846137.8955019964 26.798055600000026 1.7621132510866106e+020 0.13733046444900002 1548748.1408132031 469893.27828280046 -46693.529026959965 1474975.8858814032 591438597732239.87 -0.46416695378500011 254848.80657120014 45499.682255820117 -250751.31184280012 1.3976842843530017 1590535.0822294031 515392.9611388006 -297444.84017120005 1590535.0822294031 515392.9611388006 -297444.84017120005 1474979.0926000031 5.1574080292020154e+024 -0.71686447898400008 0.36313552101599988 14471443400.000029 2.8000000000000012e+019 1.0400000000000008e+019 1.0800000000000001 4.1699999999999999 0.27335936836360003 0 3.2282840531223322e+017 2.8000000000000012e+019 1.0400000000000008e+019 1.0800000000000001 0.36313552101599988 -0.71686447898400008
[truncated: 757,080 more chars]
