# Supplementary material for: A highly sensitive vertical plug-in source drain high Schottky barrier bilateral gate controlled bidirectional tunnel field effect transistor
Source: PLoS One. 2023 May 19;18(5):e0285320. doi: 10.1371/journal.pone.0285320 (PMC10198513; doi:10.1371/journal.pone.0285320)
Supplement: S4 File — (XLS) [file pone.0285320.s004.xls]

## Sheet: Sheet1
1.2	6.6831e-06	1.2	6.68399e-06	1.2	6.68402e-06	1.2	6.68256e-06	1.2	6.68257e-06	1.2	6.68608e-06	1.2	6.6831e-06
1.15	5.83927e-06	1.15	5.83983e-06	1.15	5.83986e-06	1.15	5.83893e-06	1.15	5.83893e-06	1.15	5.84118e-06	1.15	5.83927e-06
1.1	4.93213e-06	1.1	4.93244e-06	1.1	4.93245e-06	1.1	4.93194e-06	1.1	4.93195e-06	1.1	4.93317e-06	1.1	4.93213e-06
1.05	4.00257e-06	1.05	4.0027e-06	1.05	4.0027e-06	1.05	4.00249e-06	1.05	4.00249e-06	1.05	4.003e-06	1.05	4.00257e-06
1	3.11095e-06	1	3.11099e-06	1	3.11099e-06	1	3.11093e-06	1	3.11093e-06	1	3.11107e-06	1	3.11095e-06
0.95	2.32659e-06	0.95	2.3266e-06	0.95	2.3266e-06	0.95	2.32659e-06	0.95	2.32659e-06	0.95	2.32662e-06	0.95	2.32659e-06
0.9	1.68256e-06	0.9	1.68257e-06	0.9	1.68257e-06	0.9	1.68256e-06	0.9	1.68256e-06	0.9	1.68257e-06	0.9	1.68256e-06
0.85	1.17492e-06	0.85	1.17492e-06	0.85	1.17492e-06	0.85	1.17492e-06	0.85	1.17492e-06	0.85	1.17492e-06	0.85	1.17492e-06
0.8	7.8494e-07	0.8	7.8494e-07	0.8	7.8494e-07	0.8	7.8494e-07	0.8	7.8494e-07	0.8	7.8494e-07	0.8	7.8494e-07
0.75	4.88905e-07	0.75	4.88905e-07	0.75	4.88905e-07	0.75	4.88905e-07	0.75	4.88905e-07	0.75	4.88905e-07	0.75	4.88905e-07
0.7	2.64106e-07	0.7	2.64106e-07	0.7	2.64106e-07	0.7	2.64106e-07	0.7	2.64106e-07	0.7	2.64106e-07	0.7	2.64106e-07
0.65	1.07584e-07	0.65	1.07584e-07	0.65	1.07584e-07	0.65	1.07584e-07	0.65	1.07584e-07	0.65	1.07584e-07	0.65	1.07584e-07
0.6	3.17288e-08	0.6	3.17288e-08	0.6	3.17288e-08	0.6	3.17288e-08	0.6	3.17288e-08	0.6	3.17288e-08	0.6	3.17288e-08
0.55	8.00915e-09	0.55	8.00915e-09	0.55	8.00915e-09	0.55	8.00916e-09	0.55	8.00916e-09	0.55	8.00914e-09	0.55	8.00915e-09
0.5	1.86791e-09	0.5	1.8679e-09	0.5	1.8679e-09	0.5	1.86791e-09	0.5	1.86791e-09	0.5	1.8679e-09	0.5	1.86791e-09
0.45	3.99114e-10	0.45	3.99117e-10	0.45	3.99116e-10	0.45	3.99114e-10	0.45	3.99114e-10	0.45	3.99117e-10	0.45	3.99114e-10
0.4	7.55207e-11	0.4	7.55218e-11	0.4	7.55222e-11	0.4	7.55203e-11	0.4	7.55201e-11	0.4	7.55238e-11	0.4	7.55207e-11
0.35	1.17633e-11	0.35	1.17629e-11	0.35	1.17639e-11	0.35	1.17631e-11	0.35	1.17631e-11	0.35	1.17646e-11	0.35	1.17633e-11
0.3	1.31235e-12	0.3	1.31177e-12	0.3	1.31242e-12	0.3	1.3123e-12	0.3	1.31229e-12	0.3	1.31262e-12	0.3	1.31235e-12
0.25	7.96985e-14	0.25	7.95012e-14	0.25	7.96807e-14	0.25	7.96884e-14	0.25	7.96915e-14	0.25	7.97269e-14	0.25	7.96985e-14
0.2	1.79895e-15	0.2	1.75671e-15	0.2	2.13726e-15	0.2	1.78435e-15	0.2	1.78476e-15	0.2	1.78192e-15	0.2	1.79895e-15
0.15	2.10412e-16	0.15	2.06182e-16	0.15	2.10522e-16	0.15	2.1702e-16	0.15	2.27191e-16	0.15	2.27431e-16	0.15	2.10412e-16
0.1	2.97808e-16	0.1	2.07012e-16	0.1	2.84529e-16	0.1	2.93726e-16	0.1	3.1e-16	0.1	3.38344e-16	0.1	2.97808e-16
0.05	3.95805e-16	0.05	2.12407e-16	0.05	2.36977e-16	0.05	2.30729e-16	0.05	3.26368e-16	0.05	3.86196e-16	0.05	3.95805e-16
4.24783e-16	2.63089e-16	4.24783e-16	2.28752e-16	4.24783e-16	2.53254e-16	4.24783e-16	2.60428e-16	4.24783e-16	2.62731e-16	4.24783e-16	2.6286e-16	4.24783e-16	2.63089e-16
-0.05	2.95367e-16	-0.05	2.47886e-16	-0.05	2.80619e-16	-0.05	2.91201e-16	-0.05	2.94921e-16	-0.05	2.9496e-16	-0.05	2.95367e-16
-0.1	3.34598e-16	-0.1	2.71425e-16	-0.1	3.14686e-16	-0.1	3.28576e-16	-0.1	3.34048e-16	-0.1	3.34249e-16	-0.1	3.34598e-16
-0.15	3.76122e-16	-0.15	2.96628e-16	-0.15	3.49404e-16	-0.15	3.68158e-16	-0.15	3.75241e-16	-0.15	3.75422e-16	-0.15	3.76122e-16
-0.2	4.72481e-16	-0.2	3.7653e-16	-0.2	4.39862e-16	-0.2	4.62938e-16	-0.2	4.71739e-16	-0.2	4.7183e-16	-0.2	4.72481e-16
-0.25	1.78399e-15	-0.25	1.64981e-15	-0.25	1.74276e-15	-0.25	1.77056e-15	-0.25	1.78161e-15	-0.25	1.78681e-15	-0.25	1.78399e-15
-0.3	1.12432e-14	-0.3	1.09331e-14	-0.3	1.11812e-14	-0.3	1.12144e-14	-0.3	1.12324e-14	-0.3	1.12801e-14	-0.3	1.12432e-14
-0.35	4.63439e-14	-0.35	4.55696e-14	-0.35	4.62421e-14	-0.35	4.62561e-14	-0.35	4.62927e-14	-0.35	4.65317e-14	-0.35	4.63439e-14
-0.4	1.2557e-13	-0.4	1.24031e-13	-0.4	1.25422e-13	-0.4	1.25351e-13	-0.4	1.25428e-13	-0.4	1.26134e-13	-0.4	1.2557e-13
-0.45	2.45381e-13	-0.45	2.42835e-13	-0.45	2.45169e-13	-0.45	2.44963e-13	-0.45	2.451e-13	-0.45	2.46517e-13	-0.45	2.45381e-13
-0.5	3.80112e-13	-0.5	3.76444e-13	-0.5	3.79804e-13	-0.5	3.79458e-13	-0.5	3.79676e-13	-0.5	3.81872e-13	-0.5	3.80112e-13
-0.55	5.03427e-13	-0.55	4.98679e-13	-0.55	5.03021e-13	-0.55	5.02567e-13	-0.55	5.0285e-13	-0.55	5.05749e-13	-0.55	5.03427e-13
-0.6	6.02669e-13	-0.6	5.96918e-13	-0.6	6.02127e-13	-0.6	6.01623e-13	-0.6	6.01974e-13	-0.6	6.05455e-13	-0.6	6.02669e-13
-0.65	6.76439e-13	-0.65	6.69862e-13	-0.65	6.75813e-13	-0.65	6.75241e-13	-0.65	6.75649e-13	-0.65	6.7959e-13	-0.65	6.76439e-13
-0.7	7.28589e-13	-0.7	7.21261e-13	-0.7	7.27862e-13	-0.7	7.27266e-13	-0.7	7.27725e-13	-0.7	7.32027e-13	-0.7	7.28589e-13
-0.75	7.66703e-13	-0.75	7.58807e-13	-0.75	7.65882e-13	-0.75	7.65278e-13	-0.75	7.65744e-13	-0.75	7.70359e-13	-0.75	7.66703e-13
-0.8	8.09121e-13	-0.8	8.00696e-13	-0.8	8.08196e-13	-0.8	8.07614e-13	-0.8	8.08557e-13	-0.8	8.12939e-13	-0.8	8.09121e-13
