# Supplementary material for: A highly sensitive vertical plug-in source drain high Schottky barrier bilateral gate controlled bidirectional tunnel field effect transistor
Source: PLoS One. 2023 May 19;18(5):e0285320. doi: 10.1371/journal.pone.0285320 (PMC10198513; doi:10.1371/journal.pone.0285320)
Supplement: S5 File — (XLS) [file pone.0285320.s005.xls]

## Sheet: Sheet1
1.2	5.13362e-06	1.2	6.68399e-06	1.2	6.93878e-06	1.2	7.01666e-06	1.2	7.07026e-06
1.15	4.68885e-06	1.15	5.83983e-06	1.15	6.00265e-06	1.15	6.0507e-06	1.15	6.0834e-06
1.1	4.16623e-06	1.1	4.93244e-06	1.1	5.02089e-06	1.1	5.04589e-06	1.1	5.06268e-06
1.05	3.57352e-06	1.05	4.0027e-06	1.05	4.03924e-06	1.05	4.04907e-06	1.05	4.05559e-06
1	2.93253e-06	1	3.11099e-06	1	3.1214e-06	1	3.12415e-06	1	3.12598e-06
0.95	2.27878e-06	0.95	2.3266e-06	0.95	2.32888e-06	0.95	2.32951e-06	0.95	2.32994e-06
0.9	1.67381e-06	0.9	1.68257e-06	0.9	1.68304e-06	0.9	1.68319e-06	0.9	1.68329e-06
0.85	1.17339e-06	0.85	1.17492e-06	0.85	1.17503e-06	0.85	1.17507e-06	0.85	1.1751e-06
0.8	7.84611e-07	0.8	7.8494e-07	0.8	7.84971e-07	0.8	7.84983e-07	0.8	7.84996e-07
0.75	4.88805e-07	0.75	4.88905e-07	0.75	4.88918e-07	0.75	4.88925e-07	0.75	4.88933e-07
0.7	2.64059e-07	0.7	2.64106e-07	0.7	2.64117e-07	0.7	2.64124e-07	0.7	2.64134e-07
0.65	1.07548e-07	0.65	1.07584e-07	0.65	1.07598e-07	0.65	1.07607e-07	0.65	1.0762e-07
0.6	3.1697e-08	0.6	3.17288e-08	0.6	3.17428e-08	0.6	3.17519e-08	0.6	3.17646e-08
0.55	7.98525e-09	0.55	8.00915e-09	0.55	8.02088e-09	0.55	8.02838e-09	0.55	8.03878e-09
0.5	1.85278e-09	0.5	1.8679e-09	0.5	1.87652e-09	0.5	1.88189e-09	0.5	1.88934e-09
0.45	3.91427e-10	0.45	3.99117e-10	0.45	4.0437e-10	0.45	4.0758e-10	0.45	4.12109e-10
0.4	7.26162e-11	0.4	7.55218e-11	0.4	7.79934e-11	0.4	7.95087e-11	0.4	8.18239e-11
0.35	1.11064e-11	0.35	1.17629e-11	0.35	1.25915e-11	0.35	1.31144e-11	0.35	1.41459e-11
0.3	1.39539e-12	0.3	1.31177e-12	0.3	1.49813e-12	0.3	1.62036e-12	0.3	2.08166e-12
0.25	3.41901e-13	0.25	7.95012e-14	0.25	1.03474e-13	0.25	1.20728e-13	0.25	4.18601e-13
0.2	3.04555e-13	0.2	1.75671e-15	0.2	2.58647e-15	0.2	3.57236e-15	0.2	3.69985e-13
0.15	3.26299e-13	0.15	2.06182e-16	0.15	3.88205e-17	0.15	1.07006e-16	0.15	5.19108e-13
0.1	3.47506e-13	0.1	2.07012e-16	0.1	1.86225e-17	0.1	1.58787e-16	0.1	7.18547e-13
0.05	3.66486e-13	0.05	2.12407e-16	0.05	9.49936e-18	0.05	4.84008e-16	0.05	9.24876e-13
4.24783e-16	3.83706e-13	4.24783e-16	2.28752e-16	4.24783e-16	1.43781e-17	4.24783e-16	1.23875e-15	4.24783e-16	1.10953e-12
-0.05	3.99844e-13	-0.05	2.47886e-16	-0.05	2.17875e-17	-0.05	2.64507e-15	-0.05	1.27677e-12
-0.1	4.15295e-13	-0.1	2.71425e-16	-0.1	4.18319e-17	-0.1	4.82301e-15	-0.1	1.43275e-12
-0.15	4.30238e-13	-0.15	2.96628e-16	-0.15	7.84913e-17	-0.15	7.92205e-15	-0.15	1.58781e-12
-0.2	4.44743e-13	-0.2	3.7653e-16	-0.2	2.44131e-16	-0.2	1.23176e-14	-0.2	1.74179e-12
-0.25	4.5892e-13	-0.25	1.64981e-15	-0.25	2.90019e-15	-0.25	2.16435e-14	-0.25	1.90339e-12
-0.3	4.73247e-13	-0.3	1.09331e-14	-0.3	2.34695e-14	-0.3	5.86103e-14	-0.3	2.08409e-12
-0.35	4.8919e-13	-0.35	4.55696e-14	-0.35	1.01931e-13	-0.35	1.82574e-13	-0.35	2.33601e-12
-0.4	5.09345e-13	-0.4	1.24031e-13	-0.4	2.78815e-13	-0.4	4.49268e-13	-0.4	2.72486e-12
-0.45	5.33971e-13	-0.45	2.42835e-13	-0.45	5.46901e-13	-0.45	8.45806e-13	-0.45	3.2722e-12
-0.5	5.59764e-13	-0.5	3.76444e-13	-0.5	8.53574e-13	-0.5	1.29956e-12	-0.5	3.89912e-12
-0.55	5.8298e-13	-0.55	4.98679e-13	-0.55	1.14415e-12	-0.55	1.73587e-12	-0.55	4.51995e-12
-0.6	6.01936e-13	-0.6	5.96918e-13	-0.6	1.39067e-12	-0.6	2.11557e-12	-0.6	5.07211e-12
-0.65	6.16772e-13	-0.65	6.69862e-13	-0.65	1.58774e-12	-0.65	2.43024e-12	-0.65	5.55087e-12
-0.7	6.28875e-13	-0.7	7.21261e-13	-0.7	1.74045e-12	-0.7	2.68527e-12	-0.7	5.95034e-12
-0.75	6.42543e-13	-0.75	7.58807e-13	-0.75	1.85914e-12	-0.75	2.89284e-12	-0.75	6.29462e-12
-0.8	6.72974e-13	-0.8	8.00696e-13	-0.8	1.96515e-12	-0.8	3.07589e-12	-0.8	6.59728e-12
