# Supplementary material for: A highly sensitive vertical plug-in source drain high Schottky barrier bilateral gate controlled bidirectional tunnel field effect transistor
Source: PLoS One. 2023 May 19;18(5):e0285320. doi: 10.1371/journal.pone.0285320 (PMC10198513; doi:10.1371/journal.pone.0285320)
Supplement: S6 File — (XLS) [file pone.0285320.s006.xls]

## Sheet: Sheet1
0	0	0	0	0	0
0.05	7.67024e-07	0.05	9.60473e-07	0.05	1.13745e-06
0.1	1.342e-06	0.1	1.7375e-06	0.1	2.07844e-06
0.15	1.83096e-06	0.15	2.50007e-06	0.15	3.04075e-06
0.2	2.2693e-06	0.2	3.33532e-06	0.2	4.15332e-06
0.25	2.63083e-06	0.25	4.23233e-06	0.25	5.43788e-06
0.3	2.88918e-06	0.3	5.13618e-06	0.3	6.86769e-06
0.35	3.04025e-06	0.35	5.9747e-06	0.35	8.38305e-06
0.4	3.11099e-06	0.4	6.68399e-06	0.4	9.8944e-06
0.45	3.14017e-06	0.45	7.22912e-06	0.45	1.12895e-05
0.5	3.15231e-06	0.5	7.60875e-06	0.5	1.24559e-05
0.55	3.1581e-06	0.55	7.84839e-06	0.55	1.33236e-05
0.6	3.16148e-06	0.6	7.9887e-06	0.6	1.39025e-05
0.65	3.16377e-06	0.65	8.0694e-06	0.65	1.4269e-05
0.7	3.16547e-06	0.7	8.1176e-06	0.7	1.45065e-05
0.75	3.16683e-06	0.75	8.14865e-06	0.75	1.46707e-05
0.8	3.16802e-06	0.8	8.17036e-06	0.8	1.4791e-05
0.85	3.16914e-06	0.85	8.18657e-06	0.85	1.48834e-05
0.9	3.17024e-06	0.9	8.19903e-06	0.9	1.49569e-05
0.95	3.17148e-06	0.95	8.20902e-06	0.95	1.50177e-05
1	3.17312e-06	1	8.21766e-06	1	1.50691e-05
1.05	3.1757e-06	1.05	8.22542e-06	1.05	1.51136e-05
1.1	3.18113e-06	1.1	8.23201e-06	1.1	1.51527e-05
1.15	3.19538e-06	1.15	8.23762e-06	1.15	1.51872e-05
1.2	3.22952e-06	1.2	8.24294e-06	1.2	1.52171e-05
