# Supplementary material for: A highly sensitive vertical plug-in source drain high Schottky barrier bilateral gate controlled bidirectional tunnel field effect transistor
Source: PLoS One. 2023 May 19;18(5):e0285320. doi: 10.1371/journal.pone.0285320 (PMC10198513; doi:10.1371/journal.pone.0285320)
Supplement: S7 File — (XLS) [file pone.0285320.s007.xls]

## Sheet: Sheet1
1.2	1.04446e-05	1.2	4.93244e-05
1.15	9.2194e-06	1.15	4.88569e-05
1.1	7.89638e-06	1.1	4.82156e-05
1.05	6.52468e-06	1.05	4.71532e-05
1	5.17674e-06	1	4.55783e-05
0.95	3.94135e-06	0.95	4.3321e-05
0.9	2.88655e-06	0.9	3.99965e-05
0.85	2.02382e-06	0.85	3.57415e-05
0.8	1.32612e-06	0.8	3.03639e-05
0.75	7.63498e-07	0.75	2.46428e-05
0.7	3.46543e-07	0.7	1.88356e-05
0.65	1.15999e-07	0.65	1.35709e-05
0.6	3.19573e-08	0.6	9.03011e-06
0.55	8.04999e-09	0.55	5.45657e-06
0.5	1.88244e-09	0.5	2.90034e-06
0.45	4.03455e-10	0.45	1.30444e-06
0.4	7.65288e-11	0.4	4.80153e-07
0.35	1.19659e-11	0.35	1.46608e-07
0.3	1.34397e-12	0.3	3.88796e-08
0.25	8.11248e-14	0.25	9.43965e-09
0.2	1.76075e-15	0.2	2.17308e-09
0.15	2.01198e-16	0.15	5.0736e-10
0.1	2.06994e-16	0.1	1.64944e-10
0.05	2.17487e-16	0.05	9.48498e-11
4.24783e-16	2.28686e-16	4.24783e-16	7.74451e-11
-0.05	2.47859e-16	-0.05	7.31138e-11
-0.1	2.71212e-16	-0.1	7.13953e-11
-0.15	2.96613e-16	-0.15	7.23759e-11
-0.2	3.76041e-16	-0.2	7.5236e-11
-0.25	1.64607e-15	-0.25	7.93112e-11
-0.3	1.09069e-14	-0.3	8.40597e-11
-0.35	4.55e-14	-0.35	8.92259e-11
-0.4	1.23939e-13	-0.4	9.49287e-11
-0.45	2.42793e-13	-0.45	1.0106e-10
-0.5	3.76508e-13	-0.5	1.07185e-10
-0.55	4.98832e-13	-0.55	1.13853e-10
-0.6	5.97138e-13	-0.6	1.20597e-10
-0.65	6.70243e-13	-0.65	1.27267e-10
-0.7	7.22618e-13	-0.7	1.34433e-10
-0.75	7.65494e-13	-0.75	1.41771e-10
-0.8	8.31912e-13	-0.8	1.49117e-10
